# Supplementary material for: Genomic Evolution and Surveillance of Respiratory Syncytial Virus during the 2023–2024 Season
Source: Viruses. 2024 Jul 12;16(7):1122. doi: 10.3390/v16071122 (PMC11281595; doi:10.3390/v16071122)
Supplement: Supplementary file 1 [file viruses-16-01122-s001.zip]

Archive with 6 entries (6 files):
- RSV A F gene aligned.fasta
- RSV A g gene aligned.fasta
- RSV B F gene aligned.fasta
- RSV B g gene aligned.fasta
- Table S1.pdf
- Table S2.pdf
