# Supplementary material for: Genomic Evolution and Surveillance of Respiratory Syncytial Virus during the 2023–2024 Season
Source: Viruses. 2024 Jul 12;16(7):1122. doi: 10.3390/v16071122 (PMC11281595; doi:10.3390/v16071122)
Supplement: Supplementary file 1 [file viruses-16-01122-s001.zip › RSV A F gene aligned.fasta]

>UF-EPI-1/2023
ATGGAGTTGCCAATCCTCAAAACAAATGCTATTACCACAATCCTTGCTGCAGTTACACTC
TGTTTCGCTTCCAGTCAAAACATCACTGAAGAATTTTATCAATCAACATGCAGTGCAGTT
AGCAAAGGCTATCTTAGTGCTCTAAGAACTGGTTGGTATACTAGTGTTATAACTATAGAA
TTAAGTAATATCAAGGAAAATAAGTGTAATGGTACAGACGCTAAGGTAAAATTAATAAAA
CAAGAATTAGATAAATATAAAAATGCTGTAACAGAATTGCAGTTGCTCATGCAAAGCACA
CCAGCAGCAAACAGTCGAGCCAGAAGAGAACTACCAAGATTTATGAATTATACACTCAAC
AATACCAAAAACACCAATGTAACATTAAGTAAGAAAAGGAAAAGAAGATTTCTTGGATTT
TTGTTAGGTGTTGGATCTGCAATTGCCAGTGGCATTGCCGTATCCAAGGTCCTGCACCTA
GAAGGGGAAGTGAACAAAATCAAAAGTGCTCTACTATCCACAAACAAGGCTGTAGTCAGC
TTATCTAATGGAGTCAGTGTCTTAACCAGCAAGGTGCTAGACCTCAAAAACTATATAGAT
AAACAGTTGTTACCTATTGTTAACAAGCAAAGCTGCAGCATATCAAACATTGAAACTGTG
ATAGAGTTCCAACAAAAGAACAACAGACTACTAGAGATTACCAGAGAATTTAGTGTCAAT
GCAGGTGTAACTACACCTGTAAGCACTTATATGTTAACTAATAGTGAGTTACTATCATTA
ATCAATGATATGCCTATAACAAATGATCAGAAAAAGTTAATGTCAAGCAATGTTCAAATA
GTTAGACAGCAAAGTTACTCTATCATGTCAATAATAAAAGAGGAAGTCTTAGCATATGTA
GTACAATTACCACTATATGGTGTAATAGATACTCCCTGTTGGAAACTACACACATCCCCT
TTATGTACAACCAACACAAAGGAAGGATCCAACATCTGCTTGACAAGAACCGACAGAGGA
TGGTACTGTGACAATGCAGGATCAGTATCCTTTTTCCCACAAGCTGAAACATGTAAAGTT
CAATCGAATCGGGTGTTTTGTGACACAATGAACAGTTTAACATTACCAAGTGAGGTAAAT
CTCTGCAACATTGACATATTCAACCCCAAATATGATTGCAAAATTATGACTTCAAAAACA
GATGTAAGCAGCTCCGTTATCACATCTCTAGGAGCCATTGTGTCATGCTATGGCAAAACC
AAATGTACAGCATCCAATAAAAATCGTGGGATCATAAAGACATTCTCTAACGGGTGTGAT
TATGTATCAAATAAGGGGGTGGATACTGTGTCTGTAGGTAATACATTATATTATGTAAAT
AAGCAAGAAGGCAAAAGTCTCTATGTAAAAGGTGAACCAATAATAAATTTCTATGATCCA
TTAGTGTTCCCCTCTGATGAATTTGATGCATCAATATCTCAAGTCAATGAGAAAATTAAT
CAAAGTCTAGCATTTATCCGTAAATCAGATGAATTATTACATAATGTAAATGCTGGTAAA
TCCACCACAAATATCATGATAACTACCATAATTATAGTAATTATAGTAATATTGTTAGCA
TTAATTGCAGTTGGACTGCTACTATACTGCAAGGCCAGAAGCACACCAGTCACATTAAGT
AAGGATCAACTGAGTGGTATAAATAATATTGCATTTAGTAACTGA
>MN-MDH-RSVA-00028
ATGGAGTTGCCAATCCTCAAAACAAATGCTATTATCACAATCCTTGCTGCAGTCACACTC
TGTTTCGCTTCCAGTCAAAACATCACTGAAGAATTTTATCAATCAACATGCAGTGCAGTT
AGCAAAGGCTATCTCAGTGCTCTAAGAACTGGTTGGTATACTAGTGTTATAACTATAGAA
TTAAGTAATATCAAGGAAAATAAGTGTAATGGTACAGATGCTAAGGTAAAATTAATAAAA
CAAGAATTAGATAAATATAAAAATGCTGTAACAGAATTGCAGTTGCTCATGCAAAGCACA
CCAGCAGCCAACAGTCGAGCCAGAAGAGAACTACCAAGATTTATGAATTATACACTCAAC
AATACCAAAAACACCAATGTAACATTAAGTAAGAAAAGGAAAAGAAGATTTCTTGGATTC
TTATTAGGTGTTGGATCTGCAATCGCCAGTGGCATTGCCGTATCCAAGGTCCTGCACCTA
GAAGGGGAAGTGAACAAAATCAAAAGTGCTCTACTATCCACAAACAAGGCTGTAGTCAGC
TTATCTAATGGAGTCAGTGTCTTAACCAGCAAGGTGTTAGACCTCAAAAACTATATAGAT
AAACAGTTGTTACCTATTGTTAACAAGCAAAGCTGCAGCATATCAAACATTGAAACTGTG
ATAGAGTTCCAACAAAAGAACAACAGACTACTAGAGATTACCAGAGAATTTAGTGTTAAT
GCAGGTGTAACTACACCTGTAAGCACTTATATGTTAACTAATAGTGAGTTATTATCATTA
ATCAATGATATGCCTATAACAAATGATCAGAAAAAGTTAATGTCCAACAATGTTCAAATA
GTTAGACAGCAAAGTTACTCTATCATGTCAATAATAAAAGAGGAAGTCTTAGCATATGTA
GTACAATTACCACTATATGGTGTAATAGATACTCCTTGTTGGAAACTACACACATCCCCT
CTATGTACAACCAACACAAAGGAAGGATCCAACATCTGCTTAACAAGAACCGACAGAGGA
TGGTACTGTGACAATGCAGGATCAGTATCCTTTTTCCCACAAGCTGAAACATGTAAAGTT
CAATCGAATCGGGTGTTTTGTGACACAATGAACAGTTTAACATTACCAAGTGAGGTAAAT
CTCTGCAACATTGACATATTCAACCCCAAGTATGATTGCAAAATTATGACTTCAAAAACA
GATGTAAGCAGCTCCGTTATCACATCTCTAGGAGCCATTGTGTCATGCTATGGCAAAACC
AAATGTACAGCATCAAATAAAAATCGTGGGATCATAAAGACATTCTCTAACGGGTGTGAT
TATGTATCAAATAAGGGGGTGGATACTGTGTCTGTAGGTAATACATTATATTATGTAAAT
AAGCAAGAAGGCAAAAGTCTCTATGTAAAAGGTGAACCCATAATAAATTTCTATGATCCA
TTAGTGTTCCCCTCTGATGAATTTGATGCATCAATATCTCAAGTCAATGAGAAAATTAAT
CAGAGTCTAGCATTTATCCGTAAATCAGATGAATTATTACATAATGTAAATGCTGGTAAA
TCCACCACAAATATCATGATAACTACCATAATTATAGTAATTATAGTAATATTGTTAGCA
TTAATTGCAGTTGGACTGCTTCTATACTGCAAGGCCAGAAGCACACCAGTCACATTAAGT
AAGGATCAACTGAGTGGTATAAATAATATTGCATTTAGTAACTGA
>RSVA/20190508/BJ/CHN/2019.04.19
ATGGAGTTGCCAATCCTCAAAACAAATGCTATTATCACAATCCTTGCTGCAGTCACACTC
TGTTTCGCTTCCAGTCAAAACATCACTGAAGAATTTTATCAATCAACATGCAGTGCAGTT
AGCAAAGGCTATCTTAGTGCTCTAAGAACTGGTTGGTATACTAGTGTTATAACTATAGAA
TTAAGTAATATCAAGGAAAATAAGTGTAATGGTACAGACGCCAAGGTAAAATTAATAAAA
CAAGAGTTAGATAAATATAAAAATGCTGTAACAGAATTGCAGTTGCTCATGCAAAGCACA
CCAGCAGCCAACAATCGAGCCAGAAGAGAACTACCAAGATTTATGAATTATACACTCAAC
AATACCAAAAACACCAATGTAACATTAAGTAAGAAAAGGAAAAGAAGATTTCTTGGATTT
TTATTAGGTGTTGGATCTGCAATCGCCAGTGGCATTGCCGTATCCAAGGTCCTGCACCTA
GAAGGGGAAGTGAACAAAATCAAAAGTGCTCTACTATCCACAAACAAGGCTGTAGTCAGC
TTATCTAATGGAGTCAGTGTCTTAACCAGCAAGGTGTTAGACCTCAAAAACTATATAGAT
AAACAGTTGTTACCTATTGTTAACAAGCAAAGCTGCAGCATATCAAACATTGAAACTGTG
ATAGAGTTCCAACAAAAGAACAACAGACTACTAGAGATTACCAGAGAATTTAGTGTTAAT
GCAGGTGTAACTACACCTGTAAGCACTTATATGTTAACTAATAGTGAGTTATTATCATTA
ATCAATGATATGCCTATAACAAATGATCAGAAAAAGTTAATGTCCAGCAATGTTCAAATA
GTTAGACAGCAAAGTTACTCTATCATGTCAATAATAAAAGAGGAAGTCTTAGCATATGTA
GTACAATTACCACTATATGGTGTAATAGATACTCCTTGTTGGAAACTACACACATCCCCT
CTATGTACAACCAACACAAAGGAAGGATCCAACATCTGCTTAACAAGAACCGACAGAGGA
TGGTACTGTGACAATGCAGGATCAGTATCCTTTTTCCCACAAGCTGAAACATGTAAAGTT
CAATCGAATCGTGTGTTTTGTGACACAATGAACAGTTTAACATTACCAAGTGAGGTAAAT
CTCTGCAACATTGACATATTCAACCCCAAATATGATTGCAAAATTATGACTTCAAAAACA
GATGTAAGCAGCTCCGTTATCACATCTCTAGGAGCCATTGTGTCATGCTATGGCAAAACC
AAATGTACAGCATCAAATAAAAATCGTGGGATCATAAAGACATTCTCTAACGGGTGTGAT
TATGTATCAAATAAGGGGGTGGATACTGTGTCCGTAGGTAATACATTATATTATGTAAAT
AAGCAAGAAGGCAAAAGTCTCTATGTAAAAGGAGAACCCATAATAAATTTCTATGATCCA
TTAGTGTTCCCCTCTGATGAATTTGATGCATCAATATCTCAAGTCAATGAGAAAATTAAT
CAGAGTCTAGCATTTATCCGTAAATCAGATGAATTATTACACAATGTAAATGCTGGTAAA
TCCACCACAAATATCATGATAACTACCATAATTATAGTAATTATAGTAATATTGTTAGCA
TTAATTGCAGTTGGACTGCTTCTATACTGCAAGGCCAGAAGCACACCAGTCACATTAAGT
AAGGATCAACTGAGTGGTATAAATAATATTGCATTTAGTAACTGA
>RSVA/Leipzig/2021/39-1
ATGGAGTTGCCAATCCTCAAAACAAATGCTATTACCACAATCCTTGCTGCAGTCACACTC
TGTTTTGCTTCCAGTCAAAACATTACTGAAGAATTTTATCAATCAACATGCAGTGCAGTT
AGCAAAGGCTATCTTAGTGCTCTAAGAACTGGTTGGTATACTAGTGTTATAACTATAGAA
TTAAGTAATATCAAGGAAAATAAGTGTAATGGTACAGACGCTAAGGTAAAATTAATAAAA
CAAGAATTAGATAAATATAAAAATGCTGTAACAGAATTGCAGTTGCTCATGCAAAGCACA
CCAGCAACCAACAGTCGAGCCAGAAGAGAACTACCAAGATTTATGAATTATACACTCAAC
AATGCCAAAAACACCAATGTAACATTAAGTAAGAAAAGGAAAAGGAGATTTCTTGGATTT
TTGTTAGGTGTTGGATCTGCAATCGCCAGTGGCATTGCCGTATCCAAGGTCCTGCACCTA
GAAGGGGAAGTGAACAAAATCAAAAGTGCTCTACTATCCACAAACAAGGCTGTAGTCAGC
TTATCTAATGGAGTCAGTGTCTTAACCAGCAAGGTGTTAGACCTCAAAAACTATATAGAT
AAACAGTTGTTACCTATTGTTAACAAGCAAAGCTGCAGCATATCAAACATTGAAACTGTG
ATAGAGTTCCAACAAAAGAACAACAGACTACTAGAGATTACCAGAGAATTTAGTGTTAAT
GCAGGTGTAACTACTCCTGTAAGCACTTATATGTTAACTAATAGTGAGTTATTATCATTA
ATCAATGATATGCCTATAACAAATGATCAGAAAAAGTTAATGTCCAGCAATGTTCAAATA
GTTAGACAGCAAAGTTACTCTATCATGTCAATAATAAAAGAGGAAGTCTTAGCATATGTA
GTACAATTACCACTATATGGTGTAATAGATACTCCTTGTTGGAAACTACACACATCCCCT
CTATGTACAACCAACACAAAGGAAGGATCCAACATCTGCTTAACAAGAACCGACAGAGGG
TGGTACTGTGACAATGCAGGATCAGTATCCTTTTTCCCACAAGCTGAAACATGTAAAGTT
CAATCGAATCGGGTGTTTTGTGACACAATGAACAGTTTAACATTACCAAGTGAGGTAAAT
CTCTGCAACATTGACATATTCAACCCCAAATATGATTGCAAAATTATGACTTCAAAAACA
GATGTAAGCAGCTCTGTTATCACATCTCTAGGAGCCATTGTGTCATGCTATGGCAAAACC
AAATGTACAGCATCCAATAAAAATCGTGGGATCATAAAGACATTCTCTAACGGGTGTGAT
TATGTATCAAATAAGGGGGTGGATACTGTGTCTGTAGGTAATACATTATATTATGTAAAT
AAGCAAGAAGGCAAAAGTCTCTATGTAAAAGGTGAACCAATAATAAATTTCTATGATCCA
TTAGTGTTCCCCTCTGATGAATTTGATGCATCAATATCTCAAGTCAATGAGAAAATTAAT
CAGAGTCTAGCATTTATCCGTAAATCAGATGAATTATTACATAATGTAAATGCTGGTAAA
TCCACCACAAATATCATGATAACTACCATAATTATAGTAATTATAGTAATATTGTTAGCA
TTAATTGCAGTTGGACTGCTTCTATACTGCAAGGCCAGAAGCACACCAGTCACATTAAGT
AAGGATCAACTGAGTGGTATAAATAATATTGCATTTAGTAACTGA
>RSV/Human/USA/MA-Broad_MGB-13671/2022
ATGGAGTTGCCAATCCTCAAAACAAATGCCATCATCACAATCCTTGCTGCAGTCACACTC
TGTTTCGCTTCCAGCCAAAACATCACTGAAGAATTTTATCAATCAACATGCAGTGCAGTT
AGCAAAGGCTATCTTAGTGCTCTAAGAACTGGTTGGTATACTAGTGTTATAACTATAGAA
TTAAGTAATATCAAGGAAAATAAGTGTAATGGTACAGACGCTAAGGTAAAATTAATAAAA
CAAGAATTAGATAAATATAAAAATGCTGTAACAGAATTGCAGTTGCTCATGCAAAGCACA
CCAGCAGCCAACAGTCGAGCCAGAAGAGAACTACCAAGATTTATGAATTATACACTCAAC
AATACCAAAAACACCAATGTGACATTAAGTAAAAAAAGGAAAAGAAGATTTCTTGGATTT
TTATTAGGTGTTGGATCTGCAATCGCCAGTGGCATTGCCGTATCCAAGGTCCTGCACCTA
GAAGGGGAAGTGAACAAAATCAAAAGTGCTCTACTATCCACAAACAAGGCTGTAGTCAGC
TTATCTAATGGAGTCAGTGTCTTAACCAGCAAGGTGTTAGACCTCAAAAACTATATAGAT
AAACAGTTGTTACCTATTGTTAACAAGCAAAGCTGCAGCATATCAAACATTGAAACTGTG
ATAGAGTTCCAACAAAAGAACAACAGACTACTAGAGATTACCAGAGAATTTAGTGTTAAT
GCAGGTGTAACTACACCTGTAAGCACTTATATGTTAACTAATAGTGAGTTATTATCATTA
ATCAATGATATGCCTATAACAAATGATCAGAAAAAGTTAATGTCCAGCAATGTTCAAATA
GTTAGACAGCAAAGTTACTCTATCATGTCAATAATAAAAGAGGAAGTCTTAGCATATGTA
GTACAATTACCACTATATGGTGTAATAGATACTCCTTGTTGGAAACTACACACATCCCCT
CTATGTACAACCAACACAAAGGAAGGATCCAACATCTGCTTAACAAGAACCGACAGAGGA
TGGTACTGTGACAATGCAGGATCAGTATCCTTTTTCCCACAAGCTGAAACATGTAAAGTT
CAATCGAATCGGGTGTTTTGTGACACAATGAACAGTTTAACATTACCAAGTGAGGTAAAT
CTCTGCAACATTGACATATTCAACCCCAAATATGATTGCAAAATTATGACTTCAAAAACA
GATGTAAGCAGCTCCGTTATCACATCTCTAGGAGCCATTGTGTCATGCTATGGCAAAACC
AAATGTACAGCATCAAATAAAAATCGTGGGATCATAAAGACATTCTCTAACGGGTGTGAT
TATGTATCAAATAAGGGGGTGGATACTGTGTCTGTAGGTAATACATTATATTATGTAAAT
AAGCAAGAAGGCAAAAGTCTCTATGTAAAAGGTGAACCCATAATAAATTTCTATGATCCA
TTAGTGTTCCCCTCTGATGAATTTGATGCATCAATATCTCAAGTCAATGAGAAAATTAAT
CAGAGTCTAGCATTCATCCGTAAATCAGATGAATTATTACATAATGTAAATGCTGGTAAA
TCCACCACAAATATCATGATAACTACCATAATTATAGTAATTATAGTAATATTGTTAGCA
TTAATTGCAGTTGGACTGCTTCTATACTGCAAGGCCAGAAGCACACCAGTCACATTAAGT
AAGGATCAATTGAGTGGTATAAATAATATTGCATTTAGTAACTGA
>RSV-A/human/USA/IL-NM-RSV410/2022
ATGGAGTTGCCAATCCTCAAAACAAATGCTATTACCACAATCCTTGCTGCAGTCACACTC
TGTTTCGCTTCCAGTCAAAACATTACTGAAGAATTTTATCAATCAACATGCAGTGCAGTT
AGCAAAGGCTATCTTAGTGCTCTAAGAACTGGTTGGTATACTAGTGTTATAACTATAGAA
TTAAGTAATATCAAGGAAAATAAGTGTAATGGTACAGATGCTAAGGTAAAATTAATAAAA
CAAGAATTAGATAAATATAAAAATGCTGTAACAGAATTGCAGTTGCTCATGCAAAGCACA
CCAGCAGCCAACAGTCGAGCCAGAAGAGAACTACCAAGATTTATGAATTATACACTCAAC
AATGCCAAAAACACCAATGTAACATTAAGTAAGAAAAGGAAAAGGAGATTTCTTGGATTT
TTGTTAGGTGTTGGATCTGCAATCGCCAGTGGCATTGCCGTATCCAAGGTCCTGCACCTA
GAAGGGGAAGTGAACAAAATCAAAAGTGCTCTACTATCCACAAACAAGGCTGTAGTCAGC
TTATCTAATGGAGTCAGTGTCTTAACCAGCAAGGTGTTAGACCTCAAAAACTATATAGAT
AAACAGTTGTTACCTATTGTTAACAAGCAAAGCTGCAGCATATCAAACATTGAAACTGTG
ATAGAGTTCCAACAAAAGAACAACAGACTACTAGAGATTACCAGAGAATTTAGTGTTAAT
GCAGGTGTAACTACTCCTGTAAGCACTTATATGTTAACTAATAGTGAGTTATTATCATTA
ATCAATGATATGCCTATAACAAATGATCAGAAAAAGTTAATGTCCAGCAATGTGCAAATA
GTTAGACAGCAAAGTTACTCTATCATGTCAATAATAAAAGAGGAAGTCTTAGCATATGTA
GTACAATTACCACTATATGGTGTAATAGATACTCCTTGTTGGAAACTACACACATCCCCT
CTATGTACAACCAACACAAAGGAAGGATCCAACATCTGCTTAACAAGAACCGACAGAGGG
TGGTACTGTGACAATGCAGGATCAGTATCCTTTTTCCCACAAGCTGAAACATGTAAAGTT
CAATCGAATCGGGTGTTTTGTGACACAATGAACAGTTTAACATTACCAAGTGAGGTAAAT
CTCTGCAACATTGACATATTCAACCCCAAATATGATTGCAAAATTATGACTTCAAAAACA
GATGTAAGCAGCTCCGTTATCACATCTCTAGGAGCCATTGTGTCATGCTATGGCAAAACC
AAATGTACAGCATCCAATAAAAATCGTGGGATCATAAAGACATTCTCTAACGGGTGTGAT
TATGTATCAAATAAGGGGGTGGATACTGTGTCTGTAGGTAATACATTATATTATGTAAAT
AAGCAAGAAGGCAAAAGTCTCTATGTAAAAGGTGAACCAATAATAAATTTCTATGATCCA
TTAGTGTTCCCCTCTGATGAATTTGATGCATCAATATCTCAAGTCAATGAGAAAATTAAT
CAGAGTCTAGCATTTATCCGTAAATCAGATGAATTATTACATAATGTAAATGCTGGTAAA
TCCACCACAAATATCATGATAACTACCATAATTATAGTAATTATAGTAATATTGTTAGCA
TTAATTGCAGTTGGACTGCTTCTATACTGCAAGGCCAGAAGCACACCAGTCACATTAAGT
AAGGATCAACTGAGTGGTATAAATAATATTGCATTTAGTAACTGA
>hRSV-A-HCV11932
ATGGAGTTGCCAATCCTCAAAACAAATGCTATTACCACAATCCTTGCTGCAGTCACACTC
TGTTTTGCTTCCAGTCAAAACATTACTGAAGAATTTTATCAATCAACATGCAGTGCAGTT
AGCAAAGGCTATCTTAGTGCTCTAAGAACTGGTTGGTATACTAGTGTTATAACTATAGAA
TTAAGTAATATCAAGGAAAATAAGTGTAATGGTACAGACGCTAAGGTAAAATTAATAAAA
CAAGAATTAGATAAATATAAAAATGCTGTAACAGAATTGCAGTTGCTCATGCAAAGCACA
CCAGCAACCAACAGTCGAGCCAGAAGAGAACTACCAAGATTTATGAATTATACACTCAAC
AATGCCAAAAACACCAATGTAACATTAAGTAAGAAAAGGAAAAGGAGATTTCTTGGATTT
TTGTTAGGTGTTGGATCTGCAATCGCCAGTGGCATTGCTGTATCCAAGGTCCTGCACCTA
GAAGGGGAAGTGAACAAAATCAAAAGTGCTCTACTATCCACAAACAAGGCTGTAGTCAGC
TTATCTAATGGAGTCAGTGTCTTAACCAGCAAGGTGTTAGACCTCAAAAACTATATAGAT
AAACAGTTGTTACCTATTGTTAACAAACAAAGCTGCAGCATATCAAACATTGAAACTGTG
ATAGAGTTCCAACAAAAGAACAACAGACTACTAGAGATTACCAGAGAATTTAGTGTTAAT
GCAGGTGTAACTACTCCTGTAAGCACTTATATGTTAACTAATAGTGAGTTATTATCATTA
ATCAATGATATGCCTATAACAAATGATCAGAAAAAGTTAATGTCCAGCAATGTTCAAATA
GTTAGACAGCAAAGTTACTCTATCATGTCAATAATAAAAGAGGAAGTCTTAGCATATGTA
GTACAATTACCACTATATGGTGTAATAGATACTCCTTGTTGGAAACTACACACATCCCCT
CTATGTACAACCAACACAAAGGAAGGATCCAACATCTGCTTAACAAGAACCGACAGAGGG
TGGTACTGTGACAATGCAGGATCAGTATCCTTTTTCCCACAAGCTGAAACATGTAAAGTT
CAATCGAATCGGGTGTTTTGTGACACAATGAACAGTTTAACATTACCAAGTGAGGTAAAT
CTCTGCAACATTGACATATTCAACCCCAAATATGATTGCAAAATTATGACTTCAAAAACA
GATGTAAGCAGCTCCGTTATCACATCTCTAGGAGCCATTGTGTCATGCTATGGCAAAACC
AAATGTACAGCATCCAATAAAAATCGTGGGATCATAAAGACATTCTCTAACGGGTGTGAT
TATGTATCAAATAAGGGGGTGGATACTGTGTCTGTAGGTAATACATTATATTATGTAAAT
AAGCAAGAAGGCAAAAGTCTCTATGTAAAAGGTGAACCAATAATAAATTTCTATGATCCA
TTAGTGTTCCCCTCTGATGAATTTGATGCATCAATATCTCAAGTCAATGAGAAAATTAAT
CAGAGTCTAGCATTTATCCGTAAATCAGATGAATTATTACATAATGTAAATGCTGGTAAA
TCCACCACAAATATCATGATAACTACCATAATTATAGTAATTATAGTAATATTGTTAGCA
TTAATTGCAGTTGGACTGCTTCTATACTGCAAGGCCAGAAGCACACCAGTCACATTAAGT
AAGGATCAACTGAGTGGTATAAATAATATTGCATTTAGTAACTGA
>hRSV/A/USA/2022LTGQ4/2022
ATGGAGTTGCCAATCCTCAAAACAAATGCTATTACCACAATCCTTGCTGCAGTCACACTC
TGTTTTGCTTCCAGTCAAAACATCACTGAAGAATTTTATCAATCAACATGCAGTGCAGTT
AGCAAAGGCTATCTTAGTGCTCTAAGAACTGGTTGGTATACTAGTGTTATAACTATAGAA
TTAAGTAATATCAAGGAAAATAAGTGTAATGGTACAGATGCTAAGGTAAAATTAATAAAA
CAAGAATTAGATAAATATAAAAATGCTGTAACAGAATTGCAGTTGCTCATGCAAAGCACA
CCAGCAGCCAACAGTCGAGCCAGAAGAGAACTACCAAGATTTATGAATTATACACTCAAC
AATACCAAAAACACCAATGTAACATTAAGTAAGAAAAGGAAAAGAAGATTTCTTGGATTT
TTGTTAGGTGTTGGATCTGCAATCGCCAGTGGCATTGCCGTATCCAAGGTCCTGCACCTA
GAAGGGGAAGTGAACAAAATCAAAAGTGCTCTACTATCCACAAACAAAGCTGTAGTCAGC
TTATCTAATGGAGTCAGTGTCTTAACCAGCAAGGTGTTAGACCTCAAAAACTATATAGAT
AAACAGTTGTTACCTATTGTTAACAAGCAAAGCTGCAGCATATCAAACATTGAAACTGTG
ATAGAGTTCCAACAAAAGAACAACAGACTATTAGAGATTACCAGAGAATTTAGTGTTAAT
GCAGGTGTAACTACACCTGTAAGCACTTATATGTTAACTAATAGTGAGTTATTATCATTA
ATCAATGATATGCCTATAACAAATGATCAGAAAAAGTTAATGTCCAGCAATGTTCAAATA
GTTAGACAGCAAAGTTACTCTATCATGTCAATAATAAAAGAGGAAGTCTTAGCATATGTA
GTACAATTACCACTATATGGTGTAATAGATACACCTTGTTGGAAACTACACACATCCCCT
CTATGTACAACCAACACAAAGGAAGGATCCAACATCTGCTTAACAAGAACCGACAGAGGA
TGGTACTGTGACAATGCAGGATCAGTATCCTTTTTCCCACAAGCTGAGACATGTAAAGTT
CAATCGAATCGGGTGTTTTGTGACACAATGAACAGTCTGACATTACCAAGTGAGGTAAAT
CTCTGCAACATTGACATATTCAACCCCAAATATGATTGCAAAATCATGACTTCAAAAACA
GATGTAAGCAGCTCCGTTATCACATCTCTAGGAGCCATTGTGTCATGCTATGGCAAAACC
AAATGTACAGCATCCAATAAAAATCGTGGGATCATAAAGACATTCTCTAACGGGTGTGAT
TATGTATCAAATAAGGGGGTGGATACTGTGTCTGTAGGTAATACATTATATTATGTAAAC
AAGCAAGAAGGCAAAAGTCTCTATGTAAAAGGTGAACCAATAATAAATTTCTATGATCCA
TTAGTGTTCCCCTCTGATGAATTTGATGCATCAATATCTCAAGTCAATGAGAAAATTAAT
CAGAGTCTAGCATTTATCCGTAAATCAGATGAATTATTACATAATGTAAATGCTGGTAAA
TCCACCACAAATATCATGATAACTACCATAATTATAGTAATTATAGTAATATTGTTAGCA
TTAATTGCAGTTGGACTGCTTCTATACTGCAAGGCCAGAAGCACACCAGTTACATTAAGT
AAGGATCAACTGAGTGGTATAAATAATATTGCATTTAGTAACTGA
>ASU102704
ATGGAGTTGCCAATCCTCAAAACAAATGCTATTACCACAATCCTTGCTGCAGTTACACTC
TGTTTCGCTTCCAGTCAAAACATCACTGAAGAATTTTATCAATCAACATGCAGTGCAGTT
AGCAAAGGCTATCTTAGTGCTCTAAGAACTGGTTGGTATACTAGTGTTATAACTATAGAA
TTAAGTAATATCAAGGAAAATAAGTGTAATGGTACAGATGCTAAGGTAAAATTAATAAAA
CAAGAATTAGATAAATATAAAAATGCTGTAACAGAATTGCAGTTGCTCATGCAAAGCACA
CCAGCAGCAAACAGTCGAGCCAGAAGAGAACTACCAAGATTTATGAATTATACACTCAAC
AATACCAAAAACACCAATATAACATTAAGTAAGAAAAGGAAAAGAAGATTTCTTGGATTT
TTGTTAGGTGTTGGATCTGCAATCGCCAGTGGCATTGCCGTATCCAAGGTCCTACACCTA
GAAGGGGAAGTGAACAAAATCAAAAGTGCTCTACTATCCACAAACAAGGCTGTAGTCAGC
TTATCTAATGGAGTCAGTGTCTTAACCAGCAAGGTGCTAGACCTCAAGAACTATATAGAT
AAACAGTTGTTACCTATTGTTAACAAGCAAAGCTGCAGCATATCAAACATTGAAACTGTG
ATAGAGTTCCAACAAAAGAACAACAGACTACTAGAGATTACCAGAGAATTTAGTGTTAAT
GCAGGTGTAACTACACCTGTAAGCACTTATATGTTAACTAATAGTGAGTTATTATCATTA
ATCAATGATATGCCTATAACAAATGATCAGAAAAAGTTAATGTCAAGCAATGTTCAAATA
GTTAGACAGCAAAGTTACTCTATCATGTCAATAATAAAAGAGGAAGTCTTAGCATATGTA
GTACAATTACCACTATATGGTGTAATAGATACTCCTTGTTGGAAACTACACACATCCCCT
CTATGTACAACCAACACAAAGGAAGGATCCAACATCTGCTTAACAAGAACCGACAGAGGA
TGGTACTGTGACAATGCAGGATCAGTATCCTTTTTCCCACAAGCTGAAACATGTAAAGTT
CAATCAAATCGGGTGTTTTGTGACACAATGAACAGTTTAACATTACCAAGTGAGGTGAAT
CTCTGCAACATTGACATATTCAACCCCAAATATGATTGCAAAATTATGACTTCAAAAACA
GATGTAAGCAGCTCAGTTATCACATCTCTAGGAGCCATTGTGTCATGCTATGGCAAAACC
AAATGTACAGCATCCAATAAAAATCGTGGGATCATAAAGACATTCTCTAACGGGTGTGAT
TATGTATCAAATAAGGGGGTGGATACTGTGTCTGTAGGTAATACATTATATTATGTAAAT
AAGCAAGAAGGCAAAAGTCTCTATGTAAAAGGTGAACCAATAATAAATTTCTATGATCCA
TTAGTGTTCCCCTCTGATGAATTTGACGCATCAATATCTCAAGTCAATGAGAAAATTAAT
CAGAGTCTGGCATTTATCCGTAAATCAGATGAATTATTACATAATGTAAATGCTGGTAAA
TCCACCACAAATATCATGATAACTACCATAATTATAGTAATTATAGTAATATTGTTAGCA
TTAATTGCAGTTGGACTGCTACTATACTGCAAGGCCAGAAGCACACCAGTCACATTAAGT
AAGGATCAACTGAGTGGTATAAATAATATTGCATTTAGTAACTGA
>hRSV-A-W13J93V3
ATGGAGTTGCCAATCCTCAAAACAAATGCTATTATCACAATCCTTGCTGCAGTCACATTC
TGTTTCGCTTCCAGTCAAAACATCACTGAAGAATTTTATCAATCAACATGCAGTGCAGTT
AGCAAAGGCTATCTTAGTGCTCTAAGAACTGGTTGGTATACTAGTGTTATAACTATAGAA
TTAAGTAATATCAAGGAAAATAAGTGTAATGGTACAGACGCTAAGGTAAAATTAATAAAA
CAAGAATTAGATAAATATAAAAATGCTGTAACAGAATTGCAGTTGCTCATGCAAAGCACA
CCAGCAGCCAACAGTCGAGCCAGAAGAGAACTACCAAGATTTATGAATTATACACTCAAC
AATGCCAAAAACACCAATGTAACATTAAGTAAGAAAAGGAAAAGAAGATTTCTTGGATTT
TTATTAGGTGTTGGATCTGCAATCGCCAGTGGCATTGCCGTATCCAAGGTCCTGCACCTA
GAAGGGGAAGTGAACAAAATCAAAAGTGCTCTACTATCCACAAACAAGGCTGTAGTCAGC
TTATCTAATGGAGTCAGTGTCTTAACCAGCAAGGTGTTAGACCTCAAAAACTATATAGAT
AAACAGCTGTTACCTATTGTTAACAAGCAAAGCTGCAGCATATCAAACATTGAAACTGTG
ATAGAGTTCCAACAAAAGAACAACAGACTACTAGAGATTACCAGAGAATTTAGTGTTAAT
GCAGGTGTAACTACACCTGTAAGCACTTATATGTTAACTAATAGTGAGTTATTATCATTA
ATCAATGATATGCCTATAACAAATGATCAGAAAAAGTTAATGTCCAACAATGTTCAAATA
GTTAGACAGCAAAGTTACTCTATCATGTCAATAATAAAAGAGGAAGTCTTAGCATATGTA
GTACAATTACCACTATATGGTGTAATAGATACTCCTTGTTGGAAACTACACACATCCCCT
CTATGTACAACCAACACAAAGGAAGGATCCAACATCTGCTTAACAAGAACCGACAGAGGA
TGGTACTGTGACAATGCAGGATCAGTATCCTTTTTCCCACAAGCTGAAACATGTAAAGTT
CAATCGAATCGAGTGTTTTGTGACACAATGAACAGTTTAACATTACCAAGTGAGGTAAAT
CTCTGCAACATTGACATATTCAACCCCAAATATGATTGCAAAATTATGACTTCAAAAACA
GATGTAAGCAGCTCCGTTATCACATCTCTAGGAGCCATTGTGTCATGCTATGGCAAAACC
AAATGTACAGCATCAAATAAAAATCGTGGGATCATAAAGACATTCTCTAACGGGTGTGAT
TATGTATCAAATAAGGGGGTGGATACTGTGTCTGTAGGTAATACATTATATTATGTAAAT
AAGCAAGAAGGCAAAAGTCTCTATGTAAAAGGTGAACCCATAATAAATTTCTATGATCCA
TTAGTGTTCCCCTCTGATGAATTTGATGCATCAATATCTCAAGTCAATGAGAAAATTAAT
CAGAGTCTAGCATTTATCCGTAAATCAGATGAATTATTGCATAATGTAAATGCTGGTAAA
TCCACCACAAATATCATGATAACTACCATAATTATAGTAATTATAGTAATATTGTTAGCA
TTAATTGCAGTTGGACTGCTTCTATACTGCAAGGCCAGAAGCACACCAGTCACATTAAGT
AAGGATCAACTGAGTGGTATAAATAATATTGCATTTAGTAACTGA
>RSV-A/human/USA/IL-NM-RSV443/2022
ATGGAGTTGCCAATCCTCAAAACAAATGCTATTACCGCAATCCTTGCTGCAGTTACACTC
TGTTTTGCTTCCAGTCAAAACATCACTGAAGAATTTTATCAATCAACATGCAGTGCAGTT
AGCAAAGGCTATCTTAGTGCTCTAAGAACTGGTTGGTATACTAGTGTTATAACTATAGAA
TTAAGTAATATCAAGGAAAATAAGTGTAATGGTACAGATGCTAAGGTAAAATTAATAAAA
CAAGAATTAGATAAATATAAAAATGCTGTAACAGAACTGCAGTTGCTCATGCAAAGCACA
CCAGCAGCAAACAGTCGAGCCAGAAGAGAACTACCAAGATTTATGAATTATACACTCAAC
AATACCAAAAACACCAATGTAACATTAAGTAAGAAAAGGAAAAGAAGATTTCTTGGATTT
TTGTTAGGTGTTGGATCTGCAATCGCCAGTGGCATTGCCGTATCCAAAGTCCTGCACCTA
GAAGGGGAAGTGAACAAAATCAAAAGTGCTCTACTATCCACAAACAAAGCTGTAGTCAGC
TTATCTAATGGAGTCAGTGTCTTAACCAGCAAGGTGCTAGACCTCAAAAACTATATAGAT
AAACAGTTGTTACCTATTGTTAACAAGCAAAGCTGCAGCATATCAAACATTGAAACTGTG
ATAGAGTTCCAACAAAAGAACAACAGACTACTAGAGATTACCAGAGAATTTAGTGTTAAT
GCAGGTGTAACTACACCTGTAAGCACTTATATGTTAACTAATAGTGAGTTATTATCATTA
ATCAATGATATGCCTATAACTAATGATCAGAAAAAGTTAATGTCAAGCAATGTTCAAATA
GTTAGACAGCAAAGTTACTCTATCATGTCAATAATAAAAGAGGAAGTCTTAGCATATGTA
GTACAATTACCACTATATGGTGTAATAGATACTCCTTGTTGGAAACTACACACATCCCCT
CTATGTACAACCAACACAAAGGAAGGATCCAACATCTGCTTAACAAGAACCGACAGAGGA
TGGTACTGTGACAATGCAGGATCAGTATCCTTTTTCCCACAAGCTGAAACATGTAAAGTT
CAATCGAATCGGGTGTTTTGTGACACAATGAACAGTTTAACATTACCAAGTGAGGTAAAT
CTCTGCAACATTGACATATTCAACCCCAAATATGATTGCAAAATTATGACTTCAAAAACA
GATGTAAGTAGCTCCGTTATCACATCTTTAGGAGCCATTGTGTCATGCTATGGCAAAACC
AAATGTACAGCATCCAATAAAAATCGTGGGATCATAAAGACATTCTCTAACGGGTGTGAT
TATGTATCAAACAAGGGGGTGGATACTGTGTCTGTAGGTAATACATTATATTATGTAAAT
AAGCAAGAAGGCAAAAGTCTCTATGTAAAAGGTGAACCAATAATAAATTTCTATGATCCA
TTAGTGTTCCCCTCTGATGAATTTGATGCATCAATATCTCAAGTCAATGAGAAAATTAAT
CAAAGTCTAGCATTTATCCGTAAATCAGATGAATTATTACATAATGTAAATGCTGGTAAA
TCCACCACAAATATCATGATAACCACCATAATTATAGTAATTATAGTAATATTGTTAGCA
TTAATTGCAGTTGGGCTGCTACTATACTGCAAGGCCAGAAGCACACCAGTAACATTAAGT
AAGGATCAACTGAGTGGTATAAATAATATTGCATTTAGTAACTGA
>EPI_ISL_412866-F
ATGGAGTTGCCAATCCTCAAAACAAATGCTATTACCACAATCCTTGCTGCAGTCACACTC
TGTTTTGCTTCCAGTCAAAACATCACTGAAGAATTTTATCAATCAACATGCAGTGCAGTT
AGCAAAGGCTATCTTAGTGCTCTAAGAACTGGTTGGTATACTAGTGTTATAACTATAGAA
TTAAGTAATATCAAGGAAAATAAGTGTAATGGTACAGACGCTAAGGTAAAATTAATAAAA
CAAGAATTAGATAAATATAAAAATGCTGTAACAGAATTGCAGTTGCTCATGCAAAGCACA
CCAGCAGCCAACAGTCGAGCCAGAAGAGAACTACCAAGATTTATGAATTATACACTCAAC
AACACCAAAAACACCAATGTAACATTAAGTAAGAAAAGGAAAAGAAGATTTCTTGGATTT
TTGTTAGGTGTTGGATCTGCAATCGCCAGTGGCATTGCCGTATCCAAGGTCCTGCACCTA
GAAGGGGAAGTGAACAAAATCAAAAGTGCTCTACTATCCACAAACAAGGCTGTAGTCAGC
TTATCTAATGGAGTCAGTGTCTTAACCAGCAAGGTGTTAGACCTCAAAAACTATATAGAT
AAACAGTTGTTACCTATTGTTAACAAGCAAAGTTGCAGCATATCAAACATTGAAACTGTG
ATAGAGTTCCAACAAAAGAACAACAGACTACTAGAGATTACCAGAGAATTTAGTGTTAAT
GCAGGTGTAACTACACCTGTAAGCACTTATATGTTAACTAATAGTGAGTTATTATCATTA
ATCAATGATATGCCTATAACAAATGATCAGAAAAAGTTAATGTCCAGCAATGTTCAAATA
GTTAGACAGCAAAGTTACTCTATCATGTCAATAATAAAAGAGGAAGTCTTAGCATATGTA
GTACAATTACCACTATATGGTGTAATAGATACTCCTTGTTGGAAACTACACACATCCCCT
CTATGTACAACTAACACAAAGGAAGGATCCAACATCTGCTTAACAAGAACCGACAGAGGA
TGGTACTGTGACAATGCAGGATCAGTATCCTTTTTCCCACAAGCTGAAACATGTAAAGTT
CAATCGAATCGGGTGTTTTGTGACACAATGAACAGTTTAACATTACCAAGTGAGGTAAAT
CTCTGCAACATTGACATATTCAACCCCAAATATGATTGCAAAATTATGACTTCAAAAACA
GATGTAAGCAGCTCCGTTATCACATCTCTAGGAGCCATTGTGTCATGCTATGGCAAAACC
AAATGTACAGCATCCAATAAAAATCGTGGGATCATAAAGACATTCTCTAATGGGTGTGAT
TATGTATCAAATAAGGGGGTGGATACTGTGTCTGTAGGTAATACATTATATTATGTAAAT
AAGCAAGAAGGCAAAAGTCTCTATGTAAAAGGTGAACCAATAATAAATTTCTATGATCCA
TTAGTGTTCCCCTCTGATGAATTTGATGCATCAATATCTCAAGTCAATGAGAAAATTAAT
CAGAGTCTAGCATTTATCCGTAAATCAGATGAATTATTACATAATGTAAATGCTGGTAAA
TCCACCACAAATATCATGATAACTACCATAATTATAGTAATTATAGTAATATTGTTAGCA
TTAATTGCAGTTGGACTGCTTCTATACTGCAAGGCCAGAAGCACACCAGTCACATTAAGT
AAGGATCAACTGAGTGGTATAAATAACATTGCATTTAGTAACTGA
>hRSV/A/England/397/2017|EPI_ISL_412866
ATGGAGTTGCCAATCCTCAAAACAAATGCTATTACCACAATCCTTGCTGCAGTCACACTC
TGTTTTGCTTCCAGTCAAAACATCACTGAAGAATTTTATCAATCAACATGCAGTGCAGTT
AGCAAAGGCTATCTTAGTGCTCTAAGAACTGGTTGGTATACTAGTGTTATAACTATAGAA
TTAAGTAATATCAAGGAAAATAAGTGTAATGGTACAGACGCTAAGGTAAAATTAATAAAA
CAAGAATTAGATAAATATAAAAATGCTGTAACAGAATTGCAGTTGCTCATGCAAAGCACA
CCAGCAGCCAACAGTCGAGCCAGAAGAGAACTACCAAGATTTATGAATTATACACTCAAC
AACACCAAAAACACCAATGTAACATTAAGTAAGAAAAGGAAAAGAAGATTTCTTGGATTT
TTGTTAGGTGTTGGATCTGCAATCGCCAGTGGCATTGCCGTATCCAAGGTCCTGCACCTA
GAAGGGGAAGTGAACAAAATCAAAAGTGCTCTACTATCCACAAACAAGGCTGTAGTCAGC
TTATCTAATGGAGTCAGTGTCTTAACCAGCAAGGTGTTAGACCTCAAAAACTATATAGAT
AAACAGTTGTTACCTATTGTTAACAAGCAAAGTTGCAGCATATCAAACATTGAAACTGTG
ATAGAGTTCCAACAAAAGAACAACAGACTACTAGAGATTACCAGAGAATTTAGTGTTAAT
GCAGGTGTAACTACACCTGTAAGCACTTATATGTTAACTAATAGTGAGTTATTATCATTA
ATCAATGATATGCCTATAACAAATGATCAGAAAAAGTTAATGTCCAGCAATGTTCAAATA
GTTAGACAGCAAAGTTACTCTATCATGTCAATAATAAAAGAGGAAGTCTTAGCATATGTA
GTACAATTACCACTATATGGTGTAATAGATACTCCTTGTTGGAAACTACACACATCCCCT
CTATGTACAACTAACACAAAGGAAGGATCCAACATCTGCTTAACAAGAACCGACAGAGGA
TGGTACTGTGACAATGCAGGATCAGTATCCTTTTTCCCACAAGCTGAAACATGTAAAGTT
CAATCGAATCGGGTGTTTTGTGACACAATGAACAGTTTAACATTACCAAGTGAGGTAAAT
CTCTGCAACATTGACATATTCAACCCCAAATATGATTGCAAAATTATGACTTCAAAAACA
GATGTAAGCAGCTCCGTTATCACATCTCTAGGAGCCATTGTGTCATGCTATGGCAAAACC
AAATGTACAGCATCCAATAAAAATCGTGGGATCATAAAGACATTCTCTAATGGGTGTGAT
TATGTATCAAATAAGGGGGTGGATACTGTGTCTGTAGGTAATACATTATATTATGTAAAT
AAGCAAGAAGGCAAAAGTCTCTATGTAAAAGGTGAACCAATAATAAATTTCTATGATCCA
TTAGTGTTCCCCTCTGATGAATTTGATGCATCAATATCTCAAGTCAATGAGAAAATTAAT
CAGAGTCTAGCATTTATCCGTAAATCAGATGAATTATTACATAATGTAAATGCTGGTAAA
TCCACCACAAATATCATGATAACTACCATAATTATAGTAATTATAGTAATATTGTTAGCA
TTAATTGCAGTTGGACTGCTTCTATACTGCAAGGCCAGAAGCACACCAGTCACATTAAGT
AAGGATCAACTGAGTGGTATAAATAACATTGCATTTAGTAACTGA
>JHRSV0005
ATGGAGTTGCCAATCCTCAAAACAAATGCTATTACCACAATCCTTGCTGCAGTCACACTC
TGTTTTGCTTCCAGTCAAAACATTACTGAAGAATTTTATCAATCAACATGCAGTGCAGTT
AGCAAAGGCTATCTTAGTGCTCTAAGAACTGGTTGGTATACTAGTGTTATAACTATAGAA
TTAAGTAATATCAAGGAAAATAAGTGTAATGGTACAGACGCTAAGGTAAAATTAATAAAA
CAAGAATTAGATAAATATAAAAATGCTGTAACAGAATTGCAGTTGCTCATGCAAAGCACA
CCAGCAACCAACAGTCGAGCCAGAAGAGAACTACCAAGATTTATGAATTATACACTCAAC
AATGCCAAAAACACCAATGTAACATTAAGTAAGAAAAGGAAAAGAAGATTTCTTGGATTT
TTGTTAGGTGTTGGATCTGCAATCGCCAGTGGCATTGCCGTATCCAAGGTCCTGCACCTA
GAAGGGGAAGTGAACAAAATCAAAAGTGCTCTACTATCCACAAACAAGGCTGTAGTCAGC
TTATCTAATGGAGTCAGTGTCTTAACCAGCAAGGTGTTAGACCTCAAAAACTATATAGAT
AAACAGTTGTTACCTATTGTTAACAAGCAAAGCTGCAGCATATCAAACATTGAAACTGTG
ATAGAGTTCCAACAAAAGAACAACAGACTACTAGAGATTACCAGAGAATTTAGTGTTAAT
GCAGGTGTAACTACTCCTGTAAGCACTTATATGTTAACTAATAGTGAGTTATTATCATTA
ATCAATGATATGCCTATAACAAATGATCAGAAAAAGTTAATGTCCAGCAATGTTCAAATA
GTTAGACAGCAAAGTTACTCTATCATGTCAATAATAAAAGAGGAAGTCTTAGCATATGTA
GTACAATTACCACTATATGGTGTAATAGATACTCCTTGTTGGAAACTACACACATCCCCT
CTATGTACAACCAACACAAAGGAAGGATCCAACATCTGCTTAACAAGAACCGACAGAGGG
TGGTACTGTGACAATGCAGGATCAGTATCCTTTTTCCCACAAGCTGAAACATGTAAAGTT
CAATCGAATCGGGTGTTTTGTGACACAATGAACAGTTTAACATTACCAAGTGAGGTAAAT
CTCTGCAACATTGACATATTCAACCCCAAATATGATTGCAAAATTATGACTTCAAAAACA
GATGTAAGCAGCTCCGTTATCACATCTCTAGGAGCCATTGTGTCATGCTATGGCAAAACC
AAATGTACAGCATCCAATAAAAATCGTGGGATCATAAAGACATTCTCTAACGGGTGTGAT
TATGTATCAAATAAGGGGGTGGATACTGTGTCTGTAGGTAATACATTATATTATGTAAAT
AAGCAAGAAGGCAAAAGTCTCTATGTAAAAGGTGAACCAATAATAAATTTCTATGATCCA
TTAGTGTTCCCTTCTGATGAATTTGATGCATCAATATCTCAAGTCAATGAGAAAATTAAT
CAGAGTCTAGCATTTATCCGTAAATCAGATGAATTATTACATAATGTAAATGCTGGTAAA
TCCACCACAAATATCATGATAACTACCATAATTATAGTAATTATAGTAATATTGTTAGCA
TTAATTGCAGTTGGACTGCTTCTATACTGCAAGGCCAGAAGCACACCAGTCACATTAAGT
AAGGATCAACTGAGTGGTATAAATAATATTGCATTTAGTAACTGA
>JHRSV0004
ATGGAGTTGCCAATCCTCAAAATAAATGCTATTATCACAATCCTTGCTGCAGTCACATTC
TGTTTCGCTTCCAGTCAAAACATCACTGAAGAATTTTATCAATCAACATGCAGTGCAGTT
AGCAAAGGCTATCTTAGTGCTCTAAGAACTGGTTGGTATACTAGTGTTATAACTATAGAA
TTAAGTAATATCAAGGAAAATAAGTGTAATGGTACAGACGCTAAGGTAAAATTAATAAAA
CAAGAATTAGATAAATATAAAAATGCTGTAACAGAATTGCAGTTGCTCATGCAAAGCACA
CCAGCAGCTAACAGTCGAGCCAGAAGAGAACTACCAAGATTTATGAATTATACACTCAAC
AATACCAAAAACACCAATGTAACATTAAGTAAGAAAAGGAAAAGAAGATTTCTTGGATTT
TTATTAGGTGTTGGATCTGCAATCGCCAGTGGCATTGCCGTATCCAAGGTCCTGCACCTA
GAAGGGGAAGTGAACAAAATCAAAAGTGCTCTACTATCCACAAACAAGGCTGTAGTCAGC
TTATCTAATGGAGTCAGTGTCTTAACCAGCAAGGTGTTAGACCTCAAAAACTATATAGAT
AAACAGCTGTTACCTATTGTTAACAAGCAAAGCTGCAGCATATCAAACATTGAAACTGTG
ATAGAGTTCCAACAAAAGAACAACAGACTACTAGAGATTACCAGAGAATTTAGTGTTAAT
GCAGGTGTAACTACACCTGTAAGCACTTATATGTTAACTAATAGTGAGTTATTATCATTA
ATCAATGATATGCCTATAACAAATGATCAGAAAAAGTTAATGTCCAACAATGTTCAAATA
GTTAGACAGCAAAGTTACTCTATCATGTCAATAATAAAAGAGGAAGTCTTAGCATATGTA
GTACAATTACCACTATATGGTGTAATAGATACTCCTTGTTGGAAACTACACACATCCCCT
CTATGTACAACCAACACAAAGGAAGGATCCAACATCTGCTTAACAAGAACCGACAGAGGA
TGGTACTGTGACAATGCAGGATCAGTATCCTTTTTCCCACAAGCCGAAACATGTAAAGTT
CAATCGAATCGGGTGTTTTGTGACACAATGAACAGCTTAACATTACCAAGTGAGGTAAAT
CTCTGCAACATTGACATATTCAATCCCAAATATGATTGCAAAATTATGACTTCAAAAACA
GATGTAAGCAGCTCCGTTATCACATCTCTAGGAGCCATTGTGTCATGCTATGGCAAAACC
AAATGTACAGCATCAAATAAAAATCGTGGGATCATAAAGACATTCTCTAACGGGTGTGAT
TATGTATCAAATAAGGGGGTGGATACTGTGTCTGTAGGTAATACATTATATTATGTAAAT
AAGCAAGAAGGCAAAAGTCTCTATGTAAAAGGTGAACCCATAATAAATTTCTATGATCCA
TTAGTGTTCCCCTCTGATGAATTTGATGCATCAATATCTCAAGTCAATGAGAAAATTAAT
CAGAGTCTAGCATTTATCCGTAAATCAGATGAATTATTGCATAATGTAAATGCTGGTAAA
TCCACCACAAATATCATGATAACTACCATAATTATAGTAATTATAGTAATATTGTTAGCA
TTAATTGCAGTTGGACTGCTTCTATACTGCAAGGCCAGAAGCACACCAGTCACATTAAGT
AAGGATCAACTGAGTGGTATAAATAATATTGCATTTAGTAACTGA
>JHRSV0006
ATGGAGTTGCCAATCCTCAAAACAAATGCTATTACCACAATCCTTGCTGCAGTTACACTC
TGTTTCGCTTCCAGTCAAAACATCACTGAAGAATTTTATCAATCAACATGCAGTGCAGTT
AGCAAAGGCTATCTTAGTGCTCTAAGAACTGGTTGGTATACTAGTGTTATAACTATAGAA
TTAAGTAATATCAAGGAAAATAAGTGTAATGGTACAGACGCTAAGGTAAAATTAATAAAA
CAAGAATTAGATAAATATAAAAATGCTGTAACAGAATTGCAGTTGCTCATGCAAAGCACA
CCAGCAGCAAACAGTCGAGCCAGAAGAGAACTACCAAGATTTATGAATTATACACTCAAC
AATACCAAAAACACCAATGTAACATTAAGTAAGAAAAGGAAAAGAAGATTTCTTGGATTT
TTGTTAGGTGTTGGATCTGCAATCGCCAGTGGCATTGCCGTATCCAAGGTCCTGCACCTA
GAAGGGGAAGTGAACAAAATCAAAAGTGCTCTACTATCCACAAACAAGGCTGTAGTCAGC
TTATCTAATGGAGTCAGTGTCTTAACCAGCAAGGTGCTAGACCTCAAAAACTATATAGAT
AAACAGTTGTTACCTATTGTTAACAAGCAAAGCTGCAGCATATCAAACATTGAAACTGTG
ATAGAGTTCCAACAAAAGAACAACAGACTACTAGAGATTACCAGAGAATTTAGTGTCAAT
GCAGGTGTAACTACACCTGTAAGCACTTATATGTTAACTAATAGTGAGTTACTATCATTA
ATCAATGATATGCCTATAACAAATGATCAGAAAAAGTTAATGTCAAGCAATGTTCAAATA
GTTAGACAGCAAAGTTACTCTATCATGTCAATAATAAAAGAGGAAGTCTTAGCATATGTA
GTACAATTACCACTATATGGTGTAATAGATACTCCCTGTTGGAAACTACACACATCCCCT
TTATGTACAACCAACACAAAGGAAGGATCCAACATCTGCTTGACAAGAACCGACAGAGGA
TGGTACTGTGACAATGCAGGATCAGTATCCTTTTTCCCACAAGCTGAAACATGTAAAGTT
CAATCGAATCGGGTGTTTTGTGACACAATGAACAGTTTAACATTACCAAGTGAGGTAAAT
CTCTGCAACATTGACATATTCAACCCCAAATATGATTGCAAAATTATGACTTCAAAAACA
GATGTAAGCAGCTCCGTTATCACATCTCTAGGAGCCATTGTGTCATGCTATGGCAAAACC
AAATGTACAGCATCCAATAAAAATCGTGGGATCATAAAGACATTCTCTAACGGGTGTGAT
TATGTATCAAATAAGGGGGTGGATACTGTGTCTGTAGGTAATACATTATATTATGTAAAT
AAGCAAGAAGGCAAAAGTCTCTATGTAAAAGGTGAACCAATAATAAATTTCTATGATCCA
TTAGTGTTCCCCTCTGATGAATTTGATGCATCAATATCTCAAGTCAATGAGAAAATTAAT
CAAAGTCTAGCATTTATCCGTAAATCAGATGAATTATTACATAATGTAAATGCTGGTAAA
TCCACCACAAATATCATGATAACTACCATAATTATAGTAATTATAGTAATATTGTTAGCA
TTAATTGCAGTTGGACTGCTACTATACTGCAAGGCCAGAAGCACACCAGTCACATTAAGT
AAGGATCAACTGAGTGGTATAAATAATATTGCATTTAGTAACTGA
>JHRSV0011
ATGGAGTTGCCAATCCTCAAAACAAATGCTATTACCACAATCCTTGCTGCAGTCACACTC
TGTTTTGCTTCCAGTCAAAACATTACTGAAGAATTTTATCAATCAACATGCAGTGCAGTT
AGCAAAGGCTATCTTAGTGCTCTAAGAACTGGTTGGTATACTAGTGTTATAACTATAGAA
TTAAGTAATATCAAGGAAAATAAGTGTAATGGTACAGACGCTAAGGTAAAATTAATAAAA
CAAGAATTAGATAAATATAAAAATGCTGTAACAGAATTGCAGTTGCTCATGCAAAGCACA
CCAGCAACCAACAGTCGAGCCAGAAGAGAACTACCAAGATTTATGAATTATACACTCAAC
AATGCCAAAAACACCAATGTAACATTAAGTAAGAAAAGGAAAAGAAGATTTCTTGGATTT
TTGTTAGGTGTTGGATCTGCAATTGCCAGTGGCATTGCCGTATCCAAGGTCCTGCACCTA
GAAGGGGAAGTGAACAAAATCAAAAGTGCTCTACTATCCACAAACAAGGCTGTAGTCAGC
TTATCTAATGGAGTCAGTGTCTTAACCAGCAAGGTGTTAGACCTCAAAAACTATATAGAT
AAACAGTTGTTACCTATTGTTAACAAGCAAAGCTGCAGCATATCAAACATTGAAACTGTG
ATAGAGTTCCAACAAAAGAACAACAGACTACTAGAGATTACCAGAGAATTTAGTGTTAAT
GCAGGTGTAACTACTCCTGTAAGCACTTATATGTTAACTAATAGTGAGTTATTATCATTA
ATCAATGATATGCCTATAACAAATGATCAGAAAAAGTTAATGTCCAGCAATGTTCAAATA
GTTAGACAGCAAAGTTACTCTATCATGTCAATAATAAAAGAGGAAGTCTTAGCATATGTA
GTACAATTACCACTATATGGTGTAATAGATACTCCTTGTTGGAAACTACACACATCCCCT
CTATGTACAACCAACACAAAGGAAGGATCCAACATCTGCTTAACAAGAACCGACAGAGGG
TGGTACTGTGACAATGCAGGATCAGTATCCTTTTTCCCACAAGCTGAAACATGTAAAGTT
CAATCGAATCGGGTGTTTTGTGACACAATGAACAGTTTAACATTACCAAGTGAGGTAAAT
CTCTGCAACATTGACATATTCAACCCCAAATATGATTGCAAAATTATGACTTCAAAAACA
GATGTAAGCAGCTCCGTTATCACATCTCTAGGAGCCATTGTGTCATGCTATGGCAAAACC
AAATGTACAGCATCCAATAAAAATCGTGGGATCATAAAGACATTCTCTAACGGGTGTGAT
TATGTATCAAATAAGGGGGTGGATACTGTGTCTGTAGGTAATACATTATATTATGTAAAT
AAGCAAGAAGGCAAAAGTCTCTATGTAAAAGGTGAACCAATAATAAATTTCTATGATCCA
TTAGTGTTCCCCTCTGATGAATTTGATGCATCAATATCTCAAGTCAATGAGAAAATTAAT
CAGAGTCTAGCATTTATCCGCAAATCAGATGAATTATTACATAATGTAAATGCTGGTAAA
TCCACCACAAATATCATGATAACTACCATAATTATAGTAATTATAGTAATATTGTTAGCA
TTAATTGCAGTTGGACTGCTTCTATACTGCAAGGCCAGAAGCACACCAGTCACATTAAGT
AAGGATCAACTGAGTGGTATAAATAATATTGCATTTAGTAACTGA
>JHRSV0014
ATGGAGTTGCCAATCCTCAAAACAAATGCTATTACCGCAATCCTTGCTGCAGTTACACTC
TGTTTTGCTTCCAGTCAAAACATCACTGAAGAATTTTATCAATCAACATGCAGTGCAGTT
AGCAAAGGCTATCTTAGTGCTCTAAGAACTGGTTGGTATACTAGTGTTATAACTATAGAA
TTAAGTAATATCAAGGAAAATAAGTGTAATGGTACAGATGCTAAGGTAAAATTAATAAAA
CAAGAATTAGATAAATATAAAAATGCTGTAACAGAACTGCAGTTGCTCATGCAAAGCACA
CCAGCAGCAAACAGTCGAGCCAGAAGAGAACTACCAAGATTTATGAATTATACACTCAAC
AATACCAAAAACACCAATGTAACATTAAGTAAGAAAAGGAAAAGAAGATTTCTTGGATTT
TTGTTAGGTGTTGGATCTGCAATCGCCAGTGGCATTGCCGTATCCAAAGTCCTGCACCTA
GAAGGGGAAGTGAACAAAATCAAAAGTGCTCTACTATCCACAAACAAAGCTGTAGTCAGC
TTATCTAATGGAGTCAGTGTCTTAACCAGCAAGGTGCTAGACCTCAAAAACTATATAGAT
AAACAGTTGTTACCTATTGTTAACAAGCAAAGCTGCAGCATATCAAACATTGAAACTGTG
ATAGAGTTCCAACAAAAGAACAACAGACTACTAGAGATTACCAGAGAATTTAGTGTTAAT
GCAGGTGTAACTACACCTGTAAGCACTTATATGTTAACTAATAGTGAGTTATTATCATTA
ATCAATGATATGCCTATAACAAATGATCAGAAAAAGTTAATGTCAAGCAATGTTCAAATA
GTTAGACAGCAAAGTTACTCTATCATGTCAATAATAAAAGAGGAAGTCTTAGCATATGTA
GTACAATTACCACTATATGGTGTAATAGATACTCCTTGTTGGAAACTACACACATCCCCT
CTATGTACAACCAACACAAAGGAAGGATCCAACATCTGCTTAACAAGAACCGACAGAGGA
TGGTACTGTGACAATGCAGGATCAGTATCCTTTTTCCCACAAGCTGAAACATGTAAAGTT
CAATCGAATCGGGTGTTTTGTGACACAATGAACAGTTTAACATTACCAAGTGAGGTAAAT
CTCTGCAACATTGACATATTCAACCCCAAATATGATTGCAAAATTATGACTTCAAAAACA
GATGTAAGCAGCTCCGTTATCACATCTTTAGGAGCCATTGTGTCATGCTATGGCAAAACC
AAATGTACAGCATCCAATAAAAATCGTGGGATCATAAAGACATTCTCTAACGGGTGTGAT
TATGTATCAAATAAGGGGGTGGATACTGTGTCTGTAGGTAATACATTATATTATGTAAAT
AAGCAAGAAGGCAAAAGTCTCTATGTAAAAGGTGAACCAATAATAAATTTCTATGATCCA
TTAGTGTTCCCCTCTGATGAATTTGATGCATCAATATCTCAAGTCAATGAGAAAATTAAT
CAAAGTCTAGCATTTATCCGTAAATCAGATGAATTATTACATAATGTAAATGCTGGTAAA
TCCACCACAAATATCATGATAACCACCATAATTATAGTAATTATAGTAATATTGTTAGCA
TTAATTGCAGTTGGGCTGCTACTATACTGCAAGGCCAGAAGCACACCAGTAACATTAAGT
AAGGATCAACTGAGTGGTATAAATAATATTGCATTTAGTAACTGA
>JHRSV0010
ATGGAGTTGCCAATCCTCAAAACAAATGCTATTACCACAATCCTTGCTGCAGTCACACTC
TGTTTTGCTTCCAGTCAAAACATTACTGAAGAATTTTATCAATCAACATGCAGTGCAGTT
AGCAAAGGCTATCTTAGTGCTCTAAGAACTGGTTGGTATACTAGTGTTATAACTATAGAA
TTAAGTAATATCAAGGAAAATAAGTGTAATGGTACAGACGCTAAGGTAAAATTAATAAAA
CAAGAATTAGATAAATATAAAAATGCTGTAACAGAATTGCAGTTGCTCATGCAAAGCACA
CCAGCAACCAACAGTCGAGCCAGAAGAGAACTACCAAGATTTATGAATTATACACTCAAC
AATGCCAAAAACACCAATGTAACATTAAGTAAGAAAAGGAAAAGGAGATTTCTTGGATTT
TTGTTAGGTGTTGGATCTGCAATCGCCAGCGGCATTGCCGTATCCAAGGTCCTGCACCTA
GAAGGGGAAGTGAACAAAATCAAAAGTGCTCTACTATCCACAAACAAGGCTGTAGTCAGC
TTATCTAATGGAGTCAGTGTCTTAACCAGCAAGGTGTTAGACCTCAAAAACTATATAGAT
AAACAGTTGTTACCTATTGTTAACAAGCAAAGCTGCAGCATATCAAACATTGAAACTGTG
ATAGAGTTCCAACAAAAGAACAACAGACTACTAGAGATTACCAGAGAATTTAGTGTTAAT
GCAGGTGTAACTACTCCTGTAAGCACTTATATGTTAACTAATAGTGAGTTATTATCATTA
ATCAATGATATGCCTATAACAAATGATCAGAAAAAGTTAATGTCCAGCAATGTTCAAATA
GTTAGACAGCAAAGTTACTCTATCATGTCAATAATAAAAGAGGAAGTCTTAGCATATGTA
GTACAATTACCACTATATGGTGTAATAGATACTCCTTGTTGGAAACTACACACATCCCCT
CTATGTACAACCAACACAAAAGAAGGATCCAACATCTGCTTAACAAGAACCGACAGAGGG
TGGTACTGTGACAATGCAGGATCAGTATCCTTTTTCCCACAAGCTGAAACATGTAAAGTT
CAATCGAATCGGGTGTTTTGTGACACAATGAATAGTTTAACATTACCAAGTGAGGTAAAT
CTCTGCAACATTGACATATTCAACCCCAAATATGATTGCAAAATTATGACTTCAAAAACA
GATGTAAGCAGCTCCGTTATCACATCTCTAGGAGCCATTGTGTCATGCTATGGCAAAACC
AAATGTACAGCATCCAATAAAAATCGTGGGATCATAAAGACATTCTCTAACGGGTGTGAT
TATGTATCAAATAAGGGGGTGGATACTGTGTCTGTAGGTAATACATTATATTATGTAAAT
AAGCAAGAAGGCAAAAGTCTCTATGTAAAAGGTGAACCAATAATAAATTTCTATGATCCA
TTAGTGTTCCCCTCTGATGAATTTGATGCATCAATATCTCAAGTCAATGAGAAAATTAAT
CAGAGTCTAGCATTTATCCGTAAATCAGATGAATTATTACATAATGTAAATGCTGGTAAA
TCCACCACAAATATCATGATAACTACCATAATTATAGTAATTATAGTAATATTGTTAGCA
TTAATTGCAGTTGGACTGCTTCTATACTGCAAGGCCAGAAGCACACCAGTCACATTAAGT
AAGGATCAACTGAGTGGTATAAATAATATTGCATTTAGTAACTGA
>JHRSV0016
ATGGAGTTGCCAATCCTCAAAACAAATGCTATTACCACAATCCTTGCTGCAGTTACACTC
TGTTTCGCTTCCAGTCAAAACATCACTGAAGAATTTTATCAATCGACATGCAGTGCAGTT
AGCAAAGGCTATCTTAGTGCTCTAAGAACTGGTTGGTATACTAGTGTTATAACTATAGAA
TTAAGTAATATCAAGGAAAATAAGTGTAATGGTACAGACGCTAAGGTAAAATTAATAAAA
CAAGAATTAGATAAATATAAAAATGCTGTAACAGAATTGCAGTTGCTCATGCAAAGCACA
CCAGCAGCAAACAGTCGAGCCAGAAGAGAACTACCAAGATTTATGAATTATACACTCAAC
AATACCAAAAACACCAATATAACATTAAGTAAGAAAAGGAAAAGAAGATTTCTTGGATTT
TTGTTAGGTGTTGGATCTGCAATCGCCAGTGGCATTGCCGTATCCAAGGTCCTGCACCTA
GAAGGGGAAGTGAACAAAATCAAAAGTGCTCTACTATCCACAAACAAGGCTGTAGTCAGC
TTATCTAATGGAGTCAGTATCTTAACCAGCAAGGTGCTAGACCTCAAGAACTATATAGAT
AAACAGTTGTTACCTATTGTTAACAAGCAAAGCTGCAGCATATCAAACATTGAAACTGTG
ATAGAGTTCCAACAAAAGAACAACAGACTACTAGAGATTACCAGAGAATTTAGTGTTAAT
GCAGGTGTAACTACACCTGTAAGCACTTATATGTTAACTAATAGTGAGTTATTATCATTA
ATCAATGATATGCCTATAACAAATGATCAGAAAAAGTTAATGTCAAGCAATGTTCAAATA
GTTAGACAGCAAAGTTACTCTATCATGTCAATAATAAAAGAGGAAGTCTTAGCATATGTA
GTACAATTACCACTATATGGTGTAATAGATACTCCTTGTTGGAAACTACACACATCCCCT
CTATGTACAACCAACACAAAGGAAGGATCCAACATCTGCTTAACAAGAACCGACAGAGGA
TGGTACTGTGACAATGCAGGATCAGTATCCTTTTTCCCACAAGCTGAAACATGTAAAGTT
CAATCAAATCGGGTGTTTTGTGACACAATGAACAGTTTAACATTACCAAGTGAGGTAAAT
CTCTGCAACATTGACATATTCAACCCCAAATATGATTGCAAAATTATGACTTCAAAAACA
GATGTAAGCAGCTCCGTTATCACATCTCTAGGAGCCATTGTGTCATGCTATGGCAAAACC
AAATGTACAGCATCCAATAAAAATCGTGGGATCATAAAGACATTCTCTAACGGGTGTGAT
TATGTATCAAATAAGGGGGTGGATACTGTGTCTGTAGGGAATACATTATATTATGTAAAT
AAGCAAGAAGGCAAAAGTCTCTATGTAAAAGGTGAACCAATAATAAATTTCTATGATCCA
TTAGTGTTCCCCTCTGATGAATTTGATGCATCAATATCTCAAGTCAATGAGAAAATTAAT
CAGAGTCTGGCATTTATCCGTAAATCAGATGAATTATTACATAATGTAAATGCTGGTAAA
TCCACCACAAATATCATGATAACTACCATAATTATAGTAATTATAGTAATATTGTTAGCA
TTAATTGCAGTTGGACTGCTACTATACTGCAAGGCTAGAAGCACACCAGTCACATTAAGT
AAGGATCAACTGAGTGGTATAAATAATATTGCATTTAGTAACTGA
>JHRSV183
ATGGAGTTGCCAATCCTCAAAACAAATGCTATTACCACAATCCTTGCTGCAGTTACACTC
TGTTTCGCTTCCAGTCAAAACATCACTGAAGAATTTTATCAATCGACATGCAGTGCAGTT
AGCAAAGGCTATCTTAGTGCTCTAAGAACTGGTTGGTATACTAGTGTTATAACTATAGAA
TTAAGTAATATCAAGGAAAATAAGTGTAATGGTACAGACGCTAAGGTAAAATTAATAAAA
CAAGAATTAGATAAATATAAAAATGCTGTAACAGAATTGCAGTTGCTCATGCAAAGCACA
CCAGCAGCAAACAGTCGAGCCAGAAGAGAACTACCAAGATTTATGAATTATACACTCAAC
AATACCAAAAACACCAATATAACATTAAGTAAGAAAAGGAAAAGAAGATTTCTTGGATTT
TTGTTAGGTGTTGGATCTGCAATCGCCAGTGGCATTGCCGTATCCAAGGTCCTGCACCTA
GAAGGGGAAGTGAACAAAATCAAAAGTGCTCTACTATCCACAAACAAGGCTGTAGTCAGC
TTATCTAATGGAGTCAGTGTCTTAACCAGCAAGGTGCTAGACCTCAAGAACTATATAGAT
AAACAGTTGTTACCTATTGTTAACAAGCAAAGCTGCAGCATATCAAACATTGAAACTGTG
ATAGAGTTCCAACAAAAGAACAACAGACTACTAGAGATTACCAGAGAATTTAGTGTTAAT
GCAGGTGTAACTACACCTGTAAGCACTTATATGTTAACTAATAGTGAGTTATTATCATTA
ATCAATGATATGCCTATAACAAATGATCAGAAAAAGTTAATGTCAAGCAATGTTCAAATA
GTTAGACAGCAAAGTTACTCTATCATGTCAATAATAAAAGAGGAAGTCTTAGCATATGTA
GTACAATTACCACTATATGGTGTAATAGATACTCCTTGTTGGAAACTACACACATCCCCT
CTATGTACAACCAACACAAAGGAAGGATCCAACATCTGCTTAACAAGAACCGACAGAGGA
TGGTACTGTGACAATGCAGGATCAGTATCCTTTTTCCCACAAGCTGAAACATGTAAAGTT
CAATCAAATCGGGTGTTTTGTGACACAATGAACAGTTTAACATTACCAAGTGAGGTGAAT
CTCTGCAACATTGACATATTCAACCCCAAATATGATTGCAAAATTATGACTTCAAAAACA
GATGTAAGCAGCTCCGTTATCACATCTCTAGGAGCCATTGTGTCATGCTATGGCAAAACC
AAATGTACAGCATCCAATAAAAATCGTGGGATCATAAAGACATTCTCTAACGGGTGTGAT
TATGTATCAAATAAAGGGGTGGATACTGTGTCTGTAGGTAATACATTATATTATGTAAAT
AAGCAAGAAGGCAAAAGCCTCTATGTAAAAGGTGAACCAATAATAAATTTCTATGATCCA
TTAGTGTTCCCCTCTGATGAATTTGATGCATCAATATCTCAAGTCAATGAGAAAATTAAT
CAGAGTCTGGCATTTATCCGTAAATCAGATGAATTATTACATAATGTAAATGCTGGTAAA
TCCACCACAAATATCATGATGACTACCATAATTATAGTAATTATAGTAATATTGTTAGCA
TTAATTGCAGTTGGACTGCTACTATACTGCAAGGCCAGAAGCACACCAGTCACATTAAGT
AAGGATCAACTGAGTGGTATAAATAATATTGCATTTAGTAACTGA
>JHRSV186
ATGGAGTTGCCAATCCTCAAAACAAATGCTATTACCACAATCCTTGCTGCAGTTACACTC
TGTTTCGCTTCCAGTCAAAACATCACTGAAGAATTTTATCAATCAACATGCAGTGCAGTT
AGCAAAGGCTATCTTAGTGCTCTAAGAACTGGTTGGTATACTAGTGTTATAACTATAGAA
TTAAGTAATATCAAGGAAAATAAGTGTAATGGTACAGATGCTAAGGTAAAATTAATAAAA
CAAGAATTAGATAAATATAAAAATGCTGTAACAGAATTGCAGTTGCTCATGCAAAGCACA
CCAGCAGCAAACAGTCGAGCCAGAAGAGAACTACCAAGATTTATGAATTATACACTCAAC
AATACCAAAAACACCAATATAACATTAAGTAAGAAAAGGAAAAGAAGATTTCTTGGATTT
TTGTTAGGTGTTGGATCTGCAATCGCCAGTGGCATTGCCGTATCCAAGGTCCTGCACCTA
GAAGGGGAAGTGAACAAAATCAAAAGTGCTCTACTATCCACAAACAAGGCTGTAGTCAGC
TTATCTAATGGAGTCAGTGTCTTAACCAGCAAGGTGCTAGACCTCAAGAACTATATAGAT
AAACAGTTGTTACCTATTGTTAACAAGCAAAGCTGCAGCATATCAAACATTGAAACTGTG
ATAGAGTTCCAACAAAAGAACAACAGACTACTAGAGATTACCAGAGAATTTAGTGTTAAT
GCAGGTGTAACTACACCTGTAAGCACTTATATGTTAACTAATAGTGAATTATTATCATTA
ATCAATGATATGCCTATAACAAATGATCAGAAAAAGTTAATGTCAAGCAATGTTCAAATA
GTTAGACAGCAAAGTTACTCTATCATGTCAATAATAAAAGAGGAAGTCTTAGCATATGTA
GTACAATTACCACTATATGGTGTAATAGATACTCCTTGTTGGAAACTACACACATCCCCT
CTATGTACAACCAACACAAAGGAAGGATCCAACATCTGCTTAACAAGAACCGACAGAGGA
TGGTACTGTGACAATGCAGGATCAGTATCCTTTTTCCCACAAGCTGAAACATGTAAAGTT
CAATCAAATCGGGTGTTTTGTGACACAATGAACAGTTTAACATTACCAAGTGAGGTGAAT
CTCTGCAACATTGACATATTCAACCCCAAATATGATTGCAAAATTATGACTTCAAAAACA
GATGTAAGCAGCTCCGTTATCACATCTCTAGGAGCCATTGTGTCATGCTATGGCAAAACC
AAATGTACAGCATCCAATAAAAATCGTGGGATCATAAAGACATTCTCTAACGGGTGTGAT
TATGTATCAAATAAGGGGGTGGATACTGTGTCTGTAGGTAATACATTATATTATGTAAAT
AAGCAAGAAGGCAAAAGTCTCTATGTAAAAGGTGAACCAATAATAAATTTCTATGATCCA
TTAGTGTTCCCCTCTGATGAATTTGATGCATCAATATCTCAAGTCAATGAAAAAATTAAT
CAGAGTCTGGCATTTATCCGTAAATCAGATGAATTATTACATAATGTAAATGCTGGTAAA
TCCACCACAAATATCATGATAACTACCATAATTATAGTAATTATAGTAATATTGTTAGCA
TTAATTGCAGTTGGACTGCTACTATACTGCAAGGCCAGAAGCACACCAGTCACATTAAGT
AAGGATCAACTGAGTGGTATAAATAATATAGCATTTAGTAACTGA
>JHRSV190
ATGGAGTTGCCAATCCTCAAAACAAATGCTATTATCACAATCCTTGCTGCAGTCACATTC
TGTTTCGCTTCCAGTCAAAACATCACTGAAGAATTTTATCAATCAACATGCAGTGCAGTT
AGCAAAGGCTATCTTAGTGCTCTAAGAACTGGTTGGTATACTAGTGTTATAACTATAGAA
TTAAGTAATATCAAGGAAAATAAGTGTAATGGTACAGACGCTAAGGTAAAATTAATAAAA
CAAGAATTAGATAAATATAAAAATGCTGTAACAGAATTGCAGTTGCTCATGCAAAGCACA
CCAGCAGCCAACAGTCGAGCCAGAAGAGAACTACCAAGATTTATGAATTATACACTCAAC
AATACCAAAAACACCAATGTAACATTAAGTAAGAAAAGGAAAAGAAGATTTCTTGGATTT
TTATTAGGTGTTGGATCTGCAATCGCCAGTGGCATTGCCGTATCCAAGGTCCTGCACCTA
GAAGGGGAAGTGAACAAAATCAAAAGTGCTCTACTATCCACAAACAAAGCTGTAGTCAGC
TTATCTAATGGAGTCAGTGTCTTAACCAGCAAGGTGTTAGACCTCAAAAACTATATAGAT
AAACAGCTATTACCTATTGTTAACAAGCAAAGCTGCAGCATATCAAACATTGAGACTGTG
ATAGAGTTCCAACAAAAGAACAACAGACTACTAGAGATTACCAGAGAATTTAGTGTTAAT
GCAGGTGTAACTACACCTGTAAGCACTTATATGTTAACTAATAGTGAGTTATTATCATTA
ATCAATGATATGCCTATAACAAATGATCAGAAAAAATTAATGTCCAACAATGTTCAAATA
GTTAGACAGCAAAGTTACTCTATCATGTCAATAATAAAAGAGGAAGTCTTAGCATATGTA
GTACAATTACCACTATATGGTGTAATAGATACTCCTTGTTGGAAACTACACACATCCCCT
CTATGTACAACCAACACAAAGGAAGGATCCAACATCTGCTTAACAAGAACCGACAGAGGA
TGGTACTGTGACAATGCAGGATCAGTATCCTTTTTCCCACAAGCCGAAACATGTAAAGTT
CAATCGAATCGGGTGTTTTGTGACACAATGAACAGTTTAACATTACCAAGTGAGGTAAAT
CTCTGCAACATTGACATATTCAACCCCAAATATGATTGCAAAATTATGACTTCAAAAACA
GATGTAAGCAGCTCCGTTATCACATCTCTAGGAGCCATTGTGTCATGCTATGGCAAAACC
AAATGTACAGCATCAAATAAAAATCGTGGGATCATAAAGACATTCTCTAACGGGTGTGAT
TATGTATCAAATAAGGGGGTGGATACTGTGTCTGTAGGTAATACGTTATATTATGTAAAT
AAGCAAGAAGGCAAAAGTCTCTATGTAAAAGGTGAACCCATAATAAATTTCTATGATCCA
TTAGTGTTCCCCTCTGATGAATTTGATGCATCAATATCTCAAGTCAATGAGAAAATTAAT
CAGAGTCTAGCATTTATCCGTAAATCAGATGAATTATTGCATAATGTAAATGCTGGTAAA
TCCACCACAAATATCATGATAACTACCATAATTATAGTAATTATAGTAATATTGTTAGCA
TTAATTGCAGTTGGACTGCTTCTATACTGCAAGGCCAGAAGCACACCAGTCACATTAAGT
AAGGATCAACTGAGTGGTATAAATAATATTGCATTTAGTAACTGA
>JHRSV185
ATGGAGTTGCCAATCCTCAAAACAAATGCTATTACCACAATCCTTGCTGCAGTTACACTC
TGTTTCGCTTCCAGTCAAAACATCACTGAAGAATTTTATCAATCGACATGCAGTGCAGTT
AGCAAAGGCTATCTTAGTGCTCTAAGAACTGGTTGGTATACTAGTGTTATAACTATAGAA
TTAAGTAATATCAAGGAAAATAAGTGTAATGGTACAGACGCTAAGGTAAAATTAATAAAA
CAAGAATTAGATAAATATAAAAATGCTGTAACAGAATTGCAGTTGCTCATGCAAAGCACA
CCAGCAGCAAACAGTCGAGCCAGAAGAGAACTACCAAGATTTATGAATTATACACTCAAC
AATACCAAAAACACCAATATAACATTAAGTAAGAAAAGGAAAAGAAGATTTCTTGGATTT
TTGTTAGGTGTTGGATCTGCAATCGCCAGTGGCATTGCCGTATCCAAGGTCCTGCACCTA
GAAGGGGAAGTGAACAAAATCAAAAGTGCTCTACTATCCACAAACAAGGCTGTAGTCAGC
TTATCTAATGGAGTCAGTGTCTTAACCAGCAAGGTGCTAGACCTCAAGAACTATATAGAT
AAACAGTTGTTACCTATTGTTAACAAGCAAAGCTGCAGCATATCAAACATTGAAACTGTG
ATAGAGTTCCAACAAAAGAACAACAGACTACTAGAGATTACCAGAGAATTTAGTGTTAAT
GCAGGTGTAACTACACCTGTAAGCACTTATATGTTAACTAATAGTGAGTTATTATCATTA
ATCAATGATATGCCTATAACAAATGATCAGAAAAAGTTAATGTCAAGCAATGTTCAAATA
GTTAGACAGCAAAGTTACTCTATCATGTCAATAATAAAAGAGGAAGTCTTAGCATATGTA
GTACAATTACCACTATATGGTGTAATAGATACTCCTTGTTGGAAACTACACACATCCCCT
CTATGTACAACCAACACAAAGGAAGGATCCAACATCTGCTTAACAAGAACCGACAGAGGA
TGGTACTGTGACAATGCAGGATCAGTATCCTTTTTCCCACAAGCTGAAACATGTAAAGTT
CAATCAAATCGGGTGTTTTGTGACACAATGAACAGTTTAACATTACCAAGTGAGGTGAAT
CTCTGCAACATTGACATATTCAACCCCAAATATGATTGCAAAATTATGACTTCAAAAACA
GATGTAAGCAGCTCCGTTATCACATCTCTAGGAGCCATTGTGTCATGCTATGGCAAAACC
AAATGTACAGCATCCAATAAAAATCGTGGGATCATAAAGACATTCTCTAACGGGTGTGAT
TATGTATCAAATAAGGGGGTGGATACTGTGTCTGTAGGTAATACATTATATTATGTAAAT
AAGCAAGAAGGCAAAAGTCTCTATGTAAAAGGTGAACCAATAATAAATTTCTATGATCCA
TTAGTGTTCCCCTCTGATGAATTTGATGCATCAATATCTCAAGTCAATGAAAAAATTAAT
CAGAGTCTGGCATTTATCCGTAAATCAGATGAATTATTACATAATGTAAATGCTGGTAAA
TCCACCACAAATATCATGATAACTACCATAATTATAGTAATTATAGTAATATTGTTAGCA
TTAATTGCAGTTGGACTGCTACTATACTGCAAGGCCAGAAGCACACCAGTCACATTAAGT
AAGGATCAACTGAGTGGTATAAATAATATAGCATTTAGTAACTGA
>JHRSV189
ATGGAGTTGCCAATCCTCAAAACAAATGCTATTACCACAATCCTTGCTGCAGTCACACTC
TGTTTTGCTTCCAGTCAAAACATTACTGAAGAATTTTATCAATCAACATGCAGTGCAGTT
AGCAAAGGCTATCTTAGTGCTCTAAGAACTGGTTGGTATACTAGTGTTATAACTATAGAA
TTAAGTAATATCAAGGAAAATAAGTGTAATGGTACAGACGCTAAGGTAAAATTAATAAAA
CAAGAATTAGATAAATATAAAAATGCTGTAACAGAATTGCAGTTGCTCATGCAAAGCACA
CCAGCAACCAACAGTCGAGCCAGAAGAGAACTACCAAGATTTATGAATTATACACTCAAC
AATGCCAAAAACACCAATGTAACATTAAGTAAGAAAAGGAAAAGGAGATTTCTTGGATTT
TTGTTAGGTGTTGGATCTGCAATCGCCAGTGGCATTGCCGTATCCAAGGTCCTGCACCTA
GAAGGGGAAGTGAACAAAATCAAAAGTGCTCTACTATCCACAAACAAGGCTGTAGTCAGC
TTATCTAATGGAGTCAGTGTCTTAACCAGCAAGGTGTTAGACCTCAAAAACTATATAGAT
AAACAGTTGTTACCTATTGTTAACAAGCAAAGCTGCAGCATATCAAACATTGAAACTGTG
ATAGAGTTCCAACAAAAGAACAACAGACTACTAGAGATTACCAGAGAATTTAGTGTTAAT
GCAGGTGTAACTACTCCTGTAAGCACTTATATGTTAACTAATAGTGAGTTATTATCATTA
ATCAATGATATGCCTATAACAAATGATCAGAAAAAGTTAATGTCCAGCAATGTTCAAATA
GTTAGACAGCAAAGTTACTCTATCATGTCAATAATAAAAGAGGAAGTCTTAGCATATGTA
GTACAATTACCACTATATGGTGTAATAGATACTCCTTGTTGGAAACTACACACATCCCCT
CTATGTACAACCAACACAAAGGAAGGATCCAACATCTGCTTAACAAGAACCGACAGAGGG
TGGTACTGTGACAATGCAGGATCAGTATCCTTTTTCCCACAAGCTGAAACATGTAAAGTT
CAATCGAATCGGGTGTTTTGTGACACAATGAACAGTTTAACATTACCAAGTGAGGTAAAT
CTCTGCAACATTGACATATTCAACCCCAAATATGATTGCAAAATTATGACTTCAAAAACA
GATGTAAGCAGCTCCGTTATCACATCTCTAGGAGCCATTGTGTCATGCTATGGCAAAACC
AAATGTACAGCATCCAATAAAAATCGTGGGATCATAAAGACATTCTCTAACGGGTGTGAT
TATGTATCAAATAAGGGGGTGGATACTGTGTCTGTAGGTAATACATTATATTATGTAAAT
AAGCAAGAAGGCAAAAGTCTCTATGTAAAAGGTGAACCAATAATAAATTTCTATGATCCA
TTAGTGTTCCCCTCTGATGAATTTGATGCATCAATATCTCAAGTCAATGAGAAAATTAAT
CAGAGTCTAGCATTTATCCGTAAATCAGATGAATTATTACATAATGTAAATGCTGGTAAA
TCCACCACAAATATCATGATAACTACCATAATTATAGTAATTATAGTAATATTGTTAGCA
TTAATTGCAGTTGGACTGCTTCTATACTGCAAGGCCAGAAGCACACCAGTCACATTAAGT
AAGGATCAACTGAGTGGTATAAATAATATTGCATTTAGTAACTGA
>JHRSV228
ATGGAGTTGCCAATCCTCAAAACAAATGCTATTACCACAATCCTTGCTGCAGTCACACTC
TGTTTCGCTTCCAGTCAAAACATTACTGAAGAATTTTATCAATCAACATGCAGTGCAGTT
AGCAAAGGCTATCTTAGTGCTCTAAGAACTGGTTGGTATACTAGTGTTATAACTATAGAA
TTAAGTAATATCAAGGAAAATAAGTGTAATGGTACAGATGCTAAGGTAAAATTAATAAAA
CAAGAATTAGATAAATATAAAAATGCTGTAACAGAATTGCAGTTGCTCATGCAAAGCACA
CCAGCAGCCAACAGTCGAGCCAGAAGAGAACTACCAAGATTTATGAATTATACACTCAAC
AATGCCAAAAACACCAATGCAACATTAAGTAAGAAAAGGAAAAGGAGATTTCTTGGATTT
TTATTAGGTGTTGGATCTGCAATCGCCAGTGGCATTGCCGTATCCAAGGTCCTGCACCTA
GAAGGGGAAGTGAACAAAATCAAAAGTGCTCTACTATCCACAAACAAGGCTGTAGTCAGC
TTATCTAATGGAGTCAGTGTCTTAACCAGCAAGGTGTTAGACCTCAAAAACTATATAGAT
AAACAGTTGTTACCTATTGTTAACAAGCAAAGCTGCAGCATATCAAACATTGAAACTGTG
ATAGAGTTCCAACAAAAGAACAACAGACTACTAGAGATTACCAGAGAATTTAGTGTTAAT
GCAGGTGTAACTACTCCTGTAAGCACTTATATGTTAACTAATAGTGAGTTATTATCATTA
ATCAATGATATGCCTATAACAAATGATCAGAAAAAGTTAATGTCCAGCAATGTGCAAATA
GTTAGACAGCAAAGTTACTCTATCATGTCAATAATAAAAGAGGAAGTCTTAGCATATGTA
GTACAATTACCACTATATGGTGTAATAGATACTCCTTGTTGGAAACTACACACATCCCCT
CTATGTACAACCAACACAAAGGAAGGATCCAACATCTGCTTAACAAGAACCGACAGAGGG
TGGTACTGTGACAATGCAGGATCAGTATCCTTTTTCCCACAAGCTGAAACATGTAAAGTT
CAATCGAATCGGGTGTTTTGTGACACAATGAACAGTTTAACATTACCAAGTGAGGTAAAT
CTCTGCAACATTGACATATTCAACCCCAAATATGATTGCAAAATTATGACTTCAAAAACA
GATGTAAGCAGCTCCGTTATCACATCTCTAGGAGCCATTGTGTCATGCTATGGCAAAACC
AAATGTACAGCATCCAATAAAAATCGTGGGATCATAAAGACATTCTCTAACGGGTGTGAT
TATGTATCAAATAAGGGGGTGGATACTGTGTCTGTAGGTAATACATTATATTATGTAAAT
AAGCAAGAAGGCAAAAGTCTCTATGTAAAAGGTGAACCAATAATAAATTTCTATGATCCA
TTAGTGTTCCCCTCTGATGAATTTGATGCATCAATATCTCAAGTCAATGAGAAAATTAAT
CAGAGTCTAGCATTTATCCGTAAATCAGATGAATTATTACATAATGTAAATGCTGGTAAA
TCCACCACAAATATCATGATAACTACCATAATTATAGTAATTATAGTAATATTGTTAGCA
TTAATTGCAGTTGGACTGCTTCTATACTGCAAGGCCAGAAGCACACCAGTCACATTAAGT
AAGGATCAACTGAGTGGTATAAATAATATTGCATTTAGTAACTGA
>JHRSV229
ATGGAGTTGCCAATCCTCAAAACAAATGCTATTACCACAATCCTTGCTGCAGTCACACTC
TGTTTTGCTTCCAGTCAAAACATTACTGAAGAATTTTATCAATCAACATGTAGTGCAGTT
AGCAAAGGCTATCTTAGTGCTCTAAGAACTGGTTGGTATACTAGTGTTATAACTATAGAA
TTAAGTAATATCAAGGAAAATAAGTGTAATGGTACAGACGCTAAAGTAAAATTAATAAAA
CAAGAATTAGATAAATATAAAAATGCTGTAACAGAATTGCAGTTGCTCATGCAAAGCACA
CCAGCAACCAACAGTCGAGCCAGAAGAGAACTACCAAGATTTATGAATTATACACTCAAC
AATGCCAAAAACACCAATGTAACATTAAGTAAGAAAAGGAAAAGGAGATTTCTTGGATTT
TTGTTAGGTGTTGGATCTGCAATCGCCAGTGGCATTGCCGTATCCAAGGTCCTGCACCTA
GAAGGGGAAGTGAACAAAATCAAAAGTGCTCTACTATCCACAAACAAGGCTGTAGTCAGC
TTATCTAATGGAGTCAGTGTCTTAACCAGCAAGGTGTTAGACCTCAAAAACTATATAGAT
AAACAGTTGTTACCTATTGTTAACAAGCAAAGCTGCAGCATATCAAACATTGAAACTGTG
ATAGAGTTCCAACAAAAGAACAACAGACTACTAGAGATTACCAGAGAATTTAGTGTTAAT
GCAGGTGTAACTACTCCTGTAAGCACTTATATGTTAACTAATAGTGAGTTATTATCATTA
ATCAATGATATGCCTATAACAAATGATCAGAAAAAGTTAATGTCCAGCAATGTTCAAATA
GTTAGACAGCAAAGTTACTCTATCATGTCAATAATAAAAGAGGAAGTCTTAGCATATGTA
GTACAATTACCACTATATGGTGTAATAGATACTCCTTGTTGGAAACTACACACATCCCCT
CTATGTACAACCAACACAAAGGAAGGATCCAACATCTGCTTAACAAGAACCGACAGAGGG
TGGTACTGTGACAATGCAGGATCAGTATCCTTTTTCCCACAAGCTGAAACATGTAAAGTT
CAATCGAATCGGGTGTTTTGTGACACAATGAACAGTTTAACATTACCAAGTGAGGTAAAT
CTCTGCAACATTGACATATTCAACCCCAAATATGATTGCAAAATTATGACTTCAAAAACA
GATGTAAGCAGCTCCGTTATCACATCTCTAGGAGCCATTGTGTCATGCTATGGTAAAACC
AAATGTACAGCATCCAATAAAAATCGTGGGATCATAAAGACATTCTCTAACGGGTGTGAT
TATGTATCAAATAAGGGGGTGGATACTGTGTCTGTAGGTAATACATTATATTATGTAAAT
AAGCAAGAAGGCAAAAGTCTCTATGTAAAAGGTGAACCAATAATAAATTTCTATGATCCA
TTAGTGTTCCCCTCTGATGAATTTGATGCATCAATATCTCAAGTCAATGAGAAAATTAAT
CAGAGTCTAGCATTTATCCGTAAATCAGATGAATTATTACATAATGTAAATGCTGGTAAA
TCCACCACAAATATCATGATAACTACCATAATTATAGTAATTATAGTAATATTGTTAGCA
TTAATTGCAGTTGGACTGCTTCTATACTGCAAGGCCAGAAGCACACCAGTCACATTAAGT
AAGGATCAACTGAGTGGTATAAATAATATTGCATTTAGTAACTGA
>JHRSV237
ATGGAGTTGCCAATCCTCAAAACAAATGCTATTATCACAATCCTTGCTGCAGTCACACTC
TGTTTCGCTTCCAGTCAAAACATCACTGAAGAATTTTATCAATCAACATGCAGTGCAGTT
AGCAAAGGCTATCTTAGTGCCCTAAGAACTGGTTGGTATACTAGTGTTATAACTATAGAA
TTAAGTAATATCAAGGAAAATAAGTGTAATGGTACAGACGCTAAGGTAAAATTAATAAAA
CAAGAATTAGATAAATATAAAAATGCTGTAACAGAATTGCAGTTGCTCATGCAAAGCACA
CCAGCAGCCAACAGTCGAGCCAGAAGAGAACTACCAAGATTTATGAATTATACACTCAAC
AATACCAAAAACACCAATGTAACATTAAGTAAGAAAAGGAAAAGAAGATTTCTTGGATTT
TTATTAGGTGTTGGATCTGCAATCGCCAGTGGCATTGCCGTATCCAAGGTCCTGCACCTA
GAAGGGGAAGTGAACAAAATCAAAAGTGCTCTACTATCCACAAACAAGGCTGTAGTCAGC
TTATCTAATGGAGTCAGTGTCTTAACCAGCAAGGTGTTAGACCTCAAAAACTATATAGAT
AAACAGTTGTTACCTATTGTTAACAAGCAAAGCTGCAGCATATCAAACATTGAAACTGTG
ATAGAGTTCCAACAAAAGAACAACAGACTACTAGAGATTACCAGAGAATTTAGTGTTAAT
GCAGGTGTAACTACACCTGTAAGCACTTATATGTTAACTAATAGTGAGTTATTATCATTA
ATCAATGATATGCCTATAACAAATGATCAGAAAAAGTTAATGTCCAGCAATGTTCAAATA
GTTAGACAGCAAAGTTACTCTATCATGTCAATAATAAAAGAGGAAGTCTTAGCATATGTA
GTACAATTACCACTATATGGTGTAATAGATACTCCTTGTTGGAAACTACACACATCCCCT
TTATGTACAACCAACACAAAGGAAGGATCCAACATTTGCTTAACAAGAACCGACAGAGGA
TGGTACTGTGACAATGCAGGATCAGTATCTTTTTTCCCACAAGCTGAAACATGTAAAGTT
CAATCGAATCGGGTGTTTTGTGACACAATGAACAGTTTAACATTACCAAGTGAGGTAAAT
CTCTGCAACATTGACATATTCAACCCCAAATATGATTGCAAAATTATGACTTCAAAAACA
GACGTAAGCAGCTCCGTTATCACATCTCTAGGAGCCATTGTGTCATGCTATGGCAAAACC
AAATGTACAGCATCAAATAAAAATCGTGGGATCATAAAGACATTCTCTAACGGGTGTGAT
TATGTATCAAATAAGGGGGTGGATACTGTGTCTGTAGGTAATACATTATATTATGTAAAT
AAGCAAGAAGGCAAAAGTCTCTATGTAAAAGGTGAACCCATAATAAATTTCTATGATCCA
TTAGTGTTCCCCTCTGATGAATTTGATGCATCAATATCTCAAGTCAATGAGAAAATTAAT
CAGAGTCTAGCATTTATCCGTAAATCAGATGAATTATTACACAATGTAAATGCTGGTAAA
TCCACCACAAATATCATGATAACTACCATAATTATAGTAATTATAGTAATATTGTTAGCA
TTAATTGCAGTTGGACTGCTTCTATACTGCAAGGCCAGAAGCACACCAGTCACATTAAGT
AAGGATCAACTGAGTGGTATAAATAATATTGCATTTAGTAATTGA
>JHRSV272
ATGGAGTTGCCAATCCTCAAAACAAATGCTATTACCACAATCCTTGCTGCAGTTACACTC
TGTTTCGCTTCCAGTCAAAACATCACTGAAGAATTTTATCAATCAACATGCAGTGCAGTT
AGCAAAGGCTATCTTAGTGCTCTAAGAACTGGTTGGTATACTAGTGTTATAACTATAGAA
TTAAGTAATATCAAGGAAAATAAGTGTAATGGTACAGATGCTAAGGTAAAATTAATAAAA
CAAGAATTAGATAAATATAAAAATGCTGTAACAGAATTGCAGTTGCTCATGCAAAGCACA
CCAGCAGCAAACAGTCGAGCCAGAAGAGAACTACCAAGATTTATGAATTATACACTCAAC
AATACCAAAAACACCAATATAACATTAAGTAAGAAAAGGAAAAGAAGATTTCTTGGATTT
TTGTTAGGTGTTGGATCTGCAATCGCCAGTGGCATTGCCGTATCCAAGGTCCTGCACCTA
GAAGGGGAAGTGAACAAAATCAAAAGTGCTCTACTATCCACAAACAAGGCTGTAGTCAGC
TTATCTAATGGAGTCAGTGTCTTAACCAGCAAGGTGCTAGACCTCAAGAACTATATAGAT
AAACAGTTGTTACCTATTGTTAACAAGCAAAGCTGCAGCATATCAAACATTGAAACTGTG
ATAGAGTTCCAACAAAAGAACAACAGACTACTAGAGATTACCAGAGAATTTAGTGTTAAT
GCAGGTGTAACTACACCTGTAAGCACTTATATGTTAACTAATAGTGAATTATTATCATTA
ATCAATGATATGCCTATAACAAATGATCAGAAAAAGTTAATGTCAAGCAATGTTCAAATA
GTTAGACAGCAAAGTTACTCTATCATGTCAATAATAAAAGAGGAAGTCTTAGCATATGTA
GTACAATTACCACTATATGGTGTAATAGATACTCCTTGTTGGAAACTACACACATCCCCT
CTATGTACAACCAACACAAAGGAAGGATCCAACATCTGCTTAACAAGAACCGACAGAGGA
TGGTACTGTGACAATGCAGGATCAGTATCCTTTTTCCCACAAGCTGAAACATGTAAAGTT
CAATCAAATCGGGTGTTTTGTGACACAATGAACAGTTTAACATTACCAAGTGAGGTGAAT
CTCTGCAACATTGACATATTCAACCCCAAATATGATTGCAAAATTATGACTTCAAAAACA
GATGTAAGCAGCTCCGTTATCACATCTCTAGGAGCCATTGTGTCATGCTATGGCAAAACC
AAATGTACAGCATCCAATAAAAATCGTGGGATCATAAAGACATTCTCTAACGGGTGTGAT
TATGTATCAAATAAGGGGGTGGATACTGTGTCTGTAGGTAATACATTATATTATGTAAAT
AAGCAAGAAGGCAAAAGTCTCTATGTAAAAGGTGAACCAATAATAAATTTCTATGATCCA
TTAGTGTTCCCCTCTGATGAATTTGATGCATCAATATCTCAAGTCAATGAAAAAATTAAT
CAGAGTCTGGCATTTATCCGTAAATCAGATGAATTATTACATAATGTAAATGCTGGTAAA
TCCACCACAAATATCATGATAACTACCATAATTATAGTAATTATAGTAATATTGTTAGCA
TTAATTGCAGTTGGACTGCTACTATACTGCAAGGCCAGAAGCACACCAGTCACATTAAGT
AAGGATCAACTGAGTGGTATAAATAATATAGCATTTAGTAACTGA
>JHRSV276
ATGGAGTTGCCAATCCTCAAAACAAATGCTATTACCACAATCCTTGCTGCAGTCACACTC
TGTTTTGCTTCCAGTCAAAACATTACTGAAGAATTTTATCAATCAACATGCAGTGCAGTT
AGCAAAGGCTATCTTAGTGCTCTAAGAACTGGTTGGTATACTAGTGTTATAACTATAGAA
TTAAGTAATATCAAGGAAAATAAGTGTAATGGTACAGACGCTAAGGTAAAATTAATAAAA
CAAGAATTAGATAAATATAAAAATGCTGTAACAGAATTGCAGTTGCTCATGCAAAGCACA
CCAGCAACCAACAGTCGAGCCAGAAGAGAACTACCAAGATTTATGAATTATACACTCAAC
AATGCCAAAAACACCAATGTAACATTAAGTAAGAAAAGGAAAAGGAGATTTCTTGGATTT
TTGTTAGGTGTTGGATCTGCAATCGCCAGTGGCATTGCCGTATCCAAGGTCCTGCACCTA
GAAGGGGAAGTGAACAAAATCAAAAGTGCTCTACTATCCACAAACAAGGCTGTAGTCAGC
TTATCTAATGGAGTCAGTGTCTTAACCAGCAAGGTGTTAGACCTCAAAAACTATATAGAT
AAACAGTTGTTACCTATTGTTAACAAGCAAAGCTGCAGCATATCAAACATTGAAACTGTG
ATAGAGTTCCAACAAAAGAACAACAGACTACTAGAGATTACCAGAGAATTTAGTGTTAAT
GCAGGTGTAACTACTCCTGTAAGCACTTATATGTTAACTAATAGTGAGTTATTATCATTA
ATCAATGATATGCCTATAACAAATGATCAGAAAAAGTTAATGTCCAGCAATGTTCAAATA
GTTAGACAGCAAAGTTACTCTATCATGTCAATAATAAAAGAGGAAGTCTTAGCATATGTA
GTACAATTACCACTATATGGTGTAATAGATACTCCTTGTTGGAAACTACACACATCCCCT
CTATGTACAACCAACACAAAGGAAGGATCCAACATCTGCTTAACAAGAACCGACAGAGGG
TGGTACTGTGACAATGCAGGATCAGTATCCTTTTTCCCACAAGCTGAAACATGTAAAGTT
CAATCGAATCGGGTGTTTTGTGACACAATGAACAGTTTAACATTACCAAGTGAGGTAAAT
CTCTGCAACATTGACATATTCAACCCCAAATATGATTGCAAAATTATGACTTCAAAAACA
GATGTAAGCAGCTCCGTTATCACATCTCTAGGAGCCATTGTGTCATGCTATGGCAAAACC
AAATGTACAGCATCCAATAAAAATCGTGGGATCATAAAGACATTCTCTAACGGGTGTGAT
TATGTATCAAATAAGGGGGTGGATACTGTGTCTGTAGGTAATACATTATATTATGTAAAT
AAGCAAGAAGGCAAAAGTCTCTATGTAAAAGGTGAACCAATAATAAATTTCTATGATCCA
TTAGTGTTCCCCTCTGATGAATTTGATGCATCAATATCTCAAGTCAATGAGAAAATTAAT
CAGAGTCTAGCATTTATCCGTAAATCAGATGAATTATTACATAATGTAAATGCTGGTAAA
TCCACCACAAATATCATGATAACTACCATAATTATAGTAATTATAGTAATATTGTTAGCA
TTAATTGCAGTTGGACTGCTTCTATACTGCAAGGCCAGAAGCACACCAGTCACATTAAGT
AAGGATCAACTGAGTGGTATAAATAATATTGCATTTAGTAACTGA
>JHRSV280
ATGGAGTTGCCAATCCTCAAAACAAATGCTATTACCACAATCCTTGCTGCAGTCACACTC
TGTTTCGCTTCCAGTCAAAACATTACTGAAGAATTTTATCAATCAACATGCAGTGCAGTT
AGCAAAGGCTATCTTAGTGCTCTAAGAACTGGTTGGTATACTAGTGTTATAACTATAGAA
TTAAGTAATATCAAGGAAAATAAGTGTAATGGTACAGATGCTAAGGTAAAATTAATAAAA
CAAGAATTAGATAAATATAAAAATGCTGTAACAGAATTGCAGTTGCTCATGCAAAGCACA
CCAGCAGCCAACAGTCGAGCCAGAAGAGAACTACCAAGATTTATGAATTATACACTCAAC
AATGCCAAAAACACCAATGCAACATTAAGTAAGAAAAGGAAAAGGAGATTTCTTGGATTT
TTATTAGGTGTTGGATCTGCAATCGCCAGTGGCATTGCCGTATCCAAGGTCCTGCACCTA
GAAGGGGAAGTGAACAAAATCAAAAGTGCTCTACTATCCACAAACAAGGCTGTAGTCAGC
TTATCTAATGGAGTCAGTGTCTTAACCAGCAAGGTGTTAGACCTCAAAAACTATATAGAT
AAACAGTTGTTACCTATTGTTAACAAGCAAAGCTGCAGCATATCAAACATTGAAACTGTG
ATAGAGTTCCAACAAAAGAACAACAGACTACTAGAGATTACCAGAGAATTTAGTGTTAAT
GCAGGTGTAACTACTCCTGTAAGCACTTATATGTTAACTAATAGTGAGTTATTATCATTA
ATCAATGATATGCCTATAACAAATGATCAGAAAAAGTTAATGTCCAGCAATGTGCAAATA
GTTAGACAGCAAAGTTACTCTATCATGTCAATAATAAAAGAGGAAGTCTTAGCATATGTA
GTACAATTACCACTATATGGTGTAATAGATACTCCTTGTTGGAAACTACACACATCCCCT
CTATGTACAACCAACACAAAGGAAGGATCCAACATCTGCTTAACAAGAACCGACAGAGGG
TGGTACTGTGACAATGCAGGATCAGTATCCTTTTTCCCACAAGCTGAAACATGTAAAGTT
CAATCGAATCGGGTGTTTTGTGACACAATGAACAGTTTAACATTACCAAGTGAGGTAAAT
CTCTGCAACATTGACATATTCAACCCCAAATATGATTGCAAAATTATGACTTCAAAAACA
GATGTAAGCAGCTCCGTTATCACATCTCTAGGAGCCATTGTGTCATGCTATGGCAAAACC
AAATGTACAGCATCCAATAAAAATCGTGGGATCATAAAGACATTCTCTAACGGGTGTGAT
TATGTATCAAATAAGGGGGTGGATACTGTGTCTGTAGGTAATACATTATATTATGTAAAT
AAGCAAGAAGGCAAAAGTCTCTATGTAAAAGGTGAACCAATAATAAATTTCTATGATCCA
TTAGTGTTCCCCTCTGATGAATTTGATGCATCAATATCTCAAGTCAATGAGAAAATTAAT
CAGAGTCTAGCATTTATCCGTAAATCAGATGAATTATTACATAATGTAAATGCTGGTAAA
TCCACCACAAATATCATGATAACTACCATAATTATAGTAATTATAGTAATATTGTTAGCA
TTAATTGCAGTTGGACTGCTTCTATACTGCAAGGCCAGAAGCACACCAGTCACATTAAGT
AAGGATCAACTGAGTGGTATAAATAATATTGCATTTAGTAACTGA
>JHRSV305
ATGGAGTTGCCAATCCTCAAAACAAATGCTATTACCACAATTCTTGCTGCAGTTACACTC
TGTTTCGCTTCCAGTCAAAACATCACTGAAGAATTTTATCAATCGACATGCAGTGCAGTT
AGCAAAGGCTATCTTAGTGCTCTAAGAACTGGTTGGTATACTAGTGTTATAACTATAGAA
TTAAGTAATATCAAGGAAAATAAGTGTAATGGTACAGACGCTAAGGTAAAATTAATAAAA
CAAGAATTAGATAAATATAAAAATGCTGTAACAGAATTGCAGTTGCTCATGCAAAGCACA
CCAGCAGCAAACAGTCGAGCCAGAAGAGAACTACCAAGATTTATGAATTATACACTCAAC
AATACCAAAAACACCAATATAACATTAAGTAAGAAAAGGAAAAGAAGATTTCTTGGATTT
TTGTTAGGTGTTGGATCTGCAATCGCCAGTGGCATTGCCGTATCCAAGGTCCTGCACCTA
GAAGGGGAAGTGAACAAAATCAAAAGTGCTCTACTATCCACAAACAAGGCTGTAGTCAGC
TTATCTAATGGAGTCAGTGTCTTAACCAGCAAGGTGCTAGACCTCAAGAACTATATAGAT
AAACAGTTGTTACCTATTGTTAACAAGCAAAGCTGCAGCATATCAAACATTGAAACTGTG
ATAGAGTTCCAACAAAAGAACAACAGACTACTAGAGATTACCAGAGAATTTAGTGTTAAT
GCAGGTGTAACTACACCTGTAAGCACTTATATGTTAACTAATAGTGAGTTATTATCATTA
ATCAATGATATGCCTATAACAAATGATCAGAAAAAGTTAATGTCAAGCAATGTTCAAATA
GTTAGACAGCAAAGTTACTCTATCATGTCAATAATAAAAGAGGAAGTCTTAGCATATGTA
GTACAATTACCACTATATGGTGTAATAGATACTCCTTGTTGGAAACTACACACATCCCCT
CTATGTACAACCAACACAAAGGAAGGATCCAACATCTGCTTAACAAGAACCGACAGAGGA
TGGTACTGTGACAATGCAGGATCAGTATCCTTTTTCCCACAAGCTGAAACATGTAAAGTT
CAATCAAATCGGGTGTTTTGTGACACAATGAACAGTTTAACATTACCAAGTGAGGTGAAT
CTCTGCAACATTGACATATTCAACCCCAAATATGATTGCAAAATTATGACTTCAAAAACA
GATGTAAGCAGCTCCGTTATCACATCTCTAGGAGCCATTGTGTCATGCTATGGCAAAACC
AAATGTACAGCATCCAATAAAAATCGTGGGATCATAAAGACATTCTCTAACGGGTGTGAT
TATGTATCAAATAAAGGGGTGGATACTGTGTCTGTAGGTAATACATTATATTATGTAAAT
AAGCAAGAAGGCAAAAGTCTCTATGTAAAAGGTGAACCAATAATAAATTTCTATGATCCA
TTAGTGTTCCCCTCTGATGAATTTGATGCATCAATATCTCAAGTCAATGAGAAAATTAAT
CAGAGTCTGGCATTTATCCGTAAATCAGATGAATTATTACATAATGTAAATGCTGGTAAA
TCCACCACAAATATCATGATAACTACCATAATTATAGTAATTATAGTAATATTGTTAGCA
TTAATTGCAGTTGGACTGCTACTATACTGCAAGGCCAGAAGCACACCAGTCACATTAAGT
AAGGATCAACTGAGTGGTATAAATAATATTGCATTTAGTAACTGA
>JHRSV281
ATGGAGTTGCCAATCCTCAAAACAAATGCTATTACCACAATCCTTGCTGCAGTCACACTC
TGTTTTGCTTCCAGTCAAAACATCACTGAAGAATTTTATCAATCAACATGCAGTGCAGTT
AGCAAAGGCTATCTTAGTGCTCTAAGAACTGGTTGGTATACTAGTGTTATAACTATAGAA
TTAAGTAATATCAAGGAAAATAAGTGTAATGGTACAGATGCTAAGGTAAAATTAATAAAA
CAAGAATTAGATAAATATAAAAATGCTGTAACAGAATTGCAGTTGCTCATGCAAAGCACA
CCAGCAGCCAACAGTCGAGCCAGAAGAGAACTACCAAGATTTATGAATTATACACTCAAC
AATACCAAAAACACCAATGTAACATTAAGTAAGAAAAGGAAAAGAAGATTTCTTGGATTT
TTGTTAGGTGTTGGATCTGCAATCGCCAGTGGCATTGCCGTATCCAAGGTCCTGCACCTA
GAAGGGGAAGTGAACAAAATCAAAAGTGCTCTACTATCCACAAACAAAGCTGTAGTCAGC
TTATCTAATGGAGTCAGTGTCTTAACCAGCAAGGTGTTAGACCTCAAAAACTATATAGAT
AAACAGTTGTTACCTATTGTTAACAAGCAAAGCTGCAGCATATCAAACATTGAAACTGTG
ATAGAGTTCCAACAAAAGAACAACAGACTATTAGAGATTACCAGAGAATTTAGTGTTAAT
GCAGGTGTAACTACACCTGTAAGCACTTATATGTTAACTAATAGTGAGTTATTATCATTA
ATCAATGATATGCCTATAACAAATGATCAGAAAAAGTTAATGTCCAGCAATGTTCAAATA
GTTAGACAGCAAAGTTACTCTATCATGTCAATAATAAAAGAGGAAGTCTTAGCATATGTA
GTACAATTACCACTATATGGTGTAATAGATACACCTTGTTGGAAACTACACACATCCCCT
CTATGTACAACCAACACAAAGGAAGGATCCAACATCTGCTTAACAAGAACCGACAGAGGA
TGGTACTGTGACAATGCAGGATCAGTATCCTTTTTCCCACAAGCTGAGACATGTAAAGTT
CAATCGAATCGGGTGTTTTGTGACACAATGAACAGTCTGACATTACCAAGTGAGGTAAAT
CTCTGCAACATTGACATATTCAACCCCAAATATGATTGCAAAATCATGACTTCAAAAACA
GATGTAAGCAGCTCCGTTATCACATCTCTAGGAGCCATTGTGTCATGCTATGGCAAAACC
AAATGTACAGCTTCCAATAAAAATCGTGGGATCATAAAGACATTCTCTAACGGGTGTGAT
TATGTATCAAATAAAGGGGTGGATACTGTGTCTGTAGGTAATACATTATATTATGTAAAC
AAGCAAGAAGGCAAAAGTCTCTATGTAAAAGGTGAACCAATAATAAATTTCTATGATCCA
TTAGTGTTCCCCTCTGATGAATTTGATGCATCAATATCTCAAGTCAATGAGAAAATTAAT
CAGAGTCTAGCATTTATCCGTAAATCAGATGAATTATTACATAATGTAAATGCTGGTAAA
TCCACCACAAATATCATGATAACTACCATAATTATAGTAATTATAGTAATATTGTTAGCA
TTAATTGCAGTTGGACTGCTTCTATACTGCAAGGCCAGAAGCACACCAGTCACATTAAGT
AAGGATCAACTGAGTGGTATAAATAATATTGCATTTAGTAACTGA
>JHRSV289
ATGGAGTTGCCAATCCTCAAAACAAATGCTATTACCACAATCCTTGCTGCAGTTACACTC
TGTTTCGCTTCCAGTCAAAACATCACTGAAGAATTTTATCAATCAACATGCAGTGCAGTT
AGCAAAGGCTATCTTAGTGCTCTAAGAACTGGTTGGTATACTAGTGTTATAACTATAGAA
TTAAGTAATATCAAGGAAAATAAGTGTAATGGTACAGATGCTAAGGTAAAATTAATAAAA
CAAGAATTAGATAAATATAAAAATGCTGTAACAGAATTGCAGTTGCTCATGCAAAGCACA
CCAGCAGCAAACAGTCGAGCCAGAAGAGAACTACCAAGATTTATGAATTATACACTCAAC
AATACCAAAAACACCAATATAACATTAAGTAAGAAAAGGAAAAGAAGATTTCTTGGATTT
TTGTTAGGTGTTGGATCTGCAATCGCCAGTGGCATTGCCGTATCCAAGGTCCTGCACCTA
GAAGGGGAAGTGAACAAAATCAAAAGTGCTCTACTATCCACAAACAAGGCTGTAGTCAGC
TTATCTAATGGAGTCAGTGTCTTAACCAGCAAGGTGCTAGACCTCAAGAACTATATAGAT
AAACAGTTGTTACCTATTGTTAACAAGCAAAGCTGCAGCATATCAAACATTGAAACTGTG
ATAGAGTTCCAACAAAAGAACAACAGACTACTAGAGATTACCAGAGAATTTAGTGTTAAT
GCAGGTGTAACTACACCTGTAAGCACTTATATGTTAACTAATAGTGAATTATTATCATTA
ATCAATGATATGCCTATAACAAATGATCAGAAAAAGTTAATGTCAAGCAATGTTCAAATA
GTTAGACAGCAAAGTTACTCTATCATGTCAATAATAAAAGAGGAAGTCTTAGCATATGTA
GTACAATTACCACTATATGGTGTAATAGATACTCCTTGTTGGAAACTACACACATCCCCT
CTATGTACAACCAACACAAAGGAAGGATCCAACATCTGCTTAACAAGAACCGACAGAGGA
TGGTACTGTGACAATGCAGGATCAGTATCCTTTTTCCCACAAGCTGAAACATGTAAAGTT
CAATCAAATCGGGTGTTTTGTGACACAATGAACAGTTTAACATTACCAAGTGAGGTGAAT
CTCTGCAACATTGACATATTCAACCCCAAATATGATTGCAAAATTATGACTTCAAAAACA
GATGTAAGCAGCTCCGTTATCACATCTCTAGGAGCCATTGTGTCATGCTATGGCAAAACC
AAATGTACAGCATCCAATAAAAATCGTGGGATCATAAAGACATTCTCTAACGGGTGTGAT
TATGTATCAAATAAGGGGGTGGATACTGTGTCTGTAGGTAATACATTATATTATGTAAAT
AAGCAAGAAGGCAAAAGTCTCTATGTAAAAGGTGAACCAATAATAAATTTCTATGATCCA
TTAGTGTTCCCCTCTGATGAATTTGATGCATCAATATCTCAAGTCAATGAAAAAATTAAT
CAGAGTCTGGCATTTATCCGTAAATCAGATGAATTATTACATAATGTAAATGCTGGTAAA
TCCACCACAAATATCATGATAACTACCATAATTATAGTAATTATAGTAATATTGTTAGCA
TTAATTGCAGTTGGACTGCTACTATACTGCAAGGCCAGAAGCACACCAGTCACATTAAGT
AAGGATCAACTGAGTGGTATAAATAATATAGCATTTAGTAACTGA
>JHRSV315
ATGGAGTTGCCAATCCTCAAAACAAATGCTATTATCACAATCCTTGCTGCAGTCACACTC
TGTTTCGCTTCCAGTCAAAACATCACTGAAGAATTTTATCAATCAACATGCAGTGCAGTT
AGCAAAGGCTATCCTAGTGCCCTAAGAACTGGTTGGTATACTAGTGTTATAACTATAGAA
TTAAGTAATATCAAGGAAAATAAGTGTAATGGTACAGACGCTAAGGTAAAATTAATAAAA
CAAGAATTAGATAAATATAAAAATGCTGTAACAGAATTGCAGTTGCTCATGCAAAGCACA
CCAGCAGCCAACAGTCGAGCCAGAAGAGAACTACCAAGATTTATGAATTATACACTCAAC
AATACCAAAAACACCAATGTAACATTAAGTAAGAAAAGGAAAAGAAGATTTCTTGGATTT
TTATTAGGTGTTGGATCTGCAATCGCCAGTGGCATTGCCGTATCCAAGGTCCTGCACCTA
GAAGGGGAAGTGAACAAAATCAAAAGTGCTCTACTATCCACAAACAAGGCTGTAGTCAGC
TTATCTAATGGAGTCAGTGTCTTAACCAGCAAGGTGTTAGACCTCAAAAACTATATAGAT
AAACAGTTGTTACCTATTGTTAACAAGCAAAGCTGCAGCATATCAAACATTGAAACTGTG
ATAGAGTTCCAACAAAAGAACAACAGACTACTAGAGATTACCAGAGAATTTAGTGTTAAT
GCAGGTGTAACTACACCTGTAAGCACTTATATGTTAACTAATAGTGAGTTATTATCATTA
ATCAATGATATGCCTATAACAAATGATCAGAAAAAGTTAATGTCCAGCAATGTTCAAATA
GTTAGACAGCAAAGTTACTCTATCATGTCAATAATAAAAGAGGAAGTCTTAGCATATGTA
GTACAATTACCACTATATGGTGTAATAGATACTCCTTGTTGGAAACTACACACATCCCCT
TTATGTACAACCAACACAAAGGAAGGATCCAACATTTGCTTAACAAGAACCGACAGAGGA
TGGTACTGTGACAATGCAGGATCAGTATCTTTTTTCCCACAAGCTGAAACATGTAAAGTT
CAATCGAATCGGGTGTTTTGTGACACAATGAACAGTTTAACATTACCAAGTGAGGTAAAT
CTCTGCAACATTGACATATTCAACCCCAAATATGATTGCAAAATTATGACTTCAAAAACA
GACGTAAGCAGCTCCGTTATCACATCTCTAGGAGCCATTGTGTCATGCTATGGCAAAACC
AAATGTACAGCATCAAATAAAAATCGTGGGATCATAAAGACATTCTCTAACGGGTGTGAT
TATGTATCAAATAAGGGGGTGGATACTGTGTCTGTAGGTAATACATTATATTATGTAAAT
AAGCAAGAAGGCAAAAGTCTCTATGTAAAAGGTGAACCCATAATAAATTTCTATGATCCA
TTAGTGTTCCCCTCTGATGAATTTGATGCATCAATATCTCAAGTCAATGAGAAAATTAAT
CAGAGTCTAGCATTTATCCGTAAATCAGATGAATTATTACACAATGTAAATGCTGGTAAA
TCCACCACAAATATCATGATAACTACCATAATTATAGTAATTATAGTAATATTGTTAGCA
TTAATTGCAGTTGGACTGCTTCTATACTGCAAGGCCAGAAGCACACCAGTCACATTAAGT
AAGGATCAACTGAGTGGTATAAATAATATTGCATTTAGTAATTGA
>JHRSV418
ATGGAGTTGCCAATCCTCAAAACAAATGCTATTACCACAATCCTTGCTGCAGTCACACTC
TGTTTTGCTTCCAGTCAAAACATTACTGAAGAATTTTATCAATCAACATGCAGTGCAGTT
AGCAAAGGCTATCTTAGTGCTCTAAGAACTGGTTGGTATACTAGTGTTATAACTATAGAA
TTAAGTAATATCAAGGAAAATAAGTGTAATGGTACAGACGCTAAGGTAAAATTAATAAAA
CAAGAACTAGATAAATATAAAAATGCTGTAACAGAATTGCAGTTGCTCATGCAAAGCACA
CCAGCAACCAACAGTCGAGCCAGAAGAGAACTACCAAGATTTATGAATTATACACTCAAC
AATGCCAAAAACACCAATGTAACATTAAGTAAGAAAAGGAAAAGAAGATTTCTTGGATTT
TTGTTAGGTGTTGGATCTGCAATCGCCAGTGGCATTGCCGTATCCAAGGTCCTGCACCTA
GAAGGGGAAGTGAACAAAATCAAAAGTGCTCTACTATCCACAAACAAGGCTGTAGTCAGC
TTATCTAATGGAGTCAGTGTCTTAACCAGCAAGGTGTTAGACCTCAAAAACTATATAGAT
AAACAGTTGTTACCTATTGTTAACAAGCAAAGCTGCAGCATATCAAACATTGAAACTGTG
ATAGAGTTCCAACAAAAGAACAACAGACTACTAGAGATTACCAGAGAATTTAGTGTTAAT
GCAGGTGTAACTACTCCTGTAAGCACTTATATGTTAACTAATAGTGAGTTATTATCATTA
ATCAATGATATGCCTATAACAAATGATCAGAAAAAGTTAATGTCCAGCAATGTTCAAATA
GTTAGACAGCAAAGTTACTCTATCATGTCAATAATAAAAGAGGAAGTCTTAGCATATGTA
GTACAATTACCACTATATGGTGTAATAGATACTCCTTGTTGGAAACTACACACATCCCCT
CTATGTACAACCAACACAAAGGAAGGATCCAACATCTGCTTAACAAGAACCGACAGAGGG
TGGTACTGTGACAATGCAGGATCAGTATCCTTTTTCCCACAAGCTGAAACATGTAAAGTT
CAATCGAATCGGGTGTTTTGTGACACAATGAACAGTTTAACATTACCAAGTGAGGCAAAT
CTCTGCAACATTGACATATTCAACCCTAAATATGATTGCAAAATTATGACTTCAAAAACA
GATGTAAGCAGCTCCGTTATCACATCTCTAGGAGCCATTGTGTCATGCTATGGCAAAACC
AAATGTACAGCATCCAATAAAAATCGTGGGATCATAAAGACATTCTCTAACGGGTGTGAT
TATGTATCAAATAAGGGGGTGGATACTGTGTCTGTAGGTAATACATTATATTATGTAAAT
AAGCAAGAAGGCAAAAGTCTCTATGTAAAAGGTGAACCAATAATAAATTTCTATGATCCA
TTAGTGTTCCCCTCTGATGAATTTGATGCATCAATATCTCAAGTCAATGAGAAAATTAAT
CAGAGTCTAGCATTTATCCGTAAATCAGATGAATTATTACATAATGTAAATGCTGGTAAA
TCCACCACAAATATCATGATAACTACCATAATTATAGTAATTATAGTAATATTGTTAGCA
TTAATTGCAGTTGGACTGCTTCTATACTGCAAGGCCAGAAGCACACCAGTCACATTAAGT
AAGGATCAACTGAGTGGTATAAATAATATTGCATTTAGTAACTGA
>JHRSV428
ATGGAGTTGCCAATCCTCAAAACAAATGCTATTACCACAATCCTTGCTGCAGTTACACTC
TGTTTCGCTTCCAGTCAAAACATCACTGAAGAATTTTATCAATCAACATGCAGTGCAGTT
AGCAAAGGCTATCTTAGTGCTCTAAGAACTGGTTGGTATACTAGTGTTATAACTATAGAA
TTAAGTAATATCAAGGAAAATAAGTGTAATGGTACAGATGCTAAGGTAAAATTAATAAAA
CAAGAATTAGATAAATATAAAAATGCTGTAACAGAATTGCAGTTGCTCATGCAAAGCACA
CCAGCAGCAAACAGTCGAGCCAGAAGAGAACTACCAAGATTTATGAATTATACACTCAAC
AATACCAAAAACACCAATATAACATTAAGTAAGAAAAGGAAAAGAAGATTTCTTGGATTT
TTGTTAGGTGTTGGATCTGCAATCGCCAGTGGCATTGCCGTATCCAAGGTCCTGCACCTA
GAAGGGGAAGTGAACAAAATCAAAAGTGCTCTACTATCCACAAACAAGGCTGTAGTCAGC
TTATCTAATGGAGTCAGTGTCTTAACCAGCAAGGTGCTAGACCTCAAGAACTATATAGAT
AAACAGTTGTTACCTATTGTTAACAAGCAAAGCTGCAGCATATCAAACATTGAAACTGTG
ATAGAGTTCCAACAAAAGAACAACAGACTACTAGAGATTACCAGAGAATTTAGTGTTAAT
GCAGGTGTAACTACACCTGTAAGCACTTATATGTTAACTAATAGTGAATTATTATCATTA
ATCAATGATATGCCTATAACAAATGATCAGAAAAAGTTAATGTCAAGCAATGTTCAAATA
GTTAGACAGCAAAGTTACTCTATCATGTCAATAATAAAAGAGGAAGTCTTAGCATATGTA
GTACAATTACCACTATATGGTGTAATAGATACTCCTTGTTGGAAACTACACACATCCCCT
CTATGTACAACCAACACAAAGGAAGGATCCAACATCTGCTTAACAAGAACCGACAGAGGA
TGGTACTGTGACAATGCAGGATCAGTATCCTTTTTCCCACAAGCTGAAACATGTAAAGTT
CAATCAAATCGGGTGTTTTGTGACACAATGAACAGTTTAACATTACCAAGTGAGGTAAAT
CTCTGCAACATTGACATATTCAACCCCAAATATGATTGCAAAATTATGACTTCAAAAACA
GATGTAAGCAGCTCCGTTATCACATCTCTAGGAGCCATTGTGTCATGCTATGGCAAAACC
AAATGTACAGCATCCAATAAAAATCGTGGGATCATAAAGACATTCTCTAACGGGTGTGAT
TATGTATCAAATAAGGGGGTGGATACTGTGTCTGTAGGTAATACATTATATTATGTAAAT
AAGCAAGAAGGCAAAAGTCTCTATGTAAAAGGTGAACCAATAATAAATTTCTATGATCCA
TTAGTGTTCCCCTCTGATGAATTTGATGCATCAATATCTCAAGTCAATGAAAAAATTAAT
CAGAGTCTGGCATTTATCCGTAAATCAGATGAATTATTACATAATGTAAATGCTGGTAAA
TCCACCACAAATATCATGATAACTACCATAATTATAGTAATTATAGTAATATTGTTAGCA
TTAATTGCAGTTGGACTGCTACTATACTGCAAGGCCAGAAGCACACCAGTCACATTAAGT
AAGGATCAACTGAGTGGTATAAATAATATAGCATTTAGTAACTGA
>JHRSV430
ATGGAGTTGCCAATCCTCAAAACAAATGCTATTACCACAATCCTTGCTGCAGTCACACTC
TGTTTCGCTTCCAGTCAAAACATTACTGAAGAATTTTATCAATCAACATGCAGTGCAGTT
AGCAAAGGCTATCTTAGTGCTCTAAGAACTGGTTGGTATACTAGTGTTATAACTATAGAA
TTAAGTAATATCAAGGAAAATAAGTGTAATGGTACAGATGCTAAGGTAAAATTAATAAAA
CAAGAATTAGATAAATATAAAAATGCTGTAACAGAATTGCAGTTGCTCATGCAAAGCACA
CCAGCAGCCAACAGTCGAGCCAGAAGAGAACTACCAAGATTTATGAATTATACACTCAAC
AATGCCAAAAACACCAATGCAACATTAAGTAAGAAAAGGAAAAGGAGATTTCTTGGATTT
TTATTAGGTGTTGGATCTGCAATCGCCAGTGGCATTGCCGTATCCAAGGTCCTGCACCTA
GAAGGGGAAGTGAACAAAATCAAAAGTGCTCTACTATCCACAAACAAGGCTGTAGTCAGC
TTATCTAATGGAGTCAGTGTCTTAACCAGCAAGGTGTTAGACCTCAAAAACTATATAGAT
AAACAGTTGTTACCTATTGTTAACAAGCAAAGCTGCAGCATATCAAACATTGAAACTGTG
ATAGAGTTCCAACAAAAGAACAACAGACTACTAGAGATTACCAGAGAATTTAGTGTTAAT
GCAGGTGTAACTACTCCTGTAAGCACTTATATGTTAACTAATAGTGAGTTATTATCATTA
ATCAATGATATGCCTATAACAAATGATCAGAAAAAGTTAATGTCCAGCAATGTGCAAATA
GTTAGACAGCAAAGTTACTCTATCATGTCAATAATAAAAGAGGAAGTCTTAGCATATGTA
GTACAATTACCACTATATGGTGTAATAGATACTCCTTGTTGGAAACTACACACATCCCCT
CTATGTACAACCAACACAAAGGAAGGATCCAACATCTGCTTAACAAGAACCGACAGAGGG
TGGTACTGTGACAATGCAGGATCAGTATCCTTTTTCCCACAAGCTGAAACATGTAAAGTT
CAATCGAATCGGGTGTTTTGTGACACAATGAACAGTTTAACATTACCAAGTGAGGTAAAT
CTCTGCAACATTGACATATTCAACCCCAAATATGATTGCAAAATTATGACTTCAAAAACA
GATGTAAGCAGCTCCGTTATCACATCTCTAGGAGCCATTGTGTCATGCTATGGCAAAACC
AAATGTACAGCATCCAATAAAAATCGTGGGATCATAAAGACATTCTCTAACGGGTGTGAT
TATGTATCAAATAAGGGGGTGGATACTGTGTCTGTAGGTAATACATTATATTATGTAAAT
AAGCAAGAAGGCAAAAGTCTCTATGTAAAAGGTGAACCAATAATAAATTTCTATGATCCA
TTAGTGTTCCCCTCTGATGAATTTGATGCATCAATATCTCAAGTCAATGAGAAAATTAAT
CAGAGTCTAGCATTTATCCGTAAATCAGATGAATTATTACATAATGTAAATGCTGGTAAA
TCCACCACAAATATCATGATAACTACCATAATTATAGTAATTATAGTAATATTGTTAGCA
TTAATTGCAGTTGGACTGCTTCTATACTGCAAGGCCAGAAGCACACCAGTCACATTAAGT
AAGGATCAACTGAGTGGTATAAATAATATTGCATTTAGTAACTGA
>JHRSV445
ATGGAGTTGCCAATCCTCAAAACAAATGCTATTACCACAATCCTTGCTGCAGTTACACTC
TGTTTCGCTTCCAGTCAAAACATCACTGAAGAATTTTATCAATCAACATGCAGTGCAGTT
AGCAAAGGCTATCTTAGTGCTCTAAGAACTGGTTGGTATACTAGTGTTATAACTATAGAA
TTAAGTAATATCAAGGAAAATAAGTGTAATGGTACAGATGCTAAGGTAAAATTAATAAAA
CAAGAATTAGATAAATATAAAAATGCTGTAACAGAATTGCAGTTGCTCATGCAAAGCACA
CCAGCAGCAAACAGTCGAGCCAGAAGAGAACTACCAAGATTTATGAATTATACACTCAAC
AATACCAAAAACACCAATATAACATTAAGTAAGAAAAGGAAAAGAAGATTTCTTGGATTT
TTGTTAGGTGTTGGATCTGCAATCGCCAGTGGCATTGCCGTATCCAAGGTCCTGCACCTA
GAAGGGGAAGTGAACAAAATCAAAAGTGCTCTACTATCCACAAACAAGGCTGTAGTCAGC
TTATCTAATGGAGTCAGTGTCTTAACCAGCAAGGTGCTAGACCTCAAGAACTATATAGAT
AAACAGTTGTTACCTATTGTTAACAAGCAAAGCTGCAGCATATCAAACATTGAAACTGTG
ATAGAGTTCCAACAAAAGAACAACAGACTACTAGAGATTACCAGAGAATTTAGTGTTAAT
GCAGGTGTAACTACACCTGTAAGCACTTATATGTTAACTAATAGTGAGTTATTATCATTA
ATCAATGATATGCCTATAACAAATGATCAGAAAAAGTTAATGTCAAGCAATGTTCAAATA
GTTAGACAGCAAAGTTACTCTATCATGTCAATAATAAAAGAGGAAGTCTTAGCATATGTA
GTACAATTACCACTATATGGTGTAATAGATACTCCTTGTTGGAAACTACACACATCCCCT
CTATGTACAACCAACACAAAGGAAGGATCCAACATCTGCTTAACAAGAACCGACAGAGGA
TGGTACTGTGACAATGCAGGATCAGTATCCTTTTTCCCACAAGCTGAAACATGTAAAGTT
CAATCAAATCGGGTGTTTTGTGACACAATGAACAGTTTAACATTACCAAGTGAGGTGAAT
CTCTGCAACATTGACATATTCAACCCCAAATATGATTGCAAAATTATGACTTCAAAAACA
GATGTAAGCAGCTCCGTTATCACATCTCTAGGAGCCATTGTGTCATGCTATGGCAAAACC
AAATGTACAGCATCCAATAAAAATCGTGGGATCATAAAGACATTCTCTAACGGGTGTGAT
TATGTATCAAATAAGGGGGTGGATACTGTGTCTGTAGGTAATACATTATATTATGTAAAT
AAGCAAGAAGGCAAAAGTCTCTATGTAAAAGGTGAACCAATAATAAATTTCTATGATCCA
TTAGTGTTCCCCTCTGATGAATTTGATGCATCAATATCTCAAGTCAATGAAAAAATTAAT
CAGAGTCTGGCATTTATCCGTAAATCAGATGAATTATTACATAATGTAAATGCTGGTAAA
TCCACCACAAATATCATGATAACTACCATAATTATAGTAATTATAGTAATATTGTTAGCA
TTAATTGCAGTTGGACTGCTACTATACTGCAAGGCCAGAAGCACACCAGTCACATTAAGT
AAGGATCAACTGAGTGGTATAAATAATATAGCATTTAGTAACTGA
>JHRSV456
ATGGAGTTGCCAATCCTCAAAACAAATGCTATTACCACAATCCTTGCTGCAGTTACACTC
TGTTTCGCTTCCAGTCAAAACATCACTGAAGAATTTTATCAATCGACATGCAGTGCAGTT
AGCAAAGGCTATCTTAGTGCTCTAAGAACTGGTTGGTATACTAGTGTTATAACTATAGAA
TTAAGTAATATCAAGGAAAATAAGTGTAATGGTACAGACGCTAAGGTAAAATTAATAAAA
CAAGAATTAGATAAATATAAAAATGCTGTAACAGAATTGCAGTTGCTCATGCAAAGCACA
CCAGCAGCAAACAGTCGAGCCAGAAGAGAACTACCAAGATTTATGAATTATACACTCAAC
AATACCAAAAACACCAATATAACATTAAGTAAGAAAAGGAAAAGAAGATTTCTTGGATTT
TTGTTAGGTGTTGGATCTGCAATCGCCAGTGGCATTGCCGTATCCAAGGTCCTGCACCTA
GAAGGGGAAGTGAACAAAATCAAAAGTGCTCTACTATCCACAAACAAGGCTGTAGTCAGC
TTATCTAATGGAGTCAGTGTCTTAACCAGCAAGGTGCTAGACCTCAAGAACTATATAGAT
AAACAGTTGTTACCTATTGTTAACAAGCAAAGCTGCAGCATATCAAACATTGAAACTGTG
ATAGAGTTCCAACAAAAGAACAACAGACTACTAGAGATTACCAGAGAATTTAGTGTTAAT
GCAGGTGTAACTACACCTGTAAGCACTTATATGTTAACTAATAGTGAGTTATTATCATTA
ATCAATGATATGCCTATAACAAATGATCAGAAAAAGTTAATGTCAAGCAATGTTCAAATA
GTTAGACAGCAAAGTTACTCTATCATGTCAATAATAAAAGAGGAAGTCTTAGCATATGTA
GTACAATTACCACTATATGGTGTAATAGATACTCCTTGTTGGAAACTACACACATCCCCT
CTATGTACAACCAACACAAAGGAAGGATCCAACATCTGCTTAACAAGAACCGACAGAGGA
TGGTACTGTGACAATGCAGGATCAGTATCCTTTTTCCCACAAGCTGAAACATGTAAAGTT
CAATCAAATCGGGTGTTTTGTGACACAATGAACAGTTTAACATTACCAAGTGAGGTGAAT
CTCTGCAACATTGACATATTCAACCCCAAATATGATTGCAAAATTATGACTTCAAAAACA
GATGTAAGCAGCTCCGTTATCACA------------------------------------
---TGTACAGCATCCAATAAAAATCGTGGGATCATAAAGACATTCTCTAACGGGTGTGAT
TATGTATCAAATAAAGGGGTGGATACTGTGTCTGTAGGTAATACATTATATTATGTAAAT
AAGCAAGAAGGCAAAAGTCTCTATGTAAAAGGTGAACCAATAATAAATTTCTATGATCCA
TTAGTGTTCCCCTCTGATGAATTTGATGCATCAATATCTCAAGTCAATGAGAAAATTAAT
CAGAGTCTGGCATTTATCCGTAAATCAGATGAATTATTACATAATGTAAATGCTGGTAAA
TCCACCACAAATATCATGATAACTACCATAATTATAGTAATTATAGTAATATTGTTAGCA
TTAATTGCAGTTGGACTGCTACTATACTGCAAGGCCAGAAGCACACCAGTCACATTAAGT
AAGGATCAACTGAGTGGTATAAATAATATTGCATTTAGTAACTGA
>JHRSV449
ATGGAGTTGCCAATCCTCAAAACAAATGCTATTACCACAATCCTTGCTGCAGTCACACTC
TGTTTTGCTTCCAGTCAAAACATTACTGAAGAATTTTATCAATCAACATGCAGTGCAGTT
AGCAAAGGCTATCTTAGTGCTCTAAGAACTGGTTGGTATACTAGTGTTATAACTATAGAA
TTAAGTAATATCAAGGAAAATAAGTGTAATGGTACAGACGCTAAGGTAAAATTAATAAAA
CAAGAATTAGATAAATATAAAAATGCTGTAACAGAATTGCAGTTGCTCATGCAAAGCACA
CCAGCAACCAACAGTCGAGCCAGAAGAGAACTACCAAGATTTATGAATTATACACTCAAC
AATGCCAAAAACACCAATGTAACATTAAGTAAGAAAAGGAAAAGAAGATTTCTTGGATTT
TTGTTAGGTGTTGGATCTGCAATCGCCAGTGGCATTGCCGTATCCAAGGTCCTGCACCTA
GAAGGGGAAGTGAACAAAATCAAAAGTGCTCTACTATCCACAAACAAGGCTGTAGTCAGC
TTATCTAATGGAGTCAGTGTCTTAACCAGCAAGGTGTTAGACCTCAAAAACTATATAGAT
AAACAGTTGTTACCTATTGTTAACAAGCAAAGCTGCAGCATATCAAACATTGAAACTGTG
ATAGAGTTCCAACAAAAGAACAACAGACTACTAGAGATTACCAGAGAATTTAGTGTTAAT
GCAGGTGTAACTACTCCTGTAAGCACTTATATGTTAACTAATAGTGAGTTATTATCATTA
ATCAATGATATGCCTATAACAAATGATCAGAAAAAGTTAATGTCCAGCAATGTTCAAATA
GTTAGACAGCAAAGTTACTCTATCATGTCAATAATAAAAGAGGAAGTCTTAGCATATGTA
GTACAATTACCACTATATGGTGTAATAGATACTCCTTGTTGGAAACTACACACATCCCCC
CTATGTACAACCAACACAAAGGAAGGATCCAACATCTGCTTAACAAGAACCGACAGAGGG
TGGTACTGTGACAATGCAGGATCAGTATCCTTTTTCCCACAAGCTGAAACATGTAAAGTT
CAATCGAATCGGGTGTTTTGTGACACAATGAATAGTTTAACATTACCAAGTGAGGTAAAT
CTCTGCAACATTGACATATTCAACCCCAAATATGATTGCAAAATTATGACTTCAAAAACA
GATGTAAGCAGCTCCGTTATCACATCTCTAGGAGCCATTGTGTCATGCTATGGCAAAACC
AAATGTACAGCATCCAATAAAAATCGTGGGATCATAAAGACATTCTCTAACGGGTGTGAT
TATGTATCAAATAAGGGGGTGGATACTGTGTCTGTAGGTAATACATTATATTATGTAAAT
AAGCAAGAAGGCAAAAGTCTCTATGTAAAAGGTGAACCAATAATAAATTTCTATGATCCA
TTAGTGTTCCCCTCTGATGAATTTGATGCATCAATATCTCAAGTCAATGAGAAAATTAAT
CAGAGTCTAGCATTTATCCGTAAATCAGATGAATTATTACATAATGTAAATGCTGGTAAA
TCCACCACAAATATCATGATAACTACCATAATTATAGTAATTATAGTAATATTGTTAGCA
TTAATTGCAGTTGGACTGCTTCTATACTGCAAGGCCAGAAGCACACCAGTCACATTAAGT
AAGGATCAACTGAGTGGTATAAATAATATTGCATTTAGTAACTGA
>JHRSV470
ATGGAGTTGCCAATCCTCAAAACAAATGCTATTACCACAATCCTTGCTGCAGTCACACTC
TGTTTTGCTTCCAGTCAAAACATTACTGAAGAATTTTATCAATCAACATGTAGTGCAGTT
AGCAAAGGCTATCTTAGTGCTCTAAGAACTGGTTGGTATACTAGTGTTATAACTATAGAA
TTAAGTAATATCAAGGAAAATAAGTGTAATGGTACAGACGCTAAAGTAAAATTAATAAAA
CAAGAATTAGATAAATATAAAAATGCTGTAACAGAATTGCAGTTGCTCATGCAAAGCACA
CCAGCAACCAACAGTCGAGCCAGAAGAGAACTACCAAGATTTATGAATTATACACTCAAC
AATGCCAAAAACACCAATGTAACATTAAGTAAGAAAAGGAAAAGAAGATTTCTTGGATTT
TTGTTAGGTGTTGGATCTGCAATCGCCAGTGGCATTGCCGTATCCAAGGTCCTGCACCTA
GAAGGGGAAGTGAACAAAATCAAAAGTGCTCTACTATCCACAAACAAGGCTGTAGTCAGC
TTATCTAATGGAGTCAGTGTCTTAACCAGCAAGGTGTTAGACCTCAAAAACTATATAGAT
AAACAGTTGTTACCTATTGTTAACAAGCAAAGCTGCAGCATATCAAACATTGAAACTGTG
ATAGAGTTCCAACAAAAGAACAACAGACTACTAGAGATTACCAGAGAATTTAGTGTTAAT
GCAGGTGTAACTACTCCTGTAAGCACTTATATGTTAACTAATAGTGAGTTATTATCATTA
ATCAATGATATGCCTATAACAAATGATCAGAAAAAGTTAATGTCCAGCAATGTTCAAATA
GTTAGACAGCAAAGTTACTCTATCATGTCAATAATAAAAGAGGAAGTCTTAGCATATGTA
GTACAATTACCACTATATGGTGTAATAGATACTCCTTGTTGGAAACTACACACATCCCCT
CTATGTACAACCAACACAAAGGAAGGATCCAACATCTGCTTAACAAGAACCGACAGAGGG
TGGTACTGTGACAATGCAGGATCAGTATCCTTTTTCCCACAAGCTGAAACATGTAAAGTT
CAATCGAATCGGGTGTTTTGTGACACAATGAACAGTTTAACATTACCAAGTGAGGTAAAT
CTCTGCAACATTGACATATTCAACCCCAAATATGATTGCAAAATTATGACTTCAAAAACA
GATGTAAGCAGCTCCGTTATCACATCTCTAGGAGCCATTGTGTCATGCTATGGTAAAACC
AAATGTACAGCATCCAATAAAAATCGTGGGATCATAAAGACATTCTCTAACGGGTGTGAT
TATGTATCAAATAAGGGGGTGGATACTGTGTCTGTAGGTAATACATTATATTATGTAAAT
AAGCAAGAAGGCAAAAGTCTCTATGTAAAAGGTGAACCAATAATAAATTTCTATGATCCA
TTAGTGTTCCCCTCTGATGAATTTGATGCATCAATATCTCAAGTCAATGAGAAAATTAAT
CAGAGTCTAGCATTTATCCGTAAATCAGATGAATTATTACATAATGTAAATGCTGGTAAA
TCCACCACAAATATCATGATAACTACCATAATTATAGTAATTATAGTAATATTGTTAGCA
TTAATTGCAGTTGGACTGCTTCTATACTGCAAGGCCAGAAGCACACCAGTCACATTAAGT
AAGGATCAACTGAGTGGTATAAATAATATTGCATTTAGTAACTGA
>JHRSV493
ATGGAGTTGCCAATCCTCAAAACAAATGCTATTACCACAATCCTTGCTGCAGTTACACTC
TGTTTCGCTTCCAGTCAAAACATCACTGAAGAATTTTATCAATCGACATGCAGTGCAGTT
AGCAAAGGCTATCTTAGTGCTCTAAGAACTGGTTGGTATACTAGTGTTATAACTATAGAA
TTAAGTAATATCAAGGAAAATAAGTGTAATGGTACAGACGCTAAGGTAAAATTAATAAAA
CAGGAATTAGATAAATATAAAAATGCTGTAACAGAATTGCAGTTGCTCATGCAAAGCACA
CCAGCAGCAAACAGTCGAGCCAGAAGAGAACTACCAAGATTTATGAATTATACACTCAAC
AATACCAAAAACACCAATATAACATTAAGTAAGAAAAGGAAAAGAAGATTTCTTGGATTT
TTGTTAGGTGTTGGATCTGCAATCGCCAGTGGCATTGCCGTATCCAAGGTCCTGCACCTA
GAAGGGGAAGTGAACAAAATCAAAAGTGCTCTACTATCCACAAACAAGGCTGTAGTCAGC
TTATCTAATGGAGTCAGTGTCTTAACCAGCAAGGTGCTAGACCTCAAGAACTATATAGAT
AAACAGTTGTTACCTATTGTTAACAAGCAAAGCTGCAGCATATCAAACATTGAAACTGTG
ATAGAGTTCCAACAAAAGAACAACAGACTACTAGAGATTACCAGAGAATTTAGTGTTAAT
GCAGGTGTAACTACACCTGTAAGCACTTATATGTTAACTAATAGTGAGTTATTATCATTA
ATCAATGATATGCCTATAACAAATGATCAGAAAAAGTTAATGTCAAGCAATGTTCAAATA
GTTAGACAGCAAAGTTACTCTATCATGTCAATAATAAAAGAGGAAGTCTTAGCATATGTA
GTACAATTACCACTATATGGTGTAATAGATACTCCTTGTTGGAAACTACACACATCCCCT
CTATGTACAACCAACACAAAGGAAGGATCCAACATCTGCTTAACAAGAACCGACAGAGGA
TGGTACTGTGACAATGCAGGATCAGTATCCTTTTTCCCACAAGCTGAAACATGTAAAGTT
CAATCAAATCGGGTGTTTTGTGACACAATGAACAGTTTAACATTACCAAATGAGGTGAAT
CTCTGCAACGTTGACATATTCAACCCCAAATATGATTGCAAAATTATGACTTCAAAAACA
GATGTAAGCAGCTCCGTTATCACATCTCTAGGAGCCATTGTGTCATGCTATGGCAAAACC
AAATGTACAGCATCCAATAAAAATCGTGGGATCATAAAGACATTCTCTAACGGGTGTGAT
TATGTATCAAATAAGGGGGTGGATACTGTGTCTGTAGGGAATACATTATATTATGTAAAT
AAGCAAGAAGGCAAAAGTCTCTATGTAAAAGGTGAACCAATAATAAATTTCTATGATCCA
TTAGTGTTCCCCTCTGATGAATTTGATGCATCAATATCTCAAGTCAATGAGAAAATTAAT
CAGAGTCTGGCATTTATCCGTAAATCAGATGAATTATTACATAATGTAAATGCTGGTAAA
TCCACCACAAATATCATGATAACTACCATAATTATAGTAATTATAGTAATATTGTTAGCA
TTAATTGCAGTTGGACTGCTACTATACTGCAAGGCCAGAAGCACACCAGTCACATTAAGT
AAGGATCAACTGAGTGGTATAAATAATATTGCATTTAGTAACTGA
>JHRSV494
ATGGAGTTGCCAATCCTCAAAACAAATGCTATTATCACAATCCTTGCTGCAGTCACACTC
TGTTTCGCTTCCAGTCAAAACATCACTGAAGAATTTTATCGATCAACATGCAGTGCAGTT
AGCAAAGGCTATCTTAGTGCCCTAAGAACTGGTTGGTATACTAGTGTTATAACTATAGAA
TTAAGTAATATCAAGGAAAATAAGTGTAATGGTACAGACGCTAAGGTAAAATTAATAAAA
CAAGAATTAGATAAATATAAAAATGCTGTAACAGAATTGCAGTTGCTCATGCAAAGCACA
CCAGCAGCCAACAGTCGAGCCAGAAGAGAACTACCAAGATTTATGAATTATACACTCAAC
AATACCAAAAACACCAATGTAACATTAAGTAAGAAAAGGAAAAGAAGATTTCTTGGATTT
TTATTAGGTGTTGGATCTGCAATCGCCAGTGGCATTGCCGTATCCAAGGTCCTGCACCTA
GAAGGGGAAGTGAACAAAATCAAAAGTGCTCTACTATCCACAAACAAGGCTGTAGTCAGC
TTATCTAATGGAGTCAGTGTCTTAACCAGCAAGGTGTTAGACCTCAAAAACTATATAGAT
AAACAGTTGTTACCTATTGTTAACAAGCAAAGCTGCAGCATATCAAACATTGAAACTGTG
ATAGAGTTCCAACAAAAGAACAACAGACTACTAGAGATTACCAGAGAATTTAGTGTTAAT
GCAGGTGTAACTACACCTGTAAGCACTTATATGTTAACTAATAGTGAGTTATTATCATTA
ATCAATGATATGCCTATAACAAATGATCAGAAAAAGTTAATGTCCAGCAATGTTCAAATA
GTTAGACAGCAAAGTTACTCTATCATGTCAATAATAAAAGAGGAAGTCTTAGCATATGTA
GTACAATTACCACTATATGGTGTAATAGATACTCCTTGTTGGAAACTACACACATCCCCT
TTATGTACAACCAACACAAAGGAAGGATCCAACATTTGCTTAACAAGAACCGACAGAGGA
TGGTACTGTGACAATGCAGGATCAGTATCTTTTTTCCCACAAGCTGAAACATGTAAAGTT
CAATCGAATCGGGTGTTTTGTGACACAATGAACAGTTTAACATTACCAAGTGAGGTAAAT
CTCTGCAACATTGACATATTCAACCCCAAATATGATTGCAAAATTATGACTTCAAAAACA
GACGTAAGCAGCTCCGTTATCACATCTCTAGGAGCCATTGTGTCATGCTATGGCAAAACC
AAATGTACAGCATCAAATAAAAATCGTGGGATCATAAAGACATTCTCTAACGGGTGTGAT
TATGTATCAAATAAGGGGGTGGATACTGTGTCTGTAGGTAATACATTATATTATGTAAAT
AAGCAAGAAGGCAAAAGTCTCTATGTAAAAGGTGAACCCATAATAAATTTCTATGATCCA
TTAGTGTTCCCCTCTGATGAATTTGATGCATCAATATCTCAAGTCAATGAGAAAATTAAT
CAGAGTCTAGCATTTATCCGTAAATCAGATGAATTATTACACAATGTAAATGCTGGTAAA
TCCACCACAAATATCATGATAACTACCATAATTATAGTAATTATAGTAATATTGTTAGCA
TTAATTGCAGTTGGACTGCTTCTATACTGCAAGGCCAGAAGCACACCAGTCACATTAAGT
AAGGATCAACTGAGTGGTATAAATAATATTGCATTTAGTAATTGA
>JHRSV508
ATGGAGTTGCCAATCCTCAAAACAAATGCTATTATCACAATCCTTGCTGCAGTCACACTC
TGTTTCGCTTCCAGTCAAAACATCACTGAAGAATTTTATCAATCAACATGCAGTGCAGTT
AGCAAAGGCTATCTTAGTGCCCTAAGAACTGGTTGGTATACTAGTGTTATAACTATAGAA
TTAAGTAATATCAAGGAAAATAAGTGTAATGGTACAGACGCTAAGGTAAAATTAATAAAA
CAAGAATTAGATAAATATAAAAATGCTGTAACAGAATTGCAGTTGCTCATGCAAAGCACA
CCAGCAGCCAACAGTCGAGCCAGAAGAGAACTACCAAGATTTATGAATTATACACTCAAC
AATACCAAAAACACCAATGTAACATTAAGTAAGAAAAGGAAAAGAAGATTTCTTGGATTT
TTATTAGGTGTTGGATCTGCAATCGCCAGTGGCATTGCCGTATCCAAGGTCCTGCACCTA
GAAGGGGAAGTGAACAAAATCAAAAGTGCTCTACTATCCACAAACAAGGCTGTAGTCAGC
TTATCTAATGGAGTCAGTGTCTTAACCAGCAAGGTGTTAGACCTCAAAAACTATATAGAT
AAACAGTTGTTACCTATTGTTAACAAGCAAAGCTGCAGCATATCAAACATTGAAACTGTG
ATAGAGTTCCAACAAAAGAACAACAGACTACTAGAGATTACCAGAGAATTTAGTGTTAAT
GCAGGTGTAACTACACCTGTAAGCACTTATATGTTAACTAATAGTGAGTTATTATCATTA
ATCAATGATATGCCTATAACAAATGATCAGAAAAAGTTAATGTCCAGCAATGTTCAAATA
GTTAGACAGCAAAGTTACTCTATCATGTCAATAATAAAAGAGGAAGTCTTAGCATATGTA
GTACAATTACCACTATATGGTGTAATAGATACTCCTTGTTGGAAACTACACACATCCCCT
TTATGTACAACCAACACAAAGGAAGGATCCAACATTTGCTTAACAAGAACCGACAGAGGA
TGGTACTGTGACAATGCAGGATCAGTATCTTTTTTCCCACAAGCTGAAACATGTAAAGTT
CAATCGAATCGGGTGTTTTGTGACACAATGAACAGTTTAACATTACCAAGTGAGGTAAAT
CTCTGCAACATTGACATATTCAACCCCAAATATGATTGCAAAATTATGACTTCAAAAACA
GACGTAAGCAGCTCCGTTATCACATCTCTAGGAGCCATTGTGTCATGCTATGGCAAAACC
AAATGTACAGCATCAAATAAAAATCGTGGGATCATAAAGACATTCTCTAACGGGTGTGAT
TATGTATCAAATAAGGGGGTGGATACTGTGTCTGTAGGTAATACATTATATTATGTAAAT
AAGCAAGAAGGCAAAAGTCTCTATGTAAAAGGTGAACCCATAATAAATTTCTATGATCCA
TTAGTGTTCCCCTCTGATGAATTTGATGCATCAATATCTCAAGTCAATGAGAAAATTAAT
CAGAGTCTAGCATTTATCCGTAAATCAGATGAATTATTACACAATGTAAATGCTGGTAAA
TCCACCACAAATATCATGATAACTACCATAATTATAGTAATTATAGTAATATTGTTAGCA
TTAATTGCAGTTGGACTGCTTCTATACTGCAAGGCCAGAAGCACACCAGTCACATTAAGT
AAGGATCAACTGAGTGGTATAAATAATATTGCATTTAGTAATTGA
>JHRSV505
ATGGAGTTGCCAATCCTCAAAACAAATGCTATTACCACAATCCTTGCTGCAGTCACACTC
TGTTTTGCTTCCAGTCAAAACATTACTGAAGAATTTTATCAATCAACATGCAGTGCAGTT
AGCAAAGGCTATCTTAGTGCTCTAAGAACTGGTTGGTATACTAGTGTTATAACTATAGAA
TTAAGTAATATCAAGGAAAATAAGTGTAATGGTACAGACGCTAAGGTAAAATTAATAAAA
CAAGAATTAGATAAATATAAAAATGCTGTAACAGAATTGCAGTTGCTCATGCAAAGCACA
CCAGCAACCAACAGTCGAGCCAGAAGAGAACTACCAAGATTTATGAATTATACACTCAAC
AATGCCAAAAACACCAATGTAACATTAAGTAAGAAAAGGAAAAGGAGATTTCTTGGATTT
TTGTTAGGTGTTGGATCTGCAATCGCCAGTGGCATTGCCGTATCCAAGGTCCTGCACCTA
GAAGGGGAAGTGAACAAAATCAAAAGTGCTCTACTATCCACAAACAAGGCTGTAGTCAGC
TTATCTAATGGAGTCAGTGTCTTAACCAGCAAGGTGTTAGACCTCAAAAACTATATAGAT
AAACAGTTGTTACCTATTGTTAACAAGCAAAGCTGCAGCATATCAAACATTGAAACTGTG
ATAGAGTTCCAACAAAAGAACAACAGACTACTAGAGATTACCAGAGAATTTAGTGTTAAT
GCAGGTGTAACTACTCCTGTAAGCACTTATATGTTAACTAATAGTGAGTTATTATCATTA
ATCAATGATATGCCTATAACAAATGATCAGAAAAAGTTAATGTCCAGCAATGTTCAAATA
GTTAGACAGCAAAGTTACTCTATCATGTCAATAATAAAAGAGGAAGTCTTAGCATATGTA
GTACAATTACCACTATATGGTGTAATAGATACTCCTTGTTGGAAACTACACACATCCCCT
CTATGTACAACCAACACAAAGGAAGGATCCAACATCTGCTTAACAAGAACCGACAGAGGG
TGGTACTGTGACAATGCAGGATCAGTATCCTTTTTCCCACAAGCTGAAACATGTAAAGTT
CAATCGAATCGGGTGTTTTGTGACACAATGAACAGTTTAACATTACCAAGTGAGGTAAAT
CTCTGCAACATTGACATATTCAACCCCAAATATGATTGCAAAATTATGACTTCAAAAACA
GATGTAAGCAGCTCCGTTATCACATCTCTAGGAGCCATTGTGTCATGCTATGGCAAAACC
AAATGTACAGCATCCAATAAAAATCGTGGGATTATAAAGACATTCTCTAACGGGTGTGAT
TATGTATCAAATAAGGGGGTGGATACTGTGTCTGTAGGTAATACATTATATTATGTAAAT
AAGCAAGAAGGCAAAAGTCTCTATGTAAAAGGTGAACCAATAATAAATTTCTATGATCCA
TTAGTGTTCCCCTCTGATGAATTTGATGCATCAATATCTCAAGTCAATGAGAAAATTAAT
CAGAGTCTAGCATTTATCCGTAAATCAGATGAATTATTACATAATGTAAATGCTGGTAAA
TCCACCACAAATATCATGATAACTACCATAATTATAGTAATTATAGTAATATTGTTAGCA
TTAATTGCAGTTGGACTGCTTCTATACTGCAAGGCCAGAAGCACACCAGTCACATTAAGT
AAGGATCAACTGAGTGGTATAAATAATATTGCATTTAGTAACTGA
>JHRSV503
ATGGAGTTGCCAATCCTCAAAACAAATGCTATTACCACAATCCTTGCTGCAGTTACACTC
TGTTTCGCTTCCAGTCAAAACATCACTGAAGAATTTTATCAATCAACATGCAGTGCAGTT
AGCAAAGGCTATCTTAGTGCTCTAAGAACTGGTTGGTATACTAGTGTTATAACTATAGAA
TTAAGTAATATCAAGGAAAATAAGTGTAATGGTACAGACGCTAAGGTAAAATTAATAAAA
CAAGAATTAGATAAATATAAAAATGCTGTAACAGAATTGCAGTTGCTCATGCAAAGCACA
CCAGCAGCAAACAGTCGAGCCAGAAGAGAACTACCAAGATTTATGAATTATACACTCAAC
AATACCAAAAACACCAATGTAACATTAAGTAAGAAAAGGAAAAGAAGATTTCTTGGATTT
TTGTTAGGTGTTGGATCTGCAATTGCCAGTGGCATTGCCGTATCCAAGGTCCTGCACCTA
GAAGGGGAAGTGAACAAAATCAAAAGTGCTCTACTATCCACAAACAAGGCTGTAGTCAGC
TTATCTAATGGAGTCAGTGTCTTAACCAGCAAGGTGCTAGACCTCAAAAACTATATAGAT
AAACAGTTGTTACCTATTGTTAACAAGCAAAGCTGCAGCATATCAAACATTGAAACTGTG
ATAGAGTTCCAACAAAAGAACAACAGACTACTAGAGATTACCAGAGAATTTAGTGTCAAT
GCAGGTGTAACTACACCTGTAAGCACTTATATGTTAACTAATAGTGAGTTACTATCATTA
ATCAATGATATGCCTATAACAAATGATCAGAAAAAGTTAATGTCAAGCAATGTTCAAATA
GTTAGACAGCAAAGTTACTCTATCATGTCAATAATAAAAGAGGAAGTCTTAGCATATGTA
GTACAATTACCACTATATGGTGTAATAGATACTCCCTGTTGGAAACTACACACATCCCCT
TTATGTACAACCAACACAAAGGAAGGATCCAACATCTGCTTGACAAGAACCGACAGAGGA
TGGTACTGTGACAATGCAGGATCAGTATCCTTTTTCCCACAAGCTGAAACATGTAAAGTT
CAATCGAATCGGGTGTTTTGTGACACAATGAACAGTTTAACATTACCAAGTGAGGTAAAT
CTCTGCAACATTGACATATTCAACCCCAAATATGATTGCAAAATTATGACTTCAAAAACA
GATGTAAGCAGCTCCGTTATCACATCTCTAGGAGCCATTGTGTCATGCTATGGCAAAACC
AAATGTACAGCATCCAATAAAAATCGTGGGATCATAAAGACATTCTCTAACGGGTGTGAT
TATGTATCAAATAAGGGGGTGGATACTGTGTCTGTAGGTAATACATTATATTATGTAAAT
AAGCAAGAAGGCAAAAGTCTCTATGTAAAAGGTGAACCAATAATAAATTTCTATGATCCA
TTAGTGTTCCCCTCTGATGAATTTGATGCATCAATATCTCAAGTCAATGAGAAAATTAAT
CAAAGTCTAGCATTTATCCGTAAATCAGATGAATTATTACATAATGTAAATGCTGGTAAA
TCCACCACAAATATCATGATAACTACCATAATTATAGTAATTATAGTAATATTGTTAGCA
TTAATTGCAGTTGGACTGCTACTATACTGCAAGGCCAGAAGCACACCAGTCACATTAAGT
AAGGATCAACTGAGTGGTATAAATAATATTGCATTTAGTAACTGA
>JHRSV233
ATGGAGTTGCCAATCCTCAAAACAAATGCTATTACCACAATCCTTGCTGCAGTTACACTC
TGTTTCGCTTCCAGTCAAAACATCACTGAAGAATTTTATCAATCGACATGCAGTGCAGTT
AGCAAAGGCTATCTTAGTGCTCTAAGAACTGGTTGGTATACTAGTGTTATAACTATAGAA
TTAAGTAATATCAAGGAAAATAAGTGTAATGGTACAGACGCTAAGGTAAAATTAATAAAA
CAAGAATTAGATAAATATAAAAATGCTGTAACAGAATTGCAGTTGCTCATGCAAAGCACA
CCAGCAGCAAACAGTCGAGCTAGAAGAGAATTACCAAGATTTATGAATTATACACTCAAC
AATACCAAAAACACCAATATAACATTAAGTAAGAAAAGGAAAAGAAGATTTCTTGGATTT
TTGTTAGGTGTTGGATCTGCAATCGCCAGTGGCATTGCCGTATCCAAGGTCCTGCACCTA
GAAGGGGAAGTGAACAAAATCAAAAGTGCTCTACTATCCACAAACAAGGCTGTAGTCAGC
TTATCTAATGGAGTCAGTGTCTTAACCAGCAAGGTGCTAGACCTCAAGAACTATATAGAT
AAACAGTTGTTACCTATTGTTAACAAGCAAAGCTGCAGCATATCAAACATTGAAACTGTG
ATAGAGTTCCAACAAAAGAACAACAGACTACTAGAGATTACCAGAGAATTTAGTGTTAAT
GCAGGTGTAACTACACCTGTAAGCACTTATATGTTAACTAATAGTGAGTTATTATCATTA
ATCAATGATATGCCTATAACAAATGATCAGAAAAAGTTAATGTCAAGCAATGTTCAAATA
GTTAGACAGCAAAGTTACTCTATCATGTCAATAATAAAAGAGGAAGTCTTAGCATATGTA
GTACAATTACCACTATATGGTGTAATAGATACTCCTTGTTGGAAACTACACACATCCCCT
CTATGTACAACCAACACAAAGGAAGGATCCAACATCTGCTTAACAAGAACCGACAGAGGA
TGGTACTGTGACAATGCAGGATCAGTATCCTTTTTCCCACAAGCTGAAACATGTAAAGTT
CAATCAAATCGGGTGTTTTGTGACACAATGAACAGTTTAACATTACCAAGTGAGGTAAAT
CTCTGCAACATTGACATATTCAACCCCAAATATGATTGCAAAATTATGACTTCAAAAACA
GATGTAAGCAGCTCCGTTATCACATCTCTAGGAGCCATTGTGTCATGCTATGGCAAAACC
AAATGTACAGCATCCAATAAAAATCGTGGGATCATAAAGACATTCTCTAACGGGTGTGAT
TATGTATCAAATAAGGGGGTGGATACTGTGTCTGTAGGTAATACATTATATTATGTAAAT
AAGCAAGAAGGCAAAAGTCTCTATGTAAAAGGTGAACCAATAATAAATTTCTATGATCCA
TTAGTGTTCCCCTCTGATGAATTTGATGCATCAATATCTCAAGTCAATGAGAAAATTAAT
CAGAGTCTGGCATTTATCCGTAAATCAGATGAATTATTACATAATGTAAATGCTGGTAAA
TCCACCACAAATATCATGATAACTACCATAATTATAGTAATTATAGTAATATTGTTAGCA
TTAATTGCAGTTGGACTGCTACTATACTGCAAGGCCAGAAGCACACCAGTCACATTAAGT
AAGGATCAACTGAGTGGTATAAATAATATTGCATTTAGTAACTGA
>JHRSV516
ATGGAGTTGCCAATCCTCAAAACAAATGCTATTACCACAATCCTTGCTGCAGTCACACTC
TGTTTTGCTTCCAGTCAAAACATTACTGAAGAATTTTATCAATCAACATGCAGTGCAGTT
AGCAAAGGCTATCTTAGTGCTCTAAGAACTGGTTGGTATACTAGTGTTATAACTATAGAA
TTAAGTAATATCAAGGAAAATAAGTGTAATGGTACAGACGCTAAGGTAAAATTAATAAAA
CAAGAATTAGATAAATATAAAAATGCTGTAACAGAATTGCAGTTGCTCATGCAAAGCACA
CCAGCAACCAACAGTCGAGCCAGAAGAGAACTACCAAGATTTATGAATTATACACTCAAC
AATGCCAAAAACACCAATGTAACATTAAGTAAGAAAAGGAAAAGAAGATTTCTTGGATTT
TTGTTAGGTGTTGGATCTGCAATCGCCAGTGGCATTGCCGTATCCAAGGTCCTGCACCTA
GAAGGGGAAGTGAACAAAATCAAAAGTGCTCTACTATCCACAAACAAGGCTGTAGTCAGC
TTATCTAATGGAGTCAGTGTCTTAACCAGCAAGGTGTTAGACCTCAAAAACTATATAGAT
AAACAGTTGTTACCTATTGTTAACAAGCAAAGCTGCAGCATATCAAACATTGAAACTGTG
ATAGAGTTCCAACAAAAGAACAACAGACTACTAGAGATTACCAGAGAATTTAGTGTTAAT
GCAGGTGTAACTACTCCTGTAAGCACTTATATGTTAACTAATAGTGAGTTATTATCATTA
ATCAATGATATGCCTATAACAAATGATCAGAAAAAGTTAATGTCCAGCAATGTTCAAATA
GTTAGACAGCAAAGTTACTCTATCATGTCAATAATAAAAGAGGAAGTCTTAGCATATGTA
GTACAATTACCACTATATGGTGTAATAGATACTCCTTGTTGGAAACTACACACATCCCCT
CTATGTACAACCAACACAAAGGAAGGATCCAACATCTGCTTAACAAGAACCGACAGAGGG
TGGTACTGTGACAATGCAGGATCAGTATCCTTTTTCCCACAAGCTGAAACATGTAAAGTT
CAATCGAATCGGGTGTTTTGTGACACAATGAACAGTTTAACATTACCAAGTGAGGTAAAT
CTCTGCAACATTGACATATTCAACCCCAAATATGATTGCAAAATTATGACTTCAAAAACA
GATGTAAGCAGCTCCGTTATCACATCTCTAGGAGCCATTGTGTCATGCTATGGCAAAACC
AAATGTACAGCATCCAATAAAAATCGTGGGATCATAAAGACATTCTCTAACGGGTGTGAT
TATGTATCAAATAAGGGGGTGGATACTGTGTCTGTAGGTAATACATTATATTATGTAAAT
AAGCAAGAAGGCAAAAGTCTCTATGTAAAAGGTGAACCAATAATAAATTTCTATGATCCA
TTAGTGTTCCCCTCTGATGAATTTGATGCATCAATATCTCAAGTCAATGAGAAAATTAAT
CAGAGTCTAGCATTTATCCGTAAATCAGATGAATTATTACATAATGTAAATGCTGGTAAA
TCCACCACAAATATCATGATAACTACCATAATTATAGTAATTATAGTAATATTGTTAGCA
TTAATTGCAGTTGGACTGCTTCTATACTGCAAGGCCAGAAGCACACCAGTCACATTAAGT
AAGGATCAACTGAGTGGTATAAATAATATTGCATTTAGTAACTGA
>JHRSV512
ATGGAGTTGCCAATCCTCAAAACAAATGCTATTACCACAATCCTTGCTGCAGTCACACTC
TGTTTCGCTTCCAGTCAAAACATTACTGAAGAATTTTATCAATCAACATGCAGTGCAGTT
AGCAAAGGCTATCTTAGTGCTCTAAGAACTGGTTGGTATACTAGTGTTATAACTATAGAA
TTAAGTAATATCAAGGAAAATAAGTGTAATGGTACAGATGCTAAGGTAAAATTAATAAAA
CAAGAATTAGATAAATATAAAAATGCTGTAACAGAATTGCAGTTGCTCATGCAAAGCACA
CCAGCAGCCAACAGTCGAGCCAGAAGAGAACTACCAAGATTTATGAATTATACACTCAAC
AATGCCAAAAACACCAATGCAACATTAAGTAAGAAAAGGAAAAGAAGATTTCTTGGATTT
TTATTAGGTGTTGGATCTGCAATCGCCAGTGGCATTGCCGTATCCAAGGTCCTGCACCTA
GAAGGGGAAGTGAACAAAATCAAAAGTGCTCTACTATCCACAAACAAGGCTGTAGTCAGC
TTATCTAATGGAGTCAGTGTCTTAACCAGCAAGGTGTTAGACCTCAAAAACTATATAGAT
AAACAGTTGTTACCTATTGTTAACAAGCAAAGCTGCAGCATATCAAACATTGAAACTGTG
ATAGAGTTCCAACAAAAGAACAACAGACTACTAGAGATTACCAGAGAATTTAGTGTTAAT
GCAGGTGTAACTACTCCTGTAAGCACTTATATGTTAACTAATAGTGAGTTATTATCATTA
ATCAATGATATGCCTATAACAAATGATCAGAAAAAGTTAATGTCCAGCAATGTGCAAATA
GTTAGACAGCAAAGTTACTCTATCATGTCAATAATAAAAGAGGAAGTCTTAGCATATGTA
GTACAATTACCACTATATGGTGTAATAGATACTCCTTGTTGGAAACTACACACATCCCCT
CTATGTACAACCAACACAAAGGAAGGATCCAACATCTGCTTAACAAGAACCGACAGAGGG
TGGTACTGTGACAATGCAGGATCAGTATCCTTTTTCCCACAAGCTGAAACATGTAAAGTT
CAATCGAATCGGGTGTTTTGTGACACAATGAACAGTTTAACATTACCAAGTGAGGTAAAT
CTCTGCAACATTGACATATTCAACCCCAAATATGATTGCAAAATTATGACTTCAAAAACA
GATGTAAGCAGCTCCGTTATCACATCTCTAGGAGCCATTGTGTCATGCTATGGCAAAACC
AAATGTACAGCATCCAATAAAAATCGTGGGATCATAAAGACATTCTCTAACGGGTGTGAT
TATGTATCAAATAAGGGGGTGGATACTGTGTCTGTAGGTAATACATTATATTATGTAAAT
AAGCAAGAAGGCAAAAGTCTCTATGTAAAAGGTGAACCAATAATAAATTTCTATGATCCA
TTAGTGTTCCCCTCTGATGAATTTGATGCATCAATATCTCAAGTCAATGAGAAAATTAAT
CAGAGTCTAGCATTTATCCGTAAATCAGATGAATTATTACATAATGTAAATGCTGGTAAA
TCCACCACAAATATCATGATAACTACCATAATTATAGTAATTATAGTAATATTGTTAGCA
TTAATTGCAGTTGGACTGCTTCTATACTGCAAGGCCAGAAGCACACCAGTCACATTAAGT
AAGGATCAACTGAGTGGTATAAATAATATTGCATTTAGTAACTGA
>JHRSV517
ATGGAGTTGCCAATCCTCAAAACAAATGCTATTACCACAATCCTTGCTGCAGTCACACTC
TGTTTTGCTTCCAGTCAAAACATTACTGAAGAATTTTATCAATCAACATGCAGTGCAGTT
AGCAAAGGCTATCTTAGTGCTCTAAGAACTGGTTGGTATACTAGTGTTATAACTATAGAA
TTAAGTAATATCAAGGAAAATAAGTGTAATGGTACAGACGCTAAGGTAAAATTAATAAAA
CAAGAATTAGATAAATATAAAAATGCTGTAACAGAATTGCAGTTGCTCATGCAAAGCACA
CCAGCAACCAACAGTCGAGCCAGAAGAGAACTACCAAGATTTATGAATTATACACTCAAC
AATGCCAAAAACACCAATGTAACATTAAGTAAGAAAAGGAAAAGAAGATTTCTTGGATTT
TTGTTAGGTGTTGGATCTGCAATCGCCAGTGGCATTGCCGTATCCAAGGTCCTGCACCTA
GAAGGGGAAGTGAACAAAATCAAAAGTGCTCTACTATCCACAAACAAGGCTGTAGTCAGC
TTATCTAATGGAGTCAGTGTCTTAACCAGCAAGGTGTTAGACCTCAAAAACTATATAGAT
AAACAGTTGTTACCTATTGTTAACAAGCAAAGCTGCAGCATATCAAACATTGAAACTGTG
ATAGAGTTCCAACAAAAGAACAACAGACTACTAGAGATTACCAGAGAATTTAGTGTTAAT
GCAGGTGTAACTACTCCTGTAAGCACTTATATGTTAACTAATAGTGAGTTATTATCATTA
ATCAATGATATGCCTATAACAAATGATCAGAAAAAGTTAATGTCTAGCAATGTTCAAATA
GTTAGACAGCAAAGTTACTCTATCATGTCAATAATAAAAGAGGAAGTCTTAGCATATGTA
GTACAATTACCACTATATGGTGTAATAGATACTCCTTGTTGGAAACTACACACATCCCCT
CTATGTACAACCAACACAAAGGAAGGATCCAACATCTGCTTAACAAGAACCGACAGAGGG
TGGTACTGTGACAATGCAGGATCAGTATCCTTTTTCCCACAAGCTGAAACATGTAAAGTT
CAATCGAATCGGGTGTTTTGTGACACAATGAACAGTTTAACATTACCAAGTGAGGTAAAT
CTCTGCAACATTGACATATTCAACCCCAAATATGATTGCAAAATTATGACTTCAAAAACA
GATGTAAGCAGCTCCGTTATCACATCTCTAGGAGCCATTGTGTCATGCTATGGCAAAACC
AAATGTACAGCATCCAATAAAAATCGTGGGATCATAAAGACATTCTCTAACGGGTGTGAT
TATGTATCAAATAAGGGGGTGGATACTGTGTCTGTAGGTAATACATTATATTATGTAAAT
AAGCAAGAAGGCAAAAGTCTCTATGTAAAAGGTGAACCAATAATAAATTTCTATGATCCA
TTAGTGTTCCCCTCTGATGAATTTGATGCATCAATATCTCAAGTCAATGAGAAAATTAAT
CAGAGTCTAGCATTTATCCGTAAATCAGATGAATTATTACATAATGTAAATGCTGGTAAA
TCCACCACAAATATCATGATAACTACCATAATTATAGTAATTATAGTAATATTGTTAGCA
TTAATTGCAGTTGGACTGCTTCTATACTGCAAGGCCAGAAGCACACCAGTCACATTAAGT
AAGGATCAACTGAGTGGTATAAATAATATTGCATTTAGTAACTGA
>JHRSV434
ATGGAGTTGCCAATCCTCAAAACAAATGCTATTACCACAATCCTTGCTGCAGTCACACTC
TGTTTTGCTTCCAGTCAAAACATTACTGAAGAATTTTATCAATCAACATGTAGTGCAGTT
AGCAAAGGCTATCTTAGTGCTCTAAGAACTGGTTGGTATACTAGTGTTATAACTATAGAA
TTAAGTAATATCAAGGAAAATAAGTGTAATGGTACAGACGCTAAAGTAAAATTAATAAAA
CAAGAATTAGATAAATATAAAAATGCTGTAACAGAATTGCAGTTGCTCATGCAAAGCACA
CCAGCAACCAACAGTCGAGCCAGAAGAGAACTACCAAGATTTATGAATTATACACTCAAC
AATGCCAAAAACACCAATGTAACATTAAGTAAGAAAAGGAAAAGAAGATTTCTTGGATTT
TTGTTAGGTGTTGGATCTGCAATCGCCAGTGGCATTGCCGTATCCAAGGTCCTGCACCTA
GAAGGGGAAGTGAACAAAATCAAAAGTGCTCTACTATCCACAAACAAGGCTGTAGTCAGC
TTATCTAATGGAGTCAGTGTCTTAACCAGCAAGGTGTTAGACCTCAAAAACTATATAGAT
AAACAGTTGTTACCTATTGTTAACAAGCAAAGCTGCAGCATATCAAACATTGAAACTGTG
ATAGAGTTCCAACAAAAGAACAACAGACTACTAGAGATTACCAGAGAATTTAGTGTTAAT
GCAGGTGTAACTACTCCTGTAAGCACTTATATGTTAACTAATAGTGAGTTATTATCATTA
ATCAATGATATGCCTATAACAAATGATCAGAAAAAGTTAATGTCCAGCAATGTTCAAATA
GTTAGACAGCAAAGTTACTCTATCATGTCAATAATAAAAGAGGAAGTCTTAGCATATGTA
GTACAATTACCACTATATGGTGTAATAGATACTCCTTGTTGGAAACTACACACATCCCCT
CTATGTACAACCAACACAAAGGAAGGATCCAACATCTGCTTAACAAGAACCGACAGAGGG
TGGTACTGTGACAATGCAGGATCAGTATCCTTTTTCCCACAAGCTGAAACATGTAAAGTT
CAATCGAATCGGGTGTTTTGTGACACAATGAACAGTTTAACATTACCAAGTGAGGTAAAT
CTCTGCAACATTGACATATTCAACCCCAAATATGATTGCAAAATTATGACTTCAAAAACA
GATGTAAGCAGCTCCGTTATCACATCTCTAGGAGCCATTGTGTCATGCTATGGTAAAACC
AAATGTACAGCATCCAATAAAAATCGTGGGATCATAAAGACATTCTCTAACGGGTGTGAT
TATGTATCAAATAAGGGGGTGGATACTGTGTCTGTAGGTAATACATTATATTATGTAAAT
AAGCAAGAAGGCAAAAGTCTCTATGTAAAAGGTGAACCAATAATAAATTTCTATGATCCA
TTAGTGTTCCCCTCTGATGAATTTGATGCATCAATATCTCAAGTCAATGAGAAAATTAAT
CAGAGTCTAGCATTTATCCGTAAATCAGATGAATTATTACATAATGTAAATGCTGGTAAA
TCCACCACAAATATCATGATAACTACCATAATTATAGTAATTATAGTAATATTGTTAGCA
TTAATTGCAGTTGGACTGCTTCTATACTGCAAGGCCAGAAGCACACCAGTCACATTAAGT
AAGGATCAACTGAGTGGTATAAATAATATTGCATTTAGTAACTGA
>JHRSV525
ATGGAGTTGCCAATCCTCAAAACAAATGCTATTACCACAATCCTTGCTGCAGTCACACTC
TGTTTTGCTTCCAGTCAAAACATTACTGAAGAATTTTATCAATCAACATGTAGTGCAGTT
AGCAAAGGCTATCTTAGTGCTCTAAGAACTGGTTGGTATACTAGTGTTATAACTATAGAA
TTAAGTAATATCAAGGAAAATAAGTGTAATGGTACAGACGCTAAAGTAAAATTAATAAAA
CAAGAATTAGATAAATATAAAAATGCTGTAACAGAATTGCAGTTGCTCATGCAAAGCACA
CCAGCAACCAACAGTCGAGCCAGAAGAGAACTACCAAGATTTATGAATTATACACTCAAC
AATGCCAAAAACACCAATGTAACATTAAGTAAGAAAAGGAAAAGAAGATTTCTTGGATTT
TTGTTAGGTGTTGGATCTGCAATCGCCAGTGGCATTGCCGTATCCAAGGTCCTGCACCTA
GAAGGGGAAGTGAACAAAATCAAAAGTGCTCTACTATCCACAAACAAGGCTGTAGTCAGC
TTATCTAATGGAGTCAGTGTCTTAACCAGCAAGGTGTTAGACCTCAAAAACTATATAGAT
AAACAGTTGTTACCTATTGTTAACAAGCAAAGCTGCAGCATATCAAACATTGAAACTGTG
ATAGAGTTCCAACAAAAGAACAACAGACTACTAGAGATTACCAGAGAATTTAGTGTTAAT
GCAGGTGTAACTACTCCTGTAAGCACTTATATGTTAACTAATAGTGAGTTATTATCATTA
ATCAATGATATGCCTATAACAAATGATCAGAAAAAGTTAATGTCCAGCAATGTTCAAATA
GTTAGACAGCAAAGTTACTCTATCATGTCAATAATAAAAGAGGAAGTCTTAGCATATGTA
GTACAATTACCACTATATGGTGTAATAGATACTCCTTGTTGGAAACTACACACATCCCCT
CTATGTACAACCAACACAAAGGAAGGATCCAACATCTGCTTAACAAGAACCGACAGAGGG
TGGTACTGTGACAATGCAGGATCAGTATCCTTTTTCCCACAAGCTGAAACATGTAAAGTT
CAATCGAATCGGGTGTTTTGTGACACAATGAACAGTTTAACATTACCAAGTGAGGTAAAT
CTCTGCAACATTGACATATTCAACCCCAAATATGATTGCAAAATTATGACTTCAAAAACA
GATGTAAGCAGCTCCGTTATCACATCTCTAGGAGCCATTGTGTCATGCTATGGTAAAACC
AAATGTACAGCATCCAATAAAAATCGTGGGATCATAAAGACATTCTCTAACGGGTGTGAT
TATGTATCAAATAAGGGGGTGGATACTGTGTCTGTAGGTAATACATTATATTATGTAAAT
AAGCAAGAAGGCAAAAGTCTCTATGTAAAAGGTGAACCAATAATAAATTTCTATGATCCA
TTAGTGTTCCCCTCTGATGAATTTGATGCATCAATATCTCAAGTCAATGAGAAAATTAAT
CAGAGTCTAGCATTTATCCGTAAATCAGATGAATTATTACATAATGTAAATGCTGGTAAA
TCCACCACAAATATCATGATAACTACCATAATTATAGTAATTATAGTAATATTGTTAGCA
TTAATTGCAGTTGGACTGCTTCTATACTGCAAGGCCAGAAGCACACCAGTCACATTAAGT
AAGGATCAACTGAGTGGTATAAATAATATTGCATTTAGTAACTGA
>JHRSV526
ATGGAGTTGCCAATCCTCAAAACAAATGCTATTATCACAATCCTTGCTGCAGTCACACTC
TGTTTCGCTTCCAGTCAAAACATCACTGAAGAATTTTATCAATCAACATGCAGTGCAGTT
AGCAAAGGCTATCTTAGTGCCCTAAGAACTGGTTGGTATACTAGTGTTATAACTATAGAA
TTAAGTAATATCAAGGAAAATAAGTGTAATGGTACAGACGCTAAGGTAAAATTAATAAAA
CAAGAATTAGATAAATATAAAAATGCTGTAACAGAATTGCAGTTGCTCATGCAAAGCACA
CCAGCAGCCAACAGTCGAGCCAGAAGAGAACTACCAAGATTTATGAATTATACACTCAAC
AATACCAAAAACACCAATGTAACATTAAGTAAGAAAAGGAAAAGAAGATTTCTTGGATTT
TTATTAGGTGTTGGATCTGCAATCGCCAGTGGCATTGCCGTATCCAAGGTCCTGCACCTA
GAAGGGGAAGTGAACAAAATCAAAAGTGCTCTACTATCCACAAACAAGGCTGTAGTCAGC
TTATCTAATGGAGTCAGTGTCTTAACCAGCAAGGTGTTAGACCTCAAAAACTATATAGAT
AAACAGTTGTTACCTATTGTTAACAAGCAAAGCTGCAGCATATCAAACATTGAAACTGTG
ATAGAGTTCCAACAAAAGAACAACAGACTACTAGAGATTACCAGAGAATTTAGTGTTAAT
GCAGGTGTAACTACACCTGTAAGCACTTATATGTTAACTAATAGTGAGTTATTATCATTA
ATCAATGATATGCCTATAACAAATGATCAGAAAAAGTTAATGTCCAGCAATGTTCAAATA
GTTAGACAGCAAAGTTACTCTATCATGTCAATAATAAAAGAGGAAGTCTTAGCATATGTA
GTACAATTACCACTATATGGTGTAATAGATACTCCTTGTTGGAAACTACACACATCCCCT
TTATGTACAACCAACACAAAGGAAGGATCCAACATTTGCTTAACAAGAACCGACAGAGGA
TGGTACTGTGACAATGCAGGATCAGTATCTTTTTTCCCACAAGCTGAAACATGTAAAGTT
CAATCGAATCGGGTGTTTTGTGACACAATGAACAGTTTAACATTACCAAGTGAGGTAAAT
CTCTGCAACATTGACATATTCAACCCCAAATATGATTGCAAAATTATGACTTCAAAAACA
GACGTAAGCAGCTCCGTTATCACATCTCTAGGAGCCATTGTGTCATGCTATGGCAAAACC
AAATGTACAGCATCAAATAAAAATCGTGGGATCATAAAGACATTCTCTAACGGGTGTGAT
TATGTATCAAATAAGGGGGTGGATACTGTGTCTGTAGGTAATACATTATATTATGTAAAT
AAGCAAGAAGGCAAAAGTCTCTATGTAAAAGGTGAACCCATAATAAATTTCTATGATCCA
TTAGTGTTCCCCTCTGATGAATTTGATGCATCAATATCTCAAGTCAATGAGAAAATTAAT
CAGAGTCTAGCATTTATCCGTAAATCAGATGAATTATTACACAATGTAAATGCTGGTAAA
TCCACCACAAATATCATGATAACTACCATAATTATAGTAATTATAGTAATATTGTTAGCA
TTAATTGCAGTTGGACTGCTTCTATACTGCAAGGCCAGAAGCACACCAGTCACATTAAGT
AAGGATCAACTGAGTGGTATAAATAATATTGCATTTAGTAATTGA
>JHRSV542
ATGGAGTTGCCAATCCTCAAAACAAATGCTATTACCACAATCCTTGCCGCAGTCACACTC
TGTTTCGCTTCCAGTCAAAACATTACTGAAGAATTTTATCAATCAACATGCAGTGCAGTT
AGCAAAGGCTATCTTAGTGCTCTAAGAACTGGTTGGTATACTAGTGTTATAACTATAGAA
TTAAGTAATATCAAGGAAAATAAGTGTAATGGTACAGATGCTAAGGTAAAATTAATAAAA
CAAGAATTAGATAAATATAAAAATGCTGTAACAGAATTGCAGTTGCTCATGCAAAGCACA
CCAGCAGCCAACAGTCGAGCCAGAAGAGAACTACCAAGATTTATGAATTATACACTCAAC
AATGCCAAAAACACCAATGCAACATTAAGTAAGAAAAGGAAAAGAAGATTTCTTGGATTT
TTATTAGGTGTTGGATCTGCAATCGCCAGTGGCATTGCCGTATCCAAGGTCCTGCACCTA
GAAGGGGAAGTGAACAAAATCAAAAGTGCTCTACTATCCACAAACAAGGCTGTAGTCAGC
TTATCTAATGGAGTCAGTGTCTTAACCAGCAAGGTGTTAGACCTCAAAAACTATATAGAT
AAACAGTTGTTACCTATTGTTAACAAGCAAAGCTGCAGCATATCAAACATTGAAACTGTG
ATAGAGTTCCAACAAAAGAACAACAGACTACTAGAGATTACCAGAGAATTTAGTGTTAAT
GCAGGTGTAACTACTCCTGTAAGCACTTATATGTTAACTAATAGTGAGTTATTATCATTA
ATCAATGATATGCCTATAACAAATGATCAGAAAAAGTTAATGTCCAGCAATGTGCAAATA
GTTAGACAGCAAAGTTACTCTATCATGTCAATAATAAAAGAGGAAGTCTTAGCATATGTA
GTACAATTACCACTATATGGTGTAATAGATACTCCTTGTTGGAAACTACACACATCCCCT
CTATGTACAACCAACACAAAGGAAGGATCCAACATCTGCTTAACAAGAACCGACAGAGGG
TGGTACTGTGACAATGCAGGATCAGTATCCTTTTTCCCACAAGCTGAAACATGTAAAGTT
CAATCGAATCGGGTGTTTTGTGACACAATGAACAGTTTAACATTACCAAGTGAGGTAAAT
CTCTGCAACATTGACATATTCAACCCCAAATATGATTGCAAAATTATGACTTCAAAAACA
GATGTAAGCAGCTCCGTTATCACATCTTTAGGAGCCATTGTGTCATGCTATGGCAAAACC
AAATGTACAGCATCCAATAAAAATCGTGGGATCATAAAGACATTCTCTAACGGATGTGAT
TATGTATCAAATAAGGGAGTGGATACTGTGTCTGTAGGTAATACATTATATTATGTAAAT
AAGCAAGAAGGCAAAAGTCTCTATGTAAAAGGTGAACCAATAATAAATTTCTATGATCCA
TTAGTGTTCCCCTCTGATGAATTTGATGCATCAATATCTCAAGTCAATGAGAAAATTAAT
CAAAGTCTAGCATTTATCCGTAAATCAGATGAATTATTACATAATGTAAATGCTGGTAAA
TCCACCACAAATATCATGATAACCACCATAATTATAGTAATTATAGTAATATTGTTAGCA
TTAATTGCAGTTGGGCTGCTACTATACTGCAAGGCCAGAAGCACACCAGTCACATTAAGT
AAGGATCAACTGAGTGGTATAAATAATATTGCATTTAGTAACTGA
>JHRSV549
ATGGAGTTGCCAATCCTCAAAACAAATGCTATTACCGCAATCCTTGCCGCAGTTACACTC
TGTTTTGCTTCCAGTCAAAACATCACTGAAGAATTTTATCAATCAACATGCAGTGCAGTT
AGCAAAGGCTATCTTAGTGCTCTAAGAACTGGTTGGTATACTAGTGTTATAACTATAGAA
TTAAGTAATATCAAGGAAAATAAGTGTAATGGTACAGATGCTAAGGTAAAATTAATAAAA
CAAGAATTAGATAAATATAAAAATGCTGTAACAGAACTGCAGTTGCTCATGCAAAGCACA
CCAGCAGCAAACAGTCGAGCCAGAAGAGAACTACCAAGATTTATGAATTATACACTCAAC
AATACCAAAAACACCAATGTAACATTAAGTAAGAAAAGGAAAAGAAGATTTCTTGGATTT
TTGTTAGGTGTTGGATCTGCAATCGCCAGTGGCATTGCCGTATCTAAAGTCCTGCACCTA
GAAGGGGAAGTGAACAAAATCAAAAGTGCTCTACTATCCACAAACAAAGCTGTAGTCAGC
TTATCTAATGGAGTCAGTGTCTTAACCAGCAAGGTGCTAGACCTCAAAAACTATATAGAT
AAACAGTTGTTACCTATTGTTAACAAGCAAAGCTGCAGCATATCAAACATTGAAACTGTG
ATAGAGTTCCAACAAAAGAACAACAGACTACTAGAGATTACCAGAGAATTTAGTGTTAAT
GCAGGTGTAACTACACCTGTAAGCACTTATATGTTAACTAATAGTGAGTTATTATCATTA
ATCAATGATATGCCTATAACAAATGATCAGAAAAAGTTAATGTCAAGCAATGTTCAAATT
GTTAGACAGCAAAGTTACTCTATCATGTCAATAATAAAAGAGGAAGTCTTAGCATATGTA
GTACAATTACCACTATATGGTGTAATAGATACTCCTTGTTGGAAACTACACACATCCCCT
CTATGTACTACCAACACAAAGGAAGGATCCAACATCTGCTTAACAAGAACCGACAGAGGA
TGGTACTGTGACAATGCAGGATCAGTATCCTTTTTCCCACAAGCTGAAACATGTAAAGTT
CAATCGAATCGGGTGTTTTGTGACACAATGAACAGTTTAACATTACCAAGTGAGGTAAAT
CTCTGCAACATTGACATATTCAACCCCAAATATGATTGCAAAATTATGACTTCAAAAACA
GATGTAAGCAGCTCCGTTATCACATCTTTAGGAGCCATTGTGTCATGCTATGGCAAAACC
AAATGTACAGCATCCAATAAAAATCGTGGGATCATAAAGACATTCTCTAACGGATGTGAT
TATGTATCAAATAAGGGAGTGGATACTGTGTCTGTAGGTAATACATTATATTATGTAAAT
AAGCAAGAAGGCAAAAGTCTCTATGTAAAAGGTGAACCAATAATAAATTTCTATGATCCA
TTAGTGTTCCCCTCTGATGAATTTGATGCATCAATATCTCAAGTCAATGAGAAAATTAAT
CAAAGTCTAGCATTTATCCGTAAATCAGATGAATTATTACATAATGTAAATGCTGGTAAA
TCCACCACAAATATCATGATAACCACCATAATTATAGTAATTATAGTAATATTGTTAGCA
TTAATTGCAGTTGGGCTGCTACTATACTGCAAGGCCAGAAGCACACCAGTCACATTAAGC
AAGGATCAACTGAGTGGTATAAATAATATTGCATTTAGTAACTGA
>JHRSV550
ATGGAGTTGCCAATCCTCAAAACAAATGCTATTACCGCAATCCTTGCCGCAGTTACACTC
TGTTTTGCTTCCAGTCAAAACATCACTGAAGAATTTTATCAATCAACATGCAGTGCAGTT
AGCAAAGGCTATCTTAGTGCTCTAAGAACTGGTTGGTATACTAGTGTTATAACTATAGAA
TTAAGTAATATCAAGGAAAATAAGTGTAATGGTACAGATGCTAAGGTAAAATTAATAAAA
CAAGAATTAGATAAATATAAAAATGCTGTAACAGAACTGCAGTTGCTCATGCAAAGCACA
CCAGCAGCAAACAGTCGAGCCAGAAGAGAACTACCAAGATTTATGAATTATACACTCAAC
AATACCAAAAACACCAATGTAACATTAAGTAAGAAAAGGAAAAGAAGATTTCTTGGATTT
TTGTTAGGTGTTGGATCTGCAATCGCCAGTGGCATTGCCGTATCTAAAGTCCTGCACCTA
GAAGGGGAAGTGAACAAAATCAAAAGTGCTCTACTATCCACAAACAAAGCTGTAGTCAGC
TTATCTAATGGAGTCAGTGTCTTAACCAGCAAGGTGCTAGACCTCAAAAACTATATAGAT
AAACAGTTGTTACCTATTGTTAACAAGCAAAGCTGCAGCATATCAAACATTGAAACTGTG
ATAGAGTTCCAACAAAAGAACAACAGACTACTAGAGATTACCAGAGAATTTAGTGTTAAT
GCAGGTGTAACTACACCTGTAAGCACTTATATGTTAACTAATAGTGAGTTATTATCATTA
ATCAATGATATGCCTATAACAAATGATCAGAAAAAGTTAATGTCAAGCAATGTTCAAATT
GTTAGACAGCAAAGTTACTCTATCATGTCAATAATAAAAGAGGAAGTCTTAGCATATGTA
GTACAATTACCACTATATGGTGTAATAGATACTCCTTGTTGGAAACTACACACATCCCCT
CTATGTACTACCAACACAAAGGAAGGATCCAACATCTGCTTAACAAGAACCGACAGAGGA
TGGTACTGTGACAATGCAGGATCAGTATCCTTTTTCCCACAAGCTGAAACATGTAAAGTT
CAATCGAATCGGGTGTTTTGTGACACAATGAACAGTTTAACATTACCAAGTGAGGTAAAT
CTCTGCAACATTGACATATTCAACCCCAAATATGATTGCAAAATTATGACTTCAAAAACA
GATGTAAGTAGCTCCGTTATCACATCTTTAGGAGCCATTGTGTCATGCTATGGCAAAACC
AAATGTACAGCATCCAATAAAAATCGTGGGATCATAAAGACATTCTCTAACGGATGTGAT
TATGTATCAAATAAGGGAGTGGATACTGTGTCTGTAGGTAATACATTATATTATGTAAAT
AAGCAAGAAGGCAAAAGTCTCTATGTAAAAGGTGAACCAATAATAAATTTCTATGATCCA
TTAGTGTTCCCCTCTGATGAATTTGATGCATCAATATCTCAAGTCAATGAGAAAATTAAT
CAAAGTCTAGCATTTATCCGTAAATCAGATGAATTATTACATAATGTAAATGCTGGTAAA
TCCACCACAAATATCATGATAACCACCATAATTATAGTAATTATAGTAATATTGTTAGCA
TTAATTGCAGTTGGGCTGCTACTATACTGCAAGGCCAGAAGCACACCAGTCACATTAAGC
AAGGATCAACTGAGTGGTATAAATAATATTGCATTTAGTAACTGA
>JHRSV536
ATGGAGTTGCCAATCCTCAAAACAAATGCTATTATCACAATCCTTGCTGCAGTCACACTC
TGTTTCGCTTCCAGTCAAAACATCACTGAAGAATTTTATCAATCAACATGCAGTGCAGTT
AGCAAAGGCTATCTCAGTGCTCTAAGAACTGGTTGGTATACTAGTGTTATAACTATAGAA
TTAAGTAATATCAAGGAAAATAAGTGTAATGGTACAGATGCTAAGGTAAAATTAATAAAA
CAAGAATTAGATAAATATAAAAATGCTGTAACAGAATTGCAGTTGCTCATGCAAAGCACA
CCAGCAGCCAACAGTCGAGCCAGAAGAGAACTACCAAGATTTATGAATTATACACTCAAC
AATACCAAAAACACCAATGTAACATTAAGTAAGAAAAGGAAAAGAAGATTTCTTGGATTC
TTATTAGGTGTTGGATCTGCAATCGCCAGTGGCATTGCCGTATCCAAGGTCCTGCACCTA
GAAGGGGAAGTGAACAAAATCAAAAGTGCTCTACTATCCACAAACAAGGCTGTAGTCAGC
TTATCTAATGGAGTCAGTGTCTTAACCAGCAAGGTGTTAGACCTCAAAAACTATATAGAT
AAACAGTTGTTACCTATTGTTAACAAGCAAAGCTGCAGCATATCAAACATTGAAACTGTG
ATAGAGTTCCAACAAAAGAACAACAGACTACTAGAGATTACCAGAGAATTTAGTGTTAAT
GCAGGTGTAACTACACCTGTAAGCACTTATATGTTAACTAATAGTGAGTTATTATCATTA
ATCAATGATATGCCTATAACAAATGATCAGAAAAAGTTAATGTCCAACAATGTTCAAATA
GTTAGACAGCAAAGTTACTCTATCATGTCAATAATAAAAGAGGAAGTCTTAGCATATGTA
GTACAATTACCACTATATGGTGTAATAGATACTCCTTGTTGGAAACTACACACATCCCCT
CTATGTACAACCAACACAAAGGAAGGATCCAACATCTGCTTAACAAGAACCGACAGAGGA
TGGTACTGTGACAATGCAGGATCAGTATCCTTTTTCCCACAAGCTGAAACATGTAAAGTT
CAATCGAATCGGGTGTTTTGTGACACAATGAACAGTTTAACATTACCAAGTGAGGTAAAT
CTCTGCAACATTGACATATTCAACCCCAAATATGATTGCAAAATTATGACTTCAAAAACA
GATGTAAGCAGCTCCGTTATCACATCTCTAGGAGCCATTGTGTCATGCTATGGCAAAACC
AAATGTACAGCATCAAATAAAAATCGTGGGATCATAAAGACATTCTCTAACGGGTGTGAT
TATGTATCAAATAAGGGGGTGGATACTGTGTCTGTAGGTAATACATTATATTATGTAAAT
AAGCAAGAAGGCAAAAGTCTCTATGTAAAAGGTGAACCCATAATAAATTTCTATGATCCA
TTAGTGTTCCCCTCTGATGAATTTGATGCATCAATATCTCAAGTCAATGAGAAAATTAAT
CAGAGTCTAGCATTTATCCGTAAATCAGATGAATTATTACATAATGTAAATGCTGGTAAA
TCCACCACAAATATCATGATAACTACCATAATTATAGTAATTATAGTAATATTGTTAGCA
TTAATTGCAGTTGGACTGCTTCTATACTGCAAGGCCAGAAGCACACCAGTCACATTAAGT
AAGGATCAACTGAGTGGTATAAATAATATTGCATTTAGTAACTGA
>JHRSV556
ATGGAGTTGCCAATCCTCAAAACAAATGCTATTATCACAATCCTTGCTGCAGTCACACTC
TGTTTCGCTTCCAGTCAAAACATCACTGAAGAATTTTATCAATCAACATGCAGTGCAGTT
AGCAAAGGCTATCTTAGTGCCCTAAGAACTGGTTGGTATACTAGTGTTATAACTATAGAA
TTAAGTAATATCAAGGAAAATAAGTGTAATGGTACAGACGCTAAGGTAAAATTAATAAAA
CAAGAATTAGATAAATATAAAAATGCTGTAACAGAATTGCAGTTGCTCATGCAAAGCACA
CCAGCAGCCAACAGTCGAGCCAGAAGAGAACTACCAAGATTTATGAATTATACACTCAAC
AATACCAAAAACACCAATGTAACATTAAGTAAGAAAAGGAAAAGAAGATTTCTTGGATTT
TTATTAGGTGTTGGATCTGCAATCGCCAGTGGCATTGCCGTATCCAAGGTCCTGCACCTA
GAAGGGGAAGTGAACAAAATCAAAAGTGCTCTACTATCCACAAACAAGGCTGTAGTCAGC
TTATCTAATGGAGTCAGTGTCTTAACCAGCAAGGTGTTAGACCTCAAAAACTATATAGAT
AAACAGTTGTTACCTATTGTTAACAAGCAAAGCTGCAGCATATCAAACATTGAAACTGTG
ATAGAGTTCCAACAAAAGAACAACAGACTACTAGAGATTACCAGAGAATTTAGTGTTAAT
GCAGGTGTAACTACACCTGTAAGCACTTATATGTTAACTAATAGTGAGTTATTATCATTA
ATCAATGATATGCCTATAACAAATGATCAGAAAAAGTTAATGTCCAGCAATGTTCAAATA
GTTAGACAGCAAAGTTACTCTATCATGTCAATAATAAAAGAGGAAGTCTTAGCATATGTA
GTACAATTACCACTATATGGTGTAATAGATACTCCTTGTTGGAAACTACACACATCCCCT
TTATGTACAACCAACACAAAGGAAGGATCCAACATTTGCTTAACAAGAACCGACAGAGGA
TGGTACTGTGACAATGCAGGATCAGTATCTTTTTTCCCACAAGCTGAAACATGTAAAGTT
CAATCGAATCGGGTGTTTTGTGACACAATGAACAGTTTAACATTACCAAGTGAGGTAAAT
CTCTGCAACATTGACATATTCAACCCCAAATATGATTGCAAAATTATGACTTCAAAAACA
GACGTAAGCAGCTCCGTTATCACATCTCTAGGAGCCATTGTGTCATGCTATGGCAAAACC
AAATGTACAGCATCAAATAAAAATCGTGGGATCATAAAGACATTCTCTAACGGGTGTGAT
TATGTATCAAATAAGGGGGTGGATACTGTGTCTGTAGGTAATACATTATATTATGTAAAT
AAGCAAGAAGGCAAAAGTCTCTATGTAAAAGGTGAACCCATAATAAATTTCTATGATCCA
TTAGTGTTCCCCTCTGATGAATTTGATGCATCAATATCTCAAGTCAATGAGAAAATTAAT
CAGAGTCTAGCATTTATCCGTAAATCAGATGAATTATTACACAATGTAAATGCTGGTAAA
TCCACCACAAATATCATGATAACTACCATAATTATAGTAATTATAGTAATATTGTTAGCA
TTAATTGCAGTTGGACTGCTTCTATACTGCAAGGCCAGAAGCACACCAGTCACATTAAGT
AAGGATCAACTGAGTGGTATAAATAATATTGCATTTAGTAATTGA
>JHRSV562
ATGGAGTTGCCAATCCTCAAAACAAATGCTATTACCACAATCCTTGCTGCAGTCACACTC
TGTTTTGCTTCCAGTCAAAACATTACTGAAGAATTTTATCAATCAACATGCAGTGCAGTT
AGCAAAGGCTATCTTAGTGCTCTAAGAACTGGTTGGTATACTAGTGTTATAACTATAGAA
TTAAGTAATATCAAGGAAAATAAGTGTAATGGTACAGACGCTAAGGTAAAATTAATAAAA
CAAGAATTAGATAAATATAAAAATGCTGTAACAGAATTGCAGTTGCTCATGCAAAGCACA
CCAGCAACCAACAGTCGAGCCAGAAGAGAACTACCAAGATTTATGAATTATACACTCAAC
AATGCCAAAAACACCAATGTAACATTAAGTAAGAAAAGGAAAAGAAGATTTCTTGGATTT
TTGTTAGGTGTTGGATCTGCAATCGCCAGTGGCATTGCCGTATCCAAGGTCCTGCACCTA
GAAGGGGAAGTGAACAAAATCAAAAGTGCTCTACTATCCACAAACAAGGCTGTAGTCAGC
TTATCTAATGGAGTCAGTGTCTTAACCAGCAAGGTGTTAGACCTCAAAAACTATATAGAT
AAACAGTTGTTACCTATTGTTAACAAGCAAAGCTGCAGCATATCAAACATTGAAACTGTG
ATAGAGTTCCAACAAAAGAACAACAGACTACTAGAGATTACCAGAGAATTTAGTGTTAAT
GCAGGTGTAACTACTCCTGTAAGCACTTATATGTTAACTAATAGTGAGTTATTATCATTA
ATCAATGATATGCCTATAACAAATGATCAGAAAAAGTTAATGTCCAGCAATGTTCAAATA
GTTAGACAGCAAAGTTACTCTATCATGTCAATAATAAAAGAGGAAGTCTTAGCATATGTA
GTACAATTACCACTATATGGTGTAATAGATACTCCTTGTTGGAAACTACACACATCCCCT
CTATGTACAACCAACACAAAGGAAGGATCCAACATCTGCTTAACAAGAACCGACAGAGGG
TGGTACTGTGACAATGCAGGATCAGTATCCTTTTTCCCACAAGCTGAAACATGTAAAGTT
CAATCGAATCGGGTGTTTTGTGACACAATGAACAGTTTAACATTACCAAGTGAGGTAAAT
CTCTGCAACATTGACATATTCAACCCCAAATATGATTGCAAAATTATGACTTCAAAAACA
GATGTAAGCAGCTCCGTTATCACATCTCTAGGAGCCATTGTGTCATGCTATGGCAAAACC
AAATGTACAGCATCCAATAAAAATCGTGGGATCATAAAGACATTCTCTAACGGGTGTGAT
TATGTATCAAATAAGGGGGTGGATACTGTGTCTGTAGGTAATACATTATATTATGTAAAT
AAGCAAGAAGGCAAAAGTCTCTATGTAAAAGGTGAACCAATAATAAATTTCTATGATCCA
TTAGTGTTCCCCTCTGATGAATTTGATGCATCAATATCTCAAGTCAATGAGAAAATTAAT
CAGAGTCTAGCATTTATCCGTAAATCAGATGAATTATTACATAATGTAAATGCTGGTAAA
TCCACCACAAATATCATGATAACTACCATAATTATAGTAATTATAGTAATATTGTTAGCA
TTAATTGCAGTTGGACTGCTTCTATACTGCAATGCCAGAAGCACACCAGTCACATTAAGT
AAGGATCAACTGAGTGGTATAAATAATATTGCATTTAGTAACTGA
>JHRSV571
ATGGAGTTGCCAATCCTCAAAACAAATGCTATTACCACAATCCTTGCTGCAGTCACACTC
TGTTTTGCTTCCAGTCAAAACATTACTGAAGAATTTTATCAATCAACATGCAGTGCAGTT
AGCAAAGGCTATCTTAGTGCTCTAAGAACTGGTTGGTATACTAGTGTTATAACTATAGAA
TTAAGTAATATCAAGGAAAATAAGTGTAATGGTACAGACGCTAAGGTAAAATTAATAAAA
CAAGAATTAGATAAATATAAAAATGCTGTAACAGAATTGCAGTTGCTCATGCAAAGCACA
CCAGCAACCAACAGTCGAGCCAGAAGAGAACTACCAAGATTTATGAATTATACACTCAAC
AATGCCAAAAACACCAATGTAACATTAAGTAAGAAAAGGAAAAGGAGATTTCTTGGATTT
TTGTTAGGTGTCGGATCTGCAATCGCCAGTGGCATTGCTGTATCCAAGGTCCTGCACCTA
GAAGGGGAAGTGAACAAAATCAAAAGTGCTCTACTATCCACAAACAAGGCTGTAGTCAGC
TTATCTAATGGAGTCAGTGTCTTAACCAGCAAGGTGTTAGACCTCAAAAACTATATAGAT
AAACAATTGTTACCTATTGTTAACAAGCAAAGCTGCAGCATATCAAACATTGAAACTGTG
ATAGAGTTCCAACAAAAGAACAACAGACTACTAGAGATTACCAGAGAATTTAGTGTTAAT
GCAGGTGTAACTACTCCTGTAAGCACTTATATGTTAACTAATAGTGAGTTATTATCATTA
ATCAATGATATGCCTATAACAAATGATCAGAAAAAGTTAATGTCCAGCAATGTTCAAATA
GTTAGACAGCAAAGTTACTCTATCATGTCAATAATAAAAGAGGAAGTCTTAGCATATGTA
GTACAATTACCACTATATGGTGTAATAGATACTCCTTGTTGGAAACTACACACATCCCCT
CTATGTACAACCAACACAAAGGAAGGATCCAACATCTGCTTAACAAGAACCGACAGAGGG
TGGTACTGTGACAATGCAGGATCAGTATCCTTTTTCCCACAAGCTGAAACATGTAAAGTT
CAATCGAATCGGGTGTTTTGTGACACAATGAACAGTTTAACATTACCAAGTGAGGTAAAT
CTCTGCAACATTGACATATTCAACCCCAAATATGATTGCAAAATTATGACTTCAAAAACA
GATGTAAGCAGCTCCGTTATCACATCTCTAGGAGCCATTGTGTCATGCTATGGCAAAACC
AAATGTACAGCATCCAATAAAAATCGTGGGATCATAAAGACATTCTCTAACGGGTGTGAT
TATGTATCAAATAAGGGGGTGGATACTGTGTCTGTAGGTAATACATTATATTATGTAAAT
AAGCAAGAAGGCAAAAGTCTCTATGTAAAAGGTGAACCAATAATAAATTTCTATGATCCA
TTAGTGTTCCCCTCTGATGAATTTGATGCATCAATATCTCAAGTCAATGAGAAAATTAAT
CAGAGTCTAGCATTTATCCGTAAATCAGATGAATTATTACATAATGTAAATGCTGGTAAA
TCCACCACAAATATCATGATAACTACCATAATTATAGTAATTATAGTAATATTGTTAGCA
TTAATTGCAGTTGGACTGCTTCTATACTGCAAGGCCAGAAGCACACCAGTCACATTAAGT
AAGGATCAACTGAGTGGTATAAATAATATTGCATTTAGTAACTGA
>JHRSV577
ATGGAGTTGCCAATCCTCAAAACAAATGCTATTACCACAATCCTTGCTGCAGTCACACTC
TGTTTTGCTTCCAGTCAAAACATTACTGAAGAATTTTATCAATCAACATGCAGTGCAGTT
AGCAAAGGCTATCTTAGTGCTCTAAGAACTGGTTGGTATACTAGTGTTATAACTATAGAA
TTAAGTAATATCAAGGAAAATAAGTGTAATGGTACAGACGCTAAGGTAAAATTAATAAAA
CAAGAATTAGATAAATATAAAAATGCTGTAACAGAATTGCAGTTGCTCATGCAAAGCACA
CCAGCAACCAACAGTCGAGCCAGAAGAGAACTACCAAGATTTATGAATTATACACTCAAC
AATGCCAAAAACACCAATGTAACATTAAGTAAGAAAAGGAAAAGGAGATTTCTTGGATTT
TTGTTAGGTGTTGGATCTGCAATCGCCAGTGGCATTGCCGTATCCAAGGTCCTGCACCTA
GAAGGGGAAGTGAACAAAATCAAAAGTGCTCTACTATCCACAAACAAGGCTGTAGTCAGC
TTATCTAATGGAGTCAGTGTCTTAACCAGCAAGGTGTTAGACCTCAAAAACTATATAGAT
AAACAGTTGTTACCTATTGTTAACAAGCAAAGCTGCAGCATATCAAACATTGAAACTGTG
ATAGAGTTCCAACAAAAGAACAACAGACTACTAGAGATTACCAGAGAATTTAGTGTTAAT
GCAGGTGTAACTACTCCTGTAAGCACTTATATGTTAACTAATAGTGAGTTATTATCATTA
ATCAATGATATGCCTATAACAAATGATCAGAAAAAGTTAATGTCCAGCAATGTTCAAATA
GTTAGACAGCAAAGTTACTCTATCATGTCAATAATAAAAGAGGAAGTCTTAGCATATGTA
GTACAATTACCACTATATGGTGTAATAGATACTCCTTGTTGGAAACTACACACATCCCCT
CTATGTACAACCAACACAAAGGAAGGATCCAACATCTGCTTAACAAGAACCGACAGAGGG
TGGTACTGTGACAATGCAGGATCAGTATCCTTTTTCCCACAAGCTGAAACATGTAAAGTT
CAATCGAATCGGGTGTTTTGTGACACAATGAACAGTTTAACATTACCAAGTGAGGTAAAT
CTCTGCAACATTGACATATTCAACCCCAAATATGATTGCAAAATTATGACTTCAAAAACA
GATGTAAGCAGCTCCGTTATCACATCTCTAGGAGCCATTGTGTCATGCTATGGCAAAACC
AAATGTACAGCATCCAATAAAAATCGTGGGATCATAAAGACATTCTCTAACGGGTGTGAT
TATGTATCAAATAAGGGGGTGGATACTGTGTCTGTAGGTAATACATTATATTATGTAAAT
AAGCAAGAAGGCAAAAGTCTCTATGTAAAAGGTGAACCAATAATAAATTTCTATGATCCA
TTAGTGTTCCCCTCTGATGAATTTGATGCATCAATATCTCAAGTCAATGAGAAAATTAAT
CAGAGTCTAGCATTTATCCGTAAATCAGATGAATTATTACATAATGTAAATGCTGGTAAA
TCCACCACAAATATCATGATAACTACCATAATTATAGTAATTATAGTAATATTGTTAGCA
TTAATTGCAGTTGGACTGCTTCTATACTGCAAGGCCAGAAGCACACCAGTCACATTAAGT
AAGGATCAACTGAGTGGTATAAATAATATTGCATTTAGTAACTGA
>JHRSV589
ATGGAGTTGCCAATCCTCAAAACAAATGCTATTATCACAATCCTTGCTGCAGTCACACTC
TGTTTCGCTTCCAGTCAAAACATCACTGAAGAATTTTATCAATCAACATGCAGTGCAGTT
AGCAAAGGCTATCTTAGTGCCCTAAGAACTGGTTGGTATACTAGTGTTATAACTATAGAA
TTAAGTAATATCAAGGAAAATAAGTGTAATGGTACAGACGCTAAGGTAAAATTAATAAAA
CAAGAATTAGATAAATATAAAAATGCTGTAACAGAATTGCAGTTGCTCATGCAAAGCACA
CCAGCAGCCAACAGTCGAGCCAGAAGAGAACTACCAAGATTTATGAATTATACACTCAAC
AATACCAAAAACACCAATGTAACATTAAGTAAGAAAAGGAAAAGAAGATTTCTTGGATTT
TTATTAGGTGTTGGATCTGCAATCGCCAGTGGCATTGCCGTATCCAAGGTCCTGCACCTA
GAAGGGGAAGTGAACAAAATCAAAAGTGCTCTACTATCCACAAACAAGGCTGTAGTCAGC
TTATCTAATGGAGTCAGTGTCTTAACCAGCAAGGTGTTAGACCTCAAAAACTATATAGAT
AAACAGTTGTTACCTATTGTTAACAAGCAAAGCTGCAGCATATCAAACATTGAAACTGTG
ATAGAGTTCCAACAAAAGAACAACAGACTACTAGAGATTACCAGAGAATTTAGTGTTAAT
GCAGGTGTAACTACACCTGTAAGCACTTATATGTTAACTAATAGTGAGTTATTATCATTA
ATCAATGATATGCCTATAACAAATGATCAGAAAAAGTTAATGTCCAGCAATGTTCAAATA
GTTAGACAGCAAAGTTACTCTATCATGTCAATAATAAAAGAGGAAGTCTTAGCATATGTA
GTACAATTACCACTATATGGTGTAATAGATACTCCTTGTTGGAAACTACACACATCCCCT
TTATGTACAACCAACACAAAGGAAGGATCCAACATTTGCTTAACAAGAACCGACAGAGGA
TGGTACTGTGACAATGCAGGATCAGTATCTTTTTTCCCACAAGCTGAAACATGTAAAGTT
CAATCGAATCGGGTGTTTTGTGACACAATGAACAGTTTAACATTACCAAGTGAGGTAAAT
CTCTGCAACATTGACATATTCAACCCCAAATATGATTGCAAAATTATGACTTCAAAAACA
GACGTAAGCAGCTCCGTTATCACATCTCTAGGAGCCATTGTGTCATGCTATGGCAAAACC
AAATGTACAGCATCAAATAAAAATCGTGGGATCATAAAGACATTCTCTAACGGGTGTGAT
TATGTATCAAATAAGGGGGTGGATACTGTGTCTGTAGGTAATACATTATATTATGTAAAT
AAGCAAGAAGGCAAAAGTCTCTATGTAAAAGGTGAACCCATAATAAATTTCTATGATCCA
TTAGTGTTCCCCTCTGATGAATTTGATGCATCAATATCTCAAGTCAATGAGAAAATTAAT
CAGAGTCTAGCATTTATCCGTAAATCAGATGAATTATTACACAATGTAAATGCTGGTAAA
TCCACCACAAATATCATGATAACTACCATAATTATAGTAATTATAGTAATATTGTTAGCA
TTAATTGCAGTTGGACTGCTTCTATACTGCAAGGCCAGAAGCACACCAGTCACATTAAGT
AAGGATCAACTGAGTGGTATAAATAATATTGCATTTAGTAATTGA
>JHRSV599
ATGGAGTTGCCAATCCTCAAAACAAATGCTATTACCACAATCCTTGCTGCAGTTACACTC
TGTTTCGCTTCCAGTCAAAACATCACTGAAGAATTTTATCAATCAACATGCAGTGCAGTT
AGCAAAGGCTATCTTAGTGCTCTAAGAACTGGTTGGTATACTAGTGTTATAACTATAGAA
TTAAGTAATATCAAGGAAAATAAGTGTAATGGTACAGATGCTAAGGTAAAATTAATAAAA
CAAGAATTAGATAAATATAAAAATGCTGTAACAGAATTGCAGTTGCTCATGCAAAGCACA
CCAGCAGCAAACAGTCGAGCCAGAAGAGAACTACCAAGATTTATGAATTATACACTCAAC
AATACCAAAAACACCAATATAACATTAAGTAAGAAAAGGAAAAGAAGATTTCTTGGATTT
TTGTTAGGTGTTGGATCTGCAATCGCCAGTGGCATTGCCGTATCCAAGGTCCTGCACCTA
GAAGGGGAAGTGAACAAAATCAAAAGTGCTCTACTATCCACAAACAAGGCTGTAGTCAGC
TTATCTAATGGAGTCAGTGTCTTAACCAGCAAGGTGCTAGACCTCAAGAACTATATAGAT
AAACAGTTGTTACCTATTGTTAACAAGCAAAGCTGCAGCATATCAAACATTGAAACTGTG
ATAGAGTTCCAACAAAAGAACAACAGACTACTAGAGATTACCAGAGAATTTAGTGTTAAT
GCAGGTGTAACTACACCTGTAAGCACTTATATGTTAACTAATAGTGAATTATTATCATTA
ATCAATGATATGCCTATAACAAATGATCAGAAAAAGTTAATGTCAAGCAATGTTCAAATA
GTTAGACAGCAAAGTTACTCTATCATGTCAATAATAAAAGAGGAAGTCTTAGCATATGTA
GTACAATTACCACTATATGGTGTAATAGATACTCCTTGTTGGAAACTACACACATCCCCT
CTATGTACAACCAACACAAAGGAAGGATCCAACATCTGCTTAACAAGAACCGACAGAGGA
TGGTACTGTGACAATGCAGGATCAGTATCCTTTTTCCCACAAGCTGAAACATGTAAAGTT
CAATCAAATCGGGTGTTTTGTGACACAATGAACAGTTTAACATTACCAAGTGAGGTGAAT
CTCTGCAACATTGACATATTCAACCCCAAATATGATTGCAAAATTATGACTTCAAAAACA
GATGTAAGCAGCTCCGTTATCACATCTCTAGGAGCCATTGTGTCATGCTATGGCAAAACC
AAATGTACAGCATCCAATAAAAATCGTGGGATCATAAAGACATTCTCTAACGGGTGTGAT
TATGTATCAAATAAGGGGGTGGATACTGTGTCTGTAGGTAATACATTATATTATGTAAAT
AAGCAAGAAGGCAAAAGTCTCTATGTAAAAGGTGAACCAATAATAAATTTCTATGATCCA
TTAGTGTTCCCCTCTGATGAATTTGATGCATCAATATCTCAAGTCAATGAAAAAATTAAT
CAGAGTCTGGCATTTATCCGTAAATCAGATGAATTATTACATAATGTAAATGCTGGTAAA
TCCACCACAAATATCATGATAACTACCATAATTATAGTAATTATAGTAATATTGTTAGCA
TTAATTGCAGTTGGACTGCTACTATACTGCAAGGCCAGAAGCACACCAGTCACATTAAGT
AAGGATCAAATGAGTGGTATAAATAATATTGCATTTAGTAACTGA
>JHRSV603
ATGGAGTTGCCAATCCTCAAAACAAATGCTATTACCACAATCCTTGCTGCAGTCACACTC
TGTTTCGCTTCCAGTCAAAACATTACTGAAGAATTTTATCAATCAACATGCAGTGCAGTT
AGCAAAGGCTATCTTAGTGCTCTAAGAACTGGTTGGTATACTAGTGTTATAACTATAGAA
TTAAGTAATATCAAGGAAAATAAGTGTAATGGTACAGATGCTAAGGTAAAATTAATAAAA
CAAGAATTAGATAAATATAAAAATGCTGTAACAGAATTGCAGTTGCTCATGCAAAGCACA
CCAGCAGCCAACAGTCGAGCCAGAAGAGAACTACCAAGATTTATGAATTATACACTCAAC
AATGCCGAAAACACCAATGTAACATTAAGTAAGAAAAGGAAAAGGAGATTTCTTGGATTT
TTGTTAGGTGTTGGATCTGCAATCGCCAGTGGCATTGCCGTATCCAAGGTCCTGCACCTA
GAAGGGGAAGTGAACAAAATCAAAAGTGCTCTACTATCCACAAACAAGGCTGTAGTCAGC
TTATCCAATGGAGTCAGTGTCTTAACCAGCAAGGTGTTAGACCTCAAAAACTATATAGAT
AAACAGTTGTTACCTATTGTTAACAAGCAAAGCTGCAGCATATCAAACATTGAAACTGTG
ATAGAGTTCCAACAAAAGAACAACAGACTACTAGAGATTACCAGAGAATTTAGTGTTAAT
GCAGGTGTAACTACTCCTGTAAGCACTTATATGTTAACTAATAGTGAGTTATTATCATTA
ATCAATGATATGCCTATAACAAATGATCAGAAAAAGTTAATGTCCAGTAATGTGCAAATA
GTTAGACAGCAAAGTTACTCTATCATGTCAATAATAAAAGAGGAAGTCTTAGCATATGTA
GTACAATTACCACTATATGGTGTAATAGATACTCCTTGTTGGAAACTACACACATCCCCT
CTATGTACAACCAACACAAAGGAAGGATCCAACATCTGCTTAACAAGAACCGACAGAGGG
TGGTACTGTGACAATGCAGGATCAGTATCCTTTTTCCCACAAGCTGAAACATGTAAAGTT
CAATCGAATCGGGTGTTTTGTGACACAATGAACAGTTTAACATTACCAAGTGAGGTAAAT
CTCTGCAACATTGACATATTCAACCCCAAATATGATTGCAAAATTATGACTTCAAAAACA
GATGTAAGCAGCTCCGTTATCACATCTCTAGGAGCCATTGTGTCATGCTATGGCAAAACC
AAATGTACAGCATCCAATAAAAATCGTGGGATCATAAAGACATTCTCTAACGGGTGTGAT
TATGTATCAAATAAGGGGGTGGATACTGTGTCTGTAGGTAATACATTATATTATGTAAAT
AAGCAAGAAGGCAAAAGTCTCTATGTAAAAGGTGAACCAATAATAAATTTCTATGATCCA
TTAGTGTTCCCCTCTGATGAATTTGATGCATCAATATCTCAAGTCAATGAGAAAATTAAT
CAGAGTCTAGCATTTATCCGTAAATCAGATGAATTATTACATAATGTAAATGCTGGTAAA
TCCACCACAAATATCATGATAACTACCATAATTATAGTAATTATAGTAATATTGTTAGCA
TTAATTGCAGTTGGACTGCTTCTATACTGCAAGGCCAGAAGCACACCAGTCACATTAAGT
AAGGATCAACTGAGTGGTATAAATAATATTGCATTTAGTAACTGA
>JHRSV584
ATGGAGTTGCCAATCCTCAAAACAAATGCTATTACCACAATCCTTGCTGCAGTTACACTC
TGTTTCGCTTCCAGTCAAAACATCACTGAAGAATTTTATCAATCAACATGCAGTGCAGTT
AGCAAAGGCTATCTTAGTGCTCTAAGAACTGGTTGGTATACTAGTGTTATAACTATAGAA
TTAAGTAATATCAAGGAAAATAAGTGTAATGGTACAGACGCTAAGGTAAAATTAATAAAA
CAAGAATTAGATAAATATAAAAATGCTGTAACAGAATTGCAGTTGCTCATGCAAAGCACA
CCAGCAGCAAACAGTCGAGCCAGAAGAGAACTACCAAGATTTATGAATTATACACTCAAC
AATACCAAAAACACCAATGTAACATTAAGTAAGAAAAGGAAAAGAAGATTTCTTGGATTT
TTGTTAGGTGTTGGATCTGCAATTGCCAGTGGCATTGCCGTATCCAAGGTCCTGCACCTA
GAAGGGGAAGTGAACAAAATCAAAAGTGCTCTACTATCCACAAACAAGGCTGTAGTCAGC
TTATCTAATGGAGTCAGTGTCTTAACCAGCAAGGTGCTAGACCTCAAAAACTATATAGAT
AAACAGTTGTTACCTATTGTTAACAAGCAAAGCTGCAGCATATCAAACATTGAAACTGTG
ATAGAGTTCCAACAAAAGAACAACAGACTACTAGAGATTACCAGAGAATTTAGTGTCAAT
GCAGGTGTAACTACACCTGTAAGCACTTATATGTTAACTAATAGTGAGTTACTATCATTA
ATCAATGATATGCCTATAACAAATGATCAGAAAAAGTTAATGTCAAGCAATGTTCAAATA
GTTAGACAGCAAAGTTACTCTATCATGTCAATAATAAAAGAGGAAGTCTTAGCATATGTA
GTACAATTACCACTATATGGTGTAATAGATACTCCCTGTTGGAAACTACACACATCCCCT
TTATGTACAACCAACACAAAGGAAGGATCCAACATCTGCTTGACAAGAACCGACAGAGGA
TGGTACTGTGACAATGCAGGATCAGTATCCTTTTTCCCACAAGCTGAAACATGTAAAGTT
CAATCGAATCGGGTGTTTTGTGACACAATGAACAGTTTAACATTACCAAGTGAGGTAAAT
CTCTGCAACATTGACATATTCAACCCCAAATATGATTGCAAAATTATGACTTCAAAAACA
GATGTAAGCAGCTCCGTTATCACATCTCTAGGAGCCATTGTGTCATGCTATGGCAAAACC
AAATGTACAGCATCCAATAAAAATCGTGGGATTATAAAGACATTCTCTAACGGGTGTGAT
TATGTGTCAAATAAGGGAGTGGATACTGTATCTGTGGGTAATACATTATATTATGTAAAT
AAGCAAGAAGGCAAAAATCTCTATGTAAAAGGTGAACCAATAATAAATTTCTATGATCCA
CTAGTGTTTCCCTCTGATGAATTTGATGCATCAATATCTCAAGTCAATGAGAAAATTAAT
CAAAGTCTAGCTTTTATCCGTAGATCCGATGAATTATTACATAATGTAAATGCTGGTAAA
TCTACCACAAATATTATGATAACTGCAATAATTATAGTAATTATTGTAGTATTGTTATCA
TTAATTGCAATTGGATTGCTGCTATACTGCAAGGCCAGAAGCACACCAGTCACATTAAGT
AAGGATCAACTGAGTGGTATAAATAATATTGCATTTAGTAACTGA
