# Supplementary material for: Genomic Evolution and Surveillance of Respiratory Syncytial Virus during the 2023–2024 Season
Source: Viruses. 2024 Jul 12;16(7):1122. doi: 10.3390/v16071122 (PMC11281595; doi:10.3390/v16071122)
Supplement: Supplementary file 1 [file viruses-16-01122-s001.zip › RSV A g gene aligned.fasta]

>MN-MDH-RSVA-00028
ATGTCCAAAACCAAGGACCAACGCACCGCCAAGACTCTAGAAAGGACCTGGGACACTCTC
AATCATCTGTTATTCATATCATCGTGCTTATACAAGTTAAATCTTAAATCTATAGCACAA
ATCACATTATCTATTTTGGCAATGATAATCTCAACCTCACTTATAATTGCAGCCATCATA
TTCATAGCCTCGGCAAACCACAAAGTCACACTAACAACTGCAATCATACAAGATGCAACG
AACCAGATCAAGAACACAACCCCAACATACCTCACCCAGAATCCTCAGCTTGGAATCAGC
TCCTCCAATCTGTCCGGAACTACATCACAATCCACCATCATACTAGCTTCAACAACACCA
AGTGCTGAGTCAACCCCACAATCCACAACAGACAAGATCAAAAACACAACAACAACCCAA
ATATTACCTAGCAAACCCACCACAAAACAACGCCAAAATAAACCACAAAACAAACCCAAC
AATGATTTTCACTTTGAAGTGTTCAATTTTGTGCCCTGCAGCATATGCAGCGGCAATCCA
ACCTGCTGGGCTATCTGCAAGAGAATACCAAACAAAAAACCTGGAAAGAAAACCACCACC
AAACCCACAAAAAAACCAACCCTCAAGACAACCAAAAAAGATCCCAAACCTCAAACCACC
AAACCAAAGGAAGTACTCACCACCAAGACTACAGGAAAGCCAACCATCAACACCACCAAA
ACAAACACCAGAACTACACTGCTCACCTCCAACACCAAAGGAAATCCAGAACAAACAAGT
CAAGAGGAAACCCTCCTCTCAACCACCTCCGAAGGCTATCCAAGCCCATCACAAGTCTAT
ACAACATCCGGTCAAGAGGAAACCCTCCACTCAACCACCTCCGAAGGCTATCNAAGCCCA
TCACAAGTCCATACAACATCCGAGTACCTATCACAATCTCTATCTTCATCCAACACAACA
AAATGA
>RSVA/20190508/BJ/CHN/2019.04.19
ATGTCCAAAACCAAGGACCAACGCACCGCCAAGACTCTAGAAAGGACCTGGGACACTCTC
AATCATCTGTTATTCATATCATCGTGCTTATACAAGTTAAATCTTAAATCTATAGCACAA
ATCACATTATCTATTTTGGCAATGATAATCTCAACCTCACTTATAATTGCAGCCATCATA
TTCATAGCCTCGGCAAACCACAAAGTCACACTAACAACTGCAATCATACAAGATGCAACG
AACCAGATCAAGAACACAACCCCAACATACCTCACCCAGAATCCCCAGCTTGGAATCAGC
TTCTCCAATCTGTCCGGAACTACATCACAATCCACCATCATACTAGCTTCAACAACACCA
AGTGCTGAGTCAACCCCACAATCCACAACAGACAAGATCAAAAACACAACAACAACCCAA
ATATTACCTAGCAAACCCACCACAAAACAACGCCAAAATAAACCACAAAACAAACCCAAC
AATGATTTTCACTTTGAAGTGTTCAATTTTGTGCCCTGCAGCATATGCAGCGGCAATCCA
ACCTGCTGGGCTATCTGCAAGAGAATACCAAACAAAAAACCTGGAAAGAAAACCACCACC
AAACCCACAAAAAAACCAACCCTCAAGACAACCAAAAAAGATCCCAAACCTCAAACCACA
AAACCAAAGGAAGTACTCACCACCAAGCCTACAGGAAAGCCAACCATCAACACCACCAAA
ACAAACATCAGAGCTACACTGCTCACCTCCAACACCAAAGGAAATCCAGAACAAACAAGT
CAAGAGGAAACCCTCCTCTCAACCACCTCCGAAGGCTATCCAAGCCCATCACAAGTCTAT
ACAACATCCGGTCAAGAGGAAACCCTCCACTCAACCACCTCCGAAGGCTATCTAAGCCCA
TCACAAGTCTATACAACATCCGAGTACCTATCACAATCTCTATCTTCCTCCAACACAACA
AAATGA
>RSV/Human/USA/MA-Broad_MGB-13671/2022
ATGTCCAAAACCAAGGACCAACGCACCGCCAAGACTCTAGAAAGGACCTGGGACACTCTC
AATCATCTGTTATTCATATCATCGTGCTTATACAAGTTAAATCTTAAATCTATAGCACAA
ATCACATTATCTATTTTGGCAATGATAATCTCAACCTCACTTATAATTGCAGCCATCATA
TTCATAGCCTCGGCAAACCACAAAGTCACACTAACAACTGCAATCATACAAGATGCAACG
AACCAGATCAAGAACACAACCCCAACATACCTCACCCAGAATCCCCAGCTTGGAATCAGC
TTCTCCAATTTGTCCGGAACTACATCACAATCCACCATCATATTAGCTTCAACAACACCA
AGTGCTGAGTCAACCCCACAATCCACAACAGACAAGATCAAAAACACAACAACAACCCAA
ACATTACCTAGCAAACCCACCACAAAACAACGCCAAAATAAACCACAAAACAAACCCAAC
AATGATTTTCACTTTGAAGTGTTCAATTTTGTGCCCTGCAGCATATGCAGCGGCAATCCA
ACCTGCTGGGCTATCTGCAAGAGAATACCAAACAAAAAACCTGGAAAGAAAACCACCACC
AAACCCACAAAAAAACCAACCCTCAAGGCAACCAAAAAAGATCCCAAACCTCAAACCACA
AAACCAAAGGAAGTACTCACCACCAAGCCTACAGGAAAGCCAACCATCAACACCACCAAA
ACAAACATCAGAATTACACTGCTCACCTCCAACACCCGGGGGAATCCAGAACAAACAAGT
CAAGAGGAAACCCTCCTCTCAACCACCTCCGAAGGCTATCCAAGCCCATCACAAGTCTAT
ACAACATCCGGTCAAGAGGAAACCCTCCACTCAACCACCTCCGAAGGTTATCTAAGCCCA
TCACAAGTCTATACAACATCCGAGTACCTATCACAATCTCTATCTTCCTCCAACACAACA
AAATGA
>RSV-A/human/USA/IL-NM-RSV410/2022
ATGTCCAAAACCAAGGACCAACGCACCGCCAAGACACTAGAAAGGACCTGGGACACTCTC
AATCATCTGTTATTCATATCATCGTGCTTATACAAGTTAAATCTTAAATCTATAGCACAA
ATCACATTATCTATTTTGGCAATGATAATCTCAACTTCACTTATAATTGTAGCCATCATA
TTCATAGCCTCGGCAAACCACAAAGTCACACTAACAACTGCAATTATACAAGATGCAACG
AACCAGATCAAGAACACAACCCCAACATACCTCACCCAGAATCCCCAGCTTGGAATCAGC
TTCTCCAATCTGTCCGGCACTACATCACAATCCACCACCATACTAGCTTCAATAACACCA
AGTGCTGAATCAACCCCACTATCCACAACAGTCAAGATCAAAAACACAACAACAACCCAA
ATATTACCTAGCAAACCCACCACAAAACAACGCCAAAATAAACCACAAAACAAACCCAAC
AATGATTTTCACTTTGAAGTGTTCAATTTTGTACCCTGCAGCATATGCAGCAACAATCCA
ACCTGCTGGGCTATCTGCAAGAGAATACCAAACAAAAAACCTGGAAAGAAAACCACCACT
AAGCCCACAAAAAAACAAACCCTCAGGACAACCAAAAAAGATCCCAAACCTCAAACCACA
AAACCAAAGGAAGTACTCACTACCAAGCCTACAGGAAAGCCAACCATCAACACCACCAAA
ACAAACATCAGAACTACACTGATCACCTCCAACACCCAAGGAAATCCAGAACACACAAGT
CAAGAGGAAACCCTCCACTCAACCACCTCCGAAGGCCATCCAAGCCTATCACAAGTCTAC
ACAACATCCGGTCAAGAGGAGACCCTCCACTCAACCACCTCCGAAGGCTATCCAAGCCCA
TCACAAGCCCACACAACATCCGAGTACCCATCACAATATCCATCCTCATCCAACATAGCA
AAATGA
>hRSV/A/Germany/22-03065/2022
ATGTCCAAAACCAAGGACCAACGCACCGCCAAGACACTAGAAAGGACCTGGGACACTCTC
AATCATTTGTTATTCATATCATCGTGCTTATACAAGTTAAATCTTAAATCTATAGCACAA
ATCACATTATCTATTTTGGCAATGATAATCTCAACCTCACTTATAATTGTAGCCATCATA
TTCATAGCCTCGGCAAACCACAAAGTCACACTAACAACTGCAATCATACAAGATGCAACG
AACCAGATCAAGAACACAACCCCAACATACCTCACCCAGAATCCCCAGCTTGGAATCAGC
TTCTCCAATCTGTCCGGAACTACATCACAATCCACCACCATACTAGCTTCAACAACACCA
AGTGCTGAATCAACCCCACAATCCACAACAGTCAAGATCAAAAACACAACAACAACCCAA
ATATTACCTAGCAAACCCACCACAAAACAACGCCAAAATAAACCACAAAACAAACCCAAC
AATGATTTTCACTTTGAAGTGTTCAATTTTGTACCCTGCAGCATATGCAGCAACAATCCA
ACCTGCTGGGCTATCTGCAAGAGAATACCAAACAAAAAACCTGGAAAGAAAACCACCACC
AAGCCCACAAAAAAACAAACCCTCAGGACAACCAAAAAAGATCCCAAACCTCAAACCACA
AAACCAAAGGAAGTACTCACTACCAAGCCTACAGGAAAGCCAACCATCAACACCACCAAA
ACAAACATCAGAACTACACTGATCACCTCCAACACCAAAGGAAATCCAGAACACACAAGT
CAAGAGGAAACCCTCCACTCAACCACCTCAGAAGGCTATCCAAGCCCATCACAAGTCTAC
ACAACATCCGGTCAAGAGGAGACCCTCCACTCAACCACCTCTGAAGGCTATCCAAGCCCA
TCACAAGCCCATACAACATCCGAGTACCCATCACAATCTCTATCTTCATCCAACATAGCA
AAATGA
>hRSV-A-HCV11932
ATGTCCAAAACCAAGGACCAACGCACCGCCAAGACACTAGAAAGGACCTGGGACACTCTC
AATCATTTGTTATTCATATCATCGTGCTTATACAAGTTAAATCTTAAATCTATAGCACAA
ATCACATTATCTATTTTGGCAATGATAATCTCAACCTCACTTATAATTGTAGCCATCATA
TTCATAGCCTCGGCAAACCACAAAGTCACACTAACAACTGCAATCATACAAGATGCAACG
AACCAGATCAAGAACACAACCCCAACATACCTCACCCAGAATCCCCAGCTTGGAATCAGC
TTCTCCAATCTGTCCGGAACTACATCACAATCCACCACCATACTAGCTTCAACAACACCA
AGTGCTGAATCAACCCCACAATCCACAACAGTCAAGATCAAAAACACAACAACAACCCAA
ATATTACCTAGCAAACCCACCACAAAACAACGCCAAAATAAACCACAAAACAAACCCAAC
AATGATTTTCACTTTGAAGTGTTCAATTTTGTACCCTGCAGCATATGCAGCAACAATCCA
ACCTGCTGGGCTATCTGCAAGAGAATACCAAACAAAAAACCTGGAAAGAAAACCACCACC
AAGCCCACAAAAAAACAAACCCTCAGGACAACCAAAAAAGATCCCAAACCTCAAACCACA
AAACCAAAGGAAGTACTCACTACCAAGCCTACAGGAAAGCCAATCATCAACACCACCAAA
ACAAACATCAGAACTACACTGATCACCTCCAACACCAAAGGAAATCCAGAACACACAAGT
CAAGAGGAAACCCTCCACTCAACCACCTCAGAAGGCTATCCAAGCCCATCACAAGTCTAC
ACAACATCCGGTCAAGAGGAGACCCTCCACTCAACCACCTCCGAAGGCTATCCAAGCCCA
TCACAAGCCCATACAACATCCGAGTACCCATCACAATCTCTATCTTCATCCAACATAGCA
AAATGA
>hRSV/A/USA/2022LTGQ4/2022
ATGTCCAAAACCAAGGACCAACGCACCGCCAAGACACTAGAAAGGACCTGGGACACTCTC
AATCATCTATTATTCATATCATCGTGCTTATACAAGTTAAATCTTAAATCTATAGCACAA
ATCACATTATCTATTTTGGCAATGATAATCTCAACCTCACTTATAATTGCAGCCATCATA
TTCATAGCCTCGGCAAACAACAAAGTCACACTAACAACTGCAATCATACAAGATGCAACG
AACCAGATCAAGAACACAACCCCAACATACCTCACCCAGAATCCCCAGCTTGGAATCAGC
TTCTCCAATCTGTCCGGAACTACATCACAATCTACCACCATACTAGCTTCAACAACACCA
AGTGCTGAGTCAACCCCACAATCCACAACAGTCAAGATCATAAACACAGCAACAACCCAG
ATATCACCCAGCAAACCCACCACAAAACAACGCCAAAATAAACCACAAAACAAACCCAAC
AATGATTTTCACTTTGAAGTGTTCAACTTTGTACCCTGCAGCATATGCAGCAACAATCCA
ACCTGCTGGGCCATCTGCAAGAGAATACCAAACAAAAAACCTGGAAAGAAAACCACCACT
AAGCCCACAAAAAAACCAACCCTCAAGACAACCAAAAAGGATCCCAAACCTCAAACCACA
AAACCAAAGGAAGCACTCACTACCAAGCCTACAGGAAAGCCAACCATCAACACCACTAGA
ACAAACATCAGAACTACACTGCTCACCTCCAACACCAAAGGAAATCCAGAACACACAAGT
CAAAAGGAAACCCTCCACTCAACCACCTCCGAAGGCTATCTAAGCCCATCACAAGTCCAT
ACAACATCTGGTCAAGAGGATACCCTCCACTCAACTACCCCCGAAGGCTATCTAAGCCCA
TCACAAATCCATACAACATCCGAGTACCTATCACAATCTCTATCTTCATCCAACTCAACA
AAATGA
>RSV-A/human/USA/IL-NM-RSV443/2022
ATGTCCAAAACCAAGGACCAACGCACCGCCAAGACACTAGAGAGGACCTGGGACACTCTC
AATCATCTATTATTCATATCATCGTGCTTATACAAGTTAAATCTTAAATCTATAGCACAA
ATCACATTATCTATTTTGGCAATGATAATCTCAACCTCACTTATAATTGCAGCCATCATA
TTTATAGCCTCGGCAAACCACAAAGTCACACTAACAACTGCAATCATACAAGATGCAACG
AACCAGATCAAGAACACAACTCCAACATACCTCACCCAAAATCCCCAGCTTGGAATCAGC
TTCTCCAATCTGTCCGAAACTACATCACAATCCACCACCATACTAGCCTCAACAACACCA
AGTGCTGAGTCAACCCCACAATCCACAACAGTCAAGATCAAAAACACAGCAACAACCCAA
ATATCACCTAGCAAACCCACCACAAAACAACGCCAAAATAAACCACAAAACAAACCCAAC
AATGATTTTCACTTTGAAGTGTTCAATTTTGTACCCTGCAGCATATGCAGCAACAATCCA
ACCTGCTGGGCCATCTGCAAGAGAATACCAAACAAAAAACCTGGAAAGAAAACCACCACC
AAGCCCACAAAGAAACCAACCCTCAAGACAACCAAAAAAGATCCCAAACCTCAAACCACA
AAACCAAAGGAAGTACTCACTACCAAGCCTACAGGAAAGCCAACCATCAACACCACCAAA
ACAAACATCAGAACTACACTGCTCACCTCCAACACCAAAGGAACTCCAGAACACACAAGT
CAAGAGGAAACCCTCCACTCAACCACCTCCGAAGGTTATCCAAGCCCATCACAAGTCCAT
ACAACATCCGGTCAAGAGGAAACCCTCCACTCAACCACCTCCGAAGGCTATCCAAGCCCA
TCACAAGTCCACACAACATCCGAGTACCTATCACAATCTCTATCTTCATCCAACACAACA
AAATGA
>ASU102704
ATGTCCAAAACCAAGGACCAACGCACCGCCAAGACACTAGAGAGGACCTGGGATACTCTC
AATCATCTATTATTCATATCATCGTGCTTATACAAGTTAAATCTTAAATCTATAGCACAA
ATCACATTATCTATTTTGGCAATGATAATCTCAACCTCACTTATAATTGCAGCCATCATA
TTCATAGCCTCGGCAAACCACAAAGTCACACTAACAACTGCAATCATACAAGATGCAACG
AACCAGATCAAGAACACAACCCCAACATACCTCACCCAGAATCCCCAGCTTGGAATCAGC
TTCTCCAATCTGTCCGGAACTACATCACAATCTACCACCATACTAGCTTCAACAACACCA
AGTGCTGAGTCAACCCCACAATCCACAACAGTCAAGATCAAAAACACAACAACGACCCAA
ATATCACCTAGCAAACCCACCACAAAACAACGCCAAAATAAACCACAAAACAAACCCAAC
AATGATTTTCACTTTGAAGTGTTCAATTTTGTACCCTGCAGCATATGCAGCAACAATCCA
ACCTGCTGGGCCATCTGCAAGAGAATACCAAACAAAAAACCTGGAAAGAAAACCACCACC
AAGCCCACAAAAAAACCAACCCTCAAGACAACCAAAAAAGATCCCAAACCTCAAACCACA
AAACCAAAGGTAGTACTCACTACCAAGCCTACAGGAAAGCCAACCATCAACACCACTAAA
ACAAACATCAGAACTACACTGCTCACCTCCAACACCAAAGGAAATCCAGAACACACAAGT
CAAGAGGAAACCCTCCACTCAACCACCTCCGAAGGCTATCCAAGCCCATCACAAGTCTAT
ACAACATCCGGTCAAGAGGAAACCCTCCACTCAACCACCTCCGAAGGCTATCCAAGCCCA
TCACAAGTCCATACAACATCCGAGTACCTATCACAATCTCTATCTTCATCCAACATAGCA
AAATGA
>hRSV/A/England/397/2017|EPI_ISL_412866|Ggene
ATGTCCAAAACCAAGGACCAACGCACCGCCAAGACACTAGAAAGGACCTGGGACACTCTC
AATCATCTATTATTCATATCATCGTGCTTATACAAGTTAAATCTTAAATCTATAGCACAA
ATCACATTATCTATTTTGGCAATGATAATCTCAACCTCACTTATAATTGCAGCCATCATA
TTCATAGCCTCGGCAAACCACAAAGTCACACCAACAACTGCAATCATACAAGATGCAACG
AACCAGATCAAGAACACAACCCCAACACACCTCACCCAGAATCCTCAGCTTGGAATCAGC
CTCTCCAATCTGTCCGGAACTACATCACAATCCACCACCATACTAGCTTCAACAACACCA
AGTGCTGAGTCAACCCCACAATCCACAACAGTCAAGATCATAAACACAACAACAACCCAA
ATATTACCTAGCAAACCCACCACAAAACAACGCCAAAATAAACCACAAAACAAACCCAAC
AATGATTTTCACTTTGAAGTGTTCAATTTTGTACCCTGCAGCATATGCAGCAACAATCCA
ACCTGCTGGGCCATCTGCAAGAGAATACCAAACAAAAAACCTGGAAAGAAAACCACCACC
AAGCCCACAAAAAAACCAACCCTCAAGACAACCAAAAAAGATCCCAAACCTCAAACCACA
AAACCAAAGGGAGTACTCACTACCAAGCCTACAGGAAAGCCAACCATCAACACCACTAAA
ACCAACAGCAGAACTACACTGCTCACCTCCAACACCAAAGGAAATCCAGAACACACAAGT
CAAAAGGAAACCATCCACTCAACCACCTCCGAAGGCTATCCAAGCCCATCACAAGTCTAT
ACAACATCCGATCAAGAGGAAACCCTCCACTCAACCACCTCCGAAGGCTATCCAAGCCCA
TCACAAGTCTATACAACATCCGAGTACCTATCACAATCTCTATCTTCATCCAACACAACA
AAATGA
>hRSV/A/W13J93V3
ATGTCCAAAACCAAGGACCAACGCACCGCCAAGACTCTAGAAAGGACCTGGGACACTCTC
AATCATCTATTATTCATATCATCGTGCTTATACAAGTTAAATCTTAAATCTATAGCACAA
ATCACATTATCTATTTTGGCAATGATAATCTCAACCTCACTTATAATTGCAGCCATCATA
TTCATAGCCTCGGCAAACCACAAAGTCACACTAACAACTGCAATCATACAAGATGCAACG
AACCAGATCAAGAACACAACCCCAACATACCTCACCCAGAATCCCCAGCTTGGAATCAGC
TCCTCCAATCTGTCCGGAACTACATCACAATCCACCATCATACTAGCTTCAACAACACCA
AGTGCCGAGTCAACCCCGCAATCCACAACAGACAAGATCAAAAACACAACAACAACCCAA
ATATTACCTAGCAAACCCACCACAAAACAACACCAAAACAAACCACAAAACAAACCCAAC
AATGATTTTCACTTTGAAGTGTTCAATTTTGTACCCTGCAGCATATGCAGCGGCAATCCA
ACCTGCTGGGCTATCTGCAAGAGAATACCAAACAAAAAACCCGGAAAGAAAACCACCACC
AAACCCACAAAAAAACCAACCCTCAAGACAACCAAAAAAGATCCCAAACCTCAAACCACA
AAACCAAAGGAAGCACTCACCACCAAGACTACAGGAAAGCCAACCATCAACACCACCAAA
ACAAACATCAGAACTACACTGCTCACCTTCAACACCAAGGGAAATCCAGAACAAACAAGT
CAAGAGAAAACCCTCCTCTCAACCACCTCCGAAGGCTATCCAAGCCCATCACAAGTCTAC
ACAACATCCAGTCAAGAGGAAACCCTCCACTCAACCACCTCCGAAGGCTATCTAAGCCCA
TCACAAGTCTATACCACATCCGAGTACCTATCACAATCTCTATCTTCATCCAACACAACA
AAATGA
>RSVA/Leipzig/2021/39-1
ATGTCCAAAACCAAGGACCAACGCACCGCCAAGACACTAGAAAGGACCTGGGACACTCTC
AATCATTTGTTATTCATATCATCGTGCTTATACAAGTTAAATCTTAAATCTATAGCACAA
ATCACATTATCTATTTTGGCAATGATAATCTCAACCTCACTTATAATTGTAGCCATCATA
TTCATAGCCTCGGCAAACCACAAAGTCACACTAACAACTGCAATCATACAAGATGCAACG
AACCAGATCAAGAACACAACCCCAACATACCTCACCCAGAATCCCCAGCTTGGAATCAGC
TTCTCCAATCTGTCCGGAACTACATCACAATCCACCACCATACTAGCCTCAACAACACCA
AGTGCTGAATCAACCCCACAATCCACAACAGTCAAGATCAAAAACACAACAACAACCCAA
ATATTACCTAGCAAACCCACCACAAAACAACGCCAAAATAAACCACAAAACAAACCCAAC
AATGATTTTCACTTTGAAGTGTTCAATTTTGTACCCTGCAGCATATGCAGCAACAATCCA
ACCTGCTGGGCTATCTGCAAGAGAATACCAAACAAAAAACCTGGAAAGAAAACCACCACC
AAGCCCACAAAAAAACAAACCCTCAGGACAACCAAAAAAGATCCCAAACCTCAAACCACA
AAACCAAAGGAAGTACTCACTACCAAGCCTACAGGAAAGCCAACCATCAACACCACCAAA
ACAAACATCAGAACTACACTGATCACCTCCAACACCAAAGGAAATCCAGAACACACAAGT
CAAGAGGAAACCCTCCACTCAACCACCTCAGAAGGCTATCCAAGCCCATCACAAGTCTAC
ACAACATCCGGTCAAGAGGAGACCCTCCACTCAACCACCTCCGAAGGCTATCCAAGCCCA
TCACAAGCCCATACAACATCCGAGTACCCATCACAATCTCTATCTTCATCCAACATAGCA
AAATGA
>hRSV/A/England/397/2017|EPI_ISL_412866
ATGTCCAAAACCAAGGACCAACGCACCGCCAAGACACTAGAAAGGACCTGGGACACTCTC
AATCATCTATTATTCATATCATCGTGCTTATACAAGTTAAATCTTAAATCTATAGCACAA
ATCACATTATCTATTTTGGCAATGATAATCTCAACCTCACTTATAATTGCAGCCATCATA
TTCATAGCCTCGGCAAACCACAAAGTCACACCAACAACTGCAATCATACAAGATGCAACG
AACCAGATCAAGAACACAACCCCAACACACCTCACCCAGAATCCTCAGCTTGGAATCAGC
CTCTCCAATCTGTCCGGAACTACATCACAATCCACCACCATACTAGCTTCAACAACACCA
AGTGCTGAGTCAACCCCACAATCCACAACAGTCAAGATCATAAACACAACAACAACCCAA
ATATTACCTAGCAAACCCACCACAAAACAACGCCAAAATAAACCACAAAACAAACCCAAC
AATGATTTTCACTTTGAAGTGTTCAATTTTGTACCCTGCAGCATATGCAGCAACAATCCA
ACCTGCTGGGCCATCTGCAAGAGAATACCAAACAAAAAACCTGGAAAGAAAACCACCACC
AAGCCCACAAAAAAACCAACCCTCAAGACAACCAAAAAAGATCCCAAACCTCAAACCACA
AAACCAAAGGGAGTACTCACTACCAAGCCTACAGGAAAGCCAACCATCAACACCACTAAA
ACCAACAGCAGAACTACACTGCTCACCTCCAACACCAAAGGAAATCCAGAACACACAAGT
CAAAAGGAAACCATCCACTCAACCACCTCCGAAGGCTATCCAAGCCCATCACAAGTCTAT
ACAACATCCGATCAAGAGGAAACCCTCCACTCAACCACCTCCGAAGGCTATCCAAGCCCA
TCACAAGTCTATACAACATCCGAGTACCTATCACAATCTCTATCTTCATCCAACACAACA
AAATGA
>JHRSV0004
ATGTCCAAAACCAAGGACCAACGCACCGCCAAGACTCTAGAAAGGACCTGGGACACTCTC
AATCATCTGTTATTCATATCATCGTGCTTATACAAGTTAAATCTTAAATCTATAGCACAA
ATCACATTATCTATTTTGGCAATGATAATCTCAACCTCACTTATAATTGCAGCCATCATA
TTCATAGCCTCGGCAAACCACAAAGTCACACTAACAACTGCAATCATACAAGATGCAACG
AACCAGATCAAGAACACAACCCCAACATACCTCACCCAGAATCCCCAGCTTGGAATCAGC
TCCTCCAATCTGTCCGGAACTACATCACAATCCACCATCATACTAGCTTCAACAACACCA
AGTGCCGAGTCAACCCCGCAATCCACAACAGACAAGATCAAAAACACAACAACAACCCAA
ATATTACCCAGCAAACCCACCACAAAACAACACCAAAACAAACCACAAAACAAACCCAAC
AATGATTTTCACTTTGAAGTGTTCAATTTTGTGCCCTGCAGCATATGCAGCGGCAATCCA
ACTTGCTGGGCTATCTGCAAGAGAATACCAAACAAAAAACCCGGAAAGAAAACCACCACC
AAACCCACAAAAAAACCAACCCTCAAGACAACCAAAAAAGATCCCAAACCTCAAACCACA
AAACCAAAGGAAGCACTCACCACCAAGACTACAGGAAAGCCAACCATCAACACCACTAAA
ACAAACATCAGAACTACACTGCTCACCTTCAACACCAAAGGAAATCCAGAACAAACAAGT
CAAGAGAAAACCCTCCTCTCAACCACCTCCGAAGGCTATCCAAGCCCATCACAAGTCTAC
ACAACATCCGGTCAAGAGGAAACCCTCCACTCAACCACCTCCGAAGGCTATCTAAGCCCA
TCACAAATCTATACAACATCCGAGTACCTATCACAATCTCTATCTTCATCCAACACAACA
AAATGA
>JHRSV0008
ATGTCCAAAACCAAGGACCAACGCACCGCCAAGACACTAGAAAGGACCTGGGACACTCTC
AATCATTTGTTATTCATATCATCGTGCTTATACAAGTTAAATCTTAAATCTATAGCACAA
ATCACATTATCTATTTTGGCAATGATAATCTCAACCTCACTTATAATTGTAGCCATCATA
TTCATAGCCTCGGCAAACCACAAAGTCACACTAACAACTGCAATCATACAAGATGCAACG
AACCAGATCAAGAACACAACCCCAACATACCTCACCCAGAATCCCCAGCTTGGAATCAGC
TTCTCCAATCTGTCCGGAACTACATCACAATCCACCACCATACTAGCTTCAACAACACCA
AGTGCTGAATCAACCCCACAATCCACAACAGTCAAGATCAAAAACACAACAACAACCCAA
ATATTACCTAGCAAACCCACCACAAAACAACGCCAAAATAAACCACAAAACAAACCCAAC
AATGATTTTCACTTTGAAGTGTTCAATTTTGTACCCTGCAGCATATGCAGCAACAATCCA
ACTTGCTGGGCTATCTGCAAGAGAATACCAAACAAAAAACCTGGAAAGAAAACCACCACC
AAGCCCACAAAAAAACAAACCCTCAGGACAACCAAAAAAGATCCCAAACCTCAAACCACA
AAACCAAAGGAAGTACTCACTACCAAGCCTACAGGAAAGCCAACCATCAACACCACCAAA
ACAAACATCAGAACTACACTGATCACCTCCAACACCAAAGGAAATCCAGAACACACAAGT
CAAGAGGAAACCCTCCACTCAACCACCTCAGAAGGCTATCCAAGCCCATCACAAGTCTAC
ACAACATCCGGTCAAGAGGAGACCCTCCACTCAACCACCTCCGAAGGCTATCCAAGCCCA
TCACAAGCCCATACAACATCCGAGTACCCATCACAATCTCTATCTTCATCCAACATAGCA
AAATGA
>JHRSV0009
ATGTCCAAAACCAAGGACCAACGCACCGCCAAGACACTAGAAAGGACCTGGGACACTCTC
AATCATTTGTTATTCATATCATCGTGCTTATACAAGTTAAATCTTAAATCTATAGCACAA
ATCACATTATCTATTTTGGCAATGATAATCTCAACCTCACTTATAATTGTAGCCATCATA
TTCATAGCCTCGGCAAACCACAAAGTCACACTAACAACTGCAATCATACAAGATGCAACG
AACCAGATCAAGAACACAACCCCAACATACCTCACCCAGAATCCCCAGCTTGGAATCAGC
TTCTCCAATCTGTCAGGAACTACATCACAATCCACCACCATACTAGCTTCAACAACACCA
AGTGCTGAATCAACCCCACAATCCACAACAGTCAAGATCAAAAACACAACAACAACCCAA
ATATTACCTAGCAAACCCACCACAAAACAACGCCAAAATAAACCACAAAACAAACCCAAC
AATGATTTTCACTTTGAAGTGTTCAATTTTGTACCCTGCAGCATATGCAGCAACAATCCA
ACTTGCTGGGCTATCTGCAAGAGAATACCAAACAAAAAACCTGGGAAGAAAACCACCACC
AAGCCCACAAAAAAACAAACCCTCAGGACAACCAAAAAAGATCCCAAACCTCAAACCACA
AAACCAAAGGAAGTACTCACTACCAAGCCTACAGGAAAGCCAATCATCAACACCACCAAA
ACAAACATCAGAACTACACTGATCACCTCCAACACCAAAGGAAATCCAGAACACACAAGT
CAAGAGGAAACCCTCCACTCAACCACCTCAGAAGGCTATCCAAGCCCATCACAAGTCTAC
ACAACATCCGGTCAAGAGGAGACCCTCCACTCAACCACCTCCGAAGGCTATCCAAGCCCA
TCACAAGCCCATACAACATCCGAGTACCCATCACAATCTCTATCTTCATCCAACATAGCA
AAATGA
>JHRSV0014
ATGTCCAAAACCAAGGACCAACGCACCGCCAAGACACTAGAGAGGACCTGGGACACTCTC
AATCATCTATTATTCATATCATCGTGCTTATACAAGTTAAATCTTAAATCTATAGCACAA
ATCACATTATCTATTTTGGCAATGATAATCTCAACCTCACTTATAATTGCAGCCATCATA
TTCATAGCCTCGGCAAACCACAAAGTCACACTAACAACTGCAATCATACAAGATGCAACA
AACCAGATCAAGAACACAACTCCAACATACCTCACCCAAAATCCCCAGCTTGGAATCAGC
TTCTCCAATCTGTCCGAAACTACATCACAATCCACCACCATACTAGCCTCAACAACACCA
AGTGCTGAGTCAACCCCACAATCCACAACAGTCAAGATCAAAAACACAGCAACAACCCAA
ATATCACCTAGCAAACCCACCACAAAACAACGCCAAAACAAACCACAAAACAAACCCAAC
AATGATTTTCACTTTGAAGTGTTCAATTTTGTACCCTGCAGCACCTGCAGCAACAATCCA
ACTTGCTGGGCCATCTGCAAGAGAATACCAAACAAAAAACCTGGAAAGAAAACCACCACC
AAGCCCACAAAGAAACCAACCCTCAAGACAACCAAAAAAGATCCCAAACCTCAAACCACA
AAACCAAAGGAAGTACTCACTACCAAGCCCACAGGAAAGCCAACCATCAACACCACCAAA
ACAAACATCAGAACTACACTGCTCACCTCCAACACCAAAGGAACTCCAGAACACACAAGT
CAAGAGGAAACCCTCCACTCAACCACCTCCGAAGGTTATCCAAGCCCATCACAAGTCCAT
ACAACATCCGGTCAAGAGGAAACCCTCCACTCAACCACCTCCGAAGGCTATCCAAGCCCA
TCACAAGTCCACACAACATCCGAGTACCTATCACAATCTCTATCTTCATCCAACACAACA
AAATGA
>JHRSV0011
ATGTCCAAAACCAAGGACCAACGCACCGCCAAGACACTAGAAAGGACCTGGGACACTCTC
AATCATTTGTTATTCATATCATCGTGCTTATACAAGTTAAATCTTAAATCTATAGCACAA
ATCACATTATCTATTTTGGCAATGATAATCTCAACCTCACTTATAATTGTAGCCATCATA
TTCATAGCCTCGGCAAACCACAAAGTCACACTAACAACTGCAATCATACAAGATGCAACG
AACCAGATCAAGAACACAACCCCAACATACCTCACCCAGAATCCCCAGCTTGGAATCAGC
TTCTCCAATCTGTCCGGAACTACATCACAATCCACCACCATACTAGCTTCAACAACACCA
AGTGCTGAATCAACCCCACAATCCACAACAGTCAAGATCAAAAACACAACAACAACCCAA
ATATTACCTAGCAAACCCACCACAAAACAACGCCAAAATAAACCACAAAACAAACCCAAC
AATGATTTTCACTTTGAAGTGTTCAATTTTGTACCCTGCAGCATATGCAGCAACAATCCA
ACCTGCTGGGCTATCTGCAAGAGAATACCAAACAAAAAACCTGGAAAGAAAACCACCACC
AAGCCCACAAAAAAACAAACCCTCAGGACAACCAAAAAAGATCCCAAACCTCAAACCACA
AAACCAAAGGAAGTACTCACTACCAAGCCTACAGGAAAGCCAACCATCAACACCACCAAA
ACAAACATCAGAACTACACTGATCACCTCCAACACCAAAAGAAATCCAGAACACACAAGT
CAAGAGGAAACCCTCCACTCAACCACCTCAGAAGGCTATCCAAGCCCATCACAAGTCTAC
ACAACATCCGGTCAAGAGGAGACCCTCCACTCAACCACCTCCGAAGGCTATCCAAGCCCA
TCACAAGCCCATACAACATCTGAGTACCCATCACAATCTCTATCTTCATCCAACATAGCA
AAATGA
>JHRSV0010
ATGTCCAAAACCAAGGACCAACGCACCGCCAAGACACTAGAAAGGACCTGGGACACTCTC
AATCATTTGTTATTCATATCATCGTGCTTATACAAGTTAAATCTTAAATCTATAGCACAA
ATCACATTATCTATTTTGGCAATGATAATCTCAACCTCACTTATAATTGTAGCCATCATA
TTCATAGCCTCGGCAAACCACAAAGTCACACTAACAACTGCAATCATACAAGATGCAACG
AACCAGATCAAGAACACAACCCCAACATACCTCACCCAGAATCCCCAGCTTGGAATCAGC
TTCTCCAATCTGTCCGGAACTACATCACAATCCACCACCATACTAGCTTCAACAACACCA
AGTGCTGAATCAACCCCACAATCCACAACAGTCAAGATCAAAAACACAACAACAACCCAA
ATATTACCTAGCAAACCCACCACAAAACAACGCCAAAATAAACCACAAAACAAACCCAAC
AATGATTTTCACTTTGAAGTGTTCAATTTTGTACCCTGCAGCACCTGCAGCAACAATCCA
ACTTGCTGGGCTATCTGCAAGAGAATACCAAACAAAAAACCTGGAAAGAAAACCACCACC
AAGCCCACAAAAAAACAAACCCTCAGGACAACCAAAAAAGATCCCAAACCTCAAACCACA
AAACCAAAGGAAGTACTCACTACCAAGCCTACAGGAAAGCCAATCATCAACACCACCAAA
ACAAACATCAGAACTACACTGATCACCTCCAACACCAAAGGAAATCCAGAACACACAAGT
CAAGAGGAAACCCTCCACTCAACCACCTCAGAAGGCTATCCAAGCCCATCACAAGTCTAC
ACAACATCCGGTCAAGAGGAGACCCTCCACTCAACCACCTCCGAAGGCTATCCAAGCCCA
TCACAAGCCCATACAACATCCGAGTACCCATCACAATCTCTATCTTCATCCAACATAGCA
AAATGA
>JHRSV0016
ATGTCCAAAACCAAGGACCAACGCACCGCCAAGACACTAGAGAGGACCTGGGATACTCTC
AATCATCTATTATTCATATCATCGTGCTTATACAAGTTAAATCTTAAATCTATAGCACAA
ATCACATTATCTATTTTGGCAATGATAATCTCAACCTCACTTATAATTACAGCCATCATA
TTCATAGCCTCGGCAAACCACAAAGTCACACTAACAACTGCAATCATACAAGATGCAACG
AACCAGATCAAGAACACAACCCCAACATACCTCACCCAGAATCCCCAGCTTGGAATCAAC
TTCTCCAATCTGTCCGGAACTACATCACAATCTACCACCATACTAGCTTCAACAACACCA
AGTGCTGAGTCAACCCCACAATCCACAACAGTCAAGATCAAAAACACAACAACGACCCAA
ATATCACCTAGCAAACCCACCACAAAACAACGCCAAAATAAACCACAAAACAAACCCAAC
AATGATTTTCACTTTGAAGTGTTCAATTTTGTACCCTGCAGCATCTGCAGCAACAATCCA
ACTTGCTGGGCAATCTGCAAGAGAATACCAAACAAAAAACCTGGAAAGAAAACCACCACC
AAGCCCACAAAAAAACCAACCCTCAAGACAACCAAAAAAGATCCCAAACCTCAAACCACA
AAACCAAAGGTAGTACTCACTACCAAGCCTACAGGAAAGCCAACCATCAACACCACTAAA
ACAAACATCAGAACTACACTGCTCACCTCCAACACCAAAGGAAATCCAGAACACACAAGT
CAAGAGGAAACCCTCCACTCAACCACCTCCGAAGGCTATCCAAGCCCATCACAAGTCTAT
ACAACATCCGGTCAAGAGGAAACCCTCCACTCAACCACCCCCGAAGGCTATCCAAGCCCA
TCACAAGTCCATACAACATCCGAGTACCTATCACAATCTCTATCTTCATCCAACATAGCA
AAATGA
>JHRSV183
ATGTCCAAAACCAAGGACCAACGCACCGCCAAGACACTAGAGAGGACCTGGGACACTCTC
AATCATCTATTATTCATATCATCGTGCTTATACAAGTTAAATCTTAAATCTATAGCACAA
ATCACATTATCTATTTTGGCAATGATAATCTCAACCTCACTTATAATTGCAGCCATCATA
TTCATAGCCTCGGCAAACCACAAAGTCACACTAACAACTGCAATCATACAAGATGCAACG
AACCAGATCAAGAACACAACTCCAACATACCTCACCCAGAATCCCCAGCTTGGAATCAGC
TTCTCCAATCTGTCCGGAACTACATCACAATCTACCACCATACTAGCTTCAACAACACCA
AGTGCTGAGTCAACCCCACAATCCACAACAGTCAAGATCAAAAACACAACAACGACCCAA
ATATCACCTAGCAAACCCACCACAAAACAACGCCAAAATAAACCACAAAACAAACCCAAC
AATGATTTTCACTTTGAAGTGTTCAATTTTGTACCCTGCAGCATATGCAGCAACAATCCA
ACTTGCTGGGCAATCTGCAAGAGAATACCAAACAAAAAACCCGGAAAGAAAACCACCACC
AAGCCCACAAAAAAACCAACCCTCAAGACAACCAAAAAAGATCCCAAACCTCAAACCACA
AAACCAAAGGTAGTACTCACTACCAAGCCCACAGGAAAGCCAACCATCAACACCACTAAA
ACAAACATCAGAACTACACTGCTCACCCCCAACACCAAAGGAAATCCAGAACACACAAGT
CAAGAGGAAACCCTCCACTCAACCACCTCCGAAGGCTATCCAAGCCCATCACAAGTCTAT
ACAACATCCGGTCAAGAGGAAACCCTCCACTCAACCACCTCCGAAGGCTATCCAAGCCCA
TCACAAGTCCATACAACATCCGAGTACCTATCACAATCTCTATCTTCATCCAACATAGCA
AAATGA
>JHRSV0013
ATGTCCAAAACCAAGGACCAACGCACCGCCAAGACTCTAGAAAGGACCTGGGACACTCTC
AATCATCTGTTATTCATATCATCGTGCTTATACAAGTTAAATCTTAAATCTATAGCACAA
ATCACATTATCTATTTTGGCAATGATAATCTCAACCTCACTTATAATTGCAGCCATCATA
TTCATAGCCTCGGCAAACCACAAAGTCACACTAACAACTGCAATCATACAAGATGCAACG
AACCAGATCAAGAACACAACCCCAACATACCTCACCCAGAATCCTCAGCTTGGAATCAGC
TCCTCCAATCTGTCCGGAACTACATCACAATCCACCATCATACTAGCTTCAACAACACCA
AGTGCTGAGTCAACCCCACAATCCACAACAGACAAGATCAAAAATATAACAACCACCCAA
ATATTACCTAGCAAACCCACCACAAAACAACGCCAAAATAAACCACAAAACAAACCCAAC
AATGATTTTCACTTTGAAGTGTTCAATTTTGTGCCCTGCAGCATATGCAGCGGCAATCCA
ACTTGCTGGGCTATCTGCAAGAGAATACCAAACAAAAAACCTGGAAAGAAAACCACCACC
AAACCCACAAAAAAACCAATCCTCAAGACAACCAAAAAAGATCCCAAACCTCAAACCACC
AAACCAAAGGAAGTATTCACCACCAAGACTACAGGAAAGCCAACCATCAACACCACTAAA
ACAAACACCAGAACTACACTGCTCACCTCCAACACCAAAGGAAATCCAGAACAAACAAGT
CAAGAGGAAACCCTCCTCTCAACCACCTCCAAGGGCTATCCAAGCCCATCACAAGTCTAT
ACAACATCCGGTCAAGAGGAAACCCTCCACTCAACCACCTCCGAAGGCTATCTAAGCCCA
TCACAAGTCCATACAACATCCGAGTACCTATCACAATCTCTATCTTCATCCAACACAACA
AAATGA
>JHRSV186
ATGTCCAAAACCAAGGACCAACGCACCGCCAAGACACTAGAGAGGACCTGGGACACTCTC
AATCATCTATTATTCATATCATCGTGCTTATACAAGTTAAATCTTAAATCTATAGCACAA
ATCACATTATCTATTTTGGCAATGATAATCTCAACCTCACTTATAATTGCAGCCATCATA
TTCATAGCCTCGGCAAACCACAAAGTCACACTAACAACTGCAATCATACAAGATGCAACG
AACCAGATCAAGAACACAACCCCAACATACCTCACCCAGAATCCCCAGCTTGGAATCAGC
TTCTTCAATCTGTCCGGAACTACATCACAATCTACCACCATACTAGCTTCAACAACACCA
AGTGCTGAGTCAACCCCACAATCCACAACAGTCAAGATCAAAAACACAACAACGACCCAA
ATATCACCTAGCAAACCCACCACAAAACAACACCAAAATAAACCACAAAACAAACCCAAC
AATGATTTTCACTTTGAAGTGTTCAATTTTGTACCCTGCAGCATATGCAGCAACAATCCA
ACTTGCTGGGCCATCTGCAAGAGAATACCAAACAAAAAACCTGGAAAGAAAACCACCACC
AAGCCCACAAAAAAACCAACCCTCAAGACAACCAAAAAAGATCCCAAACCTCAAACCACA
AAACCAAAGGTAGTACTCACTACCAAGCCTACAGGAAAGCCAACCATCAACACCACTAAA
ACAAACATCAGAACTACACTGCTCACCTCCAACACCAAAGGAAATCCAGAACACACAAGT
CAAGAGGAAACCCTCCACTCAACCACCTCCGAAGGCTATCCAAGCCCATCACAAGTCTAT
ACAACATCCGGTCAAGAGGAAACCCTCCACTCAACCACCTCCGAAGGCTATCCAAGCCCA
TCACAAGTCCATACAACATCCGAGTACCTATCACAATCTCTATCTTCATCCAACATAGCA
AAATGA
>JHRSV184
ATGTCCAAAACCAAGGACCAACGCACCGCCAAGACACTAGAGAGGACCTGGGACACTCTC
AATCATCTATTATTCATATCATCGTGCTTATACAAGTTAAATCTTAAATCTATAGCACAA
ATCACATTATCTATTTTGGCAATGATAATCTCAACCTCACTTATAATTGCAGCCATCATA
TTCATAGCCTCGGCAAACCACAAAGTCACACTAACAACTGCAATCATACAAGATGCAACG
AACCAGATCAAGAACACAACTCCAACATACCTCACCCAGAATCCCCAGCTTGGAATCAGC
CCCTCCAATCTGTCCGGAACCACATCACAATCCACCACCATACCAGCCTCAACAACACCA
AGTGCTGAGTCAACCCCACAATCCACAACAGTCAAGATCAAAAACACAACAACGACCCAA
ACATCACCCAGCAAACCCACCACAAAACAACGCCAAAATAAACCACAAAACAAACCCAAC
AATGATTTTCACTTTGAAGTGTTCAATTTTGTACCCTGCAGCATATGCAGCAACAATCCA
ACCTGCTGGGCAATCTGCAAGAGAATACCAAACAAAAAACCCGGAAAGAAAACCACCACC
AAGCCCACAAAAAAACCAACCCTCAAGACAACCAAAAAAGATCCCAAACCTCAAACCACA
AAACCAAAGGTAGTACTCACTACCAAGCCCACAGGAAAGCCAACCATCAACACCACTAAA
ACAAACATCAGAACTACACTGCTCACCCCCAACACCAAAGGAAATCCAGAACACACAAGT
CAAGAGGAAACCCTCCACTCAACCACCTCCGAAGGCTATCCAAGCCCATCACAAGTCTAT
ACAACATCCGGTCAAGAGGAAACCCTCCACTCAACCACCTCCGAAGGCTATCCAAGCCCA
TCACAAGTCCATACAACATCCGAGTACCTATCACAATCTCTATCTTCATCCAACATAGCA
AAATGA
>JHRSV185
ATGTCCAAAACCAAGGACCAACGCACCGCCAAGACACTAGAGAGGACCTGGGACACTCTC
AATCATCTATTATTCATATCATCGTGCTTATACAAGTTAAATCTTAAATCTATAGCACAA
ATCACATTATCTATTTTGGCAATGATAATCTCAACCTCACTTATAATTGCAGCCATCATA
TTCATAGCCTCGGCAAACCACAAAGTCACACTAACAACTGCAATCATACAAGATGCAACG
AACCAGATCAAGAACACAACTCCAACATACCTCACCCAGAATCCCCAGCTTGGAATCAGC
CCCTCCAATCTGTCCGGAACCACATCACAATCCACCACCATACCAGCCTCAACAACACCA
AGTGCTGAGTCAACCCCACAATCCACAACAGTCAAGATCAAAAACACAACAACGACCCAA
ACATCACCCAGCAAACCCACCACAAAACAACGCCAAAATAAACCACAAAACAAACCCAAC
AATGATTTTCACTTTGAAGTGTTCAATTTTGTACCCTGCAGCATATGCAGCAACAATCCA
ACTTGCTGGGCCATCTGCAAGAGAATACCAAACAAAAAACCTGGAAAGAAAACCACCACC
AAGCCCACAAAAAAACCAACCCTCAAGACAACCAAAAAAGATCCCAAACCTCAAACCACA
AAACCAAAGGTAGTACTCACTACCAAGCCTACAGGAAAGCCAACCATCAACACCACTAAA
ACAAACATCAGAACTACACTGCTCACCCCCAACACCAAAGGAAATCCAGAACACACAAGT
CAAGAGGAAACCCTCCACTCAACCACCTCCGAAGGCTATCCAAGCCCATCACAAGTCTAT
ACAACATCCGGTCAAGAGGAAACCCTCCACTCAACCACCTCCGAAGGCTATCCAAGCCCA
TCACAAGTCCATACAACATCCGAGTACCTATCACAATCTCTATCTTCATCCAACATAGCA
AAATGA
>JHRSV190
ATGTCCAAAACCAAGGACCAACGCACCGCCAAGACTCTAGAAAGGACCTGGGACACTCTC
AATCATCTGTTATTCATATCATCGTGTTTATACAAGTTAAATCTTAAATCTATAGCACAA
ATCACATTATCTATTTTGGCAATGATAATCTCAACCTCACTTATAATTGCAGCCATCATA
TTCATAGCTTCGGCAAACCACAAAATCACACTAACAACTGCAATCATACAAGATGCAACG
AACCAGATCAAGAACACAACCCCAACATACCTCACCCAGAATCCCCAGCTTGGAATCAGC
TCCTCCAATCTGTCCGGAACTACATCACAATCCACCATCATACTAGCTTCAACAACACCA
AGTGCCGAGTCAACCCCACAATCCACAACAGACAAGATCAAAAATACAACAACAACCCAA
ATATTGTCCAGCAAACCCACCACAAAACAACACCAAAACAAACCACAAAACAAACCCAAC
AATGATTTTCACTTTGAAGTGTTCAATTTTGTACCCTGCAGCATATGCAGCGGCAATCCA
ACCTGCTGGGCTATCTGCAAGAGAATACCAAACAAAAAACCCGGAAAGAAAACCACCACC
AAACCCACAAAAAAACCAACCCTCAAGACAACCAAAAAAGATCCCAAACCTCAAACCACA
AAACCAAAGGAAGCACTCACCACCAAGACTACAGGAAAGCCAACCATCAACACCACCAAC
ACAAACATCAGAACTACACTGCTCACCTCCAACACCAAAGGAAATCCAGAACAAACAAGT
CAAGAGAAAACCCTCCTCTCAACCACCTCCGAAGGCTATCCAAGCCCATCACAAGTCTAC
ACAACATCCAGTCAAGAGGAAACCCTCCACTCAACCACCTCCGAAGGCTATCCAAGCCCA
TCACAAGTCCATACAACATCCGAGTACCTATCACAATCTCTATCTTCATCCAACACAGCA
AAATGA
>JHRSV228
ATGTCCAAAACCAAGGACCAACGCACCGCCAAGACACTAGAAAGGACCTGGGACACTCTC
AATCATCTGTTATTCATATCATCGTGCTTATACAAGTTAAATCTTAAATCTATAGCACAA
ATCACATTATCTATTTTGGCAATGATAATCTCAACTTCACTTATAATTGTAGCCATCATA
TTCATAGCCTCGGCAAACCACAAAGTCACACTAACAACTGCAATTATACAAGATGCAACG
AACCAGATCAAGAACACAACCCCAACATACCTCACCCAGAATCCCCAGCTTGGAATCAGC
TTCTCCAATCTGTCCGGCACTACATCACAATCCACCACCATACTAGCTTCAATAACACCA
AGTGCTGAATCAACCCCACTATCCACAACAGTCAAGATCAAAAATATAACAACCACCCAA
ATATTACCTAGCAAACCCACCACAAAACAACGCCAAAATAAACCACAAAACAAACCCAAC
AATGATTTTCACTTTGAAGTGTTCAATTTTGTACCCTGCAGCATATGCAGCAACAATCCA
ACTTGCTGGGCTATCTGCAAGAGAATACCAAACAAAAAACCTGGAAAGAAAACCACCACT
AAGCCCACAAAAAAACAAACCCTCAGGACAACCAAAAAAGATCCCAAACCTCAAACCACA
AAACCAAAGGAAGTACTCACTACCAAGCCTACAGGAAAGCCAACCATCAACACCACTAAA
ACAAACATCAGAACTACACTGATCACCTCCAACACCCAAGGAAATCCAGAACACACAAGT
CAAGAGGAAACCCTCCACTCAACCACCTCCGAAGGCCATCCAAGCCTATCACAAGTCTAC
ACAACATCCGGTCAAGAGGAGACCCTCCACTCAACCACCTCCGAAGGCTATCCAAGCCCA
TCACAAGCCCACACAACATCCGAGTACCCATCACAATATCCATCCTCATCCAACATAGCA
AAATGA
>JHRSV229
ATGTCCAAAACCAAGGACCAACGCACCGCCAAGACACTAGAAAGGACCTGGGACACTCTC
AATCATTTGTTATTCATATCATCGTGCTTATACAAGTTAAATCTTAAATCTATAGCACAA
ATCACATTATCTATTTTGGCAATGATAATCTCAACCTCACTTATAATTGTAGCCATCATA
TTCATAGCCTCGGCAAACCACAAAGTCACACTAACAACTGCAATCATACAAGATGCAACG
AACCAGATCAAGAACACAACCCCAACATACCTCACCCAGAATCCCCAGCTTGGAATCAGC
TTCTCCAATCTGTCGGGAACTACATCACAATCCACCACCACACCAGCTTCAACAACACCA
AGTGCTGAATCAACCCCACATTCCACAACAGTCAAGATCAAAAACACAACAACAACCCAA
ATATTGCCTAGCAAACCCACCACAAAACAACGCCAAAATAAACCACAAAACAAACCCAAC
AATGATTTTCACTTTGAAGTGTTCAATTTTGTACCCTGCAGCATATGCAGCAACAATCCA
ACTTGCTGGGCTATCTGCAAGAGAATACCAAACAAAAAACCTGGAAAGAAAACCACCACC
AAGCCCACAAAAAAACAAACCCTCAGGACAACCAAAAAAGATCCCAAACCTCAAACCACA
AAACCAAAGGAAGTACTCACTACCAAGCCTACAGGAAAGCCAACCATCAACACCACCAAA
ACAAACATCAGAACTACACTGATCACCTCCAACACCAAAGGAAATCCAGAACACACAAGT
CAAGAGGAAACCCTCCACTCAACCACCTCAGAAGGCTATCCAAGCCCATCACAAGTCTAC
ACAACATCCGGTCAAGAGGAGACCCTCCACTCAACCACCTCCGAAGGCTATCCAAGCCCA
TCACAAGCCCATACAACATCCGAGTACCCATCACAATCTCTATCTTCATCCAACATAGCA
AAATGA
>JHRSV272
ATGTCCAAAACCAAGGACCAACGCACCGCCAAGACACTAGAGAGGACCTGGGACACTCTC
AATCATCTATTATTCATATCATCGTGCTTATACAAGTTAAATCTTAAATCTATAGCACAA
ATCACATTATCTATTTTGGCAATGATAATCTCAACCTCACTTATAATTGCAGCCATCATA
TTCATAGCCTCGGCAAACCACAAAGTCACACTAACAACTGCAATCATACAAGATGCAACG
AACCAGATCAAGAACACAACCCCAACATACCTCACCCAGAATCCCCAGCTTGGAATCAGC
TTCTTCAATCTGTCCGGAACTACATCACAATCTACCACCATACTAGCTTCAACAACACCA
AGTGCTGAGTCAACCCCACAATCCACAACAGTCAAGATCAAAAACACAACAACGACCCAA
ATATCACCTAGCAAACCCACCACAAAACAACACCAAAATAAACCACAAAACAAACCCAAC
AATGATTTTCACTTTGAAGTGTTCAATTTTGTACCCTGCAGCATATGCAGCAACAATCCA
ACTTGCTGGGCCATCTGCAAGAGAATACCAAACAAAAAACCTGGAAAGAAAACCACCACC
AAGCCCACAAAAAAACCAACCCTCAAGACAACCAAAAAAGATCCCAAACCTCAAACCACA
AAACCAAAGGTAGTACTCACTACCAAGCCTACAGGAAAGCCAACCATCAACACCACTAAA
ACAAACATCAGAACTACACTGCTCACCTCCAACACCAAAGGAAATCCAGAACACACAAGT
CAAGAGGAAACCCTCCACTCAACCACCTCCGAAGGCTATCCAAGCCCATCACAAGTCTAT
ACAACATCCGGTCAAGAGGAAACCCTCCACTCAACCACCTCCGAAGGCTATCCAAGCCCA
TCACAAGTCCATACAACATCCGAGTACCTATCACAATCTCTATCTTCATCCAACATAGCA
AAATGA
>JHRSV276
ATGTCCAAAACCAAGGACCAACGCACCGCCAAGACACTAGAAAGGACCTGGGACACTCTC
AATCATTTGTTATTCATATCATCGTGCTTATACAAGTTAAATCTTAAATCTATAGCACAA
ATCACATTATCTATTTTGGCAATGATAATCTCAACCTCACTTATAATTGTAGCCATCATA
TTCATAGCCTCGGCAAACCACAAAGTCACACTAACAACTGCAATCATACAAGATGCAACG
AACCAGATCAAGAACACAACCCCAACATACCTCACCCAGAATCCCCAGCTTGGAATCAGC
TTCTCCAATCTGTCCGGAACTACATCACAATCCACCACCATACTAGCTTCAACAACACCA
AGTGCTGAATCAACCCAACAATCCACAACAGTCAAGATCAAAAACACAACAACAACCCAA
ATATTACCTAGCAAACCCACCACAAAACAACGCCAAAATAAACCACAAAACAAACCCAAC
AATGATTTTCACTTTGAAGTGTTCAATTTTGTACCCTGCAGCATATGCAGCAACAATCCA
ACTTGCTGGGCTATCTGCAAGAGAATACCAAACAAAAAACCTGGAAAGAAAACCACCACC
AAGCCCACAAAAAACCAAACCCTCAGGACAACCAAAAAAGATCCCAAACCTCAAACCACA
AAACCAAAGGAAGTACTCACTACCAAGCCTACAGGAAAGCCAACCATCAACACCACTAAA
ACAAACATCAGAACTACACTGATCACCTCCAACACCAAAGGAAATCCAGAACACACAAGT
CAAGAGGAAACCCTCCACTCAACCACCTCAGAAGGCCATCCAAGCCCATCACAAGTCCAC
ACAACATCCGGTCAAGAGGAGACCCTCCACTCAACCACCTCTGAAGGCTATCCAAGCCCG
TCACAAGCCCATACAACATCCGAGTACCCATCACAATCTCTATCTTCATCCAACATAGCA
AAATGA
>JHRSV280
ATGTCCAAAACCAAGGACCAACGCACCGCCAAGACACTAGAAAGGACCTGGGACACTCTC
AATCATCTGTTATTCATATCATCGTGCTTATACAAGTTAAATCTTAAATCTATAGCACAA
ATCACATTATCTATTTTGGCAATGATAATCTCAACTTCACTTATAATTGTAGCCATCATA
TTCATAGCCTCGGCAAACCACAAAGTCACACTAACAACTGCAATTATACAAGATGCAACG
AACCAGATCAAGAACACAACCCCAACATACCTCACCCAGAATCCCCAGCTTGGAATCAGC
TTCTCCAATCTGTCCGGCACTACATCACAATCCACCACCATACTAGCTTCAATAACACCA
AGTGCTGAATCAACCCCACTATCCACAACAGTCAAGATCAAAAACACAACAACAACCCAA
ATATTACCTAGCAAACCCACCACAAAACAACGCCAAAATAAACCACAAAACAAACCCAAC
AATGATTTTCACTTTGAAGTGTTCAATTTTGTACCCTGCAGCATATGCAGCAACAATCCA
ACTTGCTGGGCTATCTGCAAGAGAATACCAAACAAAAAACCTGGAAAGAAAACCACCACT
AAGCCCACAAAAAAACAAACCCTCAGGACAACCAAAAAAGATCCCAAACCTCAAACCACA
AAACCAAAGGAAGTACTCACTACCAAGCCTACAGGAAAGCCAACCATCAACACCACTAAA
ACAAACATCAGAACTACACTGATCACCTCCAACACCCAAGGAAATCCAGAACACACAAGT
CAAGAGGAAACCCTCCACTCAACCACCTCCGAAGGCCATCCAAGCCTATCACAAGTCTAC
ACAACATCCGGTCAAGAGGAGACCCTCCACTCAACCACCTCCGAAGGCTATCCAAGCCCA
TCACAAGCCCACACAACATCCGAGTACCCATCACAATATCCATCCTCATCCAACATAGCA
AAATGA
>JHRSV281
ATGTCCAAAACCAAGGACCAACGCACCGCCAAGACACTAGAAAGGACCTGGGACACTCTC
AATCATCTATTATTCATATCATCGTGCTTATACAAGTTAAATCTTAAATCTATAGCACAA
ATCACATTATCTATTTTGGCAATGATAATCTCAACCTCACTTATAATTGCAGCCATCATA
TTCATAGCCTCGGCAAACAACAAAGTCACACTAACAACTGCAATCATACAAGATGCAACG
AACCAGATCAAGAACACAACCCCAACATGCACCACCCAGAATCCCCAGCTTGGAATCAGC
TTCTCCAATCTGTCCGGAACTACATCACAATCTACCACCATACTAGCTTCAACAACACCA
AGTGCTGAGTCAACCCCACAATCCACAACAGTCAAGATCATAAACACAGCAACAACCCAG
ATATCACCCAGCAAACCCACCACAAAACAACGCCAAAATAAACCACAAAACAAACCCAAC
AATGATTTTCACTTTGAAGTGTTCAATTTTGTACCCTGCAGCATATGCAGCAACAATCCA
ACTTGCTGGGCCATCTGCAAGAGAATACCAAACAAAAAACCTGGAAAGAAAACCACCACT
AAGCCCACAAAAAAACCAACCCTCAAGACAACCAAAAAGGATCCCAAACCTCAAACCACA
AAACCAAAGGAAGCACTCACTACCAAGCCTACAGGAAAGCCAACCATCAACACCACTAGA
ACAAACATCAGAACTACACTGCTCACCTCCAACACCAAAGGAAATCCAGAACACACAAGT
CAAAAGGAAACCCTCCACTCAACCACCTCCGAAGGCTATCTAAGCCCATCACAAGTCCAT
ACAACATCTGGTCAAGAGGATACCCTCCACTCAACTACCCCCGAAGGCTATCTAAGCCCA
TCACAAATCCATACAACATCCGAGTACCTATCACAATCTCTATCTTCATCCAACTCAACA
AAATGA
>JHRSV305
ATGTCCAAAACCAAGGACCAACGCACCGCCAAGACACTAGAGAGGACCTGGGACACTCTC
AATCATCTATTATTCATATCATCGTGCTTATACAAGTTAAATCTTAAATCTATAGCACAA
ATCACATTATCTATTTTGGCAATGATAATCTCAACCTCACTTATAATTGCAGCCATCATA
TTCATAGCCTCGGCAAACCACAAAGTCACACTAACAACTGCAATCATACAAGATGCAACG
AACCAGATCAAGAACACAACTCCAACATACCTCACCCAGAATCCCCAGCTTGGAATCAGC
TTCTCCAATCTGTCCGGAACTACATCACAATCTACCACCATACTAGCTTCAACAACACCA
AGTGCTGAGTCAACCCCACAATCCACAACAGTCAAGATCAAAAACACAACAACGACCCAA
ATATCACCTAGCAAACCCACCACAAAACAACGCCAAAATAAACCACAAAACAAACCCAAC
AATGATTTTCACTTTGAAGTGTTCAATTTTGTACCCTGCAGCATATGCAGCAACAATCCA
ACTTGCTGGGCAATCTGCAAGAGAATACCAAACAAAAAACCCGGAAAGAAAACCACCACC
AAGCCCACAAAAAAACCAACCCTCAAGACAACCAAAAAAGATCCCAAACCTCAAACCACA
AAACCAAAGGTAGTACTCACTACCAAGCCCACAGGAAAGCCAACCATCAACACCACTAAA
ACAAACATCAGAACTACACTGCTCACCCCCAACACCAAAGGAAATCCAGAACACACAAGT
CAAGAGGAAACCCTCCACTCAACCACCTCCGAAGGCTATCCAAGCCCATCACAAGTCTAT
ACAACATCCGGTCAAGAGGAAACCCTCCACTCAACCACCTCCGAAGGCTATCCAAGCCCA
TCACAAGTCCATACAACATCCGAGTACCTATCACAATCTCTATCTTCATCCAACATAGCA
AAATGA
>JHRSV289
ATGTCCAAAACCAAGGACCAACGCACCGCCAAGACACTAGAGAGGACCTGGGACACTCTC
AATCATCTATTATTCATATCATCGTGCTTATACAAGTTAAATCTTAAATCTATAGCACAA
ATCACATTATCTATTTTGGCAATGATAATCTCAACCTCACTTATAATTGCAGCCATCATA
TTCATAGCCTCGGCAAACCACAAAGTCACACTAACAACTGCAATCATACAAGATGCAACG
AACCAGATCAAGAACACAACCCCAACATACCTCACCCAGAATCCCCAGCTTGGAATCAGC
TTCTTCAATCTGTCCGGAACTACATCACAATCTACCACCATACTAGCTTCAACAACACCA
AGTGCTGAGTCAACCCCACAATCCACAACAGTCAAGATCAAAAACACAACAACGACCCAA
ATATCACCTAGCAAACCCACCACAAAACAACACCAAAATAAACCACAAAACAAACCCAAC
AATGATTTTCACTTTGAAGTGTTCAATTTTGTACCCTGCAGCATATGCAGCAACAATCCA
ACTTGCTGGGCCATCTGCAAGAGAATACCAAACAAAAAACCTGGAAAGAAAACCACCACC
AAGCCCACAAAAAAACCAACCCTCAAGACAACCAAAAAAGATCCCAAACCTCAAACCACA
AAACCAAAGGTAGTACTCACTACCAAGCCTACAGGAAAGCCAACCATCAACACCACTAAA
ACAAACATCAGAACTACACTGCTCACCTCCAACACCAAAGGAAATCCAGAACACACAAGT
CAAGAGGAAACCCTCCACTCAACCACCTCCGAAGGCTATCCAAGCCCATCACAAGTCTAT
ACAACATCCGGTCAAGAGGAAACCCTCCACTCAACCACCTCCGAAGGCTATCCAAGCCCA
TCACAAGTCCATACAACATCCGAGTACCTATCACAATCTCTATCTTCATCCAACATAGCA
AAATGA
>JHRSV315
ATGTCCAAAACCAAGGACCAACGCACCGCCAAGACTCTAGAAAGGACCTGGGACACTCTC
AATCATCTGTTATTCATATCATCGTGCTTATACAAGTTAAATCTTAAATCTATAGCACAA
ATCACATTATCTATTTTGGCAATGATAATCTCAACCTCACTTATAATTGCAGCCATCATA
TTCATAGCCTCGGCAAACCACAAAGTCACACTAACAACTGCAATCATACAAGATGCAACG
AACCAGATCAAGAACACAACCCCAACATACCTCACCCAGAATCCCCAGCTTGGAATCAGC
TTCTCCAATCTGTCCGGAACTACATCACAATCCACCATCATACTAGCTTCAACAACACCA
AGTGCTGAATCAACCCCACAATCCACAACAGACAAGATCAAAAACACAACAACAACCCAA
ACATCACCTAGCAACCCCACCACAAAACAACGCCAAAATAAACCACAAAACAAACCCAAC
AATGATTTTCACTTTGAAGTGTTCAATTTTGTACCCTGCAGCATATGCAGCGGCAATCCA
ACCTGCTGGGCCATCTGCAAGAGAATACCAAACAAAAAACCTGGAAAGAAAACCACCACC
AAACCCACAAAAAAACCAACCCTCAAAACAACCAAAAAAGATCCCAAACCTCAAACCACA
AAACCAAAGGAAGTACTCACCACCAAGCCCACAGGAAAGCCAACCATCAACACCACTAAA
ACAAACATCAGAGCCACACTGCTCACCTCCAACACCAAAGGAAATCCAGAACAAACAAGT
CAAGAGGAAACCCTCCTCTCAACCACCTCCGAAGGCTATCCAAGCCCATCACAAGTCTAT
ACAACATCCGGTCAAGAGGAAACCCTCCACTCAATCACCTCCGAAGGCTATCTAAGCCCA
TCACAAGTCTATACAACATCCGAGTACCTATCACAATCTCTATCTTCCTCCAACACAACA
AAATGA
>JHRSV418
ATGTCCAAAACCAAGGACCAACGCACCGCCAAGACACTAGAAAGGACCTGGGACACTCTC
AATCATTTGTTATTCATATCATCGTGCTTATACAAGTTAAATCTTAAATCTATAGCACAA
ATCACATTATCTATTTTGGCAATGATAATCTCAACCTCACTTATAATTGTAGCCATCATA
TTCATAGCCTCGGCAAACCACAAAGTCACACTAACAACTGCAATCATACAAGATGCAACG
AACCAGATCAAGAACACAACCCCAACATACCTCACCCAGAATCCCCAGCTTGGAATCAGC
TTCTCCAATCTGTCCGGAACTACATCACAATCCACCACCATACTAGCTTCAACAACACCA
AGTGCTGAATCAACCCCACAATCCACAACAGTCAAGATCAAAAATATAACAACCACCCAA
ATATTACCTAGCAAACCCACCACAAAACAACGCCAAAATAAACCACAAAACAAACCCAAC
AATGATTTTCACTTTGAAGTGTTCAATTTTGTACCCTGCAGCATATGCAGCAACAATCCA
ACTTGCTGGGCTATCTGCAAGAGAATACCAAACAAAAAACCTGGAAAGAAAACCACCACC
AAGCCCACAAAAAAACAAACCCTCAGGACAACCAAAAAAGATCCCAAACCTCAAACCACA
AAACCAAAGGAAGTACTCACTACCAAGCCTACAGGAAAGCCAACCATCAACACCACCAAA
ACAAATATCAGAACTACACTGATCACCTCCAACACCAAAGGAAATCCAGAACACACAAGT
CAAGAGGAAACCCTCCACTCAACCACCTCAGAAGGCCATCCAAGTCCATCACAAGTCTAC
ACAACATCCGGTCAAGAGGAGACCCTCCACTCAACCACCTCCGAAGGCTATCCAAGCCCA
TCACAAGCCCATACAACATCCGAGTACCCATCACAATCTCTATCTTCATCCAACATAGCA
AAATGA
>JHRSV428
ATGTCCAAAACCAAGGACCAACGCACCGCCAAGACACTAGAGAGGACCTGGGACACTCTC
AATCATCTATTATTCATATCATCGTGCTTATACAAGTTAAATCTTAAATCTATAGCACAA
ATCACATTATCTATTTTGGCAATGATAATCTCAACCTCACTTATAATTGCAGCCATCATA
TTCATAGCCTCGGCAAACCACAAAGTCACACTAACAACTGCAATCATACAAGATGCAACG
AACCAGATCAAGAACACAACCCCAACATACCTCACCCAGAATCCCCAGCTTGGAATCAGC
TTCTTCAATCTGTCCGGAACTACATCACAATCTACCACCATACTAGCTTCAACAACACCA
AGTGCTGAGTCAACCCCACAATCCACAACAGTCAAGATCAAAAACACAACAACGACCCAA
ATATCACCTAGCAAACCCACCACCAAATAACACCAAAATAAACCACAAAACAAACCCAAC
AATGATTTTCACTTTGAAGTGTTCAATTTTGTACCCTGCAGCATATGCAGCAACAATCCA
ACTTGCTGGGCCATCTGCAAGAGAATACCAAACAAAAAACCTGGAAAGAAAACCACCACC
AAGCCCACAAAAAAACCAACCCTCAAGACAACCAAAAAAGATCCCAAACCTCAAACCACA
AAACCAAAGGTAGTACTCACTACCAAGCCTACAGGAAAGCCAACCATCAACACCACTAAA
ACAAACATCAGAACTACACTGCTCACCTCCAACACCAAAGGAAATCCAGAACACACAAGT
CAAGAGGAAACCCTCCACTCAACCACCTCCGAAGGCTATCCAAGCCCATCACAAGTCTAT
ACAACATCCGGTCAAGAGGAAACCCTCCACTCAACCACCTCCGAAGGCTATCCAAGCCCA
TCACAAGTCCATACAACATCCGAGTACCTATCACAATCTCTATCTTCATCCAACATAGCA
AAATGA
>JHRSV425
ATGTCCAAAACCAAGGACCAACGCACCGCCAAGACTCTAGAAAGGACCTGGGACACTCTC
AATCATCTGTTATTCATATCATCGTGCTTATACAAGTTAAATCTTAAATCTATAGCACAA
ATCACATTATCTATTTTGGCAATGATAATCTCAACCTCACTTATAATTGCAGCCATCATA
TTCATAGCCTCGGCAAACCACAAAGTCGCACTAACAACTGCAATCATACAAGATGCAACG
AACCAGATCAAGAACACAACCCCAACATACCTCACCCTGAATCCCCAGCTTGGAATCAGC
TTCTCCAATCTGTCCGGAACTACATCACAATCCACCATCATATTAGCTTCAACAACACCA
AGTGCTGAGTCAACCCCACAATCCACAACAGACAAGATCAAAAATATAACAACCACCCAA
ATATTACCTAGCAAACCCACCACAAAACAACGCCAAAATAAACCACAAAACAAACCCAAC
AATGATTTTCACTTTGAAGTGTTCAATTTTGTTCCCTGCAGCACCTGC---AACAATCCA
ACTTGCTGGGCTATCTGCAAGAGAATACCAAACAAAAAACCTGGAAAGAAAACCACCACC
AAACCCACAAAAAAACCAACCCTCAAGGCAACCAAAAAAGATCCCAAACCTCAAACCACA
AAACCAAAGGAAGTACTCACTACCAAGCCTACAGGAAAGCCAACCATCAACACCACTAAA
ACAAACATCAGAACTACACTGCTCACTTCCAACACCAAAGGAAAACCAGAACAAACAAGT
CAAGAGGAAACCCTCCTCTCAACCACCTCCGAAGGCTATCTAAGCCCATCACAAGTCTAT
ACAACATCCGGTCAAGAGGAAACCCTCCACTCAACCACCTCCGAAGGTTATCTAAGCCCA
TCACAAGTCTATACAACATCCGAGTACCTATCACAATCTCTATCTTCCTCCAACACAACA
AAATGA
>JHRSV430
ATGTCCAAAACCAAGGACCAACGCACCGCCAAGACACTAGAAAGGACCTGGGACACTCTC
AATCATCTGTTATTCATATCATCGTGCTTATACAAGTTAAATCTTAAATCTATAGCACAA
ATCACATTATCTATTTTGGCGATGATAATCTCAACTTCACTTATAATTGTAGCCATCATA
TTCATAGCCTCGGCAAACCACAAAGTCACACTAACAACTGCAATTATACAAGATGCAACG
AACCAGATCAAGAACACAACCCCAACATACCTCACCCAGAATCCCCAGCTTGGAATCAGC
TTCTCCAATCTGTCCGGCACTACATCACAATCCACCACCATACTAGCTTCAATAACACCA
AGTGCTGAATCAACCCCACTATCCACAACAGTCAAGATCAAAAATATAACAACCACCCAA
ATATTACCTAGCAAACCCACCACAAAACAACGCCAAAATAAACCACAAAACAAACCCAAC
AATGATTTTCACTTTGAAGTGTTCAATTTTGTACCCTGCAGCATATGCAGCAACAATCCA
ACTTGCTGGGCTATCTGCAAGAGAATACCAAACAAAAAACCTGGAAAGAAAACCACCACT
AAGCCCACAAAAAAACAAACCCTCAGGACAACCAAAAAAGATCCCAAACCTCAAACCACA
AAACCAAAGGAAGTACTCACTACCAAGCCTACAGGAAAGCCAACCATCAACACCACTAAA
ACAAACATCAGAACTACACTGATCACCTCCAACACCCAAGGAAATCCAGAACACACAAGT
CAAGAGGAAACCCTCCACTCAACCACCTCCGAAGGCCATCCAAGCCTATCACAAGTCTAC
ACAACATCCGGTCAAGAGGAGACCCTCCACTCAACCACCTCCGAAGGCTATCCAAGCCCA
TCACAAGCCCACACAACATCCGAGTACCCATCACAATATCCATCCTCATCCAACATAGCA
AAATGA
>JHRSV442
ATGTCCAAAACCAAGGACCAACGCACCGCCAAGACTCTAGAAAGGACCTGGGACACTCTC
AATCATCTGTTATTCATATCATCGTGCTTATACAAGTTAAATCTTAAATCTATAGCACAA
ATCACATTATCTATTTTGGCAATGATAATCTCAACCTCACTTATAATTGCAGCCATCATA
TTCATAGCCTCGGCAAACCACAAAGTCACACTAACAACTGCAATCATACAAGATGCAACG
AACCAGATCAAGAACACAACCCCAACACACCTCACCCAGAATCCCCAGCTTGGAATCAGC
TTCTCCAATTTGTCCGGAACTACATCACAATCCACCATCATATTAGCTTCAACAACACCA
AGTGCTGAGTCAACCCCACAATCCACAACAGACAAGATCAAAAATATAACAACCACCCAA
ACATTACCTAGCAAACCCACCACAAAACAACGCCAAAATAAACCACAAAACAAACCCAAC
AATGATTTTCACTTTGAAGTGTTCAATTTTGTGCCCTGCAGCATATGCAGCGGCAATCCA
ACTTGCTGGGCTATCTGCAAGAGAATACCAAACAAAAAACCTGGAAAGAAAACCACCACC
AAACCCACAAAAAAACCAACCCTCAAGGCAACCAAAAAAGATCCCAAACCTCAAACCACA
AAACCAAAGGAAGTACTCACCACCAAGCCTACAGGAAAGCCAACCATCAACACCACTAAA
ACAAACATCAGAATCACACTGCTCACCTCCAACACCCGGGGGAATCCAGAACAAACAAGT
CAAGAGGAAACCCTCCTCTCAACCACCTCCAAAGGCTATCCAAGCCCATCACAAGTCTAT
ACAACATCCAGTCAAGAGGAAACCCTCCACTCAACCACCTCCGAAGGTTATCTAAGCCCA
TCACAAGTCTATACAACATCCGAGTACCTATCACAATCTCTATCTTCCTCCAACACAACA
AAATGA
>JHRSV445
ATGTCCAAAACCAAGGACCAACGCACCGCCAAGACACTAGAGAGGACCTGGGACACTCTC
AATCATCTATTATTCATATCATCGTGCTTATACAAGTTAAATCTTAAATCTATAGCACAA
ATCACATTATCTATTTTGGCAATGATAATCTCAACCTCACTTATAATTGCAGCCATCATA
TTCATAGCCTCGGCAAACCACAAAGTCACACTAACAACTGCAATCATACAAGATGCAACG
AACCAGATCAAGAACACAACCCCAACATACCTCACCCAGAATCCCCAGCTTGGAATCAGC
TTCTCCAATCTGTCCGGAACTACATCACAATCTACCACCATACTAGCTTCAACAACACCA
AGTGCTGAGTCAACCCCACAATCCACAACAGTCAAGATCAAAAACACAACAACGACCCAA
ATATCACCTAGCAAACCCACCACAAAACAACGCCAAAATAAACCACAAAACAAACCCAAC
AATGATTTTCACTTTGAAGTGTTCAATTTTGTACCCTGCAGCATATGCAGCAACAATCCA
ACTTGCTGGGCCATCTGCAAGAGAATACCAAACAAAAAACCTGGAAAGAAAACCACCACC
AAGCCCACAAAAAAACCAACCCTCAAGACAACCAAAAAAGATCCCAAACCTCAAACCACA
AAACCAAAGGTAGTACTCACTACCAAGCCTACAGGAAAGCCAACCATCAACACCACTAAA
ACAAACATCAGAACTACACTGCTCACCTCCAACACCAAAGGAAATCCAGAACACACAAGT
CAAGAGGAAACCCTCCACTCAACCACCTCCGAAGGCTATCCAAGCCCATCACAAGTCTAT
ACAACATCCGGTCAAGAGGAAACCCTCCACTCAACCACCTCCGAAGGCTATCCAAGCCCA
TCACAAGTCCATACAACATCCGAGTACCTATCACAATCTCTATCTTCATCCAACATAGCA
AAATGA
>JHRSV446
ATGTCCAAAACCAAGGACCAACGCACCGCCAAGACACTAGAAAGGACCTGGGACACTCTC
AATCATTTGTTATTCATATCATCGTGCTTATACAAGTTAAATCTTAAATCTATAGCACAA
ATCACATTATCTATTTTGGCAATGATAATCTCAACCTCACTTATAATTGTAGCCATCATA
TTCATAGCCTCGGCAAACCACAAAGTCACACTAACAACTGCAATCATACAAGATGCAACG
AACCAGATCAAGAACACAACCCCAACATACCTCACCCAGAATCCCCAGCTTGGAATCAGC
TTCTCCAATCTGTCCGGAACTACATCACAATCCACCACCATACCAGCCTCAACAACACCA
AGTGCTGAATCAACCCCACATTCCACAACAGTCAAGATCAAAAACACAACAACAACCCAA
ATATTGCCCAGCAAACCCACCACAAAACAACGCCAAAATAAACCACAAAACAAACCCAAC
AATGATTTTCACTTTGAAGTGTTCAATTTTGTACCCTGCAGCATATGCAGCAACAATCCA
ACTTGCTGGGCTATCTGCAAGAGAATACCAAACAAAAAACCTGGAAAGAAAACCACCACC
AAGCCCACAAAAAAACAAACCCTCAGGACAACCAAAAAAGATCCCAAACCTCAAACCACA
AAACCAAAGGAAGTACTCACTACCAAGCCTACAGGAAAGCCAACCATCAACACCACCAAA
ACAAACATCAGAACTACACTGATCACCTCCAACACCAAAGGAAATCCAGAACACACAAGT
CAAGAGGAAACCCTCCACTCAACCACCTCAGAAGGCTATCCAAGCCCATCACAAGTCTAC
ACAACATCCGGTCAAGAGGAGACCCTCCACTCAACCACCTCCGAAGGCTATCCAAGCCCA
TCACAAGCCCATACAACATCCGAGTACCCATCACAATCTCTATCTTCATCCAATATAGCA
AAATGA
>JHRSV456
ATGTCCAAAACCAAGGACCAACGCACCGCCAAGACACTAGAGAGGACCTGGGACACTCTC
AATCATCTATTATTCATATCATCGTGCTTATACAAGTTAAATCTTAAATCTATAGCACAA
ATCACATTATCTATTTTGGCAATGATAATCTCAACCTCACTTATAATTGCAGCCATCATA
TTCATAGCCTCGGCAAACCACAAAGTCACACTAACAACTGCAATCATACAAGATGCAACG
AACCAGATCAAGAACACAACTCCAACATACCTCACCCAGAATCCCCAGCTTGGAATCAGC
TTCTCCAATCTGTCCGGAACTACATCACAATCTACCACCATACTAGCTTCAACAACACCA
AGTGCTGAGTCAACCCCACAATCCACAACAGTCAAGATCAAAAACACAACAACGACCCAA
ATATCACCTAGCAAACCCACCACAAAACAACGCCAAAATAAACCACAAAACAAACCCAAC
AATGATTTTCACTTTGAAGTGTTCAATTTTGTACCCTGCAGCATATGCAGCAACAATCCA
ACTTGCTGGGCAATCTGCAAGAGAATACCAAACAAAAAACCCGGAAAGAAAACCACCACC
AAGCCCACAAAAAAACCAACCCTCAAGACAACCAAAAAAGATCCCAAACCTCAAACCACA
AAACCAAAGGTAGTACTCACTACCAAGCCCACAGGAAAGCCAACCATCAACACCACTAAA
ACAAACATCAGAACTACACTGCTCACCCCCAACACCAAAGGAAATCCAGAACACACAAGT
CAAGAGGAAACCCTCCACTCAACCACCTCCGAAGGCTATCCAAGCCCATCACAAGTCTAT
ACAACATCCGGTCAAGAGGAAACCCTCCACTCAACCACCTCCGAAGGCTATCCAAGCCCA
TCACAAGTCCATACAACATCCGAGTACCTATCACAATCTCTATCTTCATCCAACATAGCA
AAATGA
>JHRSV470
ATGTCCAAAACCAAGGACCAACGCACCGCCAAGACACTAGAAAGGACCTGGGACACTCTC
AATCATTTGTTATTCATATCATCGTGCTTATACAAGTTAAATCTTAAATCTATAGCACAA
ATCACATTATCTATTTTGGCAATGATAATCTCAACCTCACTTATAATTGTAGCCATCATA
TTCATAGCCTCGGCAAACCACAAAGTCACACTAACAACTGCAATCATACAAGATGCAACG
AACCAGATCAAGAACACAACCCCAACATACCTCACCCAGAATCCCCAGCTTGGAATCAGC
TTCTCCAATCTGTCCGGAACTACATCACAATCCACCACCATACTAGCTTCAACAACACCA
AGTGCTGAATCAACCCCACATTCCACAACAGTCAAGATCAAAAATATAACAACCACCCAA
ATATTGCCTAGCAAACCCACCACAAAACAACGCCAAAATAAACCACAAAACAAACCCAAC
AATGATTTTCACTTTGAAGTGTTCAATTTTGTACCCTGCAGCATCTGCAGCAACAATCCA
ACTTGCTGGGCTATCTGCAAGAGAATACCAAACAAAAAACCTGGAAAGAAAACCACCACC
AAGCCCACAAAAAAACAAACCCTCAGGACAACCAAAAAAGATCCCAAACCTCAAACCACA
AAACCAAAGGAAGTACTCACTACCAAGCCTACAGGAAAGCCAACCATCAACACCACTAAA
ACAAACATCAGAACTACACTGATCACCTCCAACACCAAAGGAAATCCAGAACACACAAGT
CAAGAGGAAACCCTCCACTCAACCACCTCAGAAGGCTATCCAAGCCCATCACAAGTCTAC
ACAACATCCGGTCAAGAGGAGACCCTCCACTCAACCACCTCCGAAGGCTATCCAAGCCCA
TCACAAGCCCATACAACATCCGAGTACCCATCACAATCTCTATCTTCATCCAACATAGCA
AAATGA
>JHRSV479
ATGTCCAAAACCAAGGACCAACGCACCGCCAAGACACTAGAGAGGACCTGGGACACTCTC
AATCATCTATTATTCATATCATCGTGCTTATACAAGTTAAATCTTAAATCTATAGCACAA
ATCACATTATCTATTTTGGCAATGATAATCTCAACCTCACTTATAATTGCAGCCATCATA
TTCATAGCCTCGGCAAACCACAAAGTCACACTAACAACTGCAATCATACAAGATGCAACG
AACCAGATCAAGAACACAACTCTAACATACCTCACCCAGAATCCCCAGCTCGGAATCAGC
TTCTCCAATCTGTCCGGAACTACATCACAATCTACCACCATACTAGCTTCAACAACACCA
AGTGCTGAGTCAACCCCACAATCCACAACAGTCAAGATCAAAAACACAACAACGACCCAA
ATATCACCTAGCAAACCCACCACAATACAACGCCAAAATAAACCACAAAACAAACCCAAC
AATGATTTTCACTTTGAAGTGTTCAATTTTGTACCCTGCAGCATATGCAGCAACAATCCA
ACTTGCTGGGCAATCTGCAAGAGAATACCAAACAAAAAACCCGGAAAGAAAACCACCACC
AAGCCCACAAAAAAACCAACCCTCAAGACAACCAAAAAAGATCCCAAACCTCAAACCACA
AAACCAAAGGTAGTACTCACTACCAAGCCCACAGGAAAGCCAACCATCAACACCACTAAA
ACAAACATCAGAACTACACTGCTCACCCCCAACACCAAAGGAAAACCAGAACACACAAGT
CAAGAGGAAACCCTCCACTCAACCACCTCCGAAGGCTATCCAAGCCCATCACAAGTCTAT
ACAACATCCGGTCAAGAGGAAACCCTCCACTCAACCACCTCCGAAGGCTATCCAAGCCCA
TCACAAGTCCATACAACATCCGAGTACCTATCACAATCTCTATCTTCATCCAACATAGCA
AAATGA
>JHRSV493
ATGTCCAAAACCAAGGACCAACGCACCGCCAAGACACTAGAGAGGACCTGGGACACTCTC
AATCATCTATTATTCATATCATCGTGCTTATACAAGTTAAATCTTAAATCTATAGCACAA
ATCACATTATCTATTTTGGCAATGATAATCTCAACCTCACTTATAATTACAGCCATCATA
TTCATAGCCTCGGCAAACCACAAAGTCACACTAACAACTGCAATCATACAAGATGCAACG
AACCAGATCAAGAACACAACCCCAACATACCTCACCCAGAATCCCCAGCTTGGAATCAAC
TTCTCCAATCTGTCCGGAACTACATCACAATCTACCACCATACTAGCTTCAACAACACCA
AGTGCTGGGTCAACCCCACAATCCACAACAGTCAAGATCAAAAACACAACAACGACCCAA
ATATCACCTAGCAAACCCACCACAAAACAACGCCAAAATAAACCACAAAACAAACCCAAC
AATGATTTTCACTTTGAAGTGTTCAATTTTGTACCCTGCAGCATATGCAGCAACAATCCA
ACTTGCTGGGCAATCTGCAAGAGAATACCAAACAAAAAACCTGGAAAGAAAACCACCACC
AAGCCCACAAAAAAACCAACCCTCAAGACAACCAAAAAAGATCCCAAACCTCAAACCACA
AAACCAAAGGTAGTACTCACTACCAAGCCTACAGGAAAGCCAACCATCAACACCACTAAA
ACAAACATCAGAACTACACTGCTCACCTCCAACACCAAAGGAAATCCAGAACACACAAGT
CAAGAGGAAACCCTCCACTCAACCACCTCCGAAGGCTATCCAAGCCCATCACAAGTCTAT
ACAACATCCGGTCAAGAGGAAACCCTCCACTCAACCACCCCCGAAGGCTATCCAAGCCCA
TCACAAGTCCATACAACATCCGAGTACCTATCACAATCTCTATCTTCATCCAACATAGCA
AAATGA
>JHRSV494
ATGTCCAAAACCAAGGACCAACGCACCGCCAAGACTCTAGAAAGGACCTGGGACACTCTC
AATCATCTGTTATTCATATCATCGTGCTTATACAAGTTAAATCTTAAATCTATAGCACAA
ATCACATTATCTATTTTGGCAATGATAATCTCAACCTCACTTATAATTGCAGCCATCATA
TTCATAGCCTCGGCAAACCACAAAGTCACACTAACAACTGCAATCATACAAGATGCAACG
AACCAGATCAAGAACACAACCCCAACATACCTCACCCAGAATCCCCAGCTTGGAATCAGC
TTCTCCAATCTGTCCGGAACTACATCACAATCCACCATCATACTAGCTTCAACAACACCA
AGTGCTGAATCAACCCCACAATCCACTACAGACAAGATCAAAAATATAACAACCACCCAA
ACATCACCTAGCAACCCCACCACGAAACAACGCCAAAATAAACCACAAAACAAACCCAAC
AATGATTTTCACTTTGAAGTGTTCAATTTTGTACCCTGCAGCATATGCAGCGGCAATCCA
ACTTGCTGGGCCATCTGCAAGAGAATACCAAACAAAAAACCTGGAAAGAAAACCACCACC
AAACCCACAAAAAAACCAACCCTCAAAACAACCAAAAAAGATCCCAAACCTCAAACCACA
AAACCAAAGGAAGTACTCACCACCAAGCCCACAGGAAAGCCAACCATCAACACCACTAAA
ACCAACATCAAGGCCCCACTGCTCACCACCAGCACCAAAGGAAATCCAGAACAAACAAGT
CAAGAGGAAACCCTCCTCTCAACCACCTCCGAAGGCTATCCAAGCCCATCACAAGTCTAT
ACAACATCCGGTCAAGAGGAAACCCTCCACTCAACCACCTCCGAAGGCTATCTAAGCCCA
TCACAAGTCTATACAACATCCGAGTACCTATCACAATCTCTATCTTCCTCCAACACAACA
AAATGA
>JHRSV508
ATGTCCAAAACCAAGGACCAACGCACCGCCAAGACTCTAGAAAGGACCTGGGACACTCTC
AATCATCTGTTATTCATATCATCGTGCTTATACAAGTTAAATCTTAAATCTATAGCACAA
ATCACATTATCTATTTTGGCAATGATAATCTCAACCTCACTTATAATTGCAGCCATCATA
TTCATAGCCTCGGCAAACCACAAAGTCACACTAACAACTGCAATCATACAAGATGCAACG
AACCAGATCAAGAACACAACCCCAACATACCTCACCCAGAATCCCCAGCTTGGAATCAGC
TTCTCCAATCTGTCCGGAACTACATCACAATCCACCATCATACTAGCTTCAACAACACCA
AGTGCTGAATCAACCCCACAATCCACAACAGACAAGATCAAAAATATAACAACCACCCAA
ACATCACCTAGCAACCCCACCACAAAACAACGCCAAAATAAACCACAAAACAAACCCAAC
AATGATTTTCACTTTGAAGTGTTCAATTTTGTACCCTGCAGCATATGCAGCGGCAATCCA
ACTTGCTGGGCCATCTGCAAGAGAATACCAAACAAAAAACCTGGAAAGAAAACCACCACC
AAACCCACAAAAAAACCAACCCTCAAAACAACCAAAAAAGATCCCAAACCTCAAACCACA
AAACCAAAGGAAGTACTCACCACCAAGCCCACAGGAAAGCCAACCATCAACACCACTAAA
ACAAACATCAGAGCCACACTGCTCACCTCCAACACCAAAGGAAATCCAGAACAAACAAGT
CAAGAGGAAACCCTCCTCTCAACCACCTCCGAAGGCTATCCAAGCCCATCACAAGTCTAT
ACAACATCCGGTCAAGAGGAAACCCTCCACTCAACCACCTCCGAAGGCTATCTAAGCCCA
TCACAGGTCTATACAACATCCGAGTACCTATCACAATCTCTATCTTCCTCCAACACAACA
AAATGA
>JHRSV505
ATGTCCAAAACCAAGGACCAACGCACCGCCAAGACACTAGAAAGGACCTGGGACACTCTC
AATCATTTGTTATTCATATCATCGTGCTTATACAAGTTAAATCTTAAATCTATAGCACAA
ATCACATTATCTATTTTGGCAATGATAATCTCAACCTCACTTATAATTGTAGCCATCATA
TTCATAGCCTCGGCAAACCACAAAGTCACACTAACAACTGCAATCATACAAGATGCAACG
AACCAGATCAAGAACACAACCCCAACATACCTCACCCAGAATCCCCAGCTTGGAATCAGC
TTCTCCAATCTGTCCGGAACTACATCACAATCCACCACCATACTAGCTTCAACAACACCA
AGTGCTGAATCAACCCAACAATCCACAACAGTCAAGATCAAAAATATAACAACAACCCAA
ATATTACCTAGCAAACCCACCACAAAACAACGCCAAAATAAACCACAAAACAAACCCAAC
AATGATTTTCACTTTGAAGTGTTCAATTTTGTACCCTGCAGCATATGCAGCAACAATCCA
ACTTGCTGGGCTATCTGCAAGAGAATACCAAACAAAAAACCTGGAAAGAAAACCACCACC
AAGCCCACAAAAAACCAAACCCTCAGGACAACCAAAAAAGATCCCAAACCTCAAACCACA
AAACCAAAGGAAGTACTCACTACCAAGCCTACAGGAAAGCCAACCATCAACACCACCAAA
ACAAACATCAGAACTACACTGATCACCTCCAACACCAAAGGAAATCCAGAACACACAAGT
CAAGAGGAAACCCTCCACTCAACCACCTCAGAAGGCCATCCAAGCCCATCACAAGTCCAC
ACAACATCCGGTCAAGAGGAGACCCTCCACTCAACCACCTCTGAAGGCTATCCAAGCCCG
TCACAAGCCCATACAACATCCGAGTACCCATCACAATCTCTATCTTCATCCAACATAGCA
AAATGA
>JHRSV516
ATGTCCAAAACCAAGGACCAACGCACCGCCAAGACACTAGAAAGGACCTGGGACACTCTC
AATCATTTGTTATTCATATCATCGTGCTTATACAAGTTAAATCTTAAATCTATAGCACAA
ATCACATTATCTATTTTGGCAATGATAATCTCAACCTCACTTATAATTGTAGCCATCATA
TTCATAGCCTCGGCAAACCACAAAGTCACACTAACAACTGCAATCATACAAGATGCAACG
AACCAGATCAAGAACACAACCCCAACATACCTCACCCAGAATCCCCAGCTTGGAATCAGC
TTCTCCAATCTGTCCGGAACTACATCACAATCCACCACCATACTAGCTTCAACAACACCA
AGTGCTGAATCAACCCAACAATCCACAACAGTCAAGATCAAAAACACAACAACAACCCAA
ATATTACCTAGCAAACCCACCACAAAACAACGCCAAAATAAACCACAAAACAAACCCAAC
AATGATTTTCACTTTGAAGTGTTCAATTTTGTACCCTGCAGCATATGCAGCAACAATCCA
ACTTGCTGGGCTATCTGCAAGAGAATACCAAACAAAAAACCTGGAAAGAAAACCACCACC
AAGCCCACAAAAGACCAAACCCTCAGGACAACCAAAAAAGATCCCAAACCTCAAACCACA
AAACCAAAGGAAGTACTCACTACCAAGCCTACAGGAAAGCCAACCATCAACACCACTAAA
ACAAACATCAGAACTACACTGATCACCTCCAACACCAAAGGAAATCCAGAACACACAAGT
CAAGAGGAAACCCTCCACTCAACCACCTCAGAAGGCCATCCAAGCCCATCACAAGTCCAC
ACAACATCCGGTCAAGAGGAGACCCTCCACTCAACCACCTCTGAAGGCTATCCAAGCCCG
TCACAAGCCCATACAACATCCGAGTACCCATCACAATCTCTATCTTCATCCAACATAGCA
AAATGA
>JHRSV512
ATGTCCAAAACCAAGGACCAACGCACCGCCAAGACACTAGAAAGGACCTGGGACACTCTC
AATCATCTGTTATTCATATCATCGTGCTTATACAAGTTAAATCTTAAATCTATAGCACAA
ATCACATTATCTATTTTGGCAATGATAATCTCAACTTCACTTATAATTGTAGCCATCATA
TTCATAGCCTCGGCAAACCACAAAGTCACACTAACAACTGCAATTATAATAATTGCAACG
AACCAGATCAAGAACACAACCCCAACATACCTCACCCAGAATCCCCAGCTTGGAATCAGC
TTCTCCAATCTGTCCGGCACTACATCACAATCCACCACCATACTAGCTTCAATAACACCA
AATGCCGAATCAACCCCACTATCCACAACAGTCAAGATCAAAAATATAACAACCACCCAA
ATATTACCTAGCAAACCCACCACAAAACAACGCCAAAATAAACCACAAAACAAACCCAAC
AATGATTTTCACTTTGAAGTGTTCAATTTTGTACCCTGCAGCATATGCAGCAACAATCCA
ACTTGCTGGGCTATCTGCAAGAGAATACCAAACAAAAAACCTGGAAAGAAAACCACCACT
AAGCCCACAAAAAAACAAACCCTCAGGACAACCAAAAAAGATCCCAAACCTCAAACCACA
AAACCAAAGGAAGTACTCACTACCAAGCCTACAGGAAAGCCAACCATCAACACCACTAAA
ACAAACATCAGAACTACACTGATCACCTCCAACACCCAAGGAAATCCAGAACACACAAGT
CAAGAGGAAACCCTCCACTCAACCACCTCCGAAGGCCATCCAAGCCTATCACAAGTCTAC
ACAACATCCGGTCAAGAGGAGACCCTCCACTCAACCACCTCCGAAGGCTATCCAAGCCCA
TCACAAGCCCACACAACATCCGAGTACCCATCACAATATCCATCCTCATCCAACATAGCA
AAATGA
>JHRSV525
ATGTCCAAAACCAAGGACCAACGCACCGCCAAGACACTAGAAAGGACCTGGGACACTCTC
AATCATTTGTTATTCATATCATCGTGCTTATACAAGTTAAATCTTAAATCTATAGCACAA
ATCACATTATCTATTTTGGCAATGATAATCTCAACCTCACTTATAATTGTAGCCATCATA
TTCATAGCCTCGGCAAACCACAAAGTCACACTAACAACTGCAATCATACAAGATGCAACG
AACCAGATCAAGAACACAACCCCAACATACCTCACCCAGAATCCCCAGCTTGGAATCAGC
TTCTCCAATCTGTCCGGAACTACATCACAATCCACCACCATACTAGCTTCAACAACACCA
AGTGCTGAATCAACCCCACATTCCACAACAGTCAAGATCAAAAACACAACAACAACCCAA
ATATTGCCTAGCAAACCCACCACAAAACAACGCCAAAATAAACCACAAAACAAACCCAAC
AATGATTTTCACTTTGAAGTGTTCAACTTTCTACCCTGCAGCACCTGC---AACAATCCA
ACTTGCTGGGCTATCTGCAAGAGAATACCAAACAAAAAACCTGGAAAGAAAACCACCACC
AAGCCCACAAAAAAACAAACCCTCAGGACAACCAAAAAAGATCCCAAACCTCAAACCACA
AAACCAAAGGAAGTACTCACTACCAAGCCTACAGGAAAGCCAACCATCAACACCACCAAA
ACAAACATCAGAACTACACTGATCACCTCCAACACCAAAGGAAATCCAGAACACACAAGT
CAAGAGGAAACCCTCCACTCAACCACCTCAGAAGGCTATCCAAGCCCATCACAAGTCTAC
ACAACATCCGGTCAAGAGGAGACCCTCCACTCAACCACCTCCGAAGGCTATCCAAGCCCA
TCACAAGCCCATACAACATCCGAGTACCCATCACAATCTCTATCTTCATCCAACATAGCA
AAATGA
>JHRSV517
ATGTCCAAAACCAAGGACCAACGCACCGCCAAGACACTAGAAAGGACCTGGGACACTCTC
AATCATTTGTTATTCATATCATCGTGCTTATACAAGTTAAATCTTAAATCTATAGCACAA
ATCACATTATCTATTTTGGCAATGATAATCTCAACCTCACTTATAATTGTAGCCATCATA
TTCATAGCCTCGGCAAACCACAAAGTCACACTAACAACTGCAATCATACAAGATGCAACG
AACCAGATCAAGAACACAACCCCAACATACCTCACCCAGAATCCCCAGCTTGGAATCAGC
TTCTCCAATCTGTCCGGAACTACATCACAATCCACCACCATACTAGCTTCAACAACACCA
AGTGCTGAATCAACCCAACAATCCACAACAGTCAAGATCAAAAACACAACAATAACCCAA
ATATTACCTAGCAAACCCACCACAAAACAACGCCAAAATAAACCACAAAACAAACCCAAC
AATGATTTTCACTTTGAAGTGTTCAATTTTGTACCCTGCAGCATATGCAGCAACAATCCA
ACTTGCTGGGCTATCTGCAAGAGAATACCAAACAAAAAACCTGGAAAGAAAACCACCACC
AAGCCCACAAAAAACCAAACCCTCAGGACAACCAAAAAAGATCCCAAACCTCAAACCACA
AAACCAAAGGAAGTACTCACTACCAAGCCTACAGGAAAGCCAACCATCAACACCACTAAA
ACAAACATCAGAACTACACTGATCACCTCCAACACCAAAGGAAATCCAGAACACACAAGT
CAAGAGGAAACCCTCCACTCAACCACCTCAGAAGGCCATCCAAGCCCATCACAAGTCCAC
ACAACATCCGGTCAAGAGGAGACCCTCCACTCAACCACCTCTGAAGGCTATCCAAGCCCG
TCACAAGCCCATACAACATCCGAGTACCCATCACAATCTCTATCTTCATCCAACATAGCA
AAATGA
>JHRSV530
ATGTCCAAAACCAAGGACCAACGCACCGCCAAGACACTAGAGAGGACCTGGGACACTCTC
AATCATCTATTATTCATATCATCGTGCTTATACAAGTTAAATCTTAAATCTATAGCACAA
ATCACATTATCTATTTTGGCAATGATAATCTCAACCTCACTTATAATTGCAGCCATCATA
TTCATAGCCTCGGCAAACCACAAAGTCACACTAACAACTGCAATCATACAAGATGCAACG
AACCAGATCAAGAACACAACCCCAACATACCTCACCCAGAATCCCCAGCTTGGAATCAGC
TTCTCCAATCTGTCCGGAACTACATCACAATCTACCACCATACTAGCTTCAACAACACCA
AGTGCTGAGTCAACCCCACAATCCACAACAGTCAAGATCAAAAACACAACAACGACCCAA
ATATCACCTAGCAAACCCACCACAAAACAACGCCAAAATAAACCACAAAACAAACCCAAC
AATGATTTTCACTTTGAAGTGTTCAATTTTGTACCCTGCAGCATCTGCAGCAACAATCCA
ACTTGCTGGGCCATCTGCAAGAGAATACCAAACAAAAAACCTGGAAAGAAAACCACCACC
AAGCCCACAAAAAAACCAACCCTCAAGACAACCAAAAAAGATCCCAAACCTCAAACCACA
AAACCAAAGGTAGTACTCACTACCAAGCCTACAGGAAAGCCAACCATCAACACCACTAAA
ACAAACATCAGAACTACACTGCTCACCTCCAACACCAAAGGAAATCCAGAACACACAAGT
CAAGAGGAAACCCTCCACTCAACCACCTCCGAAGGCTATCCAAGCCCATCACAAGTCTAT
ACAACATCCGGTCAAGAGGAAACCCTCCACTCAACCACCTCCGAAGGCTATCCAAGCCCA
TCACAAGTCCATACAACATCCGAGTACCTATCACAATCTCTATCTTCATCCAACATAGCA
AAATGA
>JHRSV526
ATGTCCAAAACCAAGGACCAACGCACCGCCAAGACTCTAGAAAGGACCTGGGACACTCTC
AATCATCTGTTATTCATATCATCGTGCTTATACAAGTTAAATCTTAAATCTATAGCACAA
ATCACATTATCTATTTTGGCAATGATAATCTCAACCTCACTTATAATTGCAGCCATCATA
TTCATAGCCTCGGCAAACCACAAAGTCACACTAACAACTGCAATCATACAAGATGCAACG
AACCAGATCAAGAACACAACCCCAACATACCTCACCCAGAATCCCCAGCTTGGAATCAGC
TTCTCCAATCTGTCCGGAACTACATCACAATCCACCATCATACTAGCTTCAACAACACCA
AGTGCTGAATCAACCCCACAATCCACTACAGACAAGATCAAAAATATAACAACCACCCAA
ACATCACCTAGCAACCCCACCACAAAACAACGCCAAAATAAACCACAAAACAAACCCAAC
AATGATTTTCACTTTGAAGTGTTCAATTTTGTACCCTGCAGCATATGCAGCGGCAATCCA
ACTTGCTGGGCCATCTGCAAGAGAATACCAAACAAAAAACCTGGAAAGAAAACCACCACC
AAACCCACAAAAAAACCAACCCTCAAAACAACCAAAAAAGATCCCAAACCTCAAACCACA
AAACCAAAGGAAGTACTCACCACCAAGCCCACAGGAAAGCCAACCATCAACACCACTAAA
ACAAACATCAGAGCCACACTGCTCACCTCCAACACCAAAGGAAATCCAGAACAAACAAGT
CAAGAGGAAACCCTCCTCTCAACCACCTCCGAAGGCTATCCAAGCCCATCACAAGTCTAT
ACAACATCCGGTCAAGAGGAAACCCTCCACTCAACCACCTCCGAAGGCTATCTAAGCCCA
TCACAAGTCTATACAACATCCGAGTACCTATCACAATCTCTATCTTCCTCCAACACAACA
AAATGA
>JHRSV532
ATGTCCAAAACCAAGGACCAACGCACCGCCAAGACACTAGAGAGGACCTGGGACACTCTC
AATCATCTATTATTCATATCATCGTGCTTATACAAGTTAAATCTTAAATCTATAGCACAA
ATCACATTATCTATTTTGGCAATGATAATCTCAACCTCACTTATAATTGCAGCCATCATA
TTCATAGCCTCGGCAAACCACAAAGTCACACTAACAACTGCAATCATACAAGATGCAACG
AACCAGATCAAGAACACAACTCCAACATACCTCACCCAAAATCCCCAGCTTGGAATCAGC
TTCTCCAATCTGTCCGAAACTACATCACAATCCACCACCATGCTAGCCTCAACAACACCA
AGTGCTGAGTCAACCCCGCAATCCACAACAGTCAAGATTAAAAATATAACAACCACCCAA
ATATCACCTAGCAAACCCACCACAAAACAACGCCAAAATAAACCGCAAAACAAACCCAAC
AATGATTTTCACTTTGAAGTGTTCAATTTTGTACCCTGCAGCATATGCAGCAACAATCCA
ACTTGCTGGGCCATCTGCAAGAGAATACCAAACAAAAAACCTGGAAAGAAAACCACCACC
AAGCCCACAAAGAAACCAACCCTCAAGACAACCAAAAAAGATCCCAAACCTCAAACCACA
AAACCAAAAGAAGTACTCACTACCAAGCCTACAGGAAAGCCAACCATCAACACCACTAAA
ACAAACATCAGAACTACACTGCTCACCTCCAACACCAAAGGAACTCCAGAACACACAAGT
CAAGAGGAAACCCTCCACTCAACCACCTCCGAAGGTTATCCAAGCCCATCACAAGTCCAT
ACAACATCCGGTCAAGAGGAAACCCTCCACTCAACCACCTCCGAAGGCTATCCAAGCCTA
TCACAAGTCCATACAACATCCGAGTACCTATCACAATCTCTATCTTCATCCAACAAAGCA
AAATGA
>JHRSV538
ATGTCCAAAACCAAGGACCAACGCACCGCCAAGACACTAGAGAGGACCTGGGACACTCTC
AATCATCTATTATTCATATCATCGTGCTTATACAAGTTAAATCTTAAATCTATAGCACAA
ATCACATTATCTATTTTGGCAATGATAATCTCAACCTCACTTATAATTGCAGCCATCATA
TTCATAGCCTCGGCAAACCACAAAGTCACACTAACAACTGCAATCATACAAGATGCAACG
AACCAGATCAAGAACACAACCCCAACATACCTCACCCAGAATCCCCAGCTTGGAATCAGC
TTCTCCAATCTGTCCGGAACTACATCACAATCTACCACCATACTAGCTTCAACAACACCA
AGTGCTGAGTCAACCCCACAATCCACAACAGTCAAGATCAAAAACACAACAACGACCCAA
ATATCACCTAGCAAACCCACCACAAAACAACGCCAAAATAAACCACAAAACAAACCCAAC
AATGATTTTCACTTTGAAGTGTTCAATTTTGTACCCTGCAGCACATGCAGCAACAATCCA
ACTTGCTGGGCCATCTGCAAGAGAATACCAAACAAAAAACCTGGAAAGAAAACCACCACC
AAGCCCACAAAAAAACCAACCCTCAAGACAACCAAAAAAGATCCCAAACCTCAAACCACA
AAACCAAAGGTAGTACTCACTACCAAGCCTACAGGAAAGCCAACCATCAACACCACTAAA
ACAAACATCAGAACTACACTGCTCACCTCCAACACCAAAGGAAATCCAGAACACACAAGT
CAAGAGGAAACCCTCCACTCAACCACCTCCGAAGGCTATCCAAGCCCATCACAAGTCTAT
ACAACATCCGGTCAAGAGGAAACCCTCCACTCAACCACCTCCGAAGGCTATCCAAGCCCA
TCACAAGTCCATACAACATCCGAGTACCTATCACAATCTCTATCTTCATCCAACATAGCA
AAATGA
>JHRSV549
ATGTCCAAAACCAAGGACCAACGCACCGCCAAGACACTAGAGAGGACCTGGGACACTCTC
AATCATCTATTATTCATATCATCGTGCTTATACAAGTTAAATCTTAAATCTATAGCACAA
ATCACATTATCTATTTTGGCAATGATAATCTCAACCTCACTTATAATTGCAGCCATCATA
TTCATAGCCTCGGCAAACCACAAAGTCACACTAACAACTGCAATCATACAAGATGCAACG
AACCAGATCAAGAACACAACTCCAACATACCTCACCCAAAATCCCCAGCTTGGAATCAGC
TTCTCCAATCTGTCCGAAACTACATCACAATCCACCACCATACTAGCCTCAACAACACCA
AGTGCTGAGTCAACCCCACAATCCACAACAGTCAAGATCAAAAACACAGCAACAACCCAA
ATATCACCTAGCAAACCCACCACAAAACAACGCCAAAATAAACCACAAAACAAACCCAAC
AATGATTTTCACTTTGAAGTGTTCAATTTTGTACCCTGCAGCATATGCAGCAACAATCCA
ACTTGCTGGGCCATCTGCAAGAGAATACCAAACAAAAAACCTGGAAAGAAAACCACCACC
AAGCCCACAAAGAAACTAACCCTCAAGACAACCAAAAAAGATCCCAAACCTCAAACCACA
AAACCAAAGGAAGTACTCACTACCAAGCCTACAGGAAAGCCAACCATCAACACCACTAAA
ACAAACATCAGAACTACACTGCTCACCTCCAACACCAAAGGAACTCCAGAACACACAAGT
CAAGAGGAAACCCTCCACTCAACCATCTCCGAAGGTTATCCAAGCCCATCACAAGTCCAT
ACAACATCCGGTCAAGAGGAAACCCTCCACTCAACCACCTCCGAAGGCTATCCAAGCCCA
TCACAAGTCCACACAACATCCAAGTACCTATCACAATCTCTATCCTCATCCAACACAACA
AAATGA
>JHRSV536
ATGTCCAAAACCAAGGACCAACGCACCGCCAAGACTCTAGAAAGGACCTGGGACACTCTC
AATCATCTGTTATTCATATCATCGTGCTTATACAAGTTAAATCTTAAATCTATAGCACAA
ATCACATTATCTATTTTGGCAATGATAATCTCAACCTCACTTATAATTGCAGCCATCATA
TTCATAGCCTCGGCAAACCACAAAGTCACACTAACAACTGCAATCATACAAGATGCAACG
AACCAGATCAAGAACACAACCCCAACATACCTCACCCAGAATCCTCAGCTTGGAATCAGC
TCCTCCAATCTGTCCGGAACTACATCACAATCCACCATCATACTAGCTTCAACAACACCA
AGTGCTGAGTCAATCCCACAATCCACAACAGACAAGATCAAAAATATAACAACCACCCAA
ATATTACCTAGCAAACCCACCACAAAACAACGCCAAAATAAACCACAAAACAAACCCAAC
AATGATTTTCACTTTGAAGTGTTCAATTTTGTGCCCTGCAGCATATGCAGCGGCAATCCA
ACTTGCTGGGCTATCTGCAAGAGAATACCAAACAAAAAACCTGGAAAGAAAACCACCACC
AAACCCACAAAAAAACCAACCCTCAAGACAACCAAAAAAGATCCCAAACCTCAAACCACC
AAACCAAAGGAAGTACTCACCACCAAGACTACAGGAAAGCCAACCATCAACACCACTAAA
ACAAACACCAGAACTACACTGCTCACCTCCAACACCAAAGGAAAACCAGAACAAACAAGT
CAAGAGGAAACCCTCCTCTCAACCACCTCCGAAGGCTATCCAAGCCCATCACAAGTCTAT
ACAACATCCGGTCAAGAGGAAACCCTCCACTCAACCACCTCCGAAGGCTATCTAAGCCCA
TCACAAGTCCATACAACATCCGAGTACCTATCACAATCTCTATCTTCATCCAACACAACA
AAATGA
>JHRSV556
ATGTCCAAAACCAAGGACCAACGCACCGCCAAGACTCTAGAAAGGACCTGGGACACTCTC
AATCATCTGTTATTCATATCATCGTGCTTATACAAGTTAAATCTTAAATCTATAGCACAA
ATCACATTATCTATTTTGGCAATGATAATCTCAACCTCACTTATAATTGCAGCCATCATA
TTCATAGCCTCGGCAAACCACAAAGTCACACTAACAACTGCAATCATACAAGATGCAACG
AACCAGATCAAGAACACAACCCCAACATACCTCACCCAGAATCCCCAGCTTGGAATCAGC
TTCTCCAATCTGTCCGGAACTACATCACAATCCACCATCATACTAGCTTCAACAACACCA
AGTGCTGAATCAACCCCACAATCCACTACAGACAAGATCAAAAATATAACAACCACCCAA
ACATCACCTAGCAACCCCACCACAAAACAACGCCAAAATAAACCACAAAACAAACCCAAC
AATGATTTTCACTTTGAAGTGTTCAATTTTGTACCCTGCAGCATATGCAGCGGCAATCCA
ACTTGCTGGGCCATCTGCAAGAGAATACCAAACAAAAAACCTGGAAAGAAAACCACCACC
AAACCCACAAAAAAACCAACCCTCAAAACAACCAAAAAAGATCCCAAACCTCAAACCACA
AAACCAAAGGAAGTACTCACCACCAAGCCCACAGGAAAGCCAACCATCAACACCACTAAA
ACAAACATCAGAGCCACACTGCTCACCTCCAACACCAAAGGAAATCCAGAACAAACAAGT
CAAGAGGAAACCCTCCTCTCAACCACCTCCGAAGGCTATCCAAGCCCATCACAAGTCTAT
ACAACATCCGGTCAAGAGGAAACCCTCCACTCAACCACCTCCGAAGGCTATCTAAGCCCA
TCACAAGTCTATACAACATCCGAGTACCTATCACAATCTCTATCTTCCTCCAACACAACA
AAATGA
>JHRSV550
ATGTCCAAAACCAAGGACCAACGCACCGCCAAGACACTAGAGAGGACCTGGGACACTCTC
AATCATCTATTATTCATATCATCGTGCTTATACAAGTTAAATCTTAAATCTATAGCACAA
ATCACATTATCTATTTTGGCAATGATAATCTCAACCTCACTTATAATTGCAGCCATCATA
TTCATAGCCTCGGCAAACCACAAAGTCACACTAACAACTGCAATCATACAAGATGCAACG
AACCAGATCAAGAACACAACTCCAACATACCTCACCCAAAATCCCCAGCTTGGAATCAGC
TTCTCCAATCTGTCCGAAACTACATCACAATCCACCACCATACTAGCCTCAACAACACCA
AGTGCTGAGTCAACCCCACAATCCACAACAGTCAAGATCAAAAACACAGCAACAACCCAA
ATATCACCTAGCAAACCCACCACAAAACAACGCCAAAATAAACCACAAAACAAACCCAAC
AATGATTTTCACTTTGAAGTGTTCAATTTTGTACCCTGCAGCATATGCAGCAACAATCCA
ACTTGCTGGGCCATCTGCAAGAGAATACCAAACAAAAAACCTGGAAAGAAAACCACCACC
AAGCCCACAAAGAAACTAACCCTCAAGACAACCAAAAAAGATCCCAAACCTCAAACCACA
AAACCAAAGGAAGTACTCACTACCAAGCCTACAGGAAAGCCAACCATCAACACCACCAAA
ACAAACATCAGAACTACACTGCTCACCTCCAACACCAAAGGAACTCCAGAACACACAAGT
CAAGAGGAAACCCTCCACTCAACCATCTCCGAAGGTTATCCAAGCCCATCACAAGTCCAT
ACAACATCCGGTCAAGAGGAAACCCTCCACTCAACCACCTCCGAAGGCTATCCAAGCCCA
TCACAAGTCCACACAACATCCAAGTACCTATCACAATCTCTATCCTCATCCAACACAACA
AAATGA
>JHRSV576
ATGTCCAAAACCAAGGACCAACGCACCGCCAAGACACTAGAAAGGACCTGGGACACTCTC
AATCATTTGTTATTCATATCATCGTGCTTATACAAGTTAAATCTTAAATCTATAGCACAA
ATCACATTATCTATTTTGGCAATGATAATCTCAACCTCACTTATAATTGTAGCCATCATA
TTCATAGCCTCGGCAAACCACAAAGTCACACTAACAACTGCAATCATACAAGATGCAACG
AACCAGATCAAGAACACAACCCCAACATACCTCACCCAGAATCCCCAGCTTGGAATCAGC
TTCTCCAATCTGTCCGGAACTACATCACAATCCACCACCATACTAGCTTCAACAACACCA
AGTGCTGAATCAACCCAACAATCCACAACAGTCAAGATCAAAAACACAACAACAACCCAA
ATATTACCTAGCAAACCCACCACAAAACAACGCCAAAATAAACCACAAAACAAACCCAAC
AATGATTTTCACTTTGAAGTGTTCAATTTTGTACCCTGCAGCATATGCAGCAACAATCCA
ACCTGCTGGGCTATCTGCAAGAGAATACCAAACAAAAAACCTGGAAAGAAAACCACCACC
AAGCCCACAAAAAACCAAACCCTCAGGACAACCAAAAAAGATCCCAAACCTCAAACCACA
AAACCAAAGGAAGTACTCACTACCAAGCCTACAGGAAAGCCAACCATCAACACCACCAAA
ACAAACATCAGAACTACACTGATCACCTCCAACACCAAAGGAAATCCAGAACACACAAGT
CAAGAGGAAACCCTCCACTCAACCACCTCAGAAGGCCATCCAAGCCCATCACAAGTCCAC
ACAACATCCGGTCAAGAGGAGACCCTCCACTCAACCACCTCTGAAGGCTATCCAAGCCCG
TCACAAGCCCATACAACATCCGAGTACCCATCACAATCTCTATCTTCATCCAACATAGCA
AAATGA
>JHRSV589
ATGTCCAAAACCAAGGACCAACGCACCGCCAAGACTCTAGAAAGGACCTGGGACACTCTC
AATCATCTGTTATTCATATCATCGTGCTTATACAAGTTAAATCTTAAATCTATAGCACAA
ATCACATTATCTATTTTGGCAATGATAATCTCAACCTCACTTATAATTGCAGCCATCATA
TTCATAGCCTCGGCAAACCACAAAGTCACACTAACAACTGCAATCATACAAGATGCAACG
AACCAGATCAAGAACACAACCCCAACATACCTCACCCAGAATCCCCAGCTTGGAATCAGC
TTCTCCAATCTGTCCGGAACTACATCACAATCCACCATCATACTAGCTTCAACAACACCA
AGTGCTGAATCAACCCCACAATCCACTACAGACAAGATCAAAAATATAACAACCACCCAA
ACATCACCTAGCAACCCCACCACGAAACAACGCCAAAATAAACCACAAAACAAACCCAAC
AATGATTTTCACTTTGAAGTGTTCAATTTTGTACCCTGCAGCATATGCAGCGGCAATCCA
ACTTGCTGGGCCATCTGCAAGAGAATACCAAACAAAAAACCTGGAAAGAAAACCACCACC
AAACCCACAAAAAAACCAACCCTCAAAACAACCAAAAAAGATCCCAAACCTCAAACCACA
AAACCAAAGGAAGTACTCACCACCAAGCCCACAGGAAAGCCAACCATCAACACCACTAAA
ACAAACATCAGAGCCACACTGCTCACCTCCAACACCAAAGGAAATCCAGAACAAACAAGT
CAAGAGGAAACCCTCCTCTCAACCACCTCCGAAGGCTATCCAAGCCCATCACAAGTCTAT
ACAACATCCGGTCAAGAGGAAACCCTCCACTCAACCACCTCCGAAGGCTATCTAAGCCCA
TCACAAGTCTATACAACATCCGAGTACCTATCACAATCTCTATCTTCCTCCAACACAACA
AAATGA
>JHRSV577
ATGTCCAAAACCAAGGACCAACGCACCGCCAAGACACTAGAAAGGACCTGGGACACTCTC
AATCATTTGTTATTCATATCATCGTGCTTATACAAGTTAAATCTTAAATCTATAGCACAA
ATCACATTATCTATTTTGGCAATGATAATCTCAACCTCACTTATAATTGTAGCCATCATA
TTCATAGCCTCGGCAAACCACAAAGTCACACTAACAACTGCAATCATACAAGATGCAACG
AACCAGATCAAGAACACAACCCCAACATACCTCACCCAGAATCCCCAGCTTGGAATCAGC
TTCTCCAATCTGTCCGGAACTACATCACAATCCACCACCATACTAGCTTCAACAACACCA
AGTGCTGAATCAACCCAACAATCCACAACAGTCAAGATCAAAAATATAACAACCACCCAA
ATATTACCTAGCAAACCCACCACAAAACAACGCCAAAATAAACCACAAAACAAACCCAAC
AATGATTTTCACTTTGAAGTGTTCAATTTTGTACCCTGCAGCATATGCAGCAACAATCCA
ACTTGCTGGGCTATCTGCAAGAGAATACCAAACAAAAAACCTGGAAAGAAAACCACCACC
AAGCCCACAAAAAACCAAACCCTCAGGACAACCAAAAAAGATCCCAAACCTCAAACCACA
AAACCAAAGGAAGTACTCACTACCAAGCCTACAGGAAAGCCAACCATCAACACCACCAAA
ACAAACATCAGAACTACACTGATCACCTCCAACACCAAAGGAAATCCAGAACACACAAGT
CAAGAGGAAACCCTCCACTCAACCACCTCAGAAGGCCATCCAAGCCCATCACAAGTCCAC
ACAACATCCGGTCAAGAGGAGACCCTCCACTCAACCACCTCTGAAGGCTATCCAAGCCCG
TCACAAGCCCATACAACATCCGAGTACCCATCACAATCTCTATCTTCATCCAACATAGCA
AAATGA
>JHRSV599
ATGTCCAAAACCAAGGACCAACGCACCGCCAAGACACTAGAGAGGACCTGGGACACTCTC
AATCATCTATTATTCATATCATCGTGCTTATACAAGTTAAATCTTAAATCTATAGCACAA
ATCACATTATCTATTTTGGCAATGATAATCTCAACCTCACTTATAATTGCAGCCATCATA
TTCATAGCCTCGGCAAACCACAAAGTCACACTAACAACTGCAATCATACAAGATGCAACG
AACCAGATCAAGAACACAACCCCAACATACCTCACCCAGAATCCCCAGCTTGGAATCAGC
TTCTTCAATCTGTCCGGAACTACATCACAATCTACCACCATACTAGCTTCAACAACACCA
AGTGCTGAGTCAACCCCACAATCCACAACAGTCAAGATCAAAAACACAACAACGACCCAA
ATATCACCTAGCAAACCCACCACCAAATAGCACCAAAATAAACCACAAAACAAACCCAAC
AATGATTTTCACTTTGAAGTGTTCAATTTTGTACCCTGCAGCATATGCAGCAACAATCCA
ACTTGCTGGGCCATCTGCAAGAGAATACCAAACAAAAAACCTGGAAAGAAAACCACCACC
AAGCCCACAAAAAAACCAACCCTCAAGACAACCAAAAAAGATCCCAAACCTCAAACCACA
AAACCAAAGGTAGTACTCACTACCAAGCCTACAGGAAAGCCAACCATCAACACCACTAAA
ACAAACATCAGAACTACACTGCTCACCTCCAACACCAAAGGAAATCCAGAACACACAAGT
CAAGAGGAAACCCTCCACTCAACCACCTCCGAAGGCTATCCAAGCCCATCACAAGTCTAT
ACAACATCCGGTCAAGAGGAAACCCTCCACTCAACCACCTCCGAAGGCTATCCAAGCCCA
TCACAAGTCCATACAACATCCGAGTACCTATCACAATCTCTATCTTCATCCAACATAGCA
AAATGA
