# Supplementary material for: Genomic Evolution and Surveillance of Respiratory Syncytial Virus during the 2023–2024 Season
Source: Viruses. 2024 Jul 12;16(7):1122. doi: 10.3390/v16071122 (PMC11281595; doi:10.3390/v16071122)
Supplement: Supplementary file 1 [file viruses-16-01122-s001.zip › RSV B F gene aligned.fasta]

>RSV-B/human/USA/IL-NM-RSV387/2021
ATGGAGTTGCTGATCCATAGATCAAGTGCAATCTTCCTAACTCTTGCTATTAATGCATTG
TACCTTACCTCAAGTCAGAACATAACTGAGGAGTTTTACCAATCAACATGTAGTGCAGTT
AGCAGAGGTTACTTGAGTGCTTTAAGAACTGGTTGGTATACCAGTGTCATAACAATAGAA
TTAAGTAATATAAAAGAAACCAAATGCAATGGAACTGACACTAAAGTTAAACTTATAAAA
CAAGAATTAGATAAGTATAAGAATGCAGTAACTGAATTACAGTTACTTATGCAAAACACA
CCAGCTGTCAACAACCGGGCCAGAAGAGAAGCACCACAGTATATGAACTATACAATCAAT
ACCACTAAAAACCTAAATGTATCAATAAGCAAGAAGAGGAAACGAAGATTTCTGGGCTTC
TTGTTAGGTGTAGGATCTGCAATAGCAAGTGGTATAGCTGTATCCAAAGTTCTACACCTT
GAAGGAGAAGTGAACAAGATCAAAAATGCTTTGCAGCTTACGAACAAAGCTGTAGTCAGT
CTATCAAATGGGGTCAGTGTTTTAACCAACAGAGTGTTAGATCTCAAGAATTATATAAAC
AACCAATTATTACCTATGGTAAATCGACAGAATTGTCGCATATCCAACATTGAGACAGTT
ATAGAATTCCAGCAGAAGAACAGCAGATTGCTGGAAATCACCAGAGAATTTAGTGTCAAT
GCAGGTGTAACGACACCTTTAAGCACTTACATGTTAACAAACAGTGAGTTACTATCATTA
ATCAATGATATGCCTATAACAAATGATCAGAAAAAATTAATGTCAAGCAATGTTCAGATA
GTAAGGCAACAAAGTTATTCTATCATGTCTATAATAAAGGAAGAAGTCCTTGCATATGTT
GTACAGCTACCTATCTATGGTGTAATTGATACACCTTGCTGGAAATTACACACATCACCT
CTGTGCACCACCAACATCAAAGAAGGATCAAATATTTGTTTAACAAGGACTGATAGAGGA
TGGTATTGTGATAATGCAGGATCAGTATCCTTCTTTCCACAAGCTGACACTTGTAAAGTA
CAGTCCAATCGAGTATTTTGTGACACTATGAACAGTTTGACATTACCAAGTGAAGTCAGC
CTTTGTAACACTGACATATTCAATCCCAAGTATGACTGCAAAATTATGACATCAAAAACA
GACATAAGCAGCTCAGTAATCACTTCTCTAGGAGCTATAGTGTCATGCTATGGTAAGACT
AAATGTACTGCATCCAACAAAAATCGTGGAATTATAAAGACATTTTCTAATGGCTGTGAT
TATGTGTCAAACAAAGGAGTAGATACTGTATCAGTGGGCAACACTTTATATTATGTCAAC
AAGCTGGAAGGCAAAAACCTTTATGTAAAAGGGGAACCTATAATAAATTACTATGACCCT
CTAGTGTTTCCTTCTGATGAGTTTGATGCATCAATATCTCAAGTCAATGAAAAAATTAAT
CAAAGTTTAGCTTTTATTCGTAGATCCGATGAATTATTACATAATGTAAATACTGGAAAA
TCTACTACAAATATTATGATAACTGCAATTATTATAGTAATCATTGTAGTATTGTTATCA
TTAATAGCTATTGGTTTACTGTTGTATTGCAAAGCCAAAAACACACCAGTTACATTAAGC
AAAGACCAACTAAGTGGAATCAATAATATTGCATTCAGCAAATAG
>Patient_F_D0
ATGGAGTTGCTGATCCATAGATCAAGTGCAATCTTCCTAACTCTTGCTATTAATGCATTG
TACCTTACCTCAAGTCAGAACATAACTGAGGAGTTTTACCAATCAACATGTAGTGCAGTT
AGTAGAGGTTACTTGAGTGCTTTAAGAACAGGTTGGTATACCAGTGTCATAACAATAGAA
TTAAGTAATATAAAAGAAACCAAATGCAATGGAACTGACACTAAAGTAAAACTTATAAAA
CAAGAATTAGATAAGTACAAGAATGCAGTAACAGAATTACAGTTACTTATGCAAAACACA
CCAGCTGTCAACAACCGGGCCAGAAGAGAAGCACCACAGTATATGAACTACACAATCAAT
ACCACTAAAAACCTAAATGTATCAATAAGCAAGAAGAGGAAACGAAGATTTCTGGGCTTC
TTGTTAGGTGTAGGATCTGCAATAGCAAGTGGTATAGCTGTATCCAAAGTTCTACACCTT
GAAGGAGAAGTGAACAAGATCAAAAATGCTTTGCAGCTTACAAACAAAGCTGTAGTCAGT
CTATCAAATGGGGTCAGTGTTTTAACCAGCAAAGTGTTAGATCTCAAGAATTATATAAAC
AACCAATTATTACCTATAGTAAATCAACAGAGTTGTCGCATATCCAACATTGAAACAGTT
ATAGAATTCCAGCAGAAGAACAGCAGATTGTTGGAAATCACCAGAGAATTTAGTGTCAAT
GCAGGTGTAACGACACCTTTAAGCACTTACATGTTAACAAACAGTGAGTTACTATCATTA
ATCAATGATATGCCTATAACAAATGATCAGAAAAAATTAATGTCAAGCAATGTTCAGATA
GTAAGGCAACAAAGTTATTCTATCATGTCTATAATAAAGGAAGAAGTCCTTGCATATGTT
GTACAGCTACCTATCTATGGTGTAATTGATACACATTGCTGGAAATTACACACATCACCT
CTGTGCACCACCAACATCAAAGAAGGATCAAATATTTGTTTAACAAGGACTGATAGAGGA
TGGTACTGTGATAATGCAGGATCAGTATCCTTCTTTCCACAAGCTGACACTTGTAAAGTA
CAGTCCAATCGAGTATTTTGTGACACTATGAACAGTTTGACATTACCAAGTGAAGTCAGC
CTTTGTAACACTGACATATTCAATTCCAAGTATGACTGCAAAATTATGACATCAAAAACA
GACATAAGCAGCTCAGTAATTACTTCTCTAGGAGCTATAGTGTCATGCTATGGTAAGACT
AAATGTACTGCATCCAACAAAAATCGTGGAATTATAAAGACATTTTCTAATGGTTGTGAT
TATGTGTCAAACAAAGGAGTAGATACTGTATCAGTGGGCAACACTTTATATTATGTCAAC
AAGCTGGAAGGCAAAAACCTTTATGTAAAAGGGGAACCTATAATAAATTATTATGACCCT
CTAGTGTTTCCTTCTGATGAGTTTGATGCATCAATATCTCAAGTCAATGAAAAAATTAAT
CAAAGTTTAGCTTTTATTCGTAGATCCGATGAATTATTACATAATGTAAATACTGGAAAA
TCTACTACAAATATTATGATAACTGCAATTATTATAGTAATCATTGTAGTATTGTTATCA
TTAATAGCTATTGGTTTACTGTTGTATTGCAAAGCCAAAAACACACCAGTTACATTAAGC
AAAGACCAACTAAGTGGAATCAATAATATTGCGTTCAGCAAATAG
>RSV-B/human/USA/WA-S23481/2021
ATGGAGTTGCTGATCCATAGATCAAGTGCAATCTTCCTAACTCTTGCTATTAATACATTG
TACCTTACCTCAAGTCAGAACATAACTGAGGAGTTTTACCAATCAACATGTAGTGCAGTT
AGCAGAGGTTACTTGAGTGCTTTAAGAACTGGTTGGTATACCAGTGTCATAACAATAGAA
TTAAGTAATATAAAAGAAACCAAATGCAATGGAACTGACACTAAAGTTAAACTTATAAAA
CAAGAATTAGATAAGTATAAGAATGCAGTAACTGAATTACAGTTACTTATGCAAAACACA
CCAGCTGTCAACAACCGGGCCAGAAGAGAAGCACCACAGTATATGAACTATACAATCAAT
ACCACTAAAAACCTAAATGTATCAATAAGCAAGAAGAGGAAACGAAGATTTCTGGGCTTC
TTGTTAGGTGTAGGATCTGCAATAGCAAGTGGTATAGCTGTATCCAAAGTTCTACACCTT
GAAGGAGAAGTGAACAAGATCAAAAATGCTTTGCAGCTTACGAACAAAGCTGTAGTCAGT
CTATCAAATGGGGTCAGTGTTTTAACCAACAGAGTGTTAGATCTCAAGAATTATATAAAC
AACCAATTATTACCTATGGTAAATCGACAGAATTGTCGCATATCCAACATTGAGACAGTT
ATAGAATTCCAGCAGAAGAACAGCAGATTGTTGGAAATCACCAGAGAATTTAGTGTCAAT
GCAGGTGTAACGACACCTTTAAGCACTTACATGTTAACAAACAGTGAGTTACTATCATTA
ATCAATGATATGCCTATAACAAATGATCAGAAAAAATTAATGTCAAGCAATGTTCAGATA
GTAAGGCAACAAAGTTATTCTATCATGTCTATAATAAAGGAAGAAGTCCTTGCATATGTT
GTACAGCTACCTATCTATGGTGTAATTGATACACCTTGCTGGAAATTACACACATCACCT
CTGTGCACCACCAACATCAAAGAAGGATCAAATATTTGTTTAACAAGGACTGATAGAGGA
TGGTATTGTGATAATGCAGGATCAGTATCCTTCTTTCCACAAGCTGACACTTGTAAAGTA
CAGTCCAATCGAGTATTTTGTGACACTATGAACAGTTTGACATTACCAAGTGAAGTCAGC
CTTTGTAACACTGACATATTCAATCCCAAGTATGACTGCAAAATTATGACATCAAAAACA
GACATAAGCAGCTCAGTAATCACTTCTCTAGGAGCTATAGTGTCATGCTATGGTAAGACT
AAATGTACTGCATCCAACAAAAATCGTGGAATTATAAAGACATTTTCTAATGGCTGTGAT
TATGTGTCAAACAAAGGAGTAGATACTGTATCAGTGGGCAACACTTTATATTATGTCAAC
AAGCTGGAAGGCAAAAACCTTTATGTAAAAGGGGAACCTATAATAAATTACTATGACCCT
CTAGTGTTTCCTTCTGATGAGTTTGATGCATCAATATCTCAAGTCAATGAAAAAATTAAT
CAAAGTTTAGCTTTTATTCGTAGATCCGATGAATTATTACATAATGTAAATACTGGAAAA
TCTACTACAAATATTATGATAACTGCAATTATTATAGTAATCATTGTAGTATTGTTATCA
TTAATAGCTATTGGTTTACTGTTGTATTGCAAAGCCAAAAACACACCAGTTACATTAAGC
AAAGACCAACTAAGTGGAATCAATAATATTGCATTCAGCAAATAG
>hRSV/B/Australiza/VIC-RCH056/2019|EPI_ISL_1653999
ATGGAGTTGCTGATCCATAGATCAAGTGCAATCTTCCTAACTCTTGCTATTAATGCATTG
TACCTTACCTCAAGTCAGAACATAACTGAGGAGTTTTACCAATCAACATGTAGTGCAGTT
AGCAGAGGTTACTTGAGTGCTTTAAGAACAGGTTGGTATACCAGTGTCATAACAATAGAA
TTAAGTAATATAAAAGAAACCAAATGCAATGGAACTGACACTAAAGTTAAACTTATAAAA
CAAGAATTAGATAAGTATAAGAATGCAGTAACTGAATTACAGTTACTTATGCAAAACACA
CCAGCTGTCAACAACCGGGCCAGAAGAGAAGCACCACAGTACATGAACTACACAATCAAT
ACCACTAAAAACCTAAATGTATCAATAAGCAAGAAGAGGAAACGAAGATTTCTGGGCTTC
TTGTTAGGTGTAGGATCTGCAATAGCAAGTGGTATAGCTGTATCCAAAGTTCTACACCTT
GAAGGAGAAGTGAACAAGATCAAAAATGCTTTGCAGCTTACAAACAAAGCTGTAGTCAGT
CTATCAAATGGGGTCAGTGTTTTAACCAGCAGAGTGTTAGATCTCAAGAATTATATAAAC
AACCAATTATTACCTATGGTAAATCGACAGAGTTGTCGCATATCCAACATTGAGACAGTT
ATAGAATTCCAGCAGAAGAACAGCAGATTGTTGGAAATCACCAGAGAATTTAGTGTCAAT
GCAGGTGTAACGACACCTTTAAGCACTTACATGTTAACAAACAGTGAGTTACTATCATTA
ATCAATGATATGCCTATAACAAATGATCAGAAAAAATTAATGTCAAGCAATGTTCAGATA
GTAAGGCAACAAAGTTATTCTATCATGTCTATAATAAAGGAAGAAGTCCTTGCATATGTT
GTACAGCTACCTATCTATGGTGTAATTGATACACCTTGCTGGAAATTACACACATCACCT
CTGTGCACCACCAACATCAAAGAAGGATCAAATATTTGTTTAACAAGGACTGATAGAGGA
TGGTATTGTGATAATGCAGGATCAGTATCCTTCTTCCCACAAGCTGACACTTGTAAAGTA
CAGTCCAATCGAGTATTTTGTGACACTATGAACAGTTTGACATTACCAAGTGAAGTCAGC
CTTTGTAACACTGACATATTCAATTCCAAGTATGACTGCAAAATTATGACATCAAAAACA
GACATAAGCAGCTCAGTAATTACTTCTCTAGGAGCTATAGTGTCATGCTATGGTAAGACT
AAATGTACTGCATCCAACAAAAATCGTGGAATTATAAAGACATTTTCTAATGGTTGTGAT
TATGTGTCAAACAAAGGAGTAGATACTGTATCAGTGGGCAACACTTTATATTATGTCAAC
AAGCTGGAAGGCAAAAACCTTTATGTAAAAGGGGAACCTATAATAAATTACTATGACCCT
CTAGTGTTTCCTTCTGATGAGTTTGATGCATCAATATCTCAAGTCAATGAAAAAATTAAT
CAAAGTTTAGCTTTTATTCGTAGATCCGATGAATTATTACATAATGTAAATACTGGGAAA
TCTACTACAAATATTATGATAACTGCAATTATTATAGTAATCATTGTAGTATTGTTATCA
TTAATAGCTATTGGTTTACTGTTGTATTGCAAAGCCAAAAACACACCAGTTACATTAAGC
AAAGACCAACTAAGTGGAATTAATAATATTGCATTCAGCAAATAG
>PEH231032
ATGGAGTTGCTGATCCATAGATCAAGTGCAATCTTCCTAACTCTTGCTATTAATGCATTG
TACCTTACCTCAAGTCAGAACATAACTGAGGAGTTTTACCAATCAACATGTAGTGCAGTT
AGCAGAGGTTACTTGAGTGCTTTAAGAACTGGTTGGTATACCAGTGTCATAACAATAGAA
TTAAGTAATATAAAAGAAACCAAATGCAATGGAACTGACACTAAAGTTAAACTTATAAAA
CAAGAATTAGATAAGTATAAGAATGCAGTAACTGAATTACAGTTACTTATGCAAAACACA
CCAGCTGTCAACAACCGGGCCAGAAGAGAAGCACCACAGTATATGAACTATACAATCAAT
ACCACTAAAAACCTAAATGTATCAATAAGCAAGAAGAGGAAACGAAGATTTCTGGGCTTC
TTGTTAGGTGTAGGATCTGCAATAGCAAGTGGTATAGCTGTATCCAAAGTTCTACACCTT
GAAGGAGAAGTGAACAAGATCAAAAATGCTTTGCAGCTAACGAACAAAGCTGTAGTCAGT
CTATCAAATGGGGTCAGTGTTTTAACCAACAGAGTGTTAGATCTCAAGAATTATATAAAC
AACCAATTATTACCTATGGTAAATCGACAGAATTGTCGCATATCCAACATTGAGACAGTT
ATAGAATTCCAGCAGAAGAACAGCAGATTGTTGGAAATCACCAGAGAATTTAGTGTCAAT
GCAGGTGTAACGACACCTTTAAGCACTTACATGTTAACAAACAGTGAGTTACTATCATTA
ATCAATGATATGCCTATAACAAATGATCAGAAAAAATTAATGTCAAGCAATGTTCAGATA
GTAAGGCAACAAAGTTATTCTATCATGTCTATAATAAAGGAAGAAGTCCTTGCATATGTT
GTACAGCTACCTATCTATGGTGTAATTGATACACCTTGCTGGAAATTACACACATCACCT
CTTTGCACCACCAACATCAAAGAAGGATCAAATATTTGTTTAACAAGGACTGATAGAGGA
TGGTATTGTGATAATGCAGGATCAGTATCCTTCTTTCCACAAGCTGACACTTGTAAAGTA
CAGTCCAATCGAGTATTTTGTGACACTATGAACAGTTTGACATTACCAAGTGAAGTCAGC
CTTTGTAACACTGACATATTCAATCCCAAGTATGACTGCAAAATTATGACATCAAAAACA
GACATAAGCAGCTCAGTAATCACTTCTCTAGGAGCTATAGTGTCATGCTATGGTAAGACT
AAATGTACTGCATCCAACAAAAATCGTGGAATTATAAAGACATTTTCTAATGGCTGTGAT
TATGTGTCAAACAAAGGAGTAGATACTGTATCAGTGGGCAACACTTTATATTATGTCAAC
AAGCTGGAAGGCAAAAACCTTTATGTAAAAGGGGAACCTATAATAAATTACTATGACCCT
CTAGTGTTTCCTTCTGATGAGTTTGATGCATCAATATCTCAAGTCAATGAAAAAATTAAT
CAAAGTTTAGCTTTTATTCGTAGATCCGATGAATTATTACATAATGTAAATACTGGAAAA
TCTACTACAAATATTATGATAACTGCAATTATTATAGTAATCATTGTAGTATTGTTATCA
TTAATAGCTATTGGTTTACTGTTGTATTGCAAAGCCAAAAACACACCAGTTACATTAAGC
AAAGACCAACTAAGTGGAATCAATAATATTGCATTCAGCAAATAG
>PEH230734
ATGGAGTTGCTGATCCATAGATCAAGTGCAATCTTCCTAACTCTTGCTATTAATGCATTG
TACCTTACCTCAAGTCAGAACATAACTGAGGAGTTTTACCAATCAACATGTAGTGCAGTT
AGCAGAGGTTACTTGAGTGCTTTAAGAACTGGTTGGTATACCAGTGTCATAACAATAGAA
TTAAGTAATATAAAAGAAACCAAATGCAATGGAACTGACACTAAAGTTAAACTTATAAAA
CAAGAATTAGATAAGTATAAGAATGCAGTAACTGAATTACAGTTACTTATGCAAAACACA
CCAGCTGTCAACAACCGGGCCAGAAGAGAAGCACCACAGTATATGAACTATACAATCAAT
ACCACTAAAAACCTAAATGTATCAATAAGCAAGAAGAGGAAACGAAGATTTCTGGGCTTC
TTGTTAGGTGTAGGATCTGCAATAGCAAGTGGTATAGCTGTATCCAAAGTTCTACACCTT
GAAGGAGAAGTGAACAAGATCAAAAATGCTTTGCAGCTTACGAACAAAGCTGTAGTCAGT
CTATCAAATGGGGTCAGTGTTTTAACCAACAGAGTGTTAGATCTCAAGAATTATATAAAC
AACCAATTATTACCTATGGTAAATCGACAGAATTGTCGCATATCCAACATTGAGACAGTT
ATAGAATTCCAGCAGAAGAACAGCAGATTGTTGGAAATCACCAGAGAATTTAGTGTCAAT
GCAGGTGTAACGACACCTTTAAGCACTTACATGTTAACAAACAGTGAGTTACTATCATTA
ATCAATGATATGCCTATAACAAATGATCAGAAAAAATTAATGTCAAGCAATGTTCAGATA
GTAAGGCAACAAAGTTATTCTATCATGTCTATAATAAAGGAAGAAGTCCTTGCATATGTT
GTACAGCTACCTATCTATGGTGTAATTGATACACCTTGCTGGAAATTACACACATCACCT
CTGTGCACCACCAACATCAAAGAAGGATCAAATATTTGTTTAACAAGGACTGATAGAGGA
TGGTATTGTGATAATGCAGGATCAGTATCCTTCTTTCCACAAGCTGACACTTGTAAAGTA
CAGTCCAATCGAGTATTTTGTGACACTATGAACAGTTTGACATTACCAAGTGAAGTCAGC
CTTTGTAACACTGACATATTCAATTCCAAGTATGACTGCAAAATTATGACATCAAAAACA
GACATAAGCAGCTCAGTAATCACTTCTCTAGGAGCTATAGTGTCATGCTATGGTAAGACT
AAATGTACTGCATCCAACAAAAATCGTGGAATTATAAAGACATTTTCTAATGGCTGTGAT
TATGTGTCAAACAAAGGAGTAGATACTGTATCAGTGGGCAACACTTTATATTATGTCAAC
AAGCTGGAAGGCAAAAACCTTTATGTAAAAGGGGAACCTATAATAAATTACTATGACCCT
CTAGTGTTCCCTTCTGATGAGTTTGATGCATCAATATCTCAAGTCAATGAAAAAATTAAT
CAAAGTTTAGCTTTTATTCGTAGATCCGATGAATTATTACATAATGTAAATACTGGAAAA
TCTACTACAAATATTATGATAACTGCAATTATTATAGTAATCATTGTAGTATTGTTATCA
TTAATAGCTATTGGTTTACTGTTGTATTGCAAAGCCAAAAACACACCAGTTACATTAAGC
AAAGACCAACTAAGTGGAATCAATAATATTGCATTCAGCAAATAG
>RSV-B/human/USA/WA-S24717/2023
ATGGAGTTGCTGATCCATAGATCAAGTGCAATCATCCTAACTCTTGCTATTAATGCATTG
TACCTTACCTCAAGTCAGAACATAACTGAGGAGTTTTACCAATCAACATGTAGTGCAGTT
AGCAGAGGTTACTTGAGTGCTTTAAGAACTGGTTGGTATACCAGTGTCATAACAATAGAA
TTAAGTGATATAAAAGAAACCAAATGCAATGGAACTGACACTAAAGTTAAACTTATAAAA
CAAGAATTAGATAAGTATAAGAATGCAGTAACTGAATTACAGTTACTTATGCAAAACACA
CCAGCTGTCAACAACCGGGCCAGAAGAGAAGCACCACAGTATATGAACTATACAATCAAT
ACCACTAAAAACCTAAATGTATCAATAAGCAAGAAGAGGAAACGAAGATTTCTGGGCTTC
TTGTTAGGTGTAGGATCTGCAATAGCAAGTGGTATAGCTGTATCCAAAGTTCTACACCTT
GAAGGAGAAGTGAACAAGATCAAAAATGCTTTGCAGCTTACGAACAAAGCTGTAGTCAGT
CTATCAAATGGGGTCAGTGTTTTAACCAACAGAGTGTTAGATCTCAAGAATTATATAAAC
AACCAATTATTACCTATGGTAAATCGACAGAATTGTCGCATATCCAACATTGAGACAGTT
ATAGAATTCCAGCAGAAGAACAGCAGATTGTTGGAAATCACCAGAGAATTTAGTGTCAAT
GCAGGTGTAACGACACCTTTAAGCACTTACATGTTAACAAACAGTGAGTTACTATCATTA
ATCAATGATATGCCTATAACAAATGATCAGAAAAAATTAATGTCAAGCAATGTTCAGATA
GTAAGGCAACAAAGTTATTCTATCATGTCTATAATAAAGGAAGAAGTCCTTGCATATGTT
GTACAGCTACCTATCTATGGTGTAATTGATACACCTTGCTGGAAATTACACACATCACCT
CTGTGCACCACCAACATCAAAGAAGGATCAAATATTTGTTTAACAAGGACTGATAGAGGA
TGGTATTGTGATAATGCAGGATCAGTATCCTTCTTTCCACAAGCTGACACTTGTAAAGTA
CAGTCCAATCGAGTATTTTGTGACACTATGAACAGTTTGACATTACCAAGTGAAGTCAGC
CTTTGTAACACTGACATATTCAATCCCAAGTATGACTGCAAAATTATGACATCAAAAACA
GACATAAGCAGCTCAGTAATCACTTCTCTAGGAGCTATAGTGTCATGCTATGGTAAGACT
AAATGTACTGCATCCAACAAAAATCGTGGAATTATAAAGACATTTTCTAATGGCTGTGAT
TATGTGTCAAACAAAGGAGTAGATACTGTATCAGTGGGCAACACTTTATATTATGTCAAC
AAGCTGGAAGGAAAAAACCTTTATGTAAAAGGGGAACCTATAATAAATTACTATGACCCT
CTAGTGTTTCCTTCTGATGAGTTTGATGCATCAATATCTCAAGTCAATGAAAAAATTAAT
CAAAGTTTAGCTTTTATTCGTAGATCCGATGAATTATTACATAATGTAAATACTGGAAAA
TCTACTACAAATATTATGATAACTGCAATTATTATAGTAATCATTGTAGTATTGTTATCA
TTAATAGCTATTGGTTTACTGTTGTATTGCAAAGCCAAAAACACACCAGTTACATTAAGC
AAAGACCAACTAAGTGGAATCAATAATATTGCATTCAGCAAATAG
>RSV-B/human/USA/IL-NM-RSV520/2022
ATGGAGTTGCTGATCCATAGATCAAGTGCAATCTTCCTAACTCTTGCTATCAATGCATTG
TACCTTACCTCAAGTCAGAACATAACTGAGGAGTTTTACCAATCAACATGTAGTGCAGTT
AGCAGAGGTTACTTGAGTGCTTTAAGAACTGGTTGGTATACCAGTGTCATAACAATAGAA
TTAAGTAATATAAAAGAAACCAATTGCAATGGAACTGACACTAAAGTTAAACTTATAAAA
CAAGAATTAGATAAATATAAGAATGCAGTAACTGAATTACAGTTACTTATGCAAAACACA
CCAGCTGTCAACAACCGGGCCAGAAGAGAAGCACCACAGTATATGAACTATACAATCAAT
ACCACTAAAAACCTAAATGTATCAATAAGCAAGAAGAGGAAACGAAGATTTCTGGGCTTC
TTGTTAGGTGTAGGATCTGCAATAGCAAGTGGTATAGCTGTATCCAAAGTTCTACACCTT
GAAGGAGAAGTGAACAAGATCAAAAATGCTTTGCAGCTTACGAACAAAGCTGTAGTCAGT
CTATCAAATGGGGTCAGTGTTTTAACCAACAGAGTGTTAGATCTCAAGAATTATATAAAC
AACCAATTATTACCTATGGTAAATCGACAGAATTGTCGCATATCCAACATTGAGACAGTT
ATAGAATTCCAGCAGAAGAACAGCAGATTGTTGGAAATCACCAGAGAATTTAGTGTCAAT
GCAGGTGTAACGACACCTTTAAGCACTTACATGTTAACAAACAGTGAGTTACTATCATTA
ATCAATGATATGCCTATAACAAATGATCAGAAAAAATTAATGTCAAGCAATGTTCAGATA
GTAAGGCAACAAAGTTATTCTATCATGTCTATAATAAAGGAAGAAGTCCTTGCATATGTT
GTACAGCTACCTATCTATGGTGTAATTGATACACCTTGCTGGAAATTACACACATCACCT
CTGTGCACCACCAACGTCAAAGAAGGATCAAATATTTGTTTAACAAGGACTGATAGAGGA
TGGTATTGTGATAATGCAGGATCAGTATCCTTCTTTCCACAAGCTGACACTTGTAAAGTA
CAGTCCAATCGAGTATTTTGTGACACTATGAACAGTTTGACATTACCAAGTGAAGTCAGC
CTTTGTAACACTGACATATTCAATCCCAAGTATGACTGCAAAATTATGACATCAAAAACA
GACATAAGCAGCTCAGTAATCACTTCTCTAGGAGCTATAGTGTCATGCTATGGTAAGACT
AAATGTACTGCATCCAACAAAAATCGTGGAATTATAAAGACATTTTCTAATGGCTGTGAT
TATGTGTCAAACAAAGGAGTAGATACTGTATCAGTGGGCAACACTTTATATTATGTCAAC
AAGCTGGAAGGCAAAAACCTTTATGTAAAAGGGGAACCTATAATAAATTACTATGACCCT
CTAGTGTTTCCTTCTGATGAGTTTGATGCATCAATATCTCAAGTCAATGAAAAAATTAAT
CAAAGTTTAGCTTTTATTCGTAGATCCGATGAATTATTACATAATGTAAATACTGGAAAA
TCTACTACAAATATTATGATAACTGCAATTATTATAGTAATCATTGTAGTATTGTTATCA
TTAATAGCTATTGGTTTACTGTTGTATTGCAAAGCCAAAAACACACCAGTTACATTAAGC
AAAGACCAACTAAGTGGAATCAATAATATTGCATTCAGCAAATAG
>RSV-B/human/USA/WA-S24746/2023
ATGGAGTTGCTGATCCATAGATCAAGTGCAATCTTCCTAACTCTTGCTATTAATGCATTG
TACCTTACCTCAAGTCAGAACATAACTGAGGAGTTTTACCAATCAACATGTAGTGCAGTT
AGCAGAGGTTACTTGAGTGCTTTAAGAACTGGTTGGTATACCAGTGTCATAACAATAGAA
TTAAGTAATATAAAAGAAACCAAATGCAATGGAACTGACACTAAAGTTAAACTTATAAAA
CAAGAATTAGATAAGTATAAGAATGCAGTAACTGAATTACAGTTACTTATGCAAAACACA
CCAGCTGTCAACAACCGGGCCAGAAGAGAAGCACCACAGTATATGAACTATACAATCAAT
ACCACTAAAAACCTAAATGTATCAATAAGCAAGAAGAGGAAACGAAGATTTCTGGGCTTC
TTGTTAGGTGTAGGATCTGCAATAGCAAGTGGTATAGCTGTATCCAAAGTTCTACACCTT
GAAGGAGAAGTGAACAAGATCAAAAATGCTTTGCAGCTTACGAACAAAGCTGTAGTCAGT
CTATCAAATGGGGTCAGTGTTTTAACCAACAGAGTGTTAGATCTCAAGAATTATATAAAT
AACCAATTATTACCTATGGTGAATCGACAGAATTGTCGCATATCCAACATTGAGACAGTT
ATAGAATTCCAGCAGAAGAACAGCAGATTGTTGGAAATCACCAGAGAATTTAGTGTCAAT
GCAGGTGTAACGACACCTTTAAGCACTTACATGTTAACAAACAGTGAGTTACTATCATTA
ATCAATGATATGCCTATAACAAATGATCAGAAAAAATTAATGTCAAGCAATGTTCAGATA
GTAAGGCAACAAAGTTATTCTATCATGTCTATAATAAAGGAAGAAGTCCTTGCATATGTT
GTACAGCTACCTATCTATGGTGTAATTGATACACCTTGCTGGAAATTACACACATCACCT
CTGTGCACCACCAACATCAAAGAAGGATCAAATATTTGTTTAACAAGGACTGATAGAGGA
TGGTATTGTGATAATGCAGGATCAGTATCCTTCTTTCCACAAGCTGACACTTGTAAAGTA
CAGTCCAATCGAGTATTTTGTGACACTATGAACAGTTTGACATTACCAAGTGAAGTCAGC
CTTTGTAACACTGACATATTCAATCCCAAGTATGACTGCAAAATTATGACATCAAAAACA
GACATAAGCAGCTCAGTAATCACTTCTCTAGGAGCTATAGTGTCATGCTATGGTAAGACT
AAATGTACTGCATCTAACAAAAATCGTGGAATTATAAAGACATTTTCTAATGGCTGTGAT
TATGTGTCAAATAAAGGAGTAGATACTGTATCAGTGGGCAACACTTTATATTATGTCAAC
AAGCTGGAAGGCAAAAACCTTTATGTAAAAGGGGAACCTATAATAAATTACTATGACCCT
CTAGTGTTTCCTTCTGATGAGTTTGATGCATCAATATCTCAAGTCAATGAAAAAATTAAT
CAAAGTTTAGCTTTTATTCGTAGATCCGATGAATTATTACATAATGTAAATACTGGAAAA
TCTACTACAAATATTATGATAACTGCAATTATTATAGTAATCATTGTAGTATTGTTATCA
TTAATAGCTATTGGTTTACTGTTGTATTGCAAAGCCAAAAACACACCAGTTACATTAAGC
AAAGACCAACTAAGTGGAATCAATAATATTGCATTCAGCAAATAG
>RSV-B/human/USA/IL-NM-RSV335/2021
ATGGAGTTGCTGATCCATAGATCAAGTGCAATCTTCCTAACTCTTGCTATCAATGCATTG
TACCTTACCTCAAGTCAGAACATAACTGAGGAGTTTTACCAATCAACATGTAGTGCAGTT
AGCAGAGGTTACTTGAGTGCTTTAAGAACTGGTTGGTATACCAGTGTCATAACAATAGAA
TTAAGTAATATAAAAGAAACCAAATGCAATGGAACTGACACTAAAGTTAAACTTATAAAA
CAAGAATTAGATAAATATAAGAATGCAGTAACTGAATTACAGTTACTTATGCAAAACACA
CCAGCTGTCAACAACCGGGCCAGAAGAGAAGCACCACAGTATATGAACTATACAATCAAT
ACCACTAAAAACCTAAATGTATCAATAAGCAAGAAGAGGAAACGAAGATTTCTGGGCTTC
TTGTTAGGTGTAGGATCTGCAATAGCAAGTGGTATAGCTGTATCCAAAGTTCTACACCTT
GAAGGAGAAGTGAACAAGATCAAAAATGCTTTGCAGCTTACGAACAAAGCTGTAGTCAGT
CTATCAAATGGGGTCAGTGTTTTAACCAACAGGGTGTTAGATCTCAAGAATTATATAAAC
AACCAATTATTACCTATGGTAAATCGACAGAATTGTCGCATATCCAACATTGAGACAGTT
ATAGAATTCCAGCAGAAGAACAGCAGATTGTTGGAAATCACCAGAGAATTTAGTGTCAAT
GCAGGTGTAACGACACCTTTAAGCACTTACATGTTAACAAACAGTGAGTTACTATCATTA
ATCAATGATATGCCTATAACAAATGATCAGAAAAAATTGATGTCAAGCAATGTTCAGATA
GTAAGGCAACAAAGTTATTCTATCATGTCTATAATAAAGGAAGAAGTCCTTGCATATGTT
GTACAGCTACCTATCTATGGTGTAATTGATACACCTTGCTGGAAATTACACACATCACCT
CTGTGCACCACCAACATCAAAGAAGGATCAAATATTTGTTTAACAAGGACTGATAGAGGA
TGGTATTGTGATAATGCAGGATCAGTATCCTTCTTTCCACAAGCTGACACTTGTAAAGTA
CAGTCCAATCGAGTATTTTGTGACACTATGAACAGTTTGACATTACCAAGTGAAGTCAGC
CTTTGTAACACTGACATATTCAATCCCAAGTATGACTGCAAAATTATGACATCAAAAACA
GACATAAGCAGCTCAGTAATCACTTCTCTAGGAGCTATAGTGTCATGCTATGGTAAGACT
AAATGTACTGCATCCAACAAAAATCGTGGAATTATAAAGACATTTTCTAATGGCTGTGAT
TATGTGTCAAACAAAGGAGTAGATACTGTATCAGTGGGCAACACTTTATATTATGTCAAC
AAGCTGGAAGGCAAAAACCTTTATGTAAAAGGGGAACCTATAATAAATTACTATGACCCT
CTAGTGTTTCCTTCTGATGAGTTTGATGCATCAATATCTCAAGTCAATGAAAAAATTAAT
CAAAGTTTAGCTTTTATTCGTAGATCCGATGAATTATTACATAATGTAAATACTGGAAAA
TCTACTACAAATATTATGATAACTGCAATTATTATAGTAATCATTGTAGTATTGTTATCA
TTAATAGCTATTGGTTTACTGTTGTATTGCAAAGCCAAAAACACACCAGTTACATTAAGC
AAAGACCAACTAAGTGGAATCAATAATATTGCATTCAGCAAATAG
>RSV-B/human/USA/WA-S24500/2023
ATGGAGTTGCTGATCCATAGATCAAGTGCAATCTTCCTAACTCTTGCTATTAATGCATTG
TACCTTACCNNNNNNNNNNNNNNNACTGAGGAGTTTTACCAATCAACATGTAGTGCAGTT
AGCAGAGGTTACTTGAGTGCTTTAAGAACTGGTTGGTATACCAGTGTCATAACAATAGAA
TTAAGTAATATAANAGAAACNANATNNANNNNAACTGNCACTAAAGTTAAACTTATAAAA
CAAGAATTAGATAAGTATAAGAATGCAGTAACTGAATTACAGTTACTTATGCNAAACACA
CCAGCTGTCANCANNNNNNNNNNNNNNNANNCACCACAGTATATGNANNNNNNNNNNNNN
ACCACTAAAAACCTAAATGTATCAATAAGCAAGAAGAGGAAACGAAGATTTCTGGGCTTC
TTGTTAGGTGTAGGATCTGCAATAGCAAGTGGTATAGCTGTATCCAAAGTTCTACACCTT
GAAGGAGAAGTGAACAAGATCAAAAATGCTTTGCAGCTTACGAACAAAGCTGTAGTCAGT
CTATCAAATGGGGTCAGTGTTTTAACCAACAGAGTGTTAGATCTCAAGAATTATATAAAC
AACCAGTTATTACCTATGGTAAATCGACAGAATTGTCGCATATCCAACATTGAGACAGTT
ATAGAATTCCAGCAGAAGAACAGCAGATTGTTGGAAATCACCAGAGAATTTAGTGTCAAT
GCAGGTGTAACGACACCTTTAAGCACTTACATGTTAACAAACAGTGAGTTACTATCATTA
ATCAATGATATGCCTATAACAAATGATCAGAAAAAATTAATGTCAAGCAATGTTCAGATA
GTAAGGCAACAAAGTTATTCTATCATGTCTATAATAAAGGAAGAAGTCCTTGCATATGTT
GTACAGCTACCTATCTATGGTGTAATTGATACACCTTGCTGGAAATTACACACATCACCT
CTGTGCACCACCAACATCAAAGAAGGATCAAATATTTGTTTAACAAGGACTGATAGAGGA
TGGTATTGTGATAATGCAGGATCAGTATCCTTCTTTCCACAAGCTGACACTTGTAAAGTA
CAGTCCAATCGAGTATTTTGTGACACTATGAACAGTTTGACATTACCAAGTGAAGTCAGC
CTTTGTAACACTGACATATTCAATCCCAAGTATGACTGCAAAATTATGACATCAAAAACA
GACATAAGCAGCTCAGTAATCACTTCTCTAGGAGCTATAGTGTCATGCTATGGTAAGACT
AAATGTACTGCATCCAACAAAAATCGTGGAATTATAAAGACATTTTCTAATGGCTGTGAT
TATGTGTCAAACAAAGGAGTAGATACTGTATCAGTGGGCAACACTTTATATTATGTCAAC
AAGCTGGAAGGCAAAAACCTTTATGTAAAAGGGGAACCTATAATAAATTACTATGACCCT
CTAGTGTTTCCTTCTGATGAGTTTGATGCATCAATATCTCAAGTCAATGAAAAAATTAAT
CAAAGTTTAGCTTTTATTCGTAGATCCGATGAATTATTACATAATGTAAATACTGGAAAA
TCTACTACAAATATTATGATAACTGCAATTATTATAGTAATCATTGTAGTATTGTTATCA
TTAATAGCTATTGGTTTACTGTTGTATTGCAAAGCCAAAAACACACCAGTTACATTAAGC
AAAGACCAACTAAGTGGAATCAATAATATTGCATTCAGCAAATAG
>RSV-B/human/USA/WA-S24522/2023
ATGGAGTTGCTGATCCATAGATCAAGTGCAATCTTCCTAACTCTTGCTATTAATGCATTG
TACCTTACCTCNNGNCNGANNANAACTGAGGAGTTTTACCAATCAACATGTAGTGCAGTT
AGCAGAGGTTACTTGAGTGCTTTAAGAACTGGTTGGTATACCAGTGTCATAACAATAGAA
TTAAGTAATATAAAAGAAACCAAATGCAATGGAACTGACACTAAAGTTAAACTTATAAAG
CAAGAATTAGATAAGTATAAGAATGCAGTAACTGAATTACAGTTACTTATGCAAAACACA
CCAGCTGTCAACAACCGGGCCAGAAGAGAAGCACCACAGTATATGAACTATACAATCAAT
ACCACTAAAAACCTAAATGTATCAATAAGCAAGAAGAGGAAACGAAGATTTCTGGGCTTC
TTGTTAGGTGTAGGATCTGCAATAGCAAGTGGTATAGCTGTATCCAAAGTTCTACACCTT
GAAGGAGAAGTGAACAAGATCAAAAATGCTTTGCAGCTTACGAACAAAGCTGTAGTCAGT
CTATCAAATGGGGTCAGTGTTTTAACCAACAGAGTGTTAGATCTCAAGAATTATATAAAC
AACCAATTATTACCTATGGTAAATCGACAGAATTGTCGCATATCCAACATTGAGACAGTT
ATAGAATTCCAGCAGAAGAACAGCAGATTGTTGGAAATCACCAGAGAATTTAGTGTCAAT
GCAGGTGTAACGACACCTTTAAGCACTTACATGTTAACAAACAGTGAGTTACTATCATTA
ATCAATGATATGCCTATAACAAATGATCAGAAAAAATTAATGTCAAGCAATGTTCAGATA
GTAAGGCAACAAAGTTATTCTATCATGTCTATAATAAAGGAAGAAGTCCTTGCATATGTT
GTACAGCTACCTATCTATGGTGTAATTGATACACCTTGCTGGAAATTACACACATCACCT
CTGTGCACCACCAACATCAAAGAAGGATCAAATATTTGTTTAACAAGGACTGATAGAGGA
TGGTATTGTGATAATGCAGGATCAGTATCCTTCTTTCCACAAGCTGACACTTGTAAAGTA
CAGTCCAATCGAGTATTTTGTGACACTATGAACAGTTTGACATTACCAAGTGAAGTCAGC
CTTTGTAACACTGATATATTCAATCCCAAGTATGACTGCAAAATTATGACATCAAAAACA
GACATAAGCAGCTCAGTAATCACTTCTCTAGGAGCTATAGTGTCATGCTATGGTAAGACT
AAATGTACTGCATCCAACAAAAATCGTGGAATTATAAAGACATTTTCTAATGGCTGTGAT
TATGTGTCAAACAAAGGAGTAGATACTGTATCAGTGGGCAACACTTTATATTATGTCAAC
AAGCTGGAAGGCAAAAACCTTTATGTAAAAGGGGAACCTATAATAAATTACTATGACCCT
CTAGTATTTCCTTCTGATGAGTTTGATGCATCAATATCTCAAGTCAATGAAAAAATTAAT
CAAAGCTTAGCTTTTATTCGTAGATCCGATGAATTATTACATAATGTAAATACTGGAAAA
TCTACTACAAATATTATGATAACTGCAATTATTATAGTAATCATTGTAGTATTGTTATCA
TTAATAGCTATTGGTTTACTGTTGTATTGCAAAGCCAAAAACACACCAGTTACATTAAGC
AAAGACCAACTAAGTGGAATCAATAATATTGCATTCAGCAAATAG
>RSV-B/human/USA-IL-NM-RSV137/2018
ATGGAGTTGCTGATCCATAGATCAAGTGCAATCTTCCTAACTCTTGCTATTAATGCATTG
TACCTTACCTCAAGTCAGAACATAACTGAGGAGTTTTACCAATCAACATGTAGTGCAGTT
AGCAGAGGTTACTTGAGTGCTTTAAGAACAGGTTGGTATACCAGTGTCATAACAATAGAA
TTAAGTAATATAAAAGAAACCAAATGCAATGGAACTGACACTAAAGTTAAACTTATAAAA
CAAGAATTAGATAAGTATAAGAATGCAGTAACTGAATTACAGTTACTTATGCAAAACACA
CCAGCTGTCAACAACCGGGCCAGAAGAGAAGCACCACAGTATATGAACTACACAATCAAT
ACCACTAAAAACCTAAATGTATCAATAAGCAAGAAGAGGAAACGAAGATTTCTGGGCTTC
TTGTTAGGTGTAGGATCTGCAATAGCAAGTGGTATAGCTGTATCCAAAGTTCTACACCTT
GAAGGAGAAGTGAACAAGATCAAAAATGCTTTGCAGCTTACAAACAAAGCTGTAGTCAGT
CTATCAAATGGGGTCAGTGTTTTAACCAGCAGAGTGTTAGATCTCAAGAATTATATAAAC
AACCAATTATTACCTATGGTAAATCGACAGAGTTGTCGCATATCCAACATTGAGACAGTT
ATAGAATTCCAGCAGAAGAACAGCAGATTGTTGGAAATCACCAGAGAATTTAGTGTCAAT
GCAGGTGTAACGACACCTTTAAGCACTTACATGTTAACAAACAGTGAGTTACTATCATTA
ATCAATGATATGCCTATAACAAATGATCAGAAAAAATTAATGTCAAGCAATGTTCAGATA
GTAAGGCAACAAAGTTATTCTATCATGTCTATAATAAAGGAAGAAGTCCTTGCATATGTT
GTACAGCTACCTATCTATGGTGTAATTGATACACCTTGCTGGAAATTACACACATCACCT
CTGTGCACCACCAACATCAAAGAAGGATCAAATATTTGTTTAACAAGGACTGATAGAGGA
TGGTATTGTGATAATGCAGGATCAGTATCCTTCTTTCCACAAGCTGACACTTGTAAAGTA
CAGTCCAATCGAGTATTTTGTGACACTATGAACAGTTTGACATTACCAAGTGAAGTCAGC
CTTTGTAACACTGACATATTCAATTCCAAGTATGACTGCAAAATTATGACATCAAAAACA
GACATAAGCAGCTCAGTAATTACTTCTCTAGGAGCTATAGTGTCATGCTATGGTAAGACT
AAATGTACTGCATCCAACAAAAATCGTGGAATTATAAAGACATTTTCTAATGGTTGTGAT
TATGTGTCAAACAAAGGAGTAGATACTGTATCAGTGGGCAACACTTTATATTATGTCAAC
AAGCTGGAAGGCAAAAACCTTTATGTAAAAGGGGAACCTATAATAAATTACTATGACCCT
CTAGTGTTTCCTTCTGATGAGTTTGATGCATCAATATCTCAAGTCAATGAAAAAATTAAT
CAAAGTTTAGCTTTTATTCGTAGATCCGATGAATTATTACATAATGTAAATACTGGGAAA
TCTACTACAAATATTATGATAACTGCAATTATTATAGTAATCATTGTAGTATTGTTATCA
TTAATAGCTATTGGTTTACTGTTGTATTGCAAAGCCAAAAACACACCAGTTACATTAAGC
AAAGACCAATTAAGTGGAATCAATAATATTGCATTCAGCAAATAG
>MN-MDH-RSVB-00039
ATGGAGTTGCTGATCCATAGATCAAGTGCAATCTTCCTAACTCTTGCTATTAATGCATTG
TACCTTACCTCAAGTCAGAACATAACTGAGGAGTTTTACCAATCAACATGTAGTGCAGTT
AGCAGAGGTTACTTGAGTGCTTTAAGAACTGGTTGGTATACCAGTGTCATAACAATAGAA
TTAAGTAATATAAAAGAAACCAAATGCAATGGAACTGACACTAAAGTTAAACTTATAAAG
CAAGAATTAGATAAGTATAAGAATGCAGTAACTGAATTACAGTTACTTATGCAAAACACA
CCAGCTGTCAACAACCGGGCCAGAAGAGAAGCACCACAGTATATGAACTATACAATCAAT
ACCACTAAAAACCTAAATGTATCAATAAGCAAGAAGAGGAAACGAAGATTTCTGGGCTTC
TTGTTAGGTGTAGGATCTGCAATAGCAAGTGGTATAGCTGTATCCAAAGTTCTACACCTT
GAAGGAGAAGTGAACAAGATCAAAAATGCTTTGCAGCTAACGAACAAAGCTGTAGTCAGT
CTATCAAATGGGGTCAGTGTTTTAACCAACAGAGTGTTAGATCTCAAGAATTATATAAAC
AACCAATTATTACCTATGGTAAATCGACAGAATTGTCGCATATCCAACATTGAGACAGTT
ATAGAATTCCAGCAGAAGAACAGCAGATTGTTGGAAATCACCAGAGAATTTAGTGTCAAT
GCAGGTGTAACGACACCTTTAAGCACTTACATGTTAACAAACAGTGAGTTACTATCATTA
ATCAATGATATGCCTATAACAAATGATCAGAAAAAATTAATGTCAAGCAATGTTCAGATA
GTAAGGCAACAAAGTTATTCTATCATGTCTATAATAAAGGAAGAAGTCCTTGCATATGTT
GTACAGCTACCTATCTATGGTGTAATTGATACACCTTGCTGGAAATTACACACATCACCT
CTTTGCACCACCAACATCAAAGAAGGATCAAATATTTGTTTAACAAGGACTGATAGAGGA
TGGTATTGTGATAATGCAGGATCAGTATCCTTCTTTCCACAAGCTGACACTTGTAAAGTA
CAGTCCAATCGAGTATTTTGTGACACTATGAACAGTTTGACATTACCAAGTGAAGTCAGC
CTTTGTAACACTGACATATTCAATCCCAAGTATGACTGCAAAATTATGACATCAAAAACA
GACATAAGCAGCTCAGTAATCACTTCTCTAGGAGCTATAGTGTCATGCTATGGTAAGACT
AAATGTACTGCATCCAACAAAAATCGTGGAATTATAAAGACATTTTCTAATGGCTGTGAT
TATGTGTCAAACAAAGGAGTAGATACTGTATCAGTGGGCAACACTTTATATTATGTCAAC
AAGCTGGAAGGCAAAAACCTTTATGTAAAAGGGGAACCTATAATAAATTACTATGACCCT
CTAGTGTTTCCTTCTGATGAGTTTGATGCATCAATATCTCAAGTCAATGAAAAAATTAAT
CAAAGTTTAGCTTTTATTCGTAGATCCGATGAATTATTACATAATGTAAATACTGGAAAA
TCTACTACAAATATTATGATAACTGCAATTATTATAGTAATCATTGTAGTATTGTTATCA
TTAATAGCTATTGGTTTACTGTTGTATTGCAAAGCCAAAAACACACCAGTTACATTAAGC
AAAGACCAACTAAGTGGAATCAATAATATTGCATTCAGCAAATAG
>EPI_ISL_1653999-F
ATGGAGTTGCTGATCCATAGATCAAGTGCAATCTTCCTAACTCTTGCTATTAATGCATTG
TACCTTACCTCAAGTCAGAACATAACTGAGGAGTTTTACCAATCAACATGTAGTGCAGTT
AGCAGAGGTTACTTGAGTGCTTTAAGAACAGGTTGGTATACCAGTGTCATAACAATAGAA
TTAAGTAATATAAAAGAAACCAAATGCAATGGAACTGACACTAAAGTTAAACTTATAAAA
CAAGAATTAGATAAGTATAAGAATGCAGTAACTGAATTACAGTTACTTATGCAAAACACA
CCAGCTGTCAACAACCGGGCCAGAAGAGAAGCACCACAGTACATGAACTACACAATCAAT
ACCACTAAAAACCTAAATGTATCAATAAGCAAGAAGAGGAAACGAAGATTTCTGGGCTTC
TTGTTAGGTGTAGGATCTGCAATAGCAAGTGGTATAGCTGTATCCAAAGTTCTACACCTT
GAAGGAGAAGTGAACAAGATCAAAAATGCTTTGCAGCTTACAAACAAAGCTGTAGTCAGT
CTATCAAATGGGGTCAGTGTTTTAACCAGCAGAGTGTTAGATCTCAAGAATTATATAAAC
AACCAATTATTACCTATGGTAAATCGACAGAGTTGTCGCATATCCAACATTGAGACAGTT
ATAGAATTCCAGCAGAAGAACAGCAGATTGTTGGAAATCACCAGAGAATTTAGTGTCAAT
GCAGGTGTAACGACACCTTTAAGCACTTACATGTTAACAAACAGTGAGTTACTATCATTA
ATCAATGATATGCCTATAACAAATGATCAGAAAAAATTAATGTCAAGCAATGTTCAGATA
GTAAGGCAACAAAGTTATTCTATCATGTCTATAATAAAGGAAGAAGTCCTTGCATATGTT
GTACAGCTACCTATCTATGGTGTAATTGATACACCTTGCTGGAAATTACACACATCACCT
CTGTGCACCACCAACATCAAAGAAGGATCAAATATTTGTTTAACAAGGACTGATAGAGGA
TGGTATTGTGATAATGCAGGATCAGTATCCTTCTTCCCACAAGCTGACACTTGTAAAGTA
CAGTCCAATCGAGTATTTTGTGACACTATGAACAGTTTGACATTACCAAGTGAAGTCAGC
CTTTGTAACACTGACATATTCAATTCCAAGTATGACTGCAAAATTATGACATCAAAAACA
GACATAAGCAGCTCAGTAATTACTTCTCTAGGAGCTATAGTGTCATGCTATGGTAAGACT
AAATGTACTGCATCCAACAAAAATCGTGGAATTATAAAGACATTTTCTAATGGTTGTGAT
TATGTGTCAAACAAAGGAGTAGATACTGTATCAGTGGGCAACACTTTATATTATGTCAAC
AAGCTGGAAGGCAAAAACCTTTATGTAAAAGGGGAACCTATAATAAATTACTATGACCCT
CTAGTGTTTCCTTCTGATGAGTTTGATGCATCAATATCTCAAGTCAATGAAAAAATTAAT
CAAAGTTTAGCTTTTATTCGTAGATCCGATGAATTATTACATAATGTAAATACTGGGAAA
TCTACTACAAATATTATGATAACTGCAATTATTATAGTAATCATTGTAGTATTGTTATCA
TTAATAGCTATTGGTTTACTGTTGTATTGCAAAGCCAAAAACACACCAGTTACATTAAGC
AAAGACCAACTAAGTGGAATTAATAATATTGCATTCAGCAAATAG
>hRSV/B/Germany/22-01678/2021
ATGGAGTTGCTGATCCATAGATCAAGTGCAATCTTCCTAACTCTTGCTATTAATGCATTG
TACCTTACCTCAAGTCTGAACATAACTGAGGAGTTTTACCAATCAACATGTAGTGCAGTT
AGCAGAGGTTACTTGAGTGCTTTAAGAACTGGTTGGTATACCAGTGTCATAACAATAGAA
TTAAGTAATATAAAAGAAACCAAATGCAATGGAACTGACACTAAAGTTAAACTTATAAAG
CAAGAATTAGATAAGTATAAGAATGCAGTAACTGAATTACAGTTACTTATGCAAAACACA
CCAGCTGTCAACAACCGGGCCAGAAGAGAAGCACCACAGTATATGAACTATACAATCAAT
ACCACTAAAAACCTAAATGTATCAATAAGCAAGAAGAGGAAACGAAGATTTCTGGGCTTC
TTGTTAGGTGTAGGATCTGCAATAGCAAGTGGTATAGCTGTATCCAAAGTTCTACACCTT
GAAGGAGAAGTGAACAAGATCAAAAATGCTTTGCAGCTTACGAACAAAGCTGTAGTCAGT
CTATCAAATGGGGTCAGTGTTTTAACCAACAGAGTGTTAGATCTCAAGAATTATATAAAC
AACCAATTATTACCTATGGTAAATCGACAGAATTGTCGCATATCCAACATTGAGACAGTT
ATAGAATTCCAGCAGAAGAACAGCAGATTGTTGGAAATCACCAGAGAATTTAGTGTCAAT
GCAGGTGTAACGACACCTTTAAGCACTTACATGTTAACAAACAGTGAGTTACTATCATTA
ATCAATGATATGCCTATAACAAATGATCAGAAAAAATTAATGTCAAGCAATGTTCAGATA
GTAAGGCAACAAAGTTATTCTATCATGTCTATAATAAAGGAAGAAGTCCTTGCATATGTT
GTACAGCTACCTATCTATGGTGTAATTGATACACCTTGCTGGAAATTACACACATCACCT
CTGTGCACCACCAACATCAAAGAAGGATCAAATATTTGTTTAACAAGGACTGATAGAGGA
TGGTATTGTGATAATGCAGGATCAGTATCCTTCTTTCCACAAGCTGACACTTGTAAAGTA
CAGTCCAATCGAGTATTTTGTGACACTATGAACAGTTTGACATTACCAAGTGAAGTCAGC
CTTTGTAACACTGACATATTCAATCCCAAGTATGACTGCAAAATTATGACATCAAAAACA
GACATAAGCAGCTCAGTAATCACTTCTCTAGGAGCTATAGTGTCATGCTATGGTAAGACT
AAATGTACTGCATCCAACAAAAATCGTGGAATTATAAAGACATTTTCTAATGGCTGTGAT
TATGTGTCAAACAAAGGAGTAGATACTGTATCAGTGGGCAACACTTTATATTATGTCAAC
AAGCTGGAAGGCAAAAACCTTTATGTAAAAGGGGAACCTATAATAAATTACTATGACCCT
CTAGTGTTTCCTTCTGATGAGTTTGATGCATCAATATCTCAAGTCAATGAAAAAATTAAT
CAAAGCTTAGCTTTTATTCGTAGATCCGATGAATTATTACATAATGTAAATACTGGAAAA
TCTACTACAAATATTATGATAACTGCAATTATTATAGTAATCATTGTAGTATTGTTATCA
TTAATAGCTATTGGTTTACTGTTGTATTGCAAAGCCAAAAACACACCAGTTACATTAAGC
AAAGACCAACTAAGTGGAATCAATAATATTGCATTCAGCAAATAG
>JHRSV101
ATGGAGTTGCTGATCCATAGATCAAGTGCAATCTTCCTAACTCTTGCTATTAATGCATTG
TACCTTACCTCAAGTCAGAACATAACTGAGGAGTTTTACCAATTAACATGTAGTGCAGTT
AGCAGAGGTTACTTGAGTGCTTTAAGAACAGGTTGGTATACCAGTGTCATAACAATAGAA
TTAAGTAATATAAAAGAAACCAAATGCAATGGAACTGACACTAAAGTTAAACTTATAAAA
CAAGAATTAGATAAGTATAAGAATGCAGTAACTGAATTACAGTTACTTATGCAAAACACA
CCAGCTGTCAACAACCGGGCCAGAAGAGAAGCACCACAGTATATGAACTATACAATCAAT
ACCACTAAAAACCTAAATGTATCAATAAGCAAGAAGAGGAAACGAAGATTTCTGGGCTTC
TTGTTAGGTGTAGGATCTGCAATAGCAAGTGGTATAGCTGTATCCAAAGTTCTACACCTT
GAAGGAGAAGTGAACAAGATCAAAAATGCTTTGCAGCTAACGAACAAAGCTGTAGTCAGT
CTATCAAATGGGGTCAGTGTTTTAACCAACAGAGTGTTAGATCTCAAGAATTATATAAAC
AACCAATTATTACCTATGGTAAATCGACAGAATTGTCGCATATCCAACATTGAGACAGTT
ATAGAGTTCCAGCAGAAGAACAGCAGATTGTTGGAAATCACCAGAGAATTTAGTGTCAAT
GCAGGTGTAACGACACCTTTAAGCACTTACATGTTAACAAACAGTGAGTTACTATCATTA
ATCAATGATATGCCTATAACAAATGATCAGAAAAAATTAATGTCAAGCAATGTTCAGATA
GTAAGGCAACAAAGTTATTCTATCATGTCTATAATAAAGGAAGAAGTCCTTGCATATGTT
GTACAGCTACCTATCTATGGTGTAATTGATACACCTTGCTGGAAATTACACACATCACCT
CTTTGCACCACCAACATCAAAGAAGGATCAAATATTTGTTTAACAAGGACTGATAGAGGA
TGGTATTGTGATAATGCAGGATCAGTATCCTTCTTTCCACAAGCTGACACTTGTAAAGTA
CAGTCCAATCGAGTATTTTGTGACACTATGAACAGTTTGACATTACCAAGTGAAGTCAGC
CTTTGTAACACTGACATATTCAATCCCAAGTATGACTGCAAAATTATGACATCAAAAACA
GACATAAGCAGCTCAGTAATCACTTCTCTAGGAGCTATAGTGTCATGCTATGGTAAGACT
AAATGTACTGCATCCAACAAAAATCGTGGAATTATAAAGACATTTTCTAATGGCTGTGAT
TATGTGTCAAACAAAGGAGTAGATACTGTATCAGTGGGCAACACTTTATATTATGTCAAC
AAGCTGGAAGGCAAAAACCTTTATGTAAAAGGGGAACCTATAATAAATTACTATGACCCT
CTAGTGTTTCCTTCTGATGAGTTTGATGCATCAATATCTCAAGTCAATGAAAAAATTAAT
CAAAGTTTAGCTTTTATTCGTAGATCCGATGAATTATTACATAATGTAAATACTGGAAAA
TCTACTACAAATATTATGATAACTGCAATTATTATAGTAATCATTGTAGTATTGTTATCA
TTAATAGCTATTGGTTTACTGTTGTATTGCAAAGCCAAAAACACACCAGTTACATTAAGC
AAAGACCAACTAAGTGGAATCAATAATATTGCATTCAGCAAATAG
>JHRSV0068
ATGGAGTTGCTGATCCATAGATCAAGTGCAATCTTCCTAACTCTTGCTATTAATGCATTG
TACCTTACCTCAAGTCAGAACATAACTGAGGAGTTTTACCAATCAACATGTAGTGCAGTT
AGCAGAGGTTACTTGAGTGCTTTAAGAACAGGTTGGTATACCAGTGTCATAACAATAGAA
TTAAGTAATATAAAAGAAACCAAATGCAATGGAACTGACACTAAAGTTAAACTTATAAAA
CAAGAATTAGATAAGTATAAGAATGCAGTAACTGAATTACAGTTACTCATGCAAAACACA
CCAGCTGTCAACAACCGGGCCAGAAGAGAAGCACCACAGTATATGAACCATACAATCAAT
ACCACCAAAAACCTAAATGTATCAATAAGCAAGAAGAGGAAACGAAGATTTCTGGGCTTC
TTGTTAGGTGTAGGATCTGCAATAGCAAGTGGTATAGCTGTATCCAAAGTTCTACACCTT
GAAGGAGAAGTGAACAAGATCAAAAATGCTTTGCAGCTAACGAACAAAGCTGTAGTCAGT
CTATCAAATGGGGTCAGTGTTTTAACCAACAGAGTGTTAGATCTCAAGAATTATATAAAC
AACCAATTATTACCTATGGTAAATCGACAGAATTGTCGCATATCCAACATTGAGACAGTT
ATAGAATTCCAGCAGAAGAACAGCAGATTGTTGGAAATCACCAGAGAATTTAGTGTCAAT
GCGGGTGTAACGACACCTTTAAGCACTTACATGTTAACAAACAGTGAGTTACTATCATTA
ATCAATGATATGCCTATAACAAATGATCAGAAAAAATTAATGTCAAGCAATGTTCAGATA
GTAAGGCAACAAAGTTATTCTATCATGTCTATAATAAAGGAAGAAGTCCTTGCATATGTT
GTACAGCTACCTATCTATGGTGTAATTGATACACCTTGCTGGAAATTACACACATCACCT
CTTTGCACCACCAACATCAAAGAAGGATCAAATATTTGTTTAACAAGGACTGATAGAGGA
TGGTATTGTGATAATGCAGGATCAGTATCCTTCTTTCCACAAGCTGACACTTGTAAAGTA
CAGTCCAATCGAGTATTTTGTGACACTATGAACAGTTTGACATTACCAAGTGAAGTCAGC
CTTTGTAACACTGACATATTCAATCCCAAGTATGACTGCAAAATTATGACATCAAAAACA
GACATAAGCAGCTCAGTAATCACTTCTCTAGGAGCTATAGTGTCATGCTATGGTAAGACT
AAATGTACTGCATCCAACAAAAATCGTGGAATTATAAAGACATTTTCTAATGGCTGTGAT
TATGTGTCAAACAAAGGAGTAGATACTGTATCAGTGGGCAACACTTTATATTATGTCAAC
AAGCTGGAAGGCAAAAACCTTTATGTAAAAGGGGAACCTATAATAAATTACTATGACCCT
CTAGTGTTTCCTTCTGATGAGTTTGATGCATCAATATCTCAAGTCAATGAAAAAATTAAT
CAAAGTTTAGCTTTTATTCGTAGATCCGATGAATTATTACATAATGTAAATACTGGAAAA
TCTACTACAAATATTATGATAACTGCAATTATTATAGTAATCATTGTAGTATTGTTATCA
TTAATAGCTATTGGTTTACTGTTGTATTGCAAAGCCAAAAACACACCAGTTACATTAAGC
AAAGACCAACTAAGTGGAATCAATAATATTGCATTCAGCAAATAG
>JHRSV100
ATGGAGTTGCTGATCCATAGATCAAGTGCAATCTTCCTAACTCTTGCTATTAATGCATTG
TACCTTACCTCAAGTCAGAACATAACTGAGGAGTTTTACCAATCAACATGTAGTGCAGTT
AGCAGAGGTTACTTGAGTGCTTTAAGAACAGGTTGGTATACCAGTGTCATAACAATAGAA
TTAAGTAATATAAAAGAAACCAAATGCAATGGAACTGACACTAAAGTTAAACTTATAAAA
CAAGAATTAGATAAGTATAAGAATGCAGTAACTGAATTACAGTTACTTATGCAAAACACA
CCAGCTGTCAACAACCGGGCCAGAAGAGAAGCACCACAGTATATGAACTATACAATCAAT
ACCACTAAAAACCTAAATGTATCAATAAGCAAGAAGAGGAAACGAAGATTTCTGGGCTTC
TTGTTAGGTGTAGGATCTGCAATAGCAAGTGGTATAGCTGTATCCAAAGTTCTACACCTT
GAAGGAGAAGTGAACAAGATCAAAAATGCTTTGCAGCTAACGAACAAAGCTGTAGTCAGT
CTATCAAATGGGGTCAGTGTTTTAACCAACAGAGTGTTAGATCTCAAGAATTATATAAAC
AACCAATTATTACCTATGGTAAATCGACAGAATTGTCGCATATCCAACATTGAGACAGTT
ATAGAGTTCCAGCAGAAGAACAGCAGATTGTTGGAAATCACCAGAGAATTTAGTGTCAAT
GCAGGTGTAACGACACCTTTAAGCACTTACATGTTAACAAACAGTGAGTTACTATCATTA
ATCAATGATATGCCTATAACAAATGATCAGAAAAAATTAATGTCAAGCAATGTTCAGATA
GTAAGGCAACAAAGTTATTCTATCATGTCTATAATAAAGGAAGAAGTCCTTGCATATGTT
GTACAGCTACCTATCTATGGTGTAATTGATACACCTTGCTGGAAATTACACACATCACCT
CTTTGCACCACCAACATCAAAGAAGGATCAAATATTTGTTTAACAAGGACTGATAGAGGA
TGGTATTGTGATAATGCAGGATCAGTATCCTTCTTTCCACAAGCTGACACTTGTAAAGTA
CAGTCCAATCGAGTATTTTGTGACACTATGAACAGTTTGACATTACCAAGTGAAGTCAGC
CTTTGTAACACTGACATATTCAATCCCAAGTATGACTGCAAAATTATGACATCAAAAACA
GACATAAGCAGCTCAGTAATCACTTCTCTAGGAGCTATAGTGTCATGCTATGGTAAGACT
AAATGTACTGCATCCAACAAAAATCGTGGAATTATAAAGACATTTTCTAATGGCTGTGAT
TATGTGTCAAACAAAGGAGTAGATACTGTATCAGTGGGCAACACTTTATATTATGTCAAC
AAGCTGGAAGGCAAAAACCTTTATGTAAAAGGGGAACCTATAATAAATTACTATGACCCT
CTAGTGTTTCCTTCTGATGAGTTTGATGCATCAATATCTCAAGTCAATGAAAAAATTAAT
CAAAGTTTAGCTTTTATTCGTAGATCCGATGAATTATTACATAATGTAAATACTGGAAAA
TCTACTACAAATATTATGATAACTGCAATTATTATAGTAATCATTGTAGTATTGTTATCA
TTAATAGCTATTGGTTTACTGTTGTATTGCAAAGCCAAAAACACACCAGTTACATTAAGC
AAAGACCAACTAAGTGGAATCAATAATATTGCATTCAGCAAATAG
>JHRSV104
ATGGAGTTGCTGATCCATAGATCAAGTGCAATCTTCCTAACTCTTGCTATTAATGCATTG
TACCTTACCTCAAGTCAGAACATAACTGAGGAGTTTTACCAATCAACATGTAGTGCAGTT
AGCAGAGGTTACTTGAGTGCTTTAAGAACAGGTTGGTATACCAGTGTCATAACAATAGAA
TTAAGTAATATAAAAGAAACCAAATGCAATGGAACTGACACTAAAGTTAAACTTATAAAA
CAAGAATTAGATAAGTATAAGAATGCAGTAACTGAATTACAGTTACTTATGCAAAACACA
CCAGCTGTCAACAACCGGGCCAGAAGAGAAGCACCACAGTATATGAACTATACAATCAAT
ACCACTAAAAACCTAAATGTATCAATAAGCAAGAAGAGGAAACGAAGATTTCTGGGCTTC
TTGTTAGGTGTAGGATCTGCAATAGCAAGTGGTATAGCTGTATCCAAAGTTCTACACCTT
GAAGGAGAAGTGAACAAGATCAAAAATGCTTTGCAGCTAACGAACAAAGCTGTAGTCAGT
CTATCAAATGGGGTCAGTGTTTTAACCAACAGAGTGTTAGATCTCAAGAATTATATAAAC
AACCAATTATTACCCATGGTAAATCGACAGAATTGTCGCATATCCAACATTGAGACAGTT
ATAGAATTCCAGCAGAAGAACAGCAGATTGTTGGAAATCACCAGAGAATTTAGTGTCAAT
GCAGGTGTAACGACACCTTTAAGCACTTACATGTTAACAAACAGTGAGTTACTATCATTA
ATCAATGATATGCCTATAACAAATGATCAGAAAAAATTAATGTCAAGCAATGTTCAGATA
GTAAGGCAACAAAGTTATTCTATCATGTCTATAATAAAGGAAGAAGTCCTTGCATATGTT
GTACAGCTACCTATCTATGGTGTAATTGATACACCTTGCTGGAAATTACACACATCACCT
CTTTGCACCACCAACATCAAAGAAGGATCAAATATTTGTTTAACAAGGACTGATAGAGGA
TGGTATTGTGATAATGCAGGATCAGTATCCTTCTTTCCACAAGCTGACACTTGTAAAGTA
CAGTCCAATCGAGTATTTTGTGACACTATGAACAGTTTGACATTACCAAGTGAAGTCAGC
CTTTGTAACACTGACATATTCAATCCCAAGTATGACTGCAAAATTATGACATCAAAAACA
GACATAAGCAGCTCAGTAATCACTTCTCTAGGAGCTATAGTGTCATGCTATGGTAAGACT
AAATGTACTGCATCCAACAAAAATCGTGGAATTATAAAGACATTTTCTAATGGCTGTGAT
TATGTGTCAAACAAAGGAGTAGATACTGTATCAGTGGGCAACACTTTATATTATGTCAAC
AAGCTGGAAGGCAAAAACCTTTATGTAAAAGGGGAACCTATAATAAATTACTATGACCCT
CTAGTGTTTCCTTCTGATGAGTTTGATGCATCAATATCTCAAGTCAATGAAAAAATTAAT
CAAAGTTTAGCTTTTATTCGTAGATCCGATGAATTATTACATAATGTAAATACTGGAAAA
TCTACTACAAATATTATGATAACTGCAATTATTATAGTAATCATTGTAGTATTGTTATCA
TTAATAGCTATTGGTTTACTGTTGTATTGCAAAGCCAAAAACACACCAGTTACATTAAGC
AAAGACCAACTAAGTGGAATCAATAATATTGCATTCAGCAAATAG
>ASU102752
ATGGAGTTGCTGATCCATAGATCAAGTGCAATCTTCCTAACTCTTGCTATTAATGCATTA
TACCTTACCTCAAGTCAGAACATAACTGAGGAGTTTTACCAATCAACATGTAGTGCAGTT
AGCAAAGGTTACTTGAGTGCTTTAAGAACTGGTTGGTATACCAGTGTCATAACAATAGAA
TTAAGTAATATAAAAGAAACCAAATGCAATGGAACTGACACTAAAGTTAAACTTATAAAA
CAAGAATTAGATAAGTATAAGAATGCAGTAACTGAATTACAGTTACTTATGCAAAACACA
CCAGCTGTCAACAACCGGGCCAGAAGAGAAGCACCACAGTATATGAACTATACAATCAAT
ACCACTAAAAACCAAAATGTATCAATAAGCAAGAAGAGGAAACGAAGATTTCTGGGCTTC
TTGTTAGGTGTAGGATCTGCAATAGCAAGTGGTATAGCTGTATCCAAAGTTCTACACCTT
GAAGGAGAAGTGAACAAGATCAAAAATGCTTTGCAGCTTACGAACAAAGCTGTAGTCAGT
CTATCAAATGGGGTCAGTGTTTTAACCAACAGAGTGTTAGATCTCAAGAATTATATAAAC
AACCAATTATTACCTATGGTAAATCGACAGAATTGTCGCATATCCAACATTGAGACAGTT
ATAGAATTCCAGCAGAAGAACAGCAGATTGTTGGAAATCACCAGAGAATTTAGTGTCAAT
GCAGGTGTAACGACACCTTTAAGCACTTACATGTTAACAAACAGTGAGTTACTATCATTA
ATCAATGATATGCCTATAACAAATGATCAGAAAAAATTAATGTCAAGCAATGTTCAGATA
GTAAGGCAACAAAGTTATTCTATCATGTCTATAATAAAGGAAGAAGTCCTTGCATATGTT
GTACAGCTACCTATCTATGGTGTAATTGATACACCTTGCTGGAAATTACACACATCACCT
CTGTGCACCACCAACATCAAAGAAGGATCAAATATTTGTTTAACAAGGACTGATAGAGGA
TGGTATTGTGATAATGCAGGATCAGTATCCTTCTTTCCACAAGCTGACACTTGTAAAGTA
CAGTCCAATCGAGTATTTTGTGACACTATGAACAGTTTGACATTACCAAGTGAAGTCAGC
CTTTGTAACACTGACATATTCAATCCCAAGTATGACTGCAAAATTATGACATCAAAAACA
GATATAAGCAGCTCAGTAATCACTTCTCTAGGAGCTATAGTGTCATGCTATGGTAAGACT
AAATGTACTGCATCCAACAAAAATCGTGGAATTATAAAGACATTTTCTAATGGCTGTGAT
TATGTGTCAAACAAAGGAGTAGATACTGTATCAGTGGGCAACACTTTATATTATGTCAAC
AAGCTGGAAGGTAAAAACCTTTATGTAAAAGGGGAACCTATAATAAATTACTATGACCCT
CTAGTGTTTCCTTCTGATGAGTTTGATGCATCAATATCTCAAGTCAATGAAAAAATTAAT
CAAAGTTTAGCTTTTATTCGTAGATCCGATGAATTATTACATAATGTAAATACTGGAAAA
TCTACTACAAATATTATGATAACTGCAATTATTATAGTAATCATTGTAGTATTGTTATCA
TTAATAGCTATTGGTTTACTGTTGTATTGCAAAGCCAAAAACACACCAGTTACATTAAGC
AAAGACCAACTAAGTGGAATCAATAATATTGCATTCAGCAAATAG
>JHRSV102
ATGGAGTTGCTGATCCATAGATCAAGTGCAATCTTCCTAACTCTTGCTATTAATGCATTG
TACCTTACCTCAAGTCAGAACATAACTGAGGAGTTTTACCAATCAACATGTAGTGCAGTT
AGCAAAGGTTACTTGAGTGCTTTAAGAACAGGTTGGTATACCAGTGTCATAACAATAGAA
TTAAGTAATATAAAAGAAACCAAATGCAATGGAACTGACACTAAAGTTAAACTTATAAAA
CAAGAATTAGATAAGTATAAGAATGCAGTAACTGAATTACAGTTACTTATGCAAAACACA
CCAGCTGTCAACAACCGGGCCAGAAGAGAAGCACCACAGTATATGAACTATACAATCAAT
ACCACTAAAAACCTAAATGTATCAATAAGCAAGAAGAGGAAACGAAGATTTCTGGGCTTC
TTGTTAGGTGTAGGATCTGCAATAGCAAGTGGTATAGCTGTATCCAAAGTTCTACACCTT
GAAGGAGAAGTGAACAAGATCAAAAATGCTTTGCAGCTTACGAACAAAGCTGTAGTCAGT
CTATCAAATGGGGTCAGTGTTTTAACCAACAGAGTGTTAGATCTCAAGAATTATATAAAC
AACCAATTATTACCTATGGTAAATCGACAGAATTGTCGCATATCCAACATTGAGACAGTT
ATAGAATTCCAGCAGAAGAACAGCAGATTGTTGGAAATCACCAGAGAATTTAGTGTCAAT
GCAGGTGTAACGACACCTTTAAGCACTTACATGTTAACAAACAGTGAGTTACTATCATTA
ATCAATGATATGCCTATAACAAATGATCAGAAAAAATTAATGTCAAGCAATGTTCAGATA
GTAAGGCAACAAAGTTATTCTATCATGTCTATAATAAAGGAAGAAGTCCTTGCATATGTT
GTACAGCTACCTATCTATGGTGTAATTGATACACCTTGCTGGAAATTACACACATCACCT
CTGTGCACCACCAACATCAAAGAAGGATCAAATATTTGTTTAACAAGGACTGATAGAGGA
TGGTATTGTGATAATGCAGGATCAGTATCCTTCTTTCCACAAGCTGACACTTGTAAAGTA
CAGTCCAATCGAGTATTTTGTGACACTATGAACAGTTTGACATTACCAAGTGAAGTCAGC
CTTTGTAACACTGACATATTCAATCCCAAGTATGACTGCAAAATTATGACATCAAAAACA
GACATAAGCAGCTCAGTAATCACTTCTCTAGGAGCTATAGTGTCATGCTATGGTAAGACT
AAATGTACTGCATCCAACAAAAATCGTGGAATTATAAAGACATTTTCTAATGGCTGTGAT
TATGTGTCAAACAAAGGAGTAGATACTGTATCAGTGGGCAACACTTTATATTATGTCAAC
AAGCTGGAAGGCAAAAACCTTTATGTAAAAGGGGAACCTATAATAAATTACTATGACCCT
CTAGTGTTTCCTTCTGATGAGTTTGATGCATCAATATCTCAAGTCAATGAAAAAATTAAT
CAAAGTTTAGCTTTTATTCGTAGATCCGATGAATTATTACATAATGTAAATACTGGAAAA
TCTACTACAAATATTATGATAACTGCAATTATTATAGTAATCATTGTAGTATTGTTATCA
TTAATAGCTATTGGTTTACTGTTGTATTGCAAAGCCAAAAACACACCAGTTACATTAAGC
AAAGACCAACTAAGTGGAATCAATAATATTGCATTCAGCAAATAG
>JHRSV103
ATGGAGTTGCTGATCCATAGATCAAGTGCAATCTTCCTAACTCTTGCTATTAATGCATTG
TACCTTACCTCAAGTCAGAACATAACTGAGGAGTTTTACCAATCAACATGTAGTGCAGTT
AGCAGAGGTTACTTGAGTGCTTTAAGAACAGGTTGGTATACCAGTGTCATAACAATAGAA
TTAAGTAATATAAAAGAAACCAAATGCAATGGAACTGACACTAAAGTTAAACTTATAAAA
CAAGAATTAGATAAGTATAAGAATGCAGTAACTGAATTACAGTTACTTATGCAAAACACA
CCAGCTGTCAACAACCGGGCCAGAAGAGAAGCACCACAGTATATGAACTATACAATCAAT
ACCACTAAAAACCTAAATGTATCAATAAGCAAGAAGAGGAAACGAAGATTTCTGGGCTTC
TTGTTAGGTGTAGGATCTGCAATAGCAAGTGGTATAGCTGTATCCAAAGTTCTACACCTT
GAAGGAGAAGTGAACAAGATCAAAAATGCTTTGCAGCTTACGAACAAAGCTGTAGTCAGT
CTATCAAATGGGGTCAGTGTTTTAACCAACAGAGTGTTAGATCTCAAGAATTATATAAAC
AACCAATTATTACCTATGGTAAATCGACAGAATTGTCGCATATCCAACATTGAGACAGTT
ATAGAATTCCAGCAGAAGAACAGCAGATTGTTGGAAATCACCAGAGAATTTAGTGTCAAT
GCAGGTGTAACGACACCTTTAAGCACTTACATGTTAACAAACAGTGAGTTACTATCATTA
ATCAATGATATGCCTATAACAAATGATCAGAAAAAATTAATGTCAAGCAATGTTCAGATA
GTAAGGCAACAAAGTTATTCTATCATGTCTATAATAAAGGAAGAAGTCCTTGCATATGTT
GTACAGCTACCTATCTATGGTGTAATTGATACACCTTGCTGGAAATTACACACATCACCT
CTGTGCACCACCAACATCAAAGAAGGATCAAATATTTGTTTAACAAGGACTGATAGAGGA
TGGTATTGTGATAATGCAGGATCAGTATCCTTCTTTCCACAAGCTGACACTTGTAAAGTA
CAGTCCAATCGAGTATTTTGTGACACTATGAACAGTTTGACATTACCAAGTGAAGTCAGC
CTTTGTAACACTGACATATTCAATCCCAAGTATGACTGCAAAATTATGACATCAAAAACA
GACATAAGCAGCTCAGTAATCACTTCTCTAGGAGCTATAGTGTCATGCTATGGTAAGACT
AAATGTACTGCATCCAACAAAAATCGTGGAATTATAAAGACATTTTCTAATGGCTGTGAT
TATGTGTCAAACAAAGGAGTAGATACTGTATCAGTGGGCAACACTTTATATTATGTCAAC
AAGCTGGAAGGCAAAAACCTTTATGTAAAAGGGGAACCTATAATAAATTACTATGACCCT
CTAGTGTTTCCTTCTGATGAGTTTGATGCATCAATATCTCAAGTCAATGAAAAAATTAAT
CAAAGTTTAGCTTTTATTCGTAGATCCGATGAATTATTACATAATGTAAATACTGGAAAA
TCTACTACAAATATTATGATAACTGCAATTATTATAGTAATCATTGTAGTATTGTTATCA
TTAATAGCTATTGGTTTACTGTTGTATTGCAAAGCCAAAAACACACCAGTTACATTAAGC
AAAGACCAACTAAGTGGAATCAATAATATTGCATTCAGCAAATAG
>JHRSV105
ATGGAGTTGCTGATCCATAGATCAAGTGCAATCTTCCTAACTCTTGCTATTAATGCATTG
TACCTTACCTCAAGTCAGAACATAACTGAGGAGTTTTACCAATCAACATGTAGTGCAGTT
AGCAGAGGTTACTTGAGTGCTTTAAGAACAGGTTGGTATACCAGTGTCATAACAATAGAA
TTAAGTAATATAAAAGAAACCAAATGCAATGGAACTGACACTAAAGTTAAACTTATAAAA
CAAGAATTAGATAAGTATAAGAATGCAGTAACTGAATTACAGTTACTTATGCAAAACACA
CCAGCTGTCAACAACCGGGCCAGAAGAGAAGCACCACAGTATATGAACTATACAATCAAT
ACCACTAAAAACCTAAATGTATCAATAAGCAAGAAGAGGAAACGAAGATTTCTGGGCTTC
TTGTTAGGTGTAGGATCTGCAATAGCAAGTGGTATAGCTGTATCCAAAGTTCTACACCTT
GAAGGAGAAGTGAACAAGATCAAAAATGCTTTGCAGCTAACGAACAAAGCTGTAGTCAGT
CTATCAAATGGGGTCAGTGTTTTAACCAACAGAGTGTTAGATCTCAAGAATTATATAAAC
AACCAATTATTACCTATGGTAAATCGACAGAATTGTCGCATATCCAACATTGAGACAGTT
ATAGAATTCCAGCAGAAGAACAGCAGATTGTTGGAAATCACCAGAGAATTTAGTGTCAAT
GCAGGTGTAACGACACCTTTAAGCACTTACATGTTAACAAACAGTGAGTTACTATCATTA
ATCAATGATATGCCTATAACAAATGATCAGAAAAAATTAATGTCAAGCAATGTTCAGATA
GTAAGGCAACAAAGTTATTCTATCATGTCTATAATAAAGGAAGAAGTCCTTGCATATGTT
GTACAGCTACCTATCTATGGTGTAATTGATACACCTTGTTGGAAATTACACACATCACCT
CTTTGCACCACCAACATCAAAGAAGGATCAAATATTTGTTTAACAAGGACTGATAGAGGA
TGGTATTGTGATAATGCAGGATCAGTATCCTTCTTTCCACAAGCTGACACTTGTAAAGTA
CAGTCCAATCGAGTATTTTGTGACACTATGAACAGTTTGACATTACCAAGTGAAGTCAGC
CTTTGTAACACTGACATATTCAATCCCAAGTATGACTGCAAAATTATGACATCAAAAACA
GACATAAGCAGCTCAGTAATCACTTCTCTAGGAGCTATAGTGTCATGCTATGGTAAGACT
AAATGTACTGCATCCAACAAAAATCGTGGAATTATAAAGACATTTTCTAATGGCTGTGAT
TATGTGTCAAACAAAGGAGTAGATACTGTATCAGTGGGCAACACTTTATATTATGTCAAC
AAGCTGGAAGGCAAAAACCTTTATGTAAAAGGGGAACCTATAATAAATTACTATGACCCT
CTAGTGTTTCCTTCTGATGAGTTTGATGCATCAATATCTCAAGTCAATGAAAAAATTAAT
CAAAGTTTAGCTTTTATTCGTAGATCCGATGAATTATTACATAATGTAAATACTGGAAAA
TCTACTACAAATATTATGATAACTGCAATTATTATAGTAATCATTGTAGTATTGTTATCA
TTAATAGCTATTGGTTTACTGTTGTATTGCAAAGCCAAAAACACACCAGTTACATTAAGC
AAAGACCAACTAAGTGGAATCAATAATATTGCATTCAGCAAATAG
>JHRSV106
ATGGAGTTGCTGATCCATAGATCAAGTGCAATCTTCCTAACTCTTGCTATTAATGCATTG
TACCTTACCTCAAGTCAGAACATAACTGAGGAGTTTTACCAATCAACATGTAGTGCAGTT
AGCAGAGGTTACTTGAGTGCTTTAAGAACAGGTTGGTATACCAGTGTCATAACAATAGAA
TTAAGTAATATAAAAGAAACCAAATGCAATGGAACTGACACTAAAGTTAAACTTATAAAA
CAAGAATTAGATAAGTATAAGAATGCAGTAACTGAATTACAGTTACTTATGCAAAACACA
CCAGCTGTCAACAACCGGGCCAGAAGAGAAGCACCACAGTATATGAACTATACAATCAAT
ACCACTAAAAACCTAAATGTATCAATAAGCAAGAAGAGGAAACGAAGATTTCTGGGCTTC
TTGTTAGGTGTAGGATCTGCAATAGCAAGTGGTATAGCTGTATCCAAAGTTCTACACCTT
GAAGGAGAAGTGAACAAGATCAAAAATGCTTTGCAGCTTACGAACAAAGCTGTAGTCAGT
CTATCAAATGGGGTCAGTGTTTTAACCAACAGAGTGTTAGATCTCAAGAATTATATAAAC
AACCAATTATTACCTATGGTAAATCGACAGAATTGTCGCATATCCAACATTGAGACAGTT
ATAGAATTCCAGCAGAAGAACAGCAGATTGTTGGAAATCACCAGAGAATTTAGTGTCAAT
GCAGGTGTAACGACACCTTTAAGCACTTACATGTTAACAAACAGTGAGTTACTATCATTA
ATCAATGATATGCCTATAACAAATGATCAGAAAAAATTAATGTCAAGCAATGTTCAGATA
GTAAGGCAACAAAGTTATTCTATCATGTCTATAATAAAGGAAGAAGTCCTTGCATATGTT
GTACAGCTACCTATCTATGGTGTAATTGATACACCTTGCTGGAAATTACACACATCACCT
CTGTGCACCACCAACATCAAAGAAGGATCAAATATTTGTTTAACAAGGACTGATAGAGGA
TGGTATTGTGATAATGCAGGATCAGTATCCTTCTTTCCACAAGCTGACACTTGTAAAGTA
CAGTCCAATCGAGTATTTTGTGACACTATGAACAGTTTGACATTACCAAGTGAAGTCAGC
CTTTGTAACACTGACATATTCAATCCCAAGTATGACTGCAAAATTATGACATCAAAAACA
GACATAAGCAGCTCAGTAATCACTTCTCTAGGAGCTATAGTGTCATGCTATGGTAAGACT
AAATGTACTGCATCCAACAAAAATCGTGGAATTATAAAGACATTTTCTAATGGCTGTGAT
TATGTGTCAAACAAAGGAGTAGATACTGTATCAGTGGGCAACACTTTATATTATGTCAAC
AAGCTGGAAGGCAAAAACCTTTATGTAAAAGGGGAACCTATAATAAATTACTATGACCCT
CTAGTGTTTCCTTCTGATGAGTTTGATGCATCAATATCTCAAGTCAATGAAAAAATTAAT
CAAAGTTTAGCTTTTATTCGTAGATCCGATGAATTATTACATAATGTAAATACTGGAAAA
TCTACTACAAATATTATGATAACTGCAATTATTATAGTAATCATTGTAGTATTGTTATCA
TTAATAGCTATTGGTTTACTGTTGTATTGCAAAGCCAAAAACACACCAGTTACATTAAGC
AAAGACCAACTAAGTGGAATCAATAATATTGCATTCAGCAAATAG
>JHRSV107
ATGGAGTTGCTGATCCATAGATCAAGTGCAATCTTCCTAACTCTTGCTATCAATGCATTG
TACCTTACCTCAAGTCAGAACATAACTGAGGAGTTTTACCAATCAACATGTAGTGCAGTT
AGCAAAGGTTACTTGAGTGCTTTAAGAACAGGTTGGTATACCAGTGTCATAACAATAGAA
TTAAGTAATATAAAAGAAACCAAATGCAATGGAACTGACACTAAAGTTAAACTTATAAAA
CAAGAATTAGATAAGTATAAGAATGCAGTAACTGAATTACAGTTACTTATGCAAAACACA
CCAGCTGTCAACAACCGGGCCAGAAGAGAAGCACCACAGTATATGAACTATACAATCAAT
ACCACTAAAAACCTAAATGTATCAATAAGCAAGAAGAGGAAACGAAGAGTGCTGGGCTTC
TTGTTAGGTGTAGGATCTGCAATAGCAAGTGGTATAGCTGTATCCAAAGTTCTACACCTT
GAAGGAGAAGTGAACAAGATCAAAAATGCTTTGCAGCTTACGAACAAAGCTGTAGTCAGT
CTATCAAATGGGGTCAGTGTTTTAACCAACAGAGTGTTAGATCTCAAGAATTATATAAAC
AACCAATTATTACCTATGGTAAATCGACAGAATTGTCGCATATCCAACATTGAGACAGTT
ATAGAATTCCAGCAGAAGAACAGCAGATTGTTGGAAATCACCAGAGAATTTAGTGTCAAT
GCAGGTGTAACGACACCTTTAAGCACTTACATGTTAACAAACAGTGAGTTACTATCATTA
ATCAATGATATGCCTATAACAAATGATCAGAAAAAATTAATGTCAAGCAATGTTCAGATA
GTAAGGCAACAAAGTTATTCTATCATGTCTATAATAAAGGAAGAAGTCCTTGCATATGTT
GTACAGCTACCTATCTATGGTGTAATTGATACACCTTGCTGGAAATTACACACATCACCT
CTGTGCACCACCAACATCAAAGAAGGATCAAATATTTGTTTAACAAGGACTGATAGAGGA
TGGTATTGTGATAATGCAGGATCAGTATCCTTCTTTCCACAAGCTGACACTTGTAAAGTA
CAGTCCAATCGAGTATTTTGTGACACTATGAACAGTTTGACATTACCAAGTGAAGTCAGC
CTTTGTAACACTGACATATTCAATCCCAAGTATGACTGCAAAATTATGACATCAAAAACA
GACATAAGCAGCTCAGTAATCACTTCTCTAGGAGCTATAGTGTCATGCTATGGTAAGACT
AAATGTACTGCATCCAACAAAAATCGTGGAATTATAAAGACATTTTCTAATGGCTGTGAT
TATGTGTCAAACAAAGGAGTAGATACTGTATCAGTGGGCAACACTTTATATTATGTCAAC
AAGCTGGAAGGCAAAAACCTTTATGTAAAAGGGGAACCTATAATAAATTACTATGACCCT
CTAGTGTTTCCTTCTGATGAGTTTGATGCATCAATATCTCAAGTCAATGAAAAAATTAAT
CAAAGTTTAGCTTTTATTCGTAGATCCGATGAATTATTACATAATGTAAATACTGGAAAA
TCTACTACAAATATTATGATAACTGCAATTATTATAGTAATCATTGTAGTATTGTTATCA
TTAATAGCTATTGGTTTACTGTTGTATTGCAAAGCCAAAAACACACCAGTTACATTAAGC
AAAGACCAACTAAGTGGAATCAATAATATTGCATTCAGCAAATAG
>JHRSV108
ATGGAGTTGCTGATCCATAGATCAAGTGCAATCTTCCTAACTCTTGCTATTAATGCATTG
TACCTTACCTCAAGTCAGAACATAACTGAGGAGTTTTACCAATCAACATGTAGTGCAGTT
AGCAGAGGTTACTTGAGTGCTTTAAGAACAGGTTGGTATACCAGTGTCATAACAATAGAA
TTAAGTAATATAAAAGAAACCAAATGCAATGGAACTGACACTAAAGTTAAACTTATAAAA
CAAGAATTAGATAAGTATAAGAATGCAGTAACTGAATTACAGTTACTTATGCAAAACACA
CCAGCTGTTAACAACCGGGCCAGAAGAGAAGCACCACAGTATATGAACTATACAATCAAT
ACCACTAAAAACCTAAATGTATCAATAAGCAAGAAGAGGAAACGAAGATTTCTGGGCTTC
TTGTTAGGTGTAGGATCTGCAATAGCAAGTGGTATAGCTGTATCCAAAGTTCTACACCTT
GAAGGAGAAGTGAACAAGATCAAAAATGCTTTGCAGCTTACGAACAAAGCTGTAGTCAGT
CTATCAAATGGAGTCAGTGTTTTAACCAACAGAGTGTTAGATCTCAAGAATTATATAAAC
AACCAATTATTACCTATGGTAAATCGACAGAATTGTCGCATATCCAACATTGAGACAGTT
ATAGAATTCCAGCAGAAGAACAGCAGATTGTTGGAAATCACCAGAGAATTTAGTGTCAAT
GCAGGTGTAACGACACCTTTAAGCACTTACATGTTAACAAACAGTGAGTTACTATCATTA
ATCAATGATATGCCTATAACAAATGATCAGAAAAAATTAATGTCAAGCAATGTTCAGATA
GTAAGGCAACAAAGTTATTCTATCATGTCTATAATAAAGGAAGAAGTCCTTGCATATGTT
GTACAGCTACCTATCTATGGTGTAATTGATACACCTTGCTGGAAATTACACACATCACCT
CTGTGCACCACCAACATCAAAGAAGGATCAAATATTTGTTTAACAAGGACTGATAGAGGA
TGGTATTGTGATAATGCAGGATCAGTATCCTTCTTTCCACAAGCTGACACTTGTAAAGTA
CAGTCCAATCGAGTATTTTGTGACACTATGAACAGTTTGACATTACCAAGTGAAGTCAGC
CTTTGTAACACTGACATATTCAATCTCAAGTATGACTGCAAAATTATGACATCAAAAACA
GACATAAGCAGCTCAGTAATCACTTCTCTAGGAGCTATAGTGTCATGCTATGGTAAGACT
AAATGTACTGCATCCAACAAAAATCGTGGAATTATAAAGACATTTTCTAATGGCTGTGAT
TATGTGTCAAACAAAGGAGTAGATACTGTATCAGTGGGCAACACCTTATATTATGTCAAC
AAGCTGGAAGGCAAAAACCTTTATGTAAAAGGGGAACCTATAATAAATTACTATGACCCT
CTAGTGTTTCCTTCTGATGAGTTTGATGCATCAATATCTCAAGTCAATGAAAAAATTAAT
CAAAGTTTAGCTTTTATTCGTAGATCCGATGAATTATTACATAATGTAAATACTGGAAAA
TCTACTACAAATATTATGATAACTGCAATTATTATAGTAATCATTGTAGTATTGTTATCA
TTAATAGCTATTGGTTTACTGTTGTATTGCAAAGCCAAAAACACACCAGTTACATTAAGC
AAAGACCAACTAAGTGGAATCAATAATATTGCATTCAGCAAATAG
>JHRSV115
ATGGAGTTGCTGATCCATAGATCAAGTGCAATCTTCCTAACTCTTGCTATTAATGCATTG
TACCTTACCTCAAGTCAGAACATAACTGAGGAGTTTTACCAATCAACATGTAGTGCAGTT
AGCAGAGGTTACTTGAGTGCTTTAAGAACAGGTTGGTATACCAGTGTCATAACAATAGAA
TTAAGTAATATAAAAGAAACCAAATGCAATGGAACTGACACTAAAGTTAAACTTATAAAG
CAAGAATTAGATAAGTATAAGAATGCAGTAACTGAATTACAGTTACTTATGCAAAACACA
CCAGCTGTCAACAACCGGGCCAGAAGAGAAGCACCACAGTATATGAACTATACAATCAAT
ACCACTAAAAACCTAAATGTATCAATAAGCAAGAAGAGGAAACGAAGATTTCTGGGCTTC
TTGTTAGGTGTAGGATCTGCAATAGCAAGTGGTATAGCTGTATCCAAAGTTCTACACCTT
GAAGGAGAAGTGAACAAGATCAAAAATGCTTTGCAGCTTACGAACAAAGCTGTAGTCAGT
CTATCAAATGGGGTCAGTGTTTTAACCAACAGAGTGTTAGATCTCAAGAATTATATAAAC
AACCAATTATTACCTATGGTAAATCGACAGAATTGTCGCATATCCAACATTGAGACAGTT
ATAGAATTCCAGCAGAAGAACAGCAGATTGTTGGAAATCACCAGAGAATTTAGTGTCAAT
GCAGGTGTAACGACACCTTTAAGCACTTACATGTTAACAAACAGTGAGTTACTATCATTA
ATCAATGATATGCCTATAACAAATGATCAGAAAAAATTAATGTCAAGCAATGTTCAGATA
GTAAGGCAACAAAGTTATTCTATCATGTCTATAATAAAGGAAGAAGTCCTTGCATATGTT
GTACAGCTACCTATCTATGGTGTAATTGATACACCTTGCTGGAAATTACACACATCACCT
CTGTGCACCACCAACATCAAAGAAGGATCAAATATTTGTTTAACAAGGACTGATAGAGGA
TGGTATTGTGATAATGCAGGATCAGTATCCTTCTTTCCACAAGCTGACACTTGTAAAGTA
CAGTCCAATCGAGTATTTTGTGACACTATGAACAGTTTGACATTACCAAGTGAAGTCAGC
CTTTGTAACACTGATATATTCAATCCCAAGTATGACTGCAAAATTATGACATCAAAAACA
GACATAAGCAGCTCAGTAATCACTTCTCTAGGAGCTATAGTGTCATGCTATGGTAAGACT
AAATGTACTGCATCCAACAAAAATCGTGGAATTATAAAGACATTTTCTAATGGCTGTGAT
TATGTGTCAAACAAAGGAGTAGATACTGTATCAGTGGGCAACACTTTATATTATGTCAAC
AAGCTGGAAGGCAAAAACCTTTATGTAAAAGGGGAACCTATAATAAATTACTATGACCCT
CTAGTATTTCCTTCTGATGAGTTTGATGCATCAATATCTCAAGTCAATGAAAAAATTAAT
CAAAGCTTAGCTTTTATTCGTAGATCCGATGAATTATTACATAATGTAAATACTGGAAAA
TCTACTACAAATATTATGATAACTGCAATTATTATAGTAATCATTGTAGTATTGTTATCA
TTAATAGCTATTGGTTTACTGTTGTATTGCAAAGCCAAAAACACACCAGTTACATTAAGC
AAAGACCAACTAAGTGGAATCAATAATATTGCATTCAGCAAATAG
>JHRSV69
ATGGAGTTGCTGATCCATAGATCAAGTGCAATCTTCCTAACTCTTGCTATTAATGCATTG
TACCTTACCTCAAGTCAGAACATAACTGAGGAGTTTTACCAATCAACATGTAGTGCAGTT
AGCAGAGGTTACTTGAGTGCTTTAAGAACAGGTTGGTATACCAGTGTCATAACAATAGAA
TTAAGTAATATAAAAGAAACCAAATGCAATGGAACTGACACTAAAGTTAAACTTATAAAA
CAAGAATTAGATAAGTATAAGAATGCAGTAACTGAATTACAGTTACTTATGCAAAACACA
CCAGCTGTCAACAACCGGGCCAGAAGAGAAGCACCACAGTATATGAACTATACAATCAAT
ACCACTAAAAACCTAAATGTATCAATAAGCAAGAAGAGGAAACGAAGATTTCTGGGCTTC
TTGTTAGGTGTAGGATCTGCAATAGCAAGCGGTATAGCTGTATCCAAAGTTCTACACCTT
GAAGGAGAAGTGAACAAGATCAAAAATGCTTTGCAGCTTACGAACAAAGCTGTAGTCAGT
CTATCAAATGGGGTCAGTGTTTTAACCAACAAAGTGTTAGATCTCAAGAATTATATAAAC
AACCAATTATTACCTATGGTAAATCGACAGAATTGTCGCATATCCAACATTGAGACAGTT
ATAGAATTCCAGCAGAAGAACAGCAGATTGTTGGAAATCACCAGAGAATTTAGTGTCAAT
GCAGGTGTAACGACACCTTTAAGCACTTACATGTTAACAAACAGTGAGTTACTATCATTA
ATCAATGATATGCCTATAACAAATGATCAGAAAAAATTAATGTCAAGCAATGTTCAGATA
GTAAGGCAACAAAGTTATTCTATCATGTCTATAATAAAGGAAGAAGTCCTTGCATATGTT
GTACAGCTACCTATCTATGGTGTAATTGATACACCTTGCTGGAAATTACACACATCACCT
CTGTGCACCACCAACATCAAAGAAGGATCAAATATTTGTTTAACAAGGACTGATAGAGGA
TGGTATTGTGATAATGCAGGATCAGTATCCTTCTTTCCACAAGCTGACACTTGTAAAGTA
CAGTCCAATCGAGTATTTTGTGACACTATGAACAGTTTGACATTACCAAGTGAAGTCAGC
CTTTGTAACACTGACATATTCAATCCCAAGTATGACTGCAAAATTATGACATCAAAAACA
GACATAAGCAGCTCAGTAATCACTTCTCTAGGAGCTATAGTGTCATGCTATGGTAAGACT
AAATGTACTGCATCCAACAAAAATCGTGGAATTATAAAGACATTTTCTAATGGCTGTGAT
TATGTGTCAAACAAAGGAGTAGATACTGTATCAGTGGGCAACACTTTATATTATGTCAAC
AAGCTGGAAGGCAAAAACCTTTATGTAAAAGGGGAACCTATAATAAATTACTATGACCCT
CTAGTGTTTCCTTCTGATGAGTTTGATGCATCAATATCTCAAGTCAATGAAAAAATTAAT
CAAAGTTTAGCTTTTATTCGTAGATCCGATGAATTATTACATAATGTAAATACTGGAAAA
TCTACTACAAATATTATGATAACTGCAATTATTATAGTAATCATTGTAGTATTGTTATCA
TTAATAGCTATTGGTTTACTGTTGTATTGCAAAGCCAAAAACACACCAGTTACATTAAGC
AAAGACCAACTAAGTGGAATCAATAATATTGCATTCAGCAAATAG
>JHRSV116
ATGGAGTTGCTGATCCATAGATCAAGTGCAATCTTCCTAACTCTTGCTATTAATGCATTG
TACCTTACCTCAAGTCAGAACATAACTGAGGAGTTTTACCAATCAACATGTAGTGCAGTT
AGCAGAGGTTACTTGAGTGCTTTAAGAACAGGTTGGTATACCAGTGTCATAACAATAGAA
TTAAGTAATATAAAAGAAACCAAATGCAATGGAACTGACACTAAAGTTAAACTTATAAAA
CAAGAATTAGATAAGTATAAGAATGCAGTAACTGAATTACAGTTACTTATGCAAAACACA
CCAGCTGTCAACAACCGGGCCAGAAGAGAAGCACCACAGTATATGAACTATACAATCAAT
ACCACTAAAAACCTAAATGTATCAATAAGCAAGAAGAGGAAACGAAGATTTCTGGGCTTC
TTGTTAGGTGTAGGATCTGCAATAGCAAGTGGTATAGCTGTATCCAAAGTTCTACACCTT
GAAGGAGAAGTGAACAAGATCAAAAATGCTTTGCAGCTTACGAACAAAGCTGTAGTCAGT
CTATCAAATGGGGTCAGTGTTTTAACCAACAGAGTGTTAGATCTCAAGAATTATATAAAC
AACCAATTATTACCTATGGTAAATCGACAGAATTGTCGCATATCCAACATTGAGACAGTT
ATAGAATTCCAGCAGAAGAACAGCAGATTGTTGGAAATCACCAGAGAATTTAGTGTCAAT
GCAGGTGTAACGACACCTTTAAGCACTTACATGTTAACAAACAGTGAGTTACTATCATTA
ATCAATGATATGCCTATAACAAATGATCAGAAAAAATTAATGTCAAGCAATGTTCAGATA
GTAAGGCAACAAAGTTATTCTATCATGTCTATAATAAAGGAAGAAGTCCTTGCATATGTT
GTACAGCTACCTATCTATGGTGTAATTGATACACCTTGCTGGAAATTACACACATCACCT
CTGTGCACCACCAACATCAAAGAAGGATCAAATATTTGTTTAACAAGGACTGATAGAGGA
TGGTATTGTGATAATGCAGGATCAGTATCCTTCTTTCCACAAGCTGACACTTGTAAAGTA
CAGTCCAATCGAGTATTTTGTGACACTATGAACAGTTTGACATTACCAAGTGAAGTCAGC
CTTTGTAACACTGACATATTCAATCCCAAGTATGACTGCAAAATTATGACATCAAAAACA
GACATAAGCAGCTCAGTAATCACTTCTCTAGGAGCTATAGTGTCATGCTATGGTAAGACT
AAATGTACTGCATCCAACAAAAATCGTGGAATTATAAAGACATTTTCTAATGGCTGTGAT
TATGTGTCAAACAAAGGAGTAGATACTGTATCAGTGGGCAACACTTTATATTATGTCAAC
AAGCTGGAAGGCAAAAACCTTTATGTAAAAGGGGAACCTATAATAAATTACTATGACCCT
CTAGTGTTTCCTTCTGATGAGTTTGATGCATCAATATCTCAAGTCAATGAAAAAATTAAT
CAAAGTTTAGCTTTTATTCGTAGATCCGATGAATTATTACATAATGTAAATACTGGAAAA
TCTACTACAAATATTATGATAACTGCAATTATTATAGTAATCATTGTAGTATTGTTATCA
TTAATAGCTATTGGTTTACTGTTGTATTGCAAAGCCAAAAACACACCAGTTACATTAAGC
AAAGACCAACTAAGTGGAATCAATAATATTGCATTCAGCAAATAG
>JHRSV70
ATGGAGTTGCTGATCCATAGATCAAGTGCAATCTTCCTAACTCTTGCTATTAATGCATTG
TACCTTACCTCAAGTCAGAACATAACTGAGGAGTTTTACCAATCAACATGTAGTGCAGTT
AGCAAAGGTTACTTGAGTGCTTTAAGAACAGGTTGGTATACCAGTGTCATAACAATAGAA
TTAAGTAATATAAAAGAAACCAAATGCAATGGAACTGACACTAAAGTTAAACTTATAAAA
CAAGAATTAGATAAGTATAAGAATGCAGTAACTGAATTACAGTTACTTATGCAAAACACA
CCAGCTGTCAACAACCGGGCCAGAAGAGAAGCACCACAGTATATGAACTATACAATCAAT
ACCACTAAAAACCTAAATGTATCAATAAGCAAGAAGAGGAAACGAAGATTTCTGGGCTTC
TTGTTAGGTGTAGGATCTGCAATAGCAAGTGGTATAGCTGTATCCAAAGTTCTACACCTT
GAAGGAGAAGTGAACAAGATCAAAAATGCTTTGCAGCTTACGAACAAAGCTGTAGTCAGT
CTATCAAATGGGGTCAGTGTTTTAACCAACAGAGTGTTAGATCTCAAGAATTATATAAAC
AACCAATTATTACCTATGGTAAATCGACAGAATTGTCGCATATCCAACATTGAGACAGTT
ATAGAATTCCAGCAGAAGAACAGCAGATTGTTGGAAATCACCAGAGAATTTAGTGTCAAT
GCAGGTGTAACGACACCTTTAAGCACTTACATGTTAACAAACAGTGAGTTACTATCATTA
ATCAATGATATGCCTATAACAAATGATCAGAAAAAATTAATGTCAAGCAATGTTCAGATA
GTAAGGCAACAAAGTTATTCTATCATGTCTATAATAAAGGAAGAAGTCCTTGCATATGTT
GTACAGTTACCTATCTATGGTGTAATTGATACACCTTGCTGGAAATTACACACATCACCT
CTGTGCACCACCAACATCAAAGAAGGATCAAATATTTGTTTAACAAGGACTGATAGAGGA
TGGTATTGTGATAATGCAGGATCAGTATCCTTCTTTCCACAAGCTGACACTTGTAAAGTA
CAGTCCAATCGAGTATTTTGTGACACTATGAACAGTTTGACATTACCAAGTGAAGTCAGC
CTTTGTAACACTGACATATTCAATCCCAAGTATGACTGCAAAATTATGACATCAAAAACA
GACATAAGCAGCTCAGTAATCACTTCTCTAGGAGCTATAGTGTCATGCTATGGTAAGACT
AAATGTACTGCATCCAACAAAAATCGTGGAATTATAAAGACATTTTCTAATGGCTGTGAT
TATGTGTCAAACAAAGGAGTAGATACTGTATCAGTGGGCAACACTTTATATTATGTCAAC
AAGCTGGAAGGCAAAAACCTTTATGTAAAAGGGGAACCTATAATAAATTACTATGACCCT
CTAGTGTTTCCTTCTGATGAGTTTGATGCATCAATATCTCAAGTCAATGAAAAAATTAAT
CAAAGTTTAGCTTTTATTCGTAGATCCGATGAATTATTACATAATGTAAATACTGGAAAA
TCTACTACAAATATTATGATAACTGCAATTATTATAGTAATCGTTGTAGTATTGTTATCA
TTAATAGCTATTGGTTTACTGTTGTATTGCAAAGCCAAAAACACACCAGTTACATTAAGC
AAAGACCAACTAAGTGGAATCAATAATATTGCATTCAGCAAATAG
>JHRSV71
ATGGAGTTGCTGATCCATAGATCAAGTGCAATCTTCCTAACTCTTGCTATTAATGCATTG
TACCTTACCTCAAGTCAGAACATAACTGAGGAGTTTTACCAATCAACATGTAGTGCAGTT
AGCAGAGGTTACTTGAGTGCTTTAAGAACAGGTTGGTATACCAGTGTCATAACAATAGAA
TTAAGTAATATAAAAGAAACCAAATGCAATGGAACTGACACTAAAGTTAAACTTATAAAA
CAAGAATTAGATAAGTATAAGAATGCAGTAACTGAATTACAGTTACTTATGCAAAACACA
CCAGCTGTTAACAACCGGGCCAGAAGAGAAGCACCACAGTATATGAACTATACAATCAAT
ACCACTAAAAACCTAAATGTATCAATAAGCAAGAAGAGGAAACGAAGATTTCTGGGCTTC
TTGTTAGGTGTAGGATCTGCAATAGCAAGTGGTATAGCTGTATCCAAAGTTCTACACCTT
GAAGGAGAAGTGAACAAGATCAAAAATGCTTTGCAGCTAACGAACAAAGCTGTAGTCAGC
CTATCAAATGGGGTCAGTGTTTTAACCAACAGAGTGTTAGATCTCAAGAATTATATAAAC
AACCAATTATTACCTATGGTAAATCGACAGAATTGTCGCATATCCAACATTGAGACAGTT
ATAGAATTCCAGCAGAAGAACAGCAGATTGTTGGAAATCACCAGAGAATTTAGTGTCAAT
GCAGGTGTAACGACACCTTTAAGCACTTACATGTTAACAAACAGTGAGTTACTATCATTA
ATCAATGATATGCCTATAACAAATGATCAGAAAAAATTAATGTCAAGCAATGTTCAGATA
GTAAGGCAACAAAGTTATTCTATCATGTCTATAATAAAGGAAGAAGTCCTTGCATATGTT
GTACAGCTACCTATCTATGGTGTAATTGATACACCTTGCTGGAAATTACACACATCACCT
CTTTGCACCACCAACATCAAAGAAGGATCAAATATTTGTTTAACAAGGACTGATAGAGGA
TGGTATTGTGATAATGCAGGATCAGTATCCTTCTTTCCACAAGCTGACACTTGTAAAGTA
CAGTCCAATCGAGTATTTTGTGACACTATGAACAGTTTGACATTACCAAGTGAAGTCAGC
CTTTGTAACACTGACATATTCAATCCCAAGTATGACTGTAAAATTATGACATCAAAAACA
GACATAAGCAGCTCAGTAATCACTTCTTTAGGAGCTATAGTGTCATGCTATGGTAAGACT
AAATGTACTGCATCCAACAAAAATCGTGGAATTATAAAGACATTTTCTAATGGCTGTGAT
TATGTGTCAAACAAAGGAGTAGATACTGTATCAGTGGGCAACACTTTATATTATGTCAAC
AAGCTGGAAGGCAAAAACCTTTATGTAAAAGGGGAACCTATAATAAATTACTATGACCCT
CTAGTGTTTCCTTCTGATGAGTTTGATGCATCAATATCTCAAGTCAATGAAAAAATTAAT
CAAAGTTTAGCTTTTATTCGTAGATCCGATGAATTATTACATAATGTAAATACTGGAAAA
TCTACTACAAATATTATGATAACTGCAATTATTATAGTAATCATTGTAGTATTGTTATCA
TTAATAGCTATTGGTTTACTGTTGTATTGCAAAGCCAAAAACACACCAGTTACATTAAGC
AAAGACCAACTAAGTGGAATCAATAATATTGCATTCAGCAAATAG
>JHRSV73
ATGGAGTTGCTGATCCATAGATCAAGTGCAATCTTCCTAACTCTTGCTATTAATGCATTG
TACCTTACCTCAAGTCAGAACATAACTGAGGAGTTTTACCAATCAACATGTAGTGCAGTT
AGCAGAGGTTACTTGAGTGCTTTAAGAACAGGTTGGTATACCAGTGTCATAACAATAGAA
TTAAGTAATATAAAAGAAACCAAATGCAATGGAACTGACACTAAAGTTAAACTTATAAAA
CAAGAATTAGATAAGTATAAGAATGCAGTAACTGAATTACAGTTACTTATGCAAAACACA
CCAGCTGTTAACAACCGGGCCAGAAGAGAAGCACCACAGTATATGAACTATACAATCAAT
ACCACTAAAAACCTAAATGTATCAATAAGCAAGAAGAGGAAACGAAGATTTCTGGGCTTC
TTGTTAGGTGTAGGATCTGCAATAGCAAGTGGTATAGCTGTATCCAAAGTTCTACACCTT
GAAGGAGAAGTGAACAAGATCAAAAATGCTTTGCAGCTAACGAACAAAGCTGTAGTCAGC
CTATCAAATGGGGTCAGTGTTTTAACCAACAGAGTGTTAGATCTCAAGAATTATATAAAC
AACCAATTATTACCTATGGTAAATCGACAGAATTGTCGCATATCCAACATTGAGACAGTT
ATAGAATTCCAGCAGAAGAACAGCAGATTGTTGGAAATCACCAGAGAATTTAGTGTCAAT
GCAGGTGTAACGACACCTTTAAGCACTTACATGTTAACAAACAGTGAGTTACTATCATTA
ATCAATGATATGCCTATAACAAATGATCAGAAAAAATTAATGTCAAGCAATGTTCAGATA
GTAAGGCAACAAAGTTATTCTATCATGTCTATAATAAAGGAAGAAGTCCTTGCATATGTT
GTACAGCTACCTATCTATGGTGTAATTGATACACCTTGCTGGAAATTACACACATCACCT
CTTTGCACCACCAACATCAAAGAAGGATCAAATATTTGTTTAACAAGGACTGATAGAGGA
TGGTATTGTGATAATGCAGGATCAGTATCCTTCTTTCCACAAGCTGACACTTGTAAAGTA
CAGTCCAATCGAGTATTTTGTGACACTATGAACAGTTTGACATTACCAAGTGAAGTCAGC
CTTTGTAACACTGACATATTCAATCCCAAGTATGACTGTAAAATTATGACATCAAAAACA
GACATAAGCAGCTCAGTAATCACTTCTTTAGGAGCTATAGTGTCATGCTATGGTAAGACT
AAATGTACTGCATCCAACAAAAATCGTGGAATTATAAAGACATTTTCTAATGGCTGTGAT
TATGTGTCAAACAAAGGAGTAGATACTGTATCAGTGGGCAACACTTTATATTATGTCAAC
AAGCTGGAAGGCAAAAACCTTTATGTAAAAGGGGAACCTATAATAAATTACTATGACCCT
CTAGTGTTTCCTTCTGATGAGTTTGATGCATCAATATCTCAAGTCAATGAAAAAATTAAT
CAAAGTTTAGCTTTTATTCGTAGATCCGATGAATTATTACATAATGTAAATACTGGAAAA
TCTACTACAAATATTATGATAACTGCAATTATTATAGTAATCATTGTAGTATTGTTATCA
TTAATAGCTATTGGTTTACTGTTGTATTGCAAAGCCAAAAACACACCAGTTACATTAAGC
AAAGACCAACTAAGTGGAATCAATAATATTGCATTCAGCAAATAG
>JHRSV72
ATGGAGTTGCTGATCCATAGATCAAGTGCAATCTTCCTAACTCTTGCTATTAATGCATTG
TACCTTACCTCAAGTCAGAACATAACTGAGGAGTTTTACCAATCAACATGTAGTGCAGTT
AGCAGAGGTTACTTGAGTGCTTTAAGAACAGGTTGGTATACCAGTGTCATAACAATAGAA
TTAAGTAATATAAAAGAAACCAAATGCAATGGAACTGACACTAAAGTTAAACTTATAAAA
CAAGAATTAGATAAGTATAAGAATGCAGTAACTGAATTACAGTTACTTATGCAAAACACA
CCAGCTGTTAACAACCGGGCCAGAAGAGAAGCACCACAGTATATGAACTATACAATCAAT
ACCACTAAAAACCTAAATGTATCAATAAGCAAGAAGAGGAAACGAAGATTTCTGGGCTTC
TTGTTAGGTGTAGGATCTGCAATAGCAAGTGGTATAGCTGTATCCAAAGTTCTACACCTT
GAAGGAGAAGTGAACAAGATCAAAAATGCTTTGCAGCTAACGAACAAAGCTGTAGTCAGC
CTATCAAATGGGGTCAGTGTTTTAACCAACAGAGTGTTAGATCTCAAGAATTATATAAAC
AACCAATTATTACCTATGGTAAATCGACAGAATTGTCGCATATCCAACATTGAGACAGTT
ATAGAATTCCAGCAGAAGAACAGCAGATTGTTGGAAATCACCAGAGAATTTAGTGTCAAT
GCAGGTGTAACGACACCTTTAAGCACTTACATGTTAACAAACAGTGAGTTACTATCATTA
ATCAATGATATGCCTATAACAAATGATCAGAAAAAATTAATGTCAAGCAATGTTCAGATA
GTAAGGCAACAAAGTTATTCTATCATGTCTATAATAAAGGAAGAAGTCCTTGCATATGTT
GTACAGCTACCTATCTATGGTGTAATTGATACACCTTGCTGGAAATTACACACATCACCT
CTTTGCACCACCAACATCAAAGAAGGATCAAATATTTGTTTAACAAGGACTGATAGAGGA
TGGTATTGTGATAATGCAGGATCAGTATCCTTCTTTCCACAAGCTGACACTTGTAAAGTA
CAGTCCAATCGAGTATTTTGTGACACTATGAACAGTTTGACATTACCAAGTGAAGTCAGC
CTTTGTAACACTGACATATTCAATCCCAAGTATGACTGTAAAATTATGACATCAAAAACA
GACATAAGCAGCTCAGTAATCACTTCTTTAGGAGCTATAGTGTCATGCTATGGTAAGACT
AAATGTACTGCATCCAACAAAAATCGTGGAATTATAAAGACATTTTCTAATGGCTGTGAT
TATGTGTCAAACAAAGGAGTAGATACTGTATCAGTGGGCAACACTTTATATTATGTCAAC
AAGCTGGAAGGCAAAAACCTTTATGTAAAAGGGGAACCTATAATAAATTACTATGACCCT
CTAGTGTTTCCTTCTGATGAGTTTGATGCATCAATATCTCAAGTCAATGAAAAAATTAAT
CAAAGTTTAGCTTTTATTCGTAGATCCGATGAATTATTACATAATGTAAATACTGGAAAA
TCTACTACAAATATTATGATAACTGCAATTATTATAGTAATCATTGTAGTATTGTTATCA
TTAATAGCTATTGGTTTACTGTTGTATTGCAAAGCCAAAAACACACCAGTTACATTAAGC
AAAGACCAACTAAGTGGAATCAATAATATTGCATTCAGCAAATAG
>JHRSV74
ATGGAGTTGCTGATCCATAGATCAAGTGCAATCTTCCTAACTCTTGCTATTAATGCATTG
TACCTTACCTCAAGTCAGAACATAACTGAGGAGTTTTACCAATCAACATGTAGTGCAGTT
AGCAGAGGTTACTTGAGTGCTTTAAGAACAGGTTGGTATACCAGTGTCATAACAATAGAA
TTAAGTAATATAAAAGAAACCAAATGCAATGGAACTGACACTAAAGTTAAACTTATAAAA
CAAGAATTAGATAAGTATAAGAATGCAGTAACTGAATTACAGTTACTTATGCAAAACACA
CCAGCTGTCAACAACCGGGCCAGAAGAGAAGCACCACAGTATATGAACTATACAATCAAT
ACCACTAAAAACCTAAATGTATCAATAAGCAAGAAGAGGAAACGAAGATTTCTGGGCTTC
TTGTTAGGTGTAGGATCTGCAATAGCAAGTGGTATAGCTGTATCCAAAGTTCTACACCTT
GAAGGAGAAGTGAACAAGATCAAAAATGCTCTGCAGCTAACGAACAAAGCTGTAGTCAGT
CTATCAAATGGGGTCAGTGTTTTAACCAACAGAGTGTTAGATCTCAAGAATTATATAAAC
AACCAATTATTACCTATGGTAAATCGACAGAATTGTCGCATATCCAACATTGAGACAGTT
ATAGAATTCCAGCAGAAGAACAGCAGATTGTTGGAAATCACCAGAGAATTTAGTGTCAAT
GCAGGTGTAACGACACCTTTAAGCACTTACATGTTAACAAACAGTGAGTTACTATCATTA
ATCAATGATATGCCTATAACAAATGATCAGAAAAAATTAATGTCAAGCAATGTTCAGATA
GTAAGGCAACAAAGTTATTCTATCATGTCTATAATAAAGGAAGAAGTCCTTGCATATGTT
GTACAGCTACCTATCTATGGTGTAATTGATACACCTTGCTGGAAATTACACACATCACCT
CTTTGCACCACCAACATCAAAGAAGGATCAAATATTTGTTTAACAAGGACTGATAGAGGA
TGGTATTGTGATAATGCAGGATCAGTATCCTTCTTTCCACAAGCTGACACTTGTAAAGTA
CAGTCCAATCGAGTATTTTGTGACACTATGAACAGTTTGACATTACCAAGTGAAGTCAGC
CTTTGTAACACTGACATATTCAATCCCAAGTATGACTGCAAAATTATGACATCAAAAACA
GACATAAGCAGCTCAGTAATCACTTCTCTAGGAGCTATAGTGTCATGCTATGGTAAGACT
AAATGTACTGCATCCAACAAAAATCGTGGAATTATAAAGACATTTTCTAATGGCTGTGAT
TATGTGTCAAACAAAGGAGTAGATACTGTATCAGTGGGCAACACTTTATATTATGTCAAC
AAGCTGGAAGGCAAAAACCTTTATGTAAAAGGGGAACCTATAATAAATTACTATGACCCT
CTAGTGTTTCCTTCTGATGAGTTTGATGCATCAATATCTCAAGTCAATGAAAAAATTAAT
CAAAGTTTAGCTTTTATTCGTAGATCCGATGAATTATTACATAATGTAAATACTGGAAAA
TCTACTACAAATATTATGATAACTGCAATTATTATAGTAATCATTGTAGTATTGTTATCA
TTAATAGCTATTGGTTTACTGTTGTATTGCAAAGCCAAAAACACACCAGTTACATTAAGC
AAAGACCAACTAAGTGGAATCAATAATATTGCATTCAGCAAATAG
>JHRSV75
ATGGAGTTGCTGATCCATAGATCAAGTGCAATCTTCCTAACTCTTGCTATTAATGCATTG
TACCTTGCCTCAAGTCAGAACATAACTGAGGAGTTTTACCAATCAACATGTAGTGCAGTT
AGTAGAGGTTACTTGAGTGCTTTAAGAACAGGTTGGTATACCAGTGTCATAACAATAGAA
TTAAGTAATATAAAAGAAACCAAATGCAATGGAACTGACACTAAAGTAAAACTTATAAAA
CAAGAATTAGATAAGTACAAGAATGCAGTAACAGAATTACAGTTACTTATGCAAAACACA
CCAGCTGTCAACAACCGGGCCAGAAGAGAAGCACCACAGTATATGAACTACACAATCAAT
ACCACTAAAAACCTAAATGTATCAATAAGCAAGAAGAGGAAACGAAGATTTCTGGGCTTC
TTGTTAGGTGTAGGATCTGCAATAGCAAGTGGTATAGCTGTATCCAAAGTTCTACACCTT
GAAGGAGAAGTGAACAAGATCAAAAATGCTTTGCAGCTTACAAACAAAGCTGTAGTCAGT
CTATCAAATGGGGTCAGTGTTTTAACCAGCAAAGTGTTAGATCTCAAGAATTATATAAAC
AACCAATTATTACCTATAGTAAATCAACAGAGTTGTCGCATATCCAACATTGAAACAGTT
ATAGAATTCCAGCAGAAGAACAGCAGATTGTTGGAAATCACCAGAGAATTTAGTGTCAAT
GCAGGTGTAACGACACCTTTAAGCACTTACATGTTAACAAACAGTGAGTTACTATCATTA
ATCAATGATATGCCTATAACAAATGATCAGAAAAAATTAATGTCAAGCAATGTTCAGATA
GTAAGGCAACAAAGTTATTCTATCATGTCTATAATAAAGGAAGAAGTCCTTGCATATGTT
GTACAGCTACCTATCTATGGTGTAATTGATACACATTGCTGGAAATTACACACATCACCT
CTGTGCACCACCAACATCAAAGAAGGATCAAATATTTGTTTAACAAGGACTGATAGAGGA
TGGTACTGTGATAATGCAGGATCAGTATCCTTCTTTCCACAAGCTGACACTTGTAAAGTA
CAGTCCAATCGAGTATTTTGTGACACTATGAACAGTTTGACATTACCAAGTGAAGTCAGC
CTTTGTAACACTGACATATTCAATTCCAAGTATGACTGCAAAATTATGACATCAAAAACA
GACATAAGCAGCTCAGTAATTACTTCTCTAGGAGCTATAGTGTCATGCTATGGTAAGACT
AAATGTACTGCATCCAACAAAAATCGTGGAATTATAAAGACATTTTCTAATGGTTGTGAT
TATGTGTCAAACAAAGGAGTAGATACTGTATCAGTGGGCAACACTTTATATTATGTCAAC
AAGCTGGAAGGCAAAAACCTTTATGTAAAAGGGGAACCTATAATAAATTACTATGACCCT
CTAGTGTTTCCTTCTGATGAGTTTGATGCATCAATATCTCAAGTCAATGAAAAAATTAAT
CAAAGTTTAGCTTTTATTCGTAGATCCGATGAATTATTACATAATGTAAATACTGGAAAA
TCTACTACAAATATTATGATAACTGCAATTATTATAGTAATCATTGTAGTATTGTTATCA
TTAATAGCTATTGGTTTACTGTTGTATTGCAAAGCCAAAAACACACCAGTTACATTAAGC
AAAGACCAACTAAGTGGAATCAATAATATTGCGTTCAGCAAATAG
>JHRSV77
ATGGAGTTGCTGATCCATAGATCAAGTGCAATCTTCCTAACTCTTGCTATTAATGCATTG
TACCTTACCTCAAGTCAGAACATAACTGAGGAGTTTTACCAATCAACATGTAGTGCAGTT
AGCAGAGGTTACTTGAGTGCTTTAAGAACAGGTTGGTATACCAGTGTCATAACAATAGAA
TTAAGTAATATAAAAGAAACCAAATGCAATGGAACTGACACTAAAGTTAAACTTATAAAA
CAAGAATTAGATAAGTATAAGAATGCAGTAACTGAATTACAGTTACTTATGCAAAACACA
CCAGCTGTCAACAACCGGGCCAGAAGAGAAGCACCACAGTATATGAACTATACAATCAAT
ACCACTAAAAACCTAAATGTATCAATAAGCAAGAAGAGGAAACGAAGATTTCTGGGCTTC
TTGTTAGGTGTAGGATCTGCAATAGCAAGTGGTATAGCTGTATCCAAAGTTCTACACCTT
GAAGGAGAAGTGAACAAGATCAAAAATGCTTTGCAGCTAACGAACAAAGCTGTAGTCAGT
CTATCAAATGGGGTCAGTGTTTTAACCAACAGAGTGTTAGATCTCAAGAATTATATAAAC
AACCAATTATTACCTATGGTAAATCGACAGAATTGTCGCATATCCAACATTGAGACAGTT
ATAGAGTTCCAGCAGAAGAACAGCAGATTGTTGGAAATCACCAGAGAATTTAGTGTCAAT
GCAGGTGTAACGACACCTTTAAGCACTTACATGTTAACAAACAGTGAGTTACTATCATTA
ATCAATGATATGCCTATAACAAATGATCAGAAAAAATTAATGTCAAGCAATGTTCAGATA
GTAAGGCAACAAAGTTATTCTATCATGTCTATAATAAAGGAAGAAGTCCTTGCATATGTT
GTACAGCTACCTATCTATGGTGTAATTGATACACCTTGCTGGAAATTACACACATCACCT
CTTTGCACCACCAACATCAAAGAAGGATCAAATATTTGTTTAACAAGGACTGATAGAGGA
TGGTATTGTGATAATGCAGGATCAGTATCCTTCTTTCCACAAGCTGACACTTGTAAAGTA
CAGTCCAATCGAGTATTTTGTGACACTATGAACAGTTTGACATTACCAAGTGAAGTCAGC
CTTTGTAACACTGACATATTCAATCCCAAGTATGACTGCAAAATTATGACATCAAAAACA
GACATAAGCAGCTCAGTAATCACTTCTCTAGGAGCTATAGTGTCATGCTATGGTAAGACT
AAATGTACTGCATCCAACAAAAATCGTGGAATTATAAAGACATTTTCTAATGGCTGTGAT
TATGTGTCAAACAAAGGAGTAGATACTGTATCAGTGGGCAACACTTTATATTATGTCAAC
AAGCTGGAAGGCAAAAACCTTTATGTAAAAGGGGAACCTATAATAAATTACTATGACCCT
CTAGTGTTTCCTTCTGATGAGTTTGATGCATCAATATCTCAAGTCAATGAAAAAATTAAT
CAAAGTTTAGCTTTTATTCGTAGATCCGATGAATTATTACATAATGTAAATACTGGAAAA
TCTACTACAAATATTATGATAACTGCAATTATTATAGTAATCATTGTAGTATTGTTATCA
TTAATAGCTATTGGTTTACTGTTGTATTGCAAAGCCAAAAACACACCAGTTACATTAAGC
AAAGACCAACTAAGTGGAATCAATAATATTGCATTCAGCAAATAG
>JHRSV82
ATGGAGTTGCTGATCCATAGATCAAGTGCAATCTTCCTAACTCTTGCTATTAATGCATTG
TACCTTACCTCAAGTCAGAACATAACTGAGGAGTTTTACCAATCAACATGTAGTGCAGTT
AGCAGAGGTTACTTGAGTGCTTTAAGAACAGGTTGGTATACCAGTGTCATAACAATAGAA
TTAAGTAATATAAAAGAAACCAAATGCAATGGAACTGACACTAAAGTTAAACTTATAAAA
CAAGAATTAGATAAGTATAAGAATGCAGTAACTGAATTACAGTTACTTATGCAAAACACA
CCAGCTGTTAACAACCGGGCCAGAAGAGAAGCACCACAGTATATGAACTATACAATCAAT
ACCACTAAAAACCTAAATGTATCAATAAGCAAGAAGAGGAAACGAAGATTTCTGGGCTTC
TTGTTAGGTGTAGGATCTGCAATAGCAAGTGGTATAGCTGTATCCAAAGTTCTACACCTT
GAAGGAGAAGTGAACAAGATCAAAAATGCTTTGCAGCTTACGAACAAAGCTGTAGTCAGT
CTATCAAATGGAGTCAGTGTTTTAACCAACAGAGTGTTAGATCTCAAGAATTATATAAAC
AACCAATTATTACCTATGGTAAATCGACAGAATTGTCGCATATCCAACATTGAGACAGTT
ATAGAATTCCAGCAGAAGAACAGCAGATTGTTGGAAATCACCAGAGAATTTAGTGTCAAT
GCAGGTGTAACGACACCTTTAAGCACTTACATGTTAACAAACAGTGAGTTACTATCATTA
ATCAATGATATGCCTATAACAAATGATCAGAAAAAATTAATGTCAAGCAATGTTCAGATA
GTAAGGCAACAAAGTTATTCTATCATGTCTATAATAAAGGAAGAAGTCCTTGCATATGTT
GTACAGCTACCTATCTATGGTGTAATTGATACACCTTGCTGGAAATTACACACATCACCT
CTGTGCACCACCAACATCAAAGAAGGATCAAATATTTGTTTAACAAGGACTGATAGAGGA
TGGTATTGTGATAATGCAGGATCAGTATCCTTCTTTCCACAAGCTGACACTTGTAAAGTA
CAGTCCAATCGAGTATTTTGTGACACTATGAACAGTTTGACATTACCAAGTGAAGTCAGC
CTTTGTAACACTGACATATTCAATCTCAAGTATGACTGCAAAATTATGACATCAAAAACA
GACATAAGCAGCTCAGTAATCACTTCTCTAGGAGCTATAGTGTCATGCTATGGTAAGACT
AAATGTACTGCATCCAACAAAAATCGTGGAATTATAAAGACATTTTCTAATGGCTGTGAT
TATGTGTCAAACAAAGGAGTAGATACTGTATCAGTGGGCAACACCTTATATTATGTCAAC
AAGCTGGAAGGCAAAAACCTTTATGTAAAAGGGGAACCTATAATAAATTACTATGACCCT
CTAGTGTTTCCTTCTGATGAGTTTGATGCATCAATATCTCAAGTCAATGAAAAAATTAAT
CAAAGTTTAGCTTTTATTCGTAGATCCGATGAATTATTACATAATGTAAATACTGGAAAA
TCTACTACAAATATTATGATAACTGCAATTATTATAGTAATCATTGTAGTATTGTTATCA
TTAATAGCTATTGGTTTACTGTTGTATTGCAAAGCCAAAAACACACCAGTTACATTAAGC
AAAGACCAACTAAGTGGAATCAATAATATTGCATTCAGCAAATAG
>JHRSV76
ATGGAGTTGCTGATCCATAGATCAAGTGCAATCTTCCTAACTCTTGCTATTAATGCATTG
TACCTTACCTCAAGTCAGAACATAACTGAGGAGTTTTACCAATCAACATGTAGTGCAGTT
AGCAGAGGTTACTTGAGTGCTTTAAGAACAGGTTGGTATACCAGTGTCATAACAATAGAA
TTAAGTAATATAAAAGAAACCAAATGCAATGGAACTGACACTAAAGTTAAACTTATAAAA
CAAGAATTAGATAAGTATAAGAATGCAGTAACTGAATTACAGTTACTCATGCAAAACACA
CCAGCTGTCAACAACCGGGCCAGAAGAGAAGCACCACAGTATATGAACCATACAATCAAT
ACCACCAAAAACCTAAATGTATCAATAAGCAAGAAGAGGAAACGAAGATTTCTGGGCTTC
TTGTTAGGTGTAGGATCTGCAATAGCAAGTGGTATAGCTGTATCCAAAGTTCTACACCTT
GAAGGAGAAGTGAACAAGATCAAAAATGCTTTGCAGCTAACGAACAAAGCTGTAGTCAGT
CTATCAAATGGGGTCAGTGTTTTAACCAACAGAGTGTTAGATCTCAAGAATTATATAAAC
AACCAATTATTACCTATGGTAAATCGACAGAATTGTCGCATATCCAACATTGAGACAGTT
ATAGAATTCCAGCAGAAGAACAGCAGATTGTTGGAAATCACCAGAGAATTTAGTGTCAAT
GCGGGTGTAACGACACCTTTAAGCACTTACATGTTAACAAACAGTGAGTTACTATCATTA
ATCAATGATATGCCTATAACAAATGATCAGAAAAAATTAATGTCAAGCAATGTTCAGATA
GTAAGGCAACAAAGTTATTCTATCATGTCTATAATAAAGGAAGAAGTCCTTGCATATGTT
GTACAGCTACCTATCTATGGTGTAATTGATACACCTTGCTGGAAATTACACACATCACCT
CTTTGCACCACCAACATCAAAGAAGGATCAAATATTTGTTTAACAAGGACTGATAGAGGA
TGGTATTGTGATAATGCAGGATCAGTATCCTTCTTTCCACAAGCTGACACTTGTAAAGTA
CAGTCCAATCGAGTATTTTGTGACACTATGAACAGTTTGACATTACCAAGTGAAGTCAGC
CTTTGTAACACTGACATATTCAATCCCAAGTATGACTGCAAAATTATGACATCAAAAACA
GACATAAGCAGCTCAGTAATCACTTCTCTAGGAGCTATAGTGTCATGCTATGGTAAGACT
AAATGTACTGCATCCAACAAAAATCGTGGAATTATAAAGACATTTTCTAATGGCTGTGAT
TATGTGTCAAACAAAGGAGTAGATACTGTATCAGTGGGCAACACTTTATATTATGTCAAC
AAGCTGGAAGGCAAAAACCTTTATGTAAAAGGGGAACCTATAATAAATTACTATGACCCT
CTAGTGTTTCCTTCTGATGAGTTTGATGCATCAATATCTCAAGTCAATGAAAAAATTAAT
CAAAGTTTAGCTTTTATTCGTAGATCCGATGAATTATTACATAATGTAAATACTGGAAAA
TCTACTACAAATATTATGATAACTGCAATTATTATAGTAATCATTGTAGTATTGTTATCA
TTAATAGCTATTGGTTTACTGTTGTATTGCAAAGCCAAAAACACACCAGTTACATTAAGC
AAAGACCAACTAAGTGGAATCAATAATATTGCATTCAGCAAATAG
>JHRSV80
ATGGAGTTGCTGATCCATAGATCAAGTGCAATCTTCCTAACTCTTGCTATCAATGCATTG
TACCTTACCTCAAGTCAGAACATAACTGAGGAGTTTTACCAATCAACATGTAGTGCAGTT
AGCAAAGGTTACTTGAGTGCTTTAAGAACTGGTTGGTATACCAGTGTCATAACAATAGAA
TTAAGTAATATAAAAGAAACCAAATGCAATGGAACTGACACTAAAGTTAAACTTATAAAA
CAAGAATTAGATAAGTATAAGAATGCAGTAACTGAATTACAGTTACTTATGCAAAACACA
CCAGCTGTCAACAACCGGGCCAGAAGAGAAGCACCACAGTATATGAACTATACAATCAAT
ACCACTAAAAACCTAAATGTATCAATAAGCAAGAAGAGGAAACGAAGATTTCTGGGCTTC
TTGTTAGGTGTAGGATCTGCAATAGCAAGTGGTATAGCTGTATCCAAAGTTCTACACCTT
GAAGGAGAAGTGAACAAGATCAAAAATGCTTTGCAGCTTACGAACAAAGCTGTAGTCAGT
CTATCAAATGGGGTCAGTGTTTTAACCAACAGAGTGTTAGATCTCAAGAATTATATAAAC
AACCAATTATTACCTATGGTAAATCGACAGAATTGTCGCATATCCAACATTGAGACAGTT
ATAGAATTCCAGCAGAAGAACAGCAGATTGTTGGAAATCACCAGAGAATTTAGTGTCAAT
GCAGGTGTAACGACACCTTTAAGCACTTACATGTTAACAAACAGTGAGTTACTATCATTA
ATCAATGATATGCCTATAACAAATGATCAGAAAAAATTAATGTCAAGCAATGTTCAGATA
GTAAGGCAACAAAGTTATTCTATCATGTCTATAATAAAGGAAGAAGTCCTTGCATATGTT
GTACAGCTACCTATCTATGGTGTAATTGATACACCTTGCTGGAAATTACACACATCACCT
CTGTGCACCACCAACATCAAAGAAGGATCAAATATTTGTTTAACAAGGACTGATAGAGGA
TGGTATTGTGATAATGCAGGATCAGTATCCTTCTTTCCACAAGCTGACACTTGTAAAGTA
CAGTCCAATCGAGTATTTTGTGACACTATGAACAGTTTGACATTACCAAGTGAAGTCAGC
CTTTGTAACACTGACATATTCAATCCCAAGTATGACTGCAAAATTATGACATCAAAAACA
GACATAAGCAGCTCAGTAATCACTTCTCTAGGAGCTATAGTGTCATGCTATGGTAAGACT
AAATGTACTGCATCCAACAAAAATCGTGGAATTATAAAGACATTTTCTAATGGCTGTGAT
TATGTGTCAAACAAAGGAGTAGATACTGTATCAGTGGGCAACACTTTATATTATGTCAAC
AAGCTGGAAGGCAAAAACCTTTATGTAAAAGGGGAACCTATAATAAATTACTATGACCCT
CTAGTGTTTCCTTCTGATGAGTTTGATGCATCAATATCTCAAGTCAATGAAAAAATTAAT
CAAAGTTTAGCTTTTATTCGTAGATCCGATGAATTATTACATAATGTAAATACTGGAAAA
TCTACTACAAATATTATGATAACTGCAATTATTATAGTAATCATTGTAGTATTGTTATCA
TTAATAGCTATTGGTTTACTGTTGTATTGCAAAGCCAAAAACACACCAGTTACATTAAGC
AAAGACCAACTAAGTGGAATCAATAATATTGCATTCAGCAAATAG
>JHRSV84
ATGGAGTTGCTGATCCATAGATCAAGTGCAATCTTCCTAACTCTTGCTATTAATGCATTG
TACCTTACCTCAAGTCAGAACATAACTGAGGAGTTTTACCAATCAACATGTAGTGCAGTT
AGCAAAGGTTACTTGAGTGCTTTAAGAACAGGTTGGTATACCAGTGTCATAACAATAGAA
TTAAGTAATATAAAAGAAACCAAATGCAATGGAACTGACACTAAAGTTAAACTTATAAAA
CAAGAATTAGATAAGTATAAGAATGCAGTAACTGAATTACAGTTACTTATGCAAAACACA
CCAGCTGTCAACAACCGGGCCAGAAGAGAAGCACCACAGTATATGAACTATACAATCAAT
ACCACTAAAAACCTAAATGTATCAATAAGCAAGAAGAGGAAACGAAGATTTCTGGGCTTC
TTGTTAGGTGTAGGATCTGCAATAGCAAGTGGCATAGCTGTATCCAAAGTTCTACACCTT
GAAGGAGAAGTGAACAAGATCAAAAATGCTTTGCAGCTTACGAACAAAGCTGTAGTCAGT
CTATCAAATGGGGTCAGTGTTTTAACCAACAGAGTGTTAGATCTCAAGAATTATATAAAC
AACCAATTATTACCTATGGTAAATCGACAGAATTGTCGCATATCCAACATTGAGACAGTT
ATAGAATTCCAGCAGAAGAACAGCAGATTGTTGGAAATCACTAGAGAATTTAGTGTCAAT
GCAGGTGTAACGACACCTTTAAGCACTTACATGTTAACAAACAGTGAGTTACTATCATTA
ATCAATGATATGCCTATAACAAATGATCAGAAAAAATTAATGTCAAGCAATGTTCAGATA
GTAAGGCAACAAAGTTATTCTATCATGTCTATAATAAAGGAAGAAGTCCTTGCATATGTT
GTACAGCTACCTATCTATGGTGTAATTGATACACCTTGCTGGAAATTACACACATCACCT
CTGTGCACCACCAACATCAAAGAAGGATCAAATATTTGTTTAACAAGGACTGATAGAGGA
TGGTATTGTGATAATGCAGGATCAGTATCCTTCTTTCCACAAGCTGACACTTGTAAAGTA
CAGTCCAATCGAGTATTTTGTGACACTATGAACAGTTTGACATTACCAAGTGAAGTCAGC
CTTTGTAACACTGACATATTCAATCCTAAGTATGACTGCAAAATTATGACATCAAAAACA
GACATAAGCAGCTCAGTAATCACTTCTCTAGGAGCTATAGTGTCATGCTATGGTAAGACT
AAATGTACTGCATCCAACAAAAATCGTGGAATTATAAAGACATTTTCTAATGGCTGTGAT
TATGTGTCAAACAAAGGAGTAGATACTGTATCAGTGGGCAACACTTTATATTATGTCAAC
AAGCTGGAAGGCAAAAACCTTTATGTAAAAGGGGAACCTATAATAAATTACTATGACCCT
CTAGTGTTTCCTTCTGATGAGTTTGATGCATCAATATCTCAAGTCAATGAAAAAATTAAT
CAAAGTTTAGCTTTTATTCGTAGATCCGATGAATTATTACATAATGTAAATACTGGAAAA
TCTACTACAAATATTATGATAACTGCAATTATTATAGTAATCATTGTAGTATTGTTATCA
TTAATAGCTATTGGTTTACTGTTGTATTGCAAAGCCAAAAACACACCAGTTACATTAAGC
AAAGACCAACTAAGTGGAATCAATAATATTGCATTCAGCAAATAG
>JHRSV85
ATGGAGTTGCTGATCCATAGATCAAGTGCAATCTTCCTAACTCTTGCTATTAATGCATTG
TACCTTACCTCAAGTCAGAACATAACTGAGGAGTTTTACCAATCAACATGTAGTGCAGTT
AGCAAAGGTTACTTGAGTGCTTTAAGAACAGGTTGGTATACCAGTGTCATAACAATAGAA
TTAAGTAATATAAAAGAAACCAAATGCAATGGAACTGACACTAAAGTTAAACTTATAAAA
CAAGAATTAGATAAGTATAAGAATGCAGTAACTGAATTACAGTTACTTATGCAAAACACA
CCAGCTGTCAACAACCGGGCCAGAAGAGAAGCACCACAGTATATGAACTATACAATCAAT
ACCACTAAAAACCTAAATGTATCAATAAGCAAGAAGAGGAAACGAAGATTTCTGGGCTTC
TTGTTAGGTGTAGGATCTGCAATAGCAAGTGGTATAGCTGTATCCAAAGTTCTACACCTT
GAAGGAGAAGTGAACAAGATCAAAAATGCTTTGCAGCTTACGAACAAAGCTGTAGTCAGT
CTATCAAATGGGGTCAGTGTTTTAACCAACAGAGTGTTAGATCTCAAGAATTATATAAAC
AACCAATTATTACCTATGGTAAATCGACAGAATTGTCGCATATCCAACATTGAGACAGTT
ATAGAATTCCAGCAGAAGAACAGCAGATTGTTGGAAATCACCAGAGAATTTAGTGTCAAT
GCAGGTGTAACGACACCTTTAAGCACTTACATGTTAACAAACAGTGAGTTACTATCATTA
ATCAATGATATGCCTATAACAAATGATCAGAAAAAATTAATGTCAAGCAATGTTCAGATA
GTAAGGCAACAAAGTTATTCTATCATGTCTATAATAAAGGAAGAAGTCCTTGCATATGTT
GTACAGCTACCTATCTATGGTGTAATTGATACACCTTGCTGGAAATTACACACATCACCT
CTGTGCACCACCAACATCAAAGAAGGATCAAATATTTGTTTAACAAGGACTGATAGAGGA
TGGTATTGTGATAATGCAGGATCAGTATCCTTCTTTCCACAAGCTGACACTTGTAAAGTA
CAGTCCAATCGAGTATTTTGTGACACTATGAACAGTTTGACATTACCAAGTGAAGTCAGC
CTTTGTAACACTGACATATTCAATCCCAAGTATGACTGCAAAATTATGACATCAAAAACA
GACATAAGCAGCTCAGTAATCACTTCTCTAGGAGCTATAGTGTCATGCTATGGTAAGACT
AAATGTACTGCATCCAACAAAAATCGTGGAATTATAAAGACATTTTCTAATGGCTGTGAT
TATGTGTCAAACAAAGGAGTAGATACTGTATCAGTGGGCAACACTTTATATTATGTCAAC
AAGCTGGAAGGCAAAAACCTTTATGTAAAAGGGGAACCTATAATAAATTACTATGACCCT
CTAGTGTTTCCTTCTGATGAGTTTGATGCATCAATATCTCAAGTCAATGAAAAAATTAAT
CAAAGTTTAGCTTTTATTCGTAGATCCGATGAATTATTACATAATGTAAATACTGGAAAA
TCTACTACAAATATTATGATAACTGCAATTATTATAGTAATCATTGTAGTATTGTTATCA
TTAATAGCTATTGGTTTACTGTTGTATTGCAAAGCCAAAAACACACCAGTTACATTAAGC
AAAGACCAACTAAGTGGAATCAATAATATTGCATTCAGCAAATAG
>JHRSV79
ATGGAGTTGCTGATCCATAGATCAAGTGCAATCTTCCTAACTCTTGCTATTAATGCATTG
TACCTTACCTCAAGTCAGAACATAACTGAGGAGTTTTACCAATCAACATGTAGTGCAGTT
AGCAAAGGTTACTTGAGTGCTTTAAGAACAGGTTGGTATACCAGTGTCATAACAATAGAA
TTAAGTAATATAAAAGAAACCAAATGCAATGGAACTGACACTAAAGTTAAACTTATAAAA
CAAGAATTAGATAAGTATAAGAATGCAGTAACTGAATTACAGTTACTTATGCAAAACACA
CCAGCTGTCAACAACCGGGCCAGAAGAGAAGCACCACAGTATATGAACTATACAATCAAT
ACCACTAAAAACCTAAATGTATCAATAAGCAAGAAGAGGAAACGAAGATTTCTGGGCTTC
TTGTTAGGTGTAGGATCTGCAATAGCAAGTGGTATAGCTGTATCCAAAGTTCTACACCTT
GAAGGAGAAGTGAACAAGATCAAAAATGCTTTGCAGCTTACGAACAAAGCTGTAGTCAGT
CTATCAAATGGGGTCAGTGTTTTAACCAACAGAGTGTTAGATCTCAAGAATTATATAAAC
AACCAATTATTACCTATGGTAAATCGACAGAATTGTCGCATATCCAACATTGAGACAGTT
ATAGAATTCCAGCAGAAGAACAGCAGATTGTTGGAAATCACCAGAGAATTTAGTGTCAAT
GCAGGTGTAACGACACCTTTAAGCACTTACATGTTAACAAACAGTGAGTTACTATCATTA
ATCAATGATATGCCTATAACAAATGATCAGAAAAAATTAATGTCAAGCAATGTTCAGATA
GTAAGGCAACAAAGTTATTCTATCATGTCTATAATAAAGGAAGAAGTCCTTGCATATGTT
GTACAGCTACCTATCTATGGTGTAATTGATACACCTTGCTGGAAATTACACACATCACCT
CTGTGCACCACCAACATCAAAGAAGGATCAAATATTTGTTTAACAAGGACTGATAGAGGA
TGGTATTGTGATAATGCAGGATCAGTATCCTTCTTTCCACAAGCTGACACTTGTAAAGTA
CAGTCCAATCGAGTATTTTGTGACACTATGAACAGTTTGACATTACCAAGTGAAGTCAGC
CTTTGTAACACTGACATATTCAATCCCAAGTATGACTGCAAAATTATGACATCAAAAACA
GACATAAGCAGCTCAGTAATCACTTCTCTAGGAGCTATAGTGTCATGCTATGGTAAGACT
AAATGTACTGCATCCAACAAAAATCGTGGAATTATAAAGACATTTTCTAATGGCTGTGAT
TATGTGTCAAACAAAGGAGTAGATACTGTATCAGTGGGCAACACTTTATATTATGTCAAC
AAGCTGGAAGGCAAAAACCTTTATGTAAAAGGGGAACCTATAATAAATTACTATGACCCT
CTAGTGTTTCCTTCTGATGAGTTTGATGCATCAATATCTCAAGTCAATGAAAAAATTAAT
CAAAGTTTAGCTTTTATTCGTAGATCCGATGAATTATTACATAATGTAAATACTGGAAAA
TCTACTACAAATATTATGATAACTGCAATTATTATAGTAATCATTGTAGTATTGTTATCA
TTAATAGCTATTGGTTTACTGTTGTATTGCAAAGCCAAAAACACACCAGTTACATTAAGC
AAAGACCAACTAAGTGGAATCAATAATATTGCATTCAGCAAATAG
>JHRSV83
ATGGAGTTGCTGATCCATAGATCAAGTGCAATCTTCCTAACTCTTGCTATTAATGCATTG
TACCTTACCTCAAGTCAGAACATAACTGAGGAGTTTTACCAATCAACATGTAGTGCAGTT
AGCAGAGGTTACTTGAGTGCTTTAAGAACAGGTTGGTATACCAGTGTCATAACAATAGAA
TTAAGTAATATAAAAGAAACCAAATGCAATGGAACTGACACTAAAGTTAAACTTATAAAA
CAAGAATTAGATAAGTATAAGAATGCAGTAACTGAATTACAGTTACTTATGCAAAACACA
CCAGCTGTCAACAACCGGGCCAGAAGAGAAGCACCACAGTATATGAACTATACAATCAAT
ACCACTAAAAACCTAAATGTATCAATAAGCAAGAAGAGGAAACGAAGATTTCTGGGCTTC
TTGTTAGGTGTAGGATCTGCAATAGCAAGTGGTATAGCTGTATCCAAAGTTCTACACCTT
GAAGGAGAAGTGAACAAGATCAAAAATGCTTTGCAGCTAACGAACAAAGCTGTAGTCAGT
CTATCAAATGGGGTCAGTGTTTTAACCAACAGAGTGTTAGATCTCAAGAATTATATAAAC
AACCAATTATTACCCATGGTAAATCGACAGAATTGTCGCATATCCAACATTGAGACAGTT
ATAGAATTCCAGCAGAAGAACAGCAGATTGTTGGAAATCACCAGAGAATTTAGTGTCAAT
GCAGGTGTAACGACACCTTTAAGCACTTACATGTTAACAAACAGTGAGTTACTATCATTA
ATCAATGATATGCCTATAACAAATGATCAGAAAAAATTAATGTCAAGCAATGTTCAGATA
GTAAGGCAACAAAGTTATTCTATCATGTCTATAATAAAGGAAGAAGTCCTTGCATATGTT
GTACAGCTACCTATCTATGGTGTAATTGATACACCTTGCTGGAAATTACACACATCACCT
CTTTGCACCACCAACATCAAAGAAGGATCAAATATTTGTTTAACAAGGACTGATAGAGGA
TGGTATTGTGATAATGCAGGATCAGTATCCTTCTTTCCACAAGCTGACACTTGTAAAGTA
CAGTCCAATCGAGTATTTTGTGACACTATGAACAGTTTGACATTACCAAGTGAAGTCAGC
CTTTGTAACACTGACATATTCAATCCCAAGTATGACTGCAAAATTATGACATCAAAAACA
GACATAAGCAGCTCAGTAATCACTTCTCTAGGAGCTATAGTGTCATGCTATGGTAAGACT
AAATGTACTGCATCCAACAAAAATCGTGGAATTATAAAGACATTTTCTAATGGCTGTGAT
TATGTGTCAAACAAAGGAGTAGATACTGTATCAGTGGGCAACACTTTATATTATGTCAAC
AAGCTGGAAGGCAAAAACCTTTATGTAAAAGGGGAACCTATAATAAATTACTATGACCCT
CTAGTGTTTCCTTCTGATGAGTTTGATGCATCAATATCTCAAGTCAATGAAAAAATTAAT
CAAAGTTTAGCTTTTATTCGTAGATCCGATGAATTATTACATAATGTAAATACTGGAAAA
TCTACTACAAATATTATGATAACTGCAATTATTATAGTAATCATTGTAGTATTGTTATCA
TTAATAGCTATTGGTTTACTGTTGTATTGCAAAGCCAAAAACACACCAGTTACATTAAGC
AAAGACCAACTAAGTGGAATCAATAATATTGCATTCAGCAAATAG
>JHRSV87
ATGGAGTTGCTGATCCATAGATCAAGTGCAATCTTCCTAACTCTTGCTATTAATGCATTG
TACCTTACCTCAAGTCAGAACATAACTGAGGAGTTTTACCAATCAACATGTAGTGCAGTT
AGCAGAGGTTACTTGAGTGCTTTAAGAACAGGTTGGTATACCAGTGTCATAACAATAGAA
TTAAGTAATATAAAAGAAACCAAATGCAATGGAACTGACACTAAAGTTAAACTTATAAAG
CAAGAATTAGATAAGTATAAGAATGCAGTAACTGAATTACAGTTACTTATGCAAAACACA
CCAGCTGTCAACAACCGGGCCAGAAGAGAAGCACCACAGTATATGAACTATACAATCAAT
ACCACTAAAAACCTAAATGTATCAATAAGCAAGAAGAGGAAACGAAGATTTCTGGGCTTC
TTGTTAGGTGTAGGATCTGCAATAGCAAGTGGTATAGCTGTATCCAAAGTTCTACACCTT
GAAGGAGAAGTGAACAAGATCAAAAATGCTTTGCAGCTTACGAACAAAGCTGTAGTCAGT
CTATCAAATGGGGTCAGTGTTTTAACCAACAGAGTGTTAGATCTCAAGAATTATATAAAC
AACCAATTATTACCTATGGTAAATCGACAGAATTGTCGCATATCCAACATTGAGACAGTT
ATAGAATTCCAGCAGAAGAACAGCAGATTGTTGGAAATCACCAGAGAATTTAGTGTCAAT
GCAGGTGTAACGACACCTTTAAGCACTTACATGTTAACAAACAGTGAGTTACTATCATTA
ATCAATGATATGCCTATAACAAATGATCAGAAAAAATTAATGTCAAGCAATGTTCAGATA
GTAAGGCAACAAAGTTATTCTATCATGTCTATAATAAAGGAAGAAGTCCTTGCATATGTT
GTACAGCTACCTATCTATGGTGTAATTGATACACCTTGCTGGAAATTACACACATCACCT
CTGTGCACCACCAACATCAAAGAAGGATCAAATATTTGTTTAACAAGGACTGATAGAGGA
TGGTATTGTGATAATGCAGGATCAGTATCCTTCTTTCCACAAGCTGACACTTGTAAAGTA
CAGTCCAATCGAGTATTTTGTGACACTATGAACAGTTTGACATTACCAAGTGAAGTCAGC
CTTTGTAACACTGATATATTCAATCCCAAGTATGACTGCAAAATTATGACATCAAAAACA
GACATAAGCAGCTCAGTAATCACTTCTCTAGGAGCTATAGTGTCATGCTATGGTAAGACT
AAATGTACTGCATCCAACAAAAATCGTGGAATTATAAAGACATTTTCTAATGGCTGTGAT
TATGTGTCAAACAAAGGAGTAGATACTGTATCAGTGGGCAACACTTTATATTATGTCAAC
AAGCTGGAAGGCAAAAACCTTTATGTAAAAGGGGAACCTATAATAAATTACTATGACCCT
CTAGTATTTCCTTCTGATGAGTTTGATGCATCAATATCTCAAGTCAATGAAAAAATTAAT
CAAAGCTTAGCTTTTATTCGTAGATCCGATGAATTATTACATAATGTAAATACTGGAAAA
TCTACTACAAATATTATGATAACTGCAATTATTATAGTAATCATTGTAGTATTGTTATCA
TTAATAGCTATTGGTTTACTGTTGTATTGCAAAGCCAAAAACACACCAGTTACATTAAGC
AAAGACCAACTAAGTGGAATCAATAATATTGCATTCAGCAAATAG
>JHRSV86
ATGGAGTTGCTGATCCATAGATCAAGTGCAATCTTCCTAACTCTTGCTATCAATGCATTG
TACCTTACCTCAAGTCAGAACATAACTGAGGAGTTTTACCAATCAACATGTAGTGCAGTT
AGCAAAGGTTACTTGAGTGCTTTAAGAACAGGTTGGTATACCAGTGTCATAACAATAGAA
TTAAGTAATATAAAAGAAACCAAATGCAATGGAACTGACACTAAAGTTAAACTTATAAAA
CAAGAATTAGATAAGTATAAGAATGCAGTAACTGAATTACAGTTACTTATGCAAAAAACA
CCAGCTGTCAACAACCGGGCCAGAAGAGAAGCACCACAGTATATGAACTATACAATCAAT
ACCACTAAAAACCTAAATGTATCAATAAGCAAGAAGAGGAAACGAAGATTTCTGGGCTTC
TTGTTAGGTGTAGGATCTGCAATAGCAAGTGGTATAGCTGTATCCAAAGTTCTACACCTT
GAAGGAGAAGTGAACAAGATCAAAAATGCTTTGCAGCTTACGAACAAAGCTGTAGTCAGT
CTATCAAATGGGGTCAGTGTTTTAACCAACAGAGTGTTAGATCTCAAGAATTATATAAAC
AACCAATTATTACCTATGGTAAATCGACAGAATTGTCGCATATCCAACATTGAGACAGTT
ATAGAATTCCAGCAGAAGAACAGCAGATTGTTGGAAATCACCAGAGAATTTAGTGTCAAT
GCAGGTGTAACGACACCTTTAAGCACTTACATGTTAACAAACAGTGAGTTACTATCATTA
ATCAATGATATGCCTATAACAAATGATCAGAAAAAATTAATGTCAAGCAATGTTCAGATA
GTAAGGCAACAAAGTTATTCTATCATGTCTATAATAAAGGAAGAAGTCCTTGCATATGTT
GTACAGCTACCTATCTATGGTGTAATTGATACACCTTGCTGGAAATTACACACATCACCT
CTGTGCACCACCAACATCAAAGAAGGATCAAATATTTGTTTAACAAGGACTGATAGAGGA
TGGTATTGTGATAATGCAGGATCAGTATCCTTCTTTCCACAAGCTGACACTTGTAAAGTA
CAGTCCAATCGAGTATTTTGTGACACTATGAACAGTTTGACATTACCAAGTGAAGTCAGC
CTTTGTAACACTGACATATTCAATCCCAAGTATGACTGCAAAATTATGACATCAAAAACA
GACATAAGCAGCTCAGTAATCACTTCTCTAGGAGCTATAGTGTCATGCTATGGTAAGACT
AAATGTACTGCATCCAACAAAAATCGTGGAATTATAAAGACATTTTCTAATGGCTGTGAT
TATGTGTCAAACAAAGGAGTAGATACTGTATCAGTGGGCAACACTTTATATTATGTCAAC
AAGCTGGAAGGCAAAAACCTTTATGTAAAAGGGGAACCTATAATAAATTACTATGACCCT
CTAGTGTTTCCTTCTGATGAGTTTGATGCATCAATATCTCAAGTCAATGAAAAAATTAAT
CAAAGTTTAGCTTTTATTCGTAGATCCGATGAATTATTACATAATGTAAATACTGGAAAA
TCTACTACAAATATTATGATAACTGCAATTATTATAGTAATCATTGTAGTATTGTTATCA
TTAATAGCTATTGGTTTACTGTTGTATTGCAAAGCCAAAAACACACCAGTTACATTAAGC
AAAGACCAACTAAGTGGAATCAATAATATTGCATTCAGCAAATAG
>JHRSV88
ATGGAGTTGCTGATCCATAGATCAAGTGCAATCTTCCTAATTCTTGCTATTAATGCATTG
TACCTTACCTCAAGTCAGAACATAACTGAGGAGTTTTACCAATCAACATGTAGTGCAGTT
AGCAGAGGTTACTTGAGTGCTTTAAGAACAGGTTGGTACACCAGTGTCATAACAATAGAA
TTAAGTAATATAAAAGAAACCAAATGCAATGGAACTGACACTAAAGTTAAACTTATAAAA
CAAGAATTAGATAAGTATAAGAATGCAGTAACTGAATTACAGTTACTTATGCAAAACACA
CCAGCTGTCAACAACCGGGCCAGAAGAGAAGCACCACAGTATATGAACTATACAATCAAT
ACCACTAAAAACCTAAATGTATCAATAAGCAAGAAGAGGAAACGAAGATTTCTGGGCTTC
TTGTTAGGTGTAGGATCTGCAATAGCAAGTGGTATAGCTGTATCCAAAGTTCTACACCTT
GAAGGAGAAGTGAACAAGATCAAAAATGCTTTGCAGCTTACGAACAAAGCTGTAGTCAGT
CTATCAAATGGGGTCAGTGTTTTAACCAACAGAGTGTTAGATCTCAAGAATTATATAAAC
AACCAATTATTACCTATGGTAAATCGACAGAATTGTCGCATATCCAACATTGAGACAGTT
ATAGAATTCCAGCAGAAGAACAGCAGATTGTTGGAAATCACCAGAGAATTTAGTGTCAAT
GCAGGTGTAACAACACCTTTAAGCACTTACATGTTAACAAACAGTGAGTTACTATCATTA
ATCAATGATATGCCTATAACAAATGATCAGAAAAAATTAATGTCAAGCAATGTTCAGATA
GTAAGGCAACAAAGTTATTCTATCATGTCTATAATAAAGGAAGAAGTCCTTGCATATGTT
GTACAGCTACCTATCTATGGTGTAATTGATACACCTTGCTGGAAATTACACACATCACCT
CTGTGCACCACCAACATCAAAGAAGGATCAAACATTTGTTTAACAAGGACTGATAGAGGA
TGGTATTGTGATAATGCAGGATCAGTATCCTTCTTTCCACAAGCTGACACTTGTAAAGTA
CAGTCCAATCGAGTATTTTGTGACACTATGAACAGTTTGACATTACCAAGTGAAGTCAGC
CTTTGTAACACTGACATATTCAATCCCAAGTATGACTGCAAAATTATGACATCAAAAACA
GACATAAGCAGCTCAGTAATCACTTCTCTAGGAGCTATAGTGTCATGCTATGGTAAGACT
AAATGTACTGCATCCAACAAAAATCGTGGAATTATAAAGACATTTTCTAATGGCTGTGAT
TATGTGTCAAACAAAGGAGTAGATACTGTATCAGTGGGCAACACTTTATATTATGTCAAC
AAGCTGGAAGGCAAAAACCTTTATGTAAAGGGGGAACCTATAATAAATTACTATGACCCT
CTAGTGTTTCCTTCTGATGAGTTTGATGCATCAATATCTCAAGTCAATGAAAAAATTAAT
CAAAGTTTAGCTTTTATTCGTAGATCCGATGAATTATTACATAATGTAAATACTGGAAAA
TCTACTACAAATATTATGATAACTGCAATTATTATAGTAATCATTGTAGTATTGTTATCA
TTAATAGCTATTGGTTTACTGTTGTATTGCAAAGCCAAAAACACACCAGTTACATTAAGC
AAAGACCAACTAAGTGGAATCAATAATATTGCATTCAGCAAATAG
>JHRSV93
ATGGAGTTGCTGATCCATAGATCAAGTGCAATCTTCCTAACTCTTGCTATTAATGCATTG
TACCTTACCTCAAGTCAGAACATAACTGAGGAGTTTTACCAATCAACATGTAGTGCAGTT
AGCAGAGGTTACTTGAGTGCTTTAAGAACTGGTTGGTATACCAGTGTCATAACAATAGAA
TTAAGTAATATAAAAGAAACCAAATGCAATGGAACTGACACTAAAGTTAAACTTATAAAG
CAAGAATTAGATAAGTATAAGAATGCAGTAACTGAATTACAGTTACTTATGCAAAACACA
CCAGCTGTCAACAACCGGGCCAGAAGAGAAGCACCACAGTATATGAACTATACAATCAAT
ACCACTAAAAACCTAAATGTATCAATAAGCAAGAAGAGGAAACGAAGATTTCTGGGCTTC
TTGTTAGGTGTAGGATCTGCAATAGCAAGTGGTATAGCTGTATCCAAAGTTCTACACCTT
GAAGGAGAAGTGAACAAGATCAAAAATGCTTTGCAGCTTACGAACAAAGCTGTAGTCAGT
CTATCAAATGGGGTCAGTGTTTTAACCAACAGAGTGTTAGATCTCAAGAATTATATAAAC
AACCAATTATTACCTATGGTAAATCGACAGAATTGTCGCATATCCAACATTGAGACAGTT
ATAGAATTCCAGCAGAAGAACAGCAGATTGTTGGAAATCACCAGAGAATTTAGTGTCAAT
GCAGGTGTAACGACACCTTTAAGCACTTACATGTTAACAAACAGTGAGTTACTATCATTA
ATCAATGATATGCCTATAACAAATGATCAGAAAAAATTAATGTCAAGCAATGTTCAGATA
GTAAGGCAACAAAGTTATTCTATCATGTCTATAATAAAGGAAGAAGTCCTTGCATATGTT
GTACAGCTACCTATCTATGGTGTAATTGATACACCTTGCTGGAAATTACACACATCACCT
CTGTGCACCACCAACATCAAAGAAGGATCAAATATTTGTTTAACAAGGACTGATAGAGGA
TGGTATTGTGATAATGCAGGATCAGTATCCTTCTTTCCACAAGCTGACACTTGTAAAGTA
CAGTCCAATCGAGTATTTTGTGACACTATGAACAGTTTGACATTACCAAGTGAAGTCAGC
CTTTGTAACACTGATATATTCAATCCCAAGTATGACTGCAAAATTATGACATCAAAAACA
GACATAAGCAGCTCAGTAATCACTTCTCTAGGAGCTATAGTGTCATGCTATGGTAAGACT
AAATGTACTGCATCCAACAAAAATCGTGGAATTATAAAGACATTTTCTAATGGCTGTGAT
TATGTGTCAAACAAAGGAGTAGATACTGTATCAGTGGGCAACACTTTATATTATGTCAAC
AAGCTGGAAGGCAAAAACCTTTATGTAAAAGGGGAACCTATAATAAATTACTATGACCCT
CTAGTATTTCCTTCTGATGAGTTTGATGCATCAATATCTCAAGTCAATGAAAAAATTAAT
CAAAGCTTAGCTTTTATTCGTAGATCCGATGAATTATTACATAATGTAAATACTGGAAAA
TCTACTACAAATATTATGATAACTGCAATTATTATAGTAATCATTGTAGTATTGTTATCA
TTAATAGCTATTGGTTTACTGTTGTATTGCAAAGCCAAAAACACACCAGTTACATTAAGC
AAAGACCAACTAAGTGGAATCAATAATATTGCATTCAGCAAATAG
>JHRSV89
ATGGAGTTGCTGATCCATAGATCAAGTGCAATCTTCCTAACTCTTGCTATTAATGCATTG
TACCTTACCTCAAGTCAGAACATAACTGAGGAGTTTTACCAATCAACATGTAGTGCAGTT
AGCAGAGGTTACTTGAGTGCTTTAAGAACAGGTTGGTATACCAGTGTCATAACAATAGAA
TTAAGTAATATAAAAGAAACCAAATGCAATGGAACTGACACTAAAGTTAAACTTATAAAA
CAAGAATTAGATAAGTATAAGAATGCAGTAACTGAATTACAGTTACTTATGCAAAACACA
CCAGCTGTCAACAACCGGGCCAGAAGAGAAGCACCACAGCATATGAACTATACAATCAAT
ACCACTAAAAACCTAAATGTATCAATAAGCAAGAAGAGGAAACGAAGATTTCTGGGCTTC
TTGTTAGGTGTAGGATCTGCAATAGCAAGTGGTATAGCTGTATCCAAAGTTCTACACCTT
GAAGGAGAAGTGAACAAGATCAAAAATGCTTTGCAGCTTACGAACAAAGCTGTAGTCAGT
CTATCAAATGGGGTCAGTGTTTTAACCAACAGAGTGTTAGATCTCAAGAATTATATAAAC
AATCAATTATTACCTATGGTAAATCGACAGAATTGTCGCATATCCAACATTGAGACAGTT
ATAGAATTCCAGCAGAAGAACAGCAGATTGTTGGAAATCACCAGAGAATTTAGTGTCAAT
GCAGGTGTAACGACACCTTTAAGCACTTACATGTTAACAAACAGTGAGTTACTATCATTA
ATCAATGATATGCCTATAACAAATGATCAGAAAAAATTAATGTCAAGCAATGTTCAGATA
GTAAGGCAACAAAGTTATTCTATCATGTCTATAATAAAGGAAGAAGTCCTTGCATATGTT
GTACAGCTACCTATCTATGGTGTAATTGATACACCTTGCTGGAAATTACACACATCACCT
CTTTGCACCACCAACATCAAAGAAGGATCAAATATTTGTTTAACAAGGACTGATAGAGGA
TGGTATTGTGATAATGCAGGATCAGTATCCTTCTTTCCACAAGCTGACACTTGTAAAGTA
CAGTCCAATCGAGTATTTTGTGACACTATGAACAGTTTGACATTACCAAGTGAAGTCAGC
CTTTGTAACACTGACATATTCAATCCCAAGTATGACTGCAAAATTATGACATTAAAAACA
GACATAAGCAGCTCAGTAATCACTTCTCTAGGAGCTATAGTGTCATGCTATGGTAAGACT
AAATGTACTGCATCCAACAAAAATCGTGGAATTATAAAGACATTTTCTAATGGCTGTGAT
TATGTGTCAAACAAAGGAGTAGATACTGTATCAGTGGGCAACACTTTATATTATGTCAAC
AAGCTGGAAGGCAAAAACTTTTATGTAAAAGGGGAACCTATAATAAATTACTATGACCCT
CTAGTGTTTCCTTCTGATGAGTTTGATGCATCAATATCTCAAGTCAATGAAAAAATTAAT
CAAAGTTTAGCTTTTATCCGTAGATCCGATGAATTATTACATAATGTAAATACTGGAAAA
TCTACTACAAATATTATGATAACTGCAATTATTATAGTAATCATTGTAGTATTGTTATCA
TTAATAGCTATTGGTTTACTGTTGTATTGCAAAGCCAAAAACACACCAGTTACATTAAGC
AAAGACCAACTAAGTGGAATCAATAATATTGCATTCAGCAAATAG
>JHRSV90
ATGGAGTTGCTGATCCATAGATCAAGTGCAATCTTCCTAACTCTTGCTATTAATGCATTG
TACCTTACCTCAAGTCAGAACATAACTGAGGAGTTTTACCAATCAACATGTAGTGCAGTT
AGCAGAGGTTACTTGAGTGCTTTAAGAACTGGTTGGTATACCAGTGTCATAACAATAGAA
TTAAGTAATATAAAAGAAACCAAATGCAATGGAACTGACACTAAAGTTAAACTTATAAAA
CAAGAATTAGATAAGTATAAGAATGCAGTAACTGAATTACAGTTACTTATGCAAAACACA
CCAGCTGTCAACAACCGGGCCAGAAGAGAAGCACCACAGTATATGAACTATACAATCAAT
ACCACTAAAAACCTAAATGTATCAATAAGCAAGAAGAGGAAACGAAGATTTCTGGGCTTC
TTGTTAGGTGTAGGATCTGCAATAGCAAGTGGTATAGCTGTATCCAAAGTTCTACACCTT
GAAGGAGAAGTGAACAAGATCAAAAATGCTCTGCAGCTAACGAACAAAGCTGTAGTCAGT
CTATCAAATGGGGTCAGTGTTTTAACCAACAGAGTGTTAGATCTCAAGAATTATATAAAC
AACCAATTATTACCTATGGTAAATCGACAGAATTGTCGCATATCCAACATTGAGACAGTT
ATAGAATTCCAGCAGAAGAACAGCAGATTGTTGGAAATCACCAGAGAATTTAGTGTCAAT
GCAGGTGTAACGACACCTTTAAGCACTTACATGTTAACAAACAGTGAGTTACTATCATTA
ATCAATGATATGCCTATAACAAATGATCAGAAAAAATTAATGTCAAGCAATGTTCAGATA
GTAAGGCAACAAAGTTATTCTATCATGTCTATAATAAAGGAAGAAGTCCTTGCATATGTT
GTACAGCTACCTATCTATGGTGTAATTGATACACCTTGCTGGAAATTACACACATCACCT
CTTTGCACCACCAACATCAAAGAAGGATCAAATATTTGTTTAACAAGGACTGATAGAGGA
TGGTATTGTGATAATGCAGGATCAGTATCCTTCTTTCCACAAGCTGACACTTGTAAAGTA
CAGTCCAATCGAGTATTTTGTGACACTATGAACAGTTTGACATTACCAAGTGAAGTCAGC
CTTTGTAACACTGACATATTCAATCCCAAGTATGACTGCAAAATTATGACATCAAAAACA
GACATAAGCAGCTCAGTAATCACTTCTCTAGGAGCTATAGTGTCATGCTATGGTAAGACT
AAATGTACTGCATCCAACAAAAATCGTGGAATTATAAAGACATTTTCTAATGGCTGTGAT
TATGTGTCAAACAAAGGAGTAGATACTGTATCAGTGGGCAACACTTTATATTATGTCAAC
AAGCTGGAAGGCAAAAACCTTTATGTAAAAGGGGAACCTATAATAAATTACTATGACCCT
CTAGTGTTTCCTTCTGATGAGTTTGATGCATCAATATCTCAAGTCAATGAAAAAATTAAT
CAAAGTTTAGCTTTTATTCGTAGATCCGATGAATTATTACATAATGTAAATACTGGAAAA
TCTACTACAAATATTATGATAACTGCAATTATTATAGTAATCATTGTAGTATTGTTATCA
TTAATAGCTATTGGTTTACTGTTGTATTGCAAAGCCAAAAACACACCAGTTACATTAAGC
AAAGACCAACTAAGTGGAATCAATAATATTGCATTCAGCAAATAG
>JHRSV91
ATGGAGTTGCTGATCCATAGATCAAGTGCAATCTTCCTAACTCTTGCTATCAATGCATTG
TACCTTACCTCAAGTCAGAACATAACTGAGGAGTTTTACCAATCAACATGTAGTGCAGTT
AGCAGAGGTTACTTGAGTGCTTTAAGAACAGGTTGGTATACCAGTGTCATAACAATAGAA
TTAAGTAATATAAAAGAAACCAAATGCAATGGAACTGACACTAAAGTTAAACTTATAAAA
CAAGAATTAGATAAATATAAGAATGCAGTAACTGAATTACAGTTACTTATGCAAAACACA
CCAGCTGTCAACAACCGGGCCAGAAGAGAAGCACCACAGTATATGAACTATACAATCAAT
ACCACTAAAAACCTAAATGTATCAATAAGCAAGAAGAGGAAACGAAGATTTCTGGGCTTC
TTGTTAGGTGTAGGATCTGCAATAGCAAGTGGTATAGCTGTATCCAAAGTTCTACACCTT
GAAGGAGAAGTGAACAAGATCAAAAATGCTTTGCAGCTTACGAACAAAGCTGTAGTCAGT
CTATCAAATGGGGTCAGTGTTTTAACCAACAGAGTGTTAGATCTCAAGAATTATATAAAC
AACCAATTATTACCTATGGTAAATCGACAGAATTGTCGCATATCCAACATTGAGACAGTT
ATAGAATTCCAGCAGAAGAACAGCAGATTGTTGGAAATCACCAGAGAATTTAGTGTCAAT
GCAGGTGTAACGACACCTTTAAGCACTTACATGTTAACAAACAGTGAGTTACTATCATTA
ATCAATGATATGCCTATAACAAATGATCAGAAAAAATTAATGTCAAGCAATGTTCAGATA
GTAAGGCAACAAAGTTATTCTATCATGTCTATAATAAAGGAAGAAGTCCTTGCATATGTT
GTACAGCTACCTATCTATGGTGTAATTGATACACCTTGCTGGAAATTACACACATCACCT
CTGTGCACCACCAACATCAAAGAAGGATCAAATATTTGTTTAACAAGGACTGATAGAGGA
TGGTATTGTGATAATGCAGGATCAGTATCCTTCTTTCCACAAGCTGACACTTGTAAAGTA
CAGTCCAATCGAGTATTTTGTGACACTATGAACAGTTTGACATTACCAAGTGAAGTCAGC
CTTTGTAACACTGACATATTCAATCCCAAGTATGACTGCAAAATTATGACATCAAAAACA
GACATAAGCAGCTCAGTAATCACTTCTCTAGGAGCTATAGTGTCATGCTATGGTAAGACT
AAATGTACTGCATCCAACAAAAATCGTGGAATTATAAAGACATTTTCTAATGGCTGTGAT
TATGTGTCAAACAAAGGAGTAGATACTGTATCAGTGGGCAACACTTTATATTATGTCAAC
AAGCTGGAAGGCAAAAACCTTTATGTAAAAGGGGAACCTATAATAAATTACTATGACCCT
CTAGTGTTTCCTTCTGATGAGTTTGATGCATCAATATCTCAAGTCAATGAAAAAATTAAT
CAAAGTTTAGCTTTTATTCGTAGATCCGATGAATTATTACATAATGTAAATACTGGAAAA
TCTACTACAAATATTATGATAACTGCAATTATTATAGTAATCATTGTAGTATTGTTATCA
TTAATAGCTATTGGTTTACTGTTGTATTGCAAAGCCAAAAACACACCAGTTACATTAAGC
AAAGACCAACTAAGTGGAATCAATAATATTGCATTCAGCAAATAG
>JHRSV94
ATGGAGTTGCTGATCCATAGATCAAGTGCAATCTTCCTAATTCTTGCTATTAATGCATTG
TACCTTACCTCAAGTCAGAACATAACTGAGGAGTTTTACCAATCAACATGTAGTGCAGTT
AGCAGAGGTTACTTGAGTGCTTTAAGAACAGGTTGGTACACCAGTGTCATAACAATAGAA
TTAAGTAATATAAAAGAAACCAAATGCAATGGAACTGACACTAAAGTTAAACTTATAAAA
CAAGAATTAGATAAGTATAAGAATGCAGTAACTGAATTACAGTTACTTATGCAAAACACA
CCAGCTGTCAACAACCGGGCCAGAAGAGAAGCACCACAGTATATGAACTATACAATCAAT
ACCACTAAAAACCTAAATGTATCAATAAGCAAGAAGAGGAAACGAAGATTTCTGGGCTTC
TTGTTAGGTGTAGGATCTGCAATAGCAAGTGGTATAGCTGTATCCAAAGTTCTACACCTT
GAAGGAGAAGTGAACAAGATCAAAAATGCTTTGCAGCTTACGAACAAAGCTGTAGTCAGT
CTATCAAATGGGGTCAGTGTTTTAACCAACAGAGTGTTAGATCTCAAGAATTATATAAAC
AACCAATTATTACCTATGGTAAATCGACAGAATTGTCGCATATCCAACATTGAGACAGTT
ATAGAATTCCAGCAGAAGAACAGCAGATTGTTGGAAATCACCAGAGAATTTAGTGTCAAT
GCAGGTGTAACAACACCTTTAAGCACTTACATGTTAACAAACAGTGAGTTACTATCATTA
ATCAATGATATGCCTATAACAAATGATCAGAAAAAATTAATGTCAAGCAATGTTCAGATA
GTAAGGCAACAAAGTTATTCTATCATGTCTATAATAAAGGAAGAAGTCCTTGCATATGTT
GTACAGCTACCTATCTATGGTGTAATTGATACACCTTGCTGGAAATTACACACATCACCT
CTGTGCACCACCAACATCAAAGAAGGATCAAACATTTGTTTAACAAGGACTGATAGAGGA
TGGTATTGTGATAATGCAGGATCAGTATCCTTCTTTCCACAAGCTGACACTTGTAAAGTA
CAGTCCAATCGAGTATTTTGTGACACTATGAACAGTTTGACATTACCAAGTGAAGTCAGC
CTTTGTAACACTGACATATTCAATCCCAAGTATGACTGCAAAATTATGACATCAAAAACA
GACATAAGCAGCTCAGTAATCACTTCTCTAGGAGCTATAGTGTCATGCTATGGTAAGACT
AAATGTACTGCATCCAACAAAAATCGTGGAATTATAAAGACATTTTCTAATGGCTGTGAT
TATGTGTCAAACAAAGGAGTAGATACTGTATCAGTGGGCAACACTTTATATTATGTCAAC
AAGCTGGAAGGCAAAAACCTTTATGTAAAGGGGGAACCTATAATAAATTACTATGACCCT
CTAGTGTTTCCTTCTGATGAGTTTGATGCATCAATATCTCAAGTCAATGAAAAAATTAAT
CAAAGTTTAGCTTTTATTCGTAGATCCGATGAATTATTACATAATGTAAATACTGGAAAA
TCTACTACAAATATTATGATAACTGCAATTATTATAGTAATCATTGTAGTATTGTTATCA
TTAATAGCTATTGGTTTACTGTTGTATTGCAAAGCCAAAAACACACCAGTTACATTAAGC
AAAGACCAACTAAGTGGAATCAATAATATTGCATTCAGCAAATAG
>JHRSV99
ATGGAGTTGCTGATCCATAGATCAAGTGCAATCTTCCTAACTCTTGCTATTAATGCATTG
TACCTTACCTCAAGTCAGAACATAACTGAGGAGTTTTACCAATCAACATGTAGTGCAGTT
AGCAGAGGTTACTTGAGTGCTTTAAGAACAGGTTGGTATACCAGTGTCATAACAATAGAA
TTAAGTAATATAAAAGAAACCAAATGCAATGGAACTGACACTAAAGTTAAACTTATAAAA
CAAGAATTAGATAAGTATAAGAATGCAGTAACTGAATTACAGTTACTTATGCAAAACACA
CCAGCTGTCAACAACCGGGCCAGAAGAGAAGCACCACAGTATATGAACTATACAATCAAT
ACCACTAAAAACCTAAATGTATCAATAAGCAAGAAGAGGAAACGAAGATTTCTGGGCTTC
TTGTTAGGTGTAGGATCTGCAATAGCAAGTGGTATAGCTGTATCCAAAGTTCTACACCTT
GAAGGAGAAGTGAACAAGATCAAAAATGCTTTGCAGCTAACGAACAAAGCTGTAGTCAGT
CTATCAAATGGGGTCAGTGTTTTAACCAACAGAGTGTTAGATCTCAAGAATTATATAAAC
AACCAATTATTACCTATGGTAAATCGACAGAATTGTCGCATATCCAACATTGAGACAGTT
ATAGAATTCCAGCAGAAGAACAGCAGATTGTTGGAAATCACCAGAGAATTTAGTGTCAAT
GCAGGTGTAACGACACCTTTAAGCACTTACATGTTAACAAACAGTGAGTTACTATCATTA
ATCAATGATATGCCTATAACAAATGATCAGAAAAAATTAATGTCAAGCAATGTTCAGATA
GTAAGGCAACAAAGTTATTCTATCATGTCTATAATAAAGGAAGAAGTCCTTGCATATGTT
GTACAGCTACCTATCTATGGTGTAATCGATACACCTTGCTGGAAATTACACACATCACCT
CTTTGCACTACCAACATCAAAGAAGGATCAAATATTTGTTTAACAAGGACTGATAGAGGA
TGGTATTGTGATAATGCAGGATCAGTATCCTTCTTTCCACAAGCTGACACTTGTAAAGTA
CAGTCCAATCGAGTATTTTGTGACACTATGAACAGTTTGACATTACCAAGTGAAGTCAGC
CTTTGTAACACTGACATATTCAATCCCAAGTATGACTGCAAAATTATGACATCAAAAACA
GACATAAGCAGCTCAGTAATCACTTCTCTAGGAGCTATAGTGTCATGCTATGGTAAGACT
AAATGTACTGCATCCAACAAAAATCGTGGAATTATAAAGACATTTTCTAATGGCTGTGAT
TATGTGTCAAACAAAGGAGTAGATACTGTATCAGTGGGCAACACTTTATATTATGTCAAC
AAGCTGGAAGGCAAAAACCTTTATGTAAAAGGGGAACCTATAATAAATTACTATGACCCT
CTAGTGTTTCCTTCTGATGAGTTTGATGCATCAATATCTCAAGTCAATGAAAAAATTAAT
CAAAGTTTAGCTTTTATTCGTAGATCCGATGAATTATTACATAATGTAAATACTGGAAAA
TCTACTACAAATATTATGATAACTGCAATTATTATAGTAATCATTGTAGTATTGTTATCA
TTAATAGCTATTGGTTTACTGTTGTATTGCAAAGCCAAAAACACACCAGTTACATTAAGC
AAAGACCAACTAAGTGGAATCAATAATATTGCATTCAGCAAATAG
>JHRSV97
ATGAAGTTGCTGATCCATAGATTAAGTGCAATCTTCCTAACTCTTGCTATTAATGCATTG
TACCTTACCTCAAGTCAGAACATAACTGAGGAGTTTTACCAATCAACATGTAGTGCAGTT
AGCAAAGGTTACTTGAGTGCTTTAAGAACAGGTTGGTATACCAGTGTCATAACAATAGAA
TTAAGTAATATAAAAGAAACCAAATGCAATGGAACTGACACTAAAGTTAAACTTATAAAA
CAAGAATTAGATAAGTATAAGAATGCAGTAACTGAATTACAGTTACTTATGCAAAACACA
CCAGCTGTCAACAACCGGGCCAGAAGAGAAGCACCACAGTATATGAACTATACAATCAAT
ACCACTAAAAACCTAAATGTATCAATAAGCAAGAAGAGGAAACGAAGATTTCTGGGCTTC
TTGTTAGGTGTAGGATCTGCAATAGCAAGTGGCATAGCTGTATCCAAAGTTCTACACCTT
GAAGGAGAAGTGAACAAGATCAAAAATGCTTTGCAGCTTACGAACAAAGCTGTAGTCAGT
CTATCAAATGGGGTCAGTGTTTTAACCAACAGAGTGTTAGATCTCAAGAATTATATAAAC
AACCAATTATTACCTATGGTAAATCGACAGAATTGTCGCATATCCAACATTGAGACAGTT
ATAGAATTCCAGCAGAAGAACAGCAGATTGTTGGAAATCACTAGAGAATTTAGTGTCAAT
GCAGGTGTAACGACACCTTTAAGCACTTACATGTTAACAAACAGTGAGTTACTATCATTA
ATCAATGATATGCCTATAACAAATGATCAGAAAAAATTAATGTCAAGCAATGTTCAGATA
GTAAGGCAACAAAGTTATTCTATCATGTCTATAATAAAGGAAGAAGTCCTTGCATATGTT
GTACAGCTACCTATCTATGGTGTAATTGATACACCTTGCTGGAAATTACACACATCACCT
CTGTGCACCACCAACATCAAAGAAGGATCAAATATTTGTTTAACAAGGACTGATAGAGGA
TGGTATTGTGATAATGCAGGATCAGTATCCTTCTTTCCACAAGCTGACACTTGTAAAGTA
CAGTCCAATCGAGTATTTTGTGACACTATGAACAGTTTGACATTACCAAGTGAAGTCAGC
CTTTGTAACACTGACATATTCAATCCTAAGTATGACTGCAAAATTATGACATCAAAAACA
GACATAAGCAGCTCAGTAATCACTTCTCTAGGAGCTATAGTGTCATGCTATGGTAAGACT
AAATGTACTGCATCCAACAAAAATCGTGGAATTATAAAGACATTTTCTAATGGCTGTGAT
TATGTGTCAAACAAAGGAGTAGATACTGTATCAGTGGGCAACACTTTATATTATGTCAAC
AAGCTGGAAGGCAAAAACCTTTATGTAAAAGGGGAACCTATAATAAATTACTATGACCCT
CTAGTGTTTCCTTCTGATGAGTTTGATGCATCAATATCTCAAGTCAATGAAAAAATTAAT
CAAAGTTTAGCTTTTATTCGTAGATCCGATGAATTATTACATAATGTAAATACTGGAAAA
TCTACTACAAATATTATGATAACTGCAATTATTATAGTAATCATTGTAGTATTGTTATCA
TTAATAGCTATTGGTTTACTGTTGTATTGCAAAGCCAAAAACACACCAGTTACATTAAGC
AAAGACCAACTAAGTGGAATCAATAATATTGCATTCAGCAAATAG
>JHRSV81
ATGGAGTTGCTGATCCATAGATCAAGTGCAATCTTCCTAACTCTTGCTATTAATGCATTG
TACCTTACCTCAAGTCAGAACATAACTGAGGAGTTTTACCAATCAACATGTAGTGCAGTT
AGCAGAGGTTACTTGAGTGCTTTAAGAACTGGTTGGTATACCAGTGTCATAACAATAGAA
TTAAGTAATATAAAAGAAACCAAATGCAATGGAACTGACACTAAAGTTAAACTTATAAAA
CAAGAATTAGATAAGTATAAGAATGCAGTAACTGAATTACAGTTACTTATGCAAAACACA
CCAGCTGTCAACAACCGGGCCAGAAGAGAAGCACCACAGTATATGAACTATACAATCAAT
ACCACTAAAAACCTAAATGTATCAATAAGCAAGAAGAGGAAACGAAGATTTCTGGGCTTC
TTGTTAGGTGTAGGATCTGCAATAGCAAGTGGTATTGCCGTATCCAAGGTTCTGCACCTA
GAAGGGGAAGTGAACAAAATCAAAAGTGCTCTGCAGCTTACGAACAAGGCTGTAGTCAGC
TTATCTAATGGAGTCAGTGTCTTAACCAGCAAGGTGTTAGACCTCAAAAACTATATAGAT
AAACAGTTGTTACCTATTGTTAACAAGCAAAGCTGCAGCATATCAAACATTGAAACTGTG
ATAGAGTTCCAACAAAAGAACAACAGACTACTAGAGATTACCAGAGAATTTAGTGTTAAT
GCAGGTGTAACTACTCCTGTAAGCACTTATATGTTAACTAATAGTGAGTTATTATCATTA
ATCAATGATATGCCTATAACAAATGATCAGAAAAAGTTAATGTCCAGCAATGTTCAGATA
GTAAGGCAACAAAGTTATTCTATCATGTCTATAATAAAGGAAGAAGTCCTTGCATATGTT
GTACAGCTACCTATCTATGGTGTAATTGATACACCTTGCTGGAAATTACACACATCACCT
CTTTGCACCACCAACATCAAAGAAGGATCAAATATTTGTTTAACAAGGACTGATAGAGGA
TGGTATTGTGATAATGCAGGATCAGTATCCTTCTTTCCACAAGCTGACACTTGTAAAGTA
CAGTCCAATCGAGTATTTTGTGACACTATGAACAGTTTGACATTACCAAGTGAAGTCAGC
CTTTGTAACACTGACATATTCAATCCCAAGTATGACTGCAAAATTATGACATCAAAAACA
GACATAAGCAGCTCAGTAATCACTTCTCTAGGAGCTATAGTGTCATGCTATGGTAAGACT
AAATGTACTGCATCCAACAAAAATCGTGGAATTATAAAGACATTTTCTAATGGCTGTGAT
TATGTGTCAAACAAAGGAGTAGATACTGTATCAGTGGGCAACACTTTATATTATGTCAAC
AAGCTGGAAGGCAAAAACCTTTATGTAAAAGGGGAACCTATAATAAATTACTATGACCCT
CTAGTGTTTCCTTCTGATGAGTTTGATGCATCAATATCTCAAGTCAATGAAAAAATTAAT
CAAAGTTTAGCTTTTATTCGTAGATCCGATGAATTATTACATAATGTAAATACTGGAAAA
TCTACTACAAATATTATGATAACTGCAATTATTATAGTAATCATTGTAGTATTGTTATCA
TTAATAGCTATTGGTTTACTGTTGTATTGCAAAGCCAAAAACACACCAGTTACATTAAGC
AAAGACCAACTAAGTGGAATCAATAATATTGCATTCAGCAAATAG
>JHRSV0023
ATGGAGTTGCTGATCCATAGATCAAGTGCAATCTTCCTAACTCTTGCTATTAATGCATTG
TACCTTACCTCAAGTCAGAACATAACTGAGGAGTTTTACCAATCAACATGTAGTGCAGTT
AGCAGAGGTTACTTGAGTGCTTTAAGAACAGGTTGGTATACCAGTGTCATAACAATAGAA
TTAAGTAATATAAAAGAAACCAAATGCAATGGAACTGACACTAAAGTTAAACTTATAAAA
CAAGAATTAGATAAGTATAAGAATGCAGTAACTGAATTACAGTTACTTATGCAAAACACA
CCAGCTGTCAACAACCGGGCCAGAAGAGAAGCACCACAGTATATGAACTATACAATCAAT
ACCACTAAAAACCTAAATGTATCAATAAGCAAGAAGAGGAAACGAAGATTTCTGGGCTTC
TTGTTAGGTGTAGGATCTGCAATAGCAAGTGGTATAGCTGTATCCAAAGTTCTACACCTT
GAAGGAGAAGTGAACAGGATCAAAAATGCTTTGCAGCTTACGAACAAAGCTGTAGTCAGT
CTATCAAATGGGGTCAGTGTTTTAACCAACAGAGTGTTAGATCTCAAGAATTATATAAAC
AACCAATTATTACCTATGGTAAATCGACAGAATTGTCGCATATCCAACATTGAGACAGTT
ATAGAATTCCAACAGAAGAACAGCAGATTGTTGGAAATCACCAGAGAATTTAGTGTCAAT
GCAGGTGTAACGACACCTTTAAGCACTTACATGTTAACAAACAGTGAGTTACTATCATTA
ATCAATGATATGCCTATAACAAATGATCAGAAAAAATTAATGTCAAGCAATGTTCAGATA
GTAAGGCAACAAAGTTATTCTATCATGTCTATAATAAAGGAAGAAGTCCTTGCATATGTT
GTACAGCTACCTATCTATGGTGTAATTGATACACCTTGCTGGAAATTACACACATCACCT
CTTTGCACCACCAACATCAAAGAAGGATCAAATATTTGTTTAACAAGGACTGATAGAGGA
TGGTATTGTGATAATGCAGGATCAGTATCCTTCTTTCCACAAGCTGACACTTGTAAAGTA
CAGTCCAATCGAGTATTTTGTGACACTATGAACAGTTTGACATTACCAAGTGAAGTCAGC
CTTTGTAACACTGACATATTCAATCCCAAGTATGACTGCAAAATTATGACATCAAAAACA
GACATAAGCAGCTCAGTAATCACTTCTCTAGGAGCTATAGTGTCATGCTATGGTAAGACT
AAATGTACTGCATCCAACAAAAATCGTGGAATTATAAAGACATTTTCTAATGGCTGTGAT
TATGTGTCAAACAAAGGAGTAGATACTGTATCAGTGGGTAACACTTTATATTATGTCAAC
AAGCTGGAAGGCAAAAACCTTTATGTAAAAGGGGAACCTATAATAAATTACTATGACCCT
CTAGTGTTTCCTTCTGATGAGTTTGATGCATCAATATCTCAAGTCAATGAAAAGATTAAT
CAAAGTTTAGCTTTTATTCGTAGATCCGATGAATTATTACATAATGTAAATACTGGAAAA
TCTACTACAAATATTATGATAACTGCAATTATTATAGTAATCATTGTAGTATTGTTATCA
TTAATAGCTATTGGTTTACTGTTGTATTGCAAAGCCAAAAACACACCAGTTACATTAAGC
AAAGACCAACTAAGTGGAATCAATAATATTGCATTCAGCAAATAG
>JHRSV0022
ATGGAGTTGCTGATCCATAGATCAAGTGCAATCTTCCTAACTCTTGCTATTAATGCATTG
TACCTTACCTCAAGTCAGAACATAACTGAGGAGTTTTACCAATCAACATGTAGTGCAGTT
AGCAGAGGTTACTTGAGTGCTTTAAGAACAGGTTGGTATACCAGTGTCATAACAATAGAA
TTAAGTAATATAAAAGAAACCAAATGCAATGGAACTGACACTAAAGTTAAACTTATAAAA
CAAGAATTAGATAAGTATAAGAATGCAGTAACTGAATTACAGTTACTTATGCAAAACACA
CCAGCTGTCAACAACCGGGCCAGAAGAGAAGCACCACAGTATATGAACTATACAATCAAT
ACCACTAAAAACCTAAATGTATCAATAAGCAAGAAGAGGAAACGAAGATTTCTGGGCTTC
TTGTTAGGTGTAGGATCTGCAATAGCAAGTGGTATAGCTGTATCCAAAGTTCTACACCTT
GAAGGAGAAGTGAACAAGATCAAAAATGCTTTGCAGCTAACGAACAAAGCTGTAGTCAGT
CTATCAAATGGGGTCAGTGTTTTAACCAACAGAGTGTTAGATCTCAAGAATTATATAAAC
AACCAATTATTACCTATGGTAAATCGACAGAATTGTCGCATATCCAACATTGAGACAGTT
ATAGAATTCCAGCAGAAGAACAGCAGATTGTTGGAAATCACCAGAGAATTTAGTGTCAAT
GCAGGTGTAACGACACCTTTAAGCACTTACATGTTAACAAACAGTGAGTTACTATCATTA
ATCAATGATATGCCTATAACAAATGATCAGAAAAAATTAATGTCAAGCAATGTTCAGATA
GTAAGGCAACAAAGTTATTCTATCATGTCTATAATAAAGGAAGAAGTCCTTGCATATGTT
GTACAGCTACCTATCTATGGTGTAATTGATACACCTTGCTGGAAATTACACACATCACCT
CTTTGCACCACCAACATCAAAGAAGGATCAAATATTTGTTTAACAAGGACTGATAGAGGA
TGGTATTGTGATAATGCAGGATCAGTATCCTTCTTTCCACAAGCTGACACTTGTAAAGTA
CAGTCCAATCGAGTATTTTGTGACACTATGAACAGTTTGACATTACCAAGTGAAGTCAGC
CTTTGTAACACTGACATATTCAATCCCAAGTATGACTGCAAAATTATGACATCAAAAACA
GACATAAGCAGCTCAGTAATCACTTCTCTAGGAGCTATAGTGTCATGCTATGGTAAGACT
AAATGTACTGCATCCAACAAAAATCGTGGAATTATAAAGACATTTTCTAATGGCTGTGAT
TATGTGTCAAACAAAGGAGTAGATACTGTATCAGTGGGCAACACTTTATATTATGTCAAC
AAGCTGGAAGGCAAAAACCTTTATGTAAAAGGGGAACCTATAATAAATTACTATGACCCT
CTAGTGTTTCCTTCTGATGAGTTTGATGCATCAATATCTCAAGTCAATGAAAAAATCAAT
CAAAGTTTAACTTTTATTCGTAGATCCGATGAATTATTACATAATGTAAATACTGGAAAA
TCTACTACAAATATTATGATAACTGCAATTATTATAGTAATCATTGTAGTATTGTTATCA
TTAATAGCTATTGGTTTACTGTTGTATTGCAAAGCCAAAAACACACCAGTTACATTAAGC
AAAGACCAACTAAGTGGAATCAATAATATTGCATTCAGCAAATAG
>JHRSV0021
ATGGAGCTGCTGATCCATAGATCAAGTGCAATCTTCCTAACTCTTGCTATTAATGCATTG
TACCTTACCTCAAGTCAGAACATAACTGAGGAGTTTTACCAATCAACATGTAGTGCAGTT
AGCAGAGGTTACTTGAGTGCTTTAAGAACAGGTTGGTATACCAGTGTCATAACAATAGAA
TTAAGTAATATAAAAGAAACCAAATGCAATGGAACTGACACTAAAGTTAAACTTATAAAA
CAAGAATTAGATAAGTATAAGAATGCAGTAACTGAATTACAGTTACTTATGCAAAACACA
CCAGCTGTCAACAACCGGGCCAGAAGAGAAGCACCACAGTATATGAACTATACAATCAAT
ACCACTAAAAACCTAAATGTATCAATAAGCAAGAAGAGGAAACGAAGATTTCTGGGCTTC
TTGTTAGGTGTAGGATCTGCAATAGCAAGTGGTATAGCTGTATCCAAAGTTCTACACCTT
GAAGGAGAAGTGAACAAGATCAAAAATGCTTTGCAGCTTACGAACAAAGCTGTAGTCAGT
CTATCAAATGGGGTCAGTGTTTTAACCAACAGAGTGTTAGATCTCAAGAATTATATAAAC
AACCAATTATTACCTATGGTAAATCGACAGAATTGTCGCATATCCAACATTGAGACCGTT
ATAGAATTCCAACAGAAGAACAGCAGATTGTTGGAAATCACCAGAGAATTTAGTGTCAAT
GCAGGTGTAACGACACCTTTAAGCACTTACATGTTAACAAACAGTGAGTTACTATCATTA
ATCAATGATATGCCTATAACAAATGATCAGAAAAAATTAATGTCAAGCAATGTTCAGATA
GTAAGGCAACAAAGTTATTCTATCATGTCTATAATAAAGGAAGAAGTCCTTGCATATGTT
GTACAGCTACCTATCTATGGTGTAATTGATACACCTTGCTGGAAATTACACACATCACCT
CTTTGCACCACCAACATCAAAGAAGGATCAAATATTTGTTTAACAAGGACTGATAGAGGA
TGGTATTGTGATAATGCAGGATCAGTATCCTTCTTTCCACAAGCTGACACTTGTAAAGTA
CAGTCCAATCGAGTATTTTGTGACACTATGAACAGTTTGACATTACCAAGTGAAGTCAGC
CTTTGTAACACTGACATATTCAATCCCAAGTATGACTGCAAAATTATGACATCAAAAACA
GACATAAGCAGCTCAGTAATCACTTCTCTAGGAGCTATAGTGTCATGCTATGGTAAGACT
AAATGTACTGCATCCAACAAAAATCGTGGAATTATAAAGACATTTTCTAATGGCTGTGAT
TATGTGTCAAACAAAGGAGTAGATACTGTATCAGTGGGTAACACTTTATATTATGTCAAC
AAGCTGGAAGGCAAAAACCTTTATGTAAAAGGGGAACCTATAATAAATTACTATGACCCT
CTAGTGTTTCCTTCTGATGAGTTTGATGCATCAATATCTCAAGTCAATGAAAAGATTAAT
CAAAGTTTAGCTTTTATTCGTAGATCCGATGAATTATTACATAATGTAAATACTGGAAAA
TCTACTACAAATATTATGATAACTGCAATTATTATAGTAATCATTGTAGTATTGTTATCA
TTAATAGCTATTGGTTTACTGTTGTATTGCAAAGCCAAAAACACACCAGTTACATTAAGC
AAAGACCAACTAAGTGGAATCAATAATATTGCATTCAGCAAATAG
>JHRSV0024
ATGGAGTTGCTGATCCATAGATCAAGTGCAATCATCCTAACTCTTGCTATTAATGCATTG
TACCTTACCTCAAGTCAGAACATAACTGAGGAGTTTTACCAATCAACATGTAGTGCAGTT
AGCAGAGGTTACTTGAGTGCTTTAAGAACAGGTTGGTATACCAGTGTCATAACAATAGAA
TTAAGTAATATAAAAGAAACCAAATGCAATGGAACTGACACTAAAGTTAAACTTATAAAA
CAAGAATTAGATAAGTATAAGAATGCAGTAACTGAATTACAGTTACTTATGCAAAACACA
CCAGCTGTCAACAACCGGGCCAGAAGAGAAGCACCACAGTATATGAACTATACAATCAAT
ACCACTAAAAACCTAAATGTATCAATAAGCAAGAAGAGGAAACGAAGATTTCTGGGCTTC
TTGTTAGGTGTAGGATCTGCAATAGCAAGTGGTATAGCTGTATCCAAAGTTCTACACCTT
GAAGGAGAAGTGAACAAGATCAAAAATGCTTTGCAGCTTACGAACAAAGCTGTAGTCAGT
CTATCAAATGGGGTCAGTGTTTTAACCAACAGAGTGTTAGATCTCAAGAATTATATAAAC
AACCAATTATTACCTATGGTAAATCGACAGAATTGTCGCATATCCAACATTGAGACAGTT
ATAGAATTCCAGCAGAAGAACAGCAGATTGTTGGAAATCACCAGAGAATTTAGTGTCAAT
GCAGGTGTAACGACACCTTTAAGCACTTACATGTTAACAAACAGTGAGTTACTATCATTA
ATCAATGATATGCCTATAACAAATGATCAGAAAAAATTAATGTCAAGCAATGTTCAGATA
GTAAGGCAACAAAGTTATTCTATCATGTCTATAATAAAGGAAGAAGTCCTTGCATATGTT
GTACAGCTACCTATCTATGGTGTAATTGATACACCTTGCTGGAAATTACACACATCACCT
CTGTGCACCACCAACATCAAAGAAGGATCAAATATTTGTTTAACAAGGACTGATAGAGGA
TGGTATTGTGATAATGCAGGATCAGTATCCTTCTTTCCACAAGCTGACACTTGTAAAGTA
CAGTCCAATCGAGTATTTTGTGACACTATGAATAGTTTGACATTACCAAGTGAAGTCAGC
CTTTGTAACACTGACATATTCAATCCCAAGTATGACTGCAAAATTATGACATCAAAAACA
GACATAAGCAGCTCAGTAATCACTTCTCTAGGAGCTATAGTGTCATGCTATGGTAAGACT
AAATGTACTGCATCCAACAAAAATCGTGGAATTATAAAGACATTTTCTAATGGCTGTGAT
TATGTGTCAAACAAAGGAGTAGATACTGTATCAGTGGGCAACACTTTATATTATGTCAAC
AAGCTGGAAGGCAAAAACCTTTATGTAAAAGGGGAACCTATAATAAATTACTATGACCCT
CTAGTGTTTCCTTCTGATGAGTTTGATGCATCAATATCTCAAGTCAATGAAAAAATTAAT
CAAAGTTTAGCTTTTATTCGTAGATCCGATGAATTATTACATAATGTAAATACTGGAAAA
TCTACTACAAATATTATGATAACTGCAATTATTATAGTAATCATTGTAGTATTGTTATCA
TTAATAGCTATTGGTTTACTGTTGTATTGCAAAGCCAAAAACACACCAGTTACATTAAGC
AAAGACCAGCTAAGTGGAATCAATAATATTGCATTCAGCAAATAG
>JHRSV0025
ATGGAGTTGCTGATCCATAGATCAAGTGCAATCTTCCTAACTCTTGCTATTAATGCATTG
TACCTTACCTCAAGTCAGAACATAACTGAGGAGTTTTACCAATCAACATGTAGTGCAGTT
AGCAGAGGTTACTTGAGTGCTTTAAGAACAGGTTGGTATACCAGTGTCATAACAATAGAA
TTAAGTAATATAAAAGAAACCAAATGCAATGGAACTGACACTAAAGTTAAACTTATAAAA
CAAGAATTAGATAAGTATAAGAATGCAGTAACTGAATTACAGTTACTTATGCAAAACACA
CCAGCTGTCAACAACCGGGCCAGAAGAGAAGCACCACAGTATATGAACTATACAATCAAT
ACCACTAAAAACCTAAATGTATCAATAAGCAAGAAGAGGAAACGAAGATTTCTGGGCTTC
TTGTTAGGTGTAGGATCTGCAATAGCAAGCGGTATAGCTGTATCCAAAGTTCTACACCTT
GAAGGAGAAGTGAACAAGATCAAAAATGCTTTGCAGCTTACGAACAAAGCTGTAGTCAGT
CTATCAAATGGGGTCAGTGTTTTAACCAACAGAGTGTTAGATCTCAAGAATTATATAAAC
AACCAATTATTACCTATGGTAAATCGACAGAATTGTCGCATATCCAACATTGAGACAGTT
ATAGAATTCCAGCAGAAGAACAGCAGATTGTTGGAAATCACCAGAGAATTTAGTGTCAAT
GCAGGTGTAACGACACCTTTAAGCACTTACATGTTAACAAACAGTGAGTTACTATCATTA
ATCAATGATATGCCTATAACAAATGATCAGAAAAAATTAATGTCAAGCAATGTTCAGATA
GTAAGGCAACAAAGTTATTCTATCATGTCTATAATAAAGGAAGAAGTCCTTGCATATGTT
GTACAGCTACCTATCTATGGTGTAATTGATACACCTTGCTGGAAATTACACACATCACCT
CTGTGCACCACCAACATCAAAGAAGGATCAAATATTTGTTTAACAAGGACTGATAGAGGA
TGGTATTGTGATAATGCAGGATCAGTATCCTTCTTTCCACAAGCTGACACTTGTAAAGTA
CAGTCCAATCGAGTATTTTGTGACACTATGAACAGTTTGACATTACCAAGTGAAGTCAGC
CTTTGTAACACTGACATATTCAATCCCAAGTATGACTGCAAAATTATGACATCAAAAACA
GACATAAGCAGCTCAGTAATCACTTCTCTAGGAGCTATAGTGTCATGCTATGGTAAGACT
AAATGTACTGCATCCAACAAAAATCGTGGAATTATAAAGACATTTTCTAATGGCTGTGAT
TATGTGTCAAACAAAGGAGTAGATACTGTATCAGTGGGCAACACTTTATATTATGTCAAC
AAGCTGGAAGGCAAAAACCTTTATGTAAAAGGGGAACCTATAATAAATTACTATGACCCT
CTAGTGTTTCCTTCTGATGAGTTTGATGCATCAATATCTCAAGTCAATGAAAAAATTAAT
CAAAGTTTAGCTTTTATTCGTAGATCCGATGAATTATTACATAATGTAAATACTGGAAAA
TCTACTACAAATATTATGATAACTGCAATTATTATAGTAATCATTGTAGTATTGTTATCA
TTAATAGCTATTGGTTTACTGTTGTATTGCAAAGCCAAAAACACACCAGTTACATTAAGC
AAAGACCAACTAAGTGGAATCAATAATATTGCATTCAGCAAATAG
>JHRSV0027
ATGGAGTTGCTGATCCATAGATCAAGTGCAATCTTCCTAACTCTTGCTATTAATGCATTG
TACCTTACCTCAAGTCAGAACATAACTGAGGAGTTTTACCAATCAACATGTAGTGCAGTT
AGCAAAGGTTACTTGAGTGCTTTAAGAACAGGTTGGTATACCAGTGTCATAACAATAGAA
TTAAGTAATATAAAAGAAACCAAATGCAATGGAACTGACACTAAAGTTAAACTTATAAAA
CAAGAATTAGATAAGTATAAGAATGCAGTAACTGAATTACAGTTACTTATGCAAAACACA
CCAGCTGTCAACAACCGGGCCAGAAGAGAAGCACCACAGTATATGAACTATACAATCAAT
ACCACTAAAAACCTAAATGTATCAATAAGCAAGAAGAGGAAACGAAGATTTCTGGGCTTC
TTGTTAGGTGTAGGATCTGCAATAGCAAGTGGCATAGCTGTATCCAAAGTTCTACACCTT
GAAGGAGAAGTGAACAAGATCAAAAATGCTTTGCAGCTTACGAACAAAGCTGTAGTCAGT
CTATCAAATGGGGTCAGTGTTTTAACCAACAGAGTGTTAGATCTCAAGAATTATATAAAC
AACCAATTATTACCTATGGTAAATCGACAGAATTGTCGCATATCCAACATTGAGACAGTT
ATAGAATTCCAGCAGAAGAACAGCAGATTGTTGGAAATCACTAGAGAATTTAGTGTCAAT
GCAGGTGTAACGACACCTTTAAGCACTTACATGTTAACAAACAGTGAGTTACTGTCATTA
ATCAATGATATGCCTATAACAAATGATCAGAAAAAATTAATGTCAAGCAATGTTCAGATA
GTAAGGCAACAAAGTTATTCTATCATGTCTATAATAAAGGAAGAAGTCCTTGCATATGTT
GTACAGCTACCTATCTATGGTGTAATTGATACACCTTGCTGGAAATTACACACATCACCT
CTGTGCACCACCAACATCAAAGAAGGATCAAATATTTGTTTAACAAGGACTGATAGAGGA
TGGTATTGTGATAATGCAGGATCAGTATCCTTCTTTCCACAAGCTGACACTTGTAAAGTA
CAGTCCAATCGAGTATTTTGTGACACTATGAACAGTTTGACATTACCAAGTGAAGTCAGC
CTTTGTAACACTGACATATTCAATCCCAAGTATGACTGCAAAATTATGACATCAAAAACA
GACATAAGCAGCTCAGTAATCACTTCTCTAGGAGCTATAGTGTCATGCTATGGTAAGACT
AAATGTACTGCATCCAACAAAAATCGTGGAATTATAAAGACATTTTCTAATGGCTGTGAT
TATGTGTCAAACAAAGGAGTAGATACTGTATCAGTGGGCAACACTTTATATTATGTCAAC
AAGCTGGAAGGCAAAAACCTTTATGTAAAAGGGGAACCTATAATAAATTACTATGACCCT
CTAGTGTTTCCTTCTGATGAGTTTGATGCATCAATATCTCAAGTCAATGAAAAAATTAAT
CAAAGTTTAGCTTTTATTCGTAGATCCGATGAATTATTACATAATGTAAATACTGGAAAA
TCTACTACAAATATTATGATAACTGCAATTATTATAGTAATCATTGTAGTATTGTTATCA
TTAATAGCTATTGGTTTACTGTTGTATTGCAAAGCCAAAAACACACCAGTTACATTAAGC
AAAGACCAACTAAGTGGAATCAATAATATTGCATTCAGCAAATAG
>JHRSV0028
ATGGAGTTGCTGATCCATAGATCAAGTGCAATCTTCCTAACTCTTGCTATTAATGCATTG
TACCTTACCTCAAGTCAGAACATAACTGAGGAGTTTTACCAATCAACATGTAGTGCAGTT
AGCAGAGGTTACTTGAGTGCTTTAAGAACAGGTTGGTATACCAGTGTCATAACAATAGAA
TTAAGTAATATAAAAGAAACCAAATGCAATGGAACTGACACTAAAGTTAAACTTATAAAA
CAAGAATTAGATAAGTATAAGAATGCAGTAACTGAATTACAGTTACTTATGCAAAACACA
CCAGCTGTCAACAACCGGGCCAGAAGAGAAGCACCACAGTATATGAACTATACAATCAAT
ACCACTAAAAACCTAAATGTATCAATAAGCAAGAAGAGGAAACGAAGATTTCTGGGCTTC
TTGTTAGGTGTAGGATCTGCAATAGCAAGTGGTATAGCTGTATCCAAAGTTCTACACCTT
GAAGGAGAAGTGAACAAGATCAAAAATGCTTTGCAGCTAACGAACAAAGCTGTAGTCAGT
CTATCAAATGGGGTCAGTGTTTTAACCAACAGAGTGTTAGATCTCAAGAATTATATAAAC
AACCAATTATTACCTATGGTAAATCGACAGAATTGTCGCATATCCAACATTGAGACAGTT
ATAGAATTCCAGCAGAAGAACAGCAGATTGTTGGAAATCACCAGAGAATTTAGTGTCAAT
GCAGGTGTAACGACACCTTTAAGCACTTACATGTTAACAAACAGTGAGTTACTATCATTA
ATCAATGATATGCCTATAACAAATGATCAGAAAAAATTAATGTCAAGCAATGTTCAGATA
GTAAGGCAACAAAGTTATTCTATCATGTCTATAATAAAGGAAGAAGTCCTTGCATATGTT
GTACAGCTACCTATCTATGGTGTAATTGATACACCTTGCTGGAAATTACACACATCACCT
CTTTGCACCACCAACATCAAAGAAGGATCAAATATTTGTTTAACAAGGACTGATAGAGGA
TGGTATTGTGATAATGCAGGATCAGTATCCTTCTTTCCACAAGCTGACACTTGTAAAGTA
CAGTCCAATCGAGTATTTTGTGACACTATGAACAGTTTGACATTACCAAGTGAAGTCAGC
CTTTGTAACACTGACATATTCAATCCCAAGTATGACTGCAAAATTATGACATCAAAAACA
GACATAAGCAGCTCAGTAATCACTTCTCTAGGAGCTATAGTGTCATGCTATGGTAAGACT
AAATGTACTGCATCCAACAAAAATCGTGGAATTATAAAGACATTTTCTAATGGCTGTGAT
TATGTGTCAAACAAAGGAGTAGATACTGTATCAGTGGGCAACACTTTATATTATGTCAAC
AAGCTGGAAGGCAAAAACCTTTATGTAAAAGGGGAACCTATAATAAATTACTATGACCCT
CTAGTGTTTCCTTCTGATGAGTTTGATGCATCAATATCTCAAGTCAATGAAAAAATTAAT
CAAAGTTTAGCTTTTATTCGTAGATCCGATGAATTATTACATAATGTAAATACTGGAAAA
TCTACTACAAATATTATGATAACTGCAATTATTATAGTAATCATTGTAGTATTGTTATCA
TTAATAGCTATTGGTTTACTGTTGTATTGCAAAGCCAAAAACACACCAGTTACATTAAGC
AAAGACCAACTAAGTGGAATCAATAATATTGCATTCAGCAAATAG
>JHRSV0026
ATGGAGTTGCTGATCCATAGATCAAGTGCAATCTTCCTAACTCTTGCTATTAATGCATTG
TACCTTACCTCAAGTCAGAACATAACTGAGGAGTTTTACCAATCAACATGTAGTGCAGTT
AGCAAAGGTTACTTGAGTGCTTTAAGAACAGGTTGGTATACCAGTGTCATAACAATAGAA
TTAAGTAATATAAAAGAAACCAAATGCAATGGAACTGACACTAAAGTTAAACTTATAAAA
CAAGAATTAGATAAGTATAAGAATGCAGTAACTGAATTACAGTTACTTATGCAAAACACA
CCAGCTGTCAACAACCGGGCCAGAAGAGAAGCACCACAGTATATGAACTATACAATCAAT
ACCACTAAAAACCTAAATGTATCAATAAGCAAGAAGAGGAAACGAAGATTTCTGGGCTTC
TTGTTAGGTGTAGGATCTGCAATAGCAAGTGGTATAGCTGTATCCAAAGTTCTACACCTT
GAAGGAGAAGTGAACAAGATCAAAAATGCTTTGCAGCTTACGAACAAAGCTGTAGTCAGT
CTATCAAATGGGGTCAGTGTTTTAACCAACAGAGTGTTAGATCTCAAGAATTATATAAAC
AACCAATTATTACCTATGGTAAATCGACAGAATTGTCGCATATCCAACATTGAGACAGTT
ATAGAATTCCAGCAGAAGAACAGCAGATTGTTGGAAATCACCAGAGAATTTAGTGTCAAT
GCAGGTGTAACGACACCTTTAAGCACTTACATGTTAACAAACAGTGAGTTACTATCATTA
ATCAATGATATGCCTATAACAAATGATCAGAAAAAATTAATGTCAAGCAATGTTCAGATA
GTAAGGCAACAAAGTTATTCTATCATGTCTATAATAAAGGAAGAAGTCCTTGCATATGTT
GTACAGCTACCTATCTATGGTGTAATTGATACACCTTGCTGGAAATTACACACATCACCT
CTGTGCACTACCAACATCAAAGAAGGATCAAATATTTGTTTAACAAGGACTGATAGAGGA
TGGTATTGTGATAATGCAGGATCAGTATCCTTCTTCCCACAAGCTGACACTTGTAAAGTA
CAGTCCAATCGAGTATTTTGTGACACTATGAACAGTTTGACATTACCAAGTGAAGTCAGC
CTTTGTAACACTGACATATTCAATCCCAAGTATGACTGCAAAATTATGACATCAAAAACA
GACATAAGCAGCTCAGTAATCACTTCTCTAGGAGCTATAGTGTCATGCTATGGTAAGACT
AAATGTACTGCATCCAACAAAAATCGTGGAATTATAAAGACATTTTCTAATGGCTGTGAT
TATGTGTCAAACAAAGGAGTAGATACTGTATCAGTGGGCAACACTTTATATTATGTCAAC
AAGCTGGAAGGCAAAAACCTTTATGTAAAAGGGGAACCTATAATAAATTACTATGACCCT
CTAGTGTTTCCTTCTGATGAGTTTGATGCATCAATATCTCAAGTCAATGACAAAATTAAT
CAAAGTTTAGCTTTTATTCGTAGATCCGATGAATTATTACATAATGTAAATACTGGAAAA
TCTACTACAAATATTATGATAACTGCAATTATTATAGTAATCATTGTAGTATTGTTATCA
TTAATAGCTATTGGTTTACTGTTGTATTGCAAAGCCAAAAACACACCAGTTACATTAAGC
AAAGACCAACTAAGTGGAATCAACAATATTGCATTCAGCAAATAG
>JHRSV0035
ATGGAGTTGCTGATCCATAGATCAAGTGCAATCTTCCTAACTCTTGCTATTAATGCATTG
TACCTTACCTCAAGTCAGAACATAACTGAGGAGTTTTACCAATCAACATGTAGTGCAGTT
AGCAGAGGTTACTTGAGTGCTTTAAGAACAGGTTGGTATACCAGTGTCATAACAATAGAA
TTAAGTAATATAAAAGAAACCAAATGCAATGGAACTGACACTAAAGTTAAACTTATAAAA
CAAGAATTAGATAAGTATAAGAATGCAGTAACTGAATTACAGTTACTTATGCAAAACACA
CCAGCTGTCAACAACCGGGCCAGAAGAGAAGCACCACAGTATATGAACTACACAATCAAT
ACCACTAAAAACCTAAATGTATCAATAAGCAAGAAGAGGAAACGAAGATTTCTGGGCTTC
TTGTTAGGTGTAGGATCTGCAATAGCAAGTGGTATAGCTGTATCCAAAGTTCTACACCTT
GAAGGAGAAGTGAACAAGATCAAAAATGCTTTGCAGCTTACAAACAAAGCTGTAGTCAGT
CTATCAAATGGGGTCAGTGTTCTAACCAGCAGAGTGTTAGATCTCAAGAATTATATAAAC
AATCAATTATTACCTATGGTAAATCGACAGAGTTGTCGCATATCCAACATTGAGACAGTT
ATAGAATTCCAGCAGAAGAACAGCAGATTGTTGGAAATCACCAGAGAATTTAGTGTCAAT
GCAGGTGTAACAACACCTTTAAGCACTTACATGTTAACAAACAGTGAGTTACTATCATTA
ATCAATGATATGCCTATAACAAATGATCAGAAAAAATTAATGTCAAGCAATGTTCAGATA
ATAAGGCAACAAAGTTATTCTATCATGTCTATAATAAAGGAAGAAGTCCTTGCATATGTT
GTACAGCTACCTATCTATGGTGTAATTGATACACCTTGCTGGAAATTACACACATCACCT
CTGTGCACCACCAACATCAAAGAAGGATCAAATATTTGTTTAACAAGGACTGATAGAGGA
TGGTATTGTGATAATGCAGGATCAGTATCCTTCTTTCCACAAGCTGACACTTGTAAAGTA
CAGTCCAATCGAGTATTTTGTGACACTATGAACAGTTTGACATTACCAAGTGAAGTCAGC
CTTTGTAACACTGACATATTCAATTCCAAGTATGACTGCAAAATTATGACATCAAAAACA
GACATAAGCAGCTCAGTAATTACTTCTCTAGGAGCTATAGTGTCATGCTATGGTAAGACT
AAATGTACTGCATCCAACAAAAATCGTGGAATTATAAAGACATTTTCTAATGGTTGTGAT
TATGTGTCAAACAAAGGAGTAGATACTGTATCAGTGGGCAACACTTTATATTATGTCAAC
AAGCTGGAAGGTAAAAACCTTTATGTAAAAGGGGAACCTATAATAAATTACTATGACCCT
CTAGTGTTTCCTTCTGATGAGTTTGATGCATCAATATCTCAAGTCAATGAAAAAATTAAT
CAAAGTTTAGCTTTTATTCGTAGATCCGATGAATTATTACATAATGTAAATACTGGGAAA
TCTACTACAAATATTATGATAACTGCAATTATTATAGTAATCATTGTAGTATTGTTATCA
TTAATAGCTATTGGTTTACTGTTGTATTGCAAAGCCAAAAACACACCAGTTACATTAAGC
AAAGACCAATTAAGTGGAATCAATAATATTGCATTCAGCAAATAG
>JHRSV0029
ATGGAGTTGCTGATCCATAGATCAAGTGCAATCTTCCTAACTCTTGCTATTAATGCATTG
TACCTTACCTCAAGTCAGAACATAACTGAGGAGTTTTACCAATCAACATGTAGTGCAGTT
AGCAGAGGTTACTTGAGTGCTTTAAGAACAGGTTGGTATACCAGTGTCATAACAATAGAA
TTAAGTAATATAAAAGAAACCAAATGCAATGGAACTGACACTAAAGTTAAACTTATAAAA
CAAGAATTAGATAAGTATAAGAATGCAGTAACTGAATTACAGTTACTTATGCAAAACACA
CCAGCTGTCAACAACCGGGCCAGAAGAGAAGCACCACAGTATATGAACTATACAATCAAT
ACCACTAAAAACCTAAATGTATCAATAAGCAAGAAGAGGAAACGAAGATTTCTGGGCTTC
TTGTTAGGTGTAGGATCTGCAATAGCAAGTGGTATAGCTGTATCCAAAGTTCTACACCTT
GAAGGAGAAGTGAACAAGATCAAAAATGCTTTGCAGCTTACGAACAAAGCTGTAGTCAGT
CTATCAAATGGGGTCAGTGTTTTAACCAACAGAGTGTTAGATCTCAAGAATTATATAAAC
AACCAATTATTACCTATGGTAAATCGACAGAATTGTCGCATATCCAACATTGAGACAGTT
ATAGAATTCCAACAGAAGAACAGCAGATTGTTGGAAATCACCAGAGAATTTAGTGTCAAT
GCAGGTGTAACGACACCTTTAAGCACTTACATGTTAACAAACAGTGAGTTACTATCATTA
ATCAATGATATGCCTATAACAAATGATCAGAAAAAATTAATGTCAAGCAATGTTCAGATA
GTAAGGCAACAAAGTTATTCTATCATGTCTATAATAAAGGAAGAAGTCCTTGCATATGTT
GTACAGCTACCTATCTATGGTGTAATTGATACACCTTGCTGGAAATTACACACATCACCT
CTTTGCACCACCAACATCAAAGAAGGATCAAATATTTGTTTAACAAGGACTGATAGAGGA
TGGTATTGTGATAATGCAGGATCAGTATCCTTCTTTCCACAAGCTGACACTTGTAAAGTA
CAGTCCAATCGAGTATTTTGTGACACTATGAACAGTTTGACATTACCAAGTGAAGTCAGC
CTTTGTAACACTGACATATTCAATCCCAAGTATGACTGCAAAATTATGACATCAAAAACA
GACATAAGCAGCTCAGTAATCACTTCTCTAGGAGCTATAGTGTCATGCTATGGTAAGACT
AAATGTACTGCATCCAACAAAAATCGTGGAATTATAAAGACATTTTCTAATGGCTGTGAT
TATGTGTCAAACAAAGGAGTAGATACTGTATCAGTGGGTAACACTTTATATTATGTCAAC
AAGCTGGAAGGCAAAAACCTTTATGTAAAAGGGGAACCTATAATAAATTACTATGACCCT
CTAGTGTTTCCTTCTGATGAGTTTGATGCATCAATATCTCAAGTCAATGAAAAGATTAAT
CAAAGTTTAGCTTTTATTCGTAGATCCGATGAATTATTACATAATGTAAATACTGGAAAA
TCTACTACAAATATTATGATAACTGCAATTATTATAGTAATCATTGTAGTATTGTTATCA
TTAATAGCTATTGGTTTACTGTTGTATTGCAAAGCCAAAAACACACCAGTTACATTAAGC
AAAGACCAACTAAGTGGAATCAATAATATTGCATTCAGCAAATAG
>JHRSV0031
ATGGAGTTGCTGATCCATAGATCAAGTGCAATCTTCCTAACTCTTGCTATTAATGCATTG
TACCTTACCTCAAGTCAGAACATAACTGAGGAGTTTTACCAATCAACATGTAGTGCAGTT
AGCAGAGGTTACTTGAGTGCTTTAAGAACAGGTTGGTATACCAGTGTCATAACAATAGAA
TTAAGTAATATAAAAGAAACCAAATGCAATGGAACTGACACTAAAGTTAAACTTATAAAA
CAAGAATTAGATAAGTATAAGAACGCAGTAACTGAATTACAGTTACTTATGCAAAACACA
CCAGCTGTCAACAACCGGGCCAGAAGAGAAGCACCACAGTATATGAACTATACAATCAAT
ACCACTAAAAACCTAAATGTATCAATAAGCAAGAAGAGGAAACGAAGATTTCTGGGCTTC
TTGTTAGGTGTAGGATCTGCAATAGCAAGTGGTATAGCTGTGTCCAAAGTTCTACACCTT
GAAGGAGAAGTGAACAAGATCAAAAATGCTTTGCAGCTAACGAACAAAGCTGTAGTCAGT
CTATCAAATGGGGTCAGTGTTTTAACCAACAGAGTGTTAGATCTCAAGAATTATATAAAC
AACCAATTGTTACCTATGGTAAATCGACAGAATTGTCGCATATCCAACATTGAGACAGTT
ATAGAGTTCCAGCAGAAGAACAGCAGATTGTTGGAAATCACCAGAGAATTTAGTGTCAAT
GCAGGTGTAACGACTCCTTTAAGCACTTACATGTTAACAAACAGTGAGTTACTATCATTA
ATCAATGATATGCCTATAACAAATGATCAGAAAAAATTAATGTCAAGCAATGTTCAGATA
GTAAGGCAACAAAGTTATTCTATCATGTCTATAATAAAGGAAGAAGTCCTTGCATATGTT
GTACAGCTACCTATCTATGGTGTAATTGATACACCTTGCTGGAAATTACACACATCACCT
CTTTGCACCACCAACATCAAAGAAGGATCAAATATTTGTTTAACAAGGACTGATAGAGGA
TGGTATTGTGATAATGCAGGATCAGTATCCTTCTTTCCACAAGCTGACACTTGTAAAGTA
CAGTCCAATCGAGTATTTTGTGACACTATGAACAGTTTGACATTACCAAGTGAAGTCAGC
CTTTGTAACACTGACATATTCAATCCCAAGTATGACTGCAAAATTATGACATCAAAAACA
GACATAAGCAGCTCAGTAATCACTTCTCTAGGAGCTATAGTGTCATGCTATGGTAAGACT
AAATGTACTGCATCCAACAAAAATCGTGGAATTATAAAGACATTTTCTAATGGCTGTGAT
TATGTGTCAAACAAAGGAGTAGATACTGTATCAGTGGGCAACACTTTATATTATGTCAAC
AAGCTGGAAGGCAAAAACCTTTATGTAAAAGGGGAACCTATAATAAATTACTATGACCCT
CTAGTGTTTCCTTCTGATGAGTTTGATGCATCAATATCTCAAGTCAATGAAAAAATTAAT
CAAAGTTTAGCTTTTATTCGTAGATCCGATGAATTATTACATAATGTAAATACTGGAAAA
TCTACTACAAATATTATGATAACTGCAATTATTATAGTAATCATAGTAGTATTGTTATCA
TTAATAGCTATTGGTTTACTGTTGTATTGCAAAGCCAAAAACACACCAGTTACATTAAGC
AAAGACCAACTAAGTGGAATCAATAATATTGCATTCAGCAAATAG
>JHRSV0030
ATGGAGTTGCTGATCCATAGATCAAGTGCAATCTTCCTAATTCTTGCTATTAATGCATTG
TACCTTACCTCAAGTCAGAACATAACTGAGGAGTTTTACCAATCAACATGTAGTGCAGTT
AGCAGAGGTTACTTGAGTGCTTTAAGAACAGGTTGGTATACCAGTGTCATAACAATAGAA
TTAAGTAATATAAAAGAAACCAAATGCAATGGAACTGACACTAAAGTTAAACTTATAAAA
CAAGAATTAGATAAGTATAAGAATGCAGTAACTGAATTACAGTTACTTATGCAAAACACA
CCAGCTGTCAACAACCGGGCCAGAAGAGAAGCACCACAGTATATGAACTATACAATCAAT
ACCACTAAAAACCTAAATGTATCAATAAGCAAGAAGAGGAAACGAAGATTTCTGGGCTTC
TTGTTAGGTGTAGGATCTGCAATAGCAAGTGGTATAGCTGTATCCAAAGTTCTACACCTT
GAAGGAGAAGTGAACAAGATCAAAAATGCTTTGCAGCTTACGAACAAAGCTGTAGTCAGT
CTATCAAATGGGGTCAGTGTTTTAACCAACAGAGTGTTAGATCTCAAGAATTATATAAAC
AACCAATTATTACCTATGGTAAATCGACAGAATTGTCGCATATCCAACATTGAGACAGTT
ATAGAATTCCAGCAGAAGAACAGCAGATTGTTGGAAATCACCAGAGAATTTAGTGTCAAT
GCAGGTGTAACAACACCTTTAAGCACTTACATGTTAACAAACAGTGAGTTACTATCATTA
ATCAATGATATGCCTATAACAAATGATCAGAAAAAATTAATGTCAAGCAATGTTCAGATA
GTAAGGCAACAAAGTTATTCTATCATGTCTATAATAAAGGAAGAAGTCCTTGCATATGTT
GTACAGCTACCTATCTATGGTGTAATTGATACACCTTGCTGGAAATTACACACATCACCT
CTGTGCACCACCAACATCAAAGAAGGATCAAATATTTGTTTAACAAGGACTGATAGAGGA
TGGTATTGTGATAATGCAGGATCAGTATCCTTCTTTCCACAAGCTGACACTTGTAAAGTA
CAGTCCAATCGAGTATTTTGTGACACTATGAACAGTTTGACATTACCAAGTGAAGTCAGC
CTTTGTAACACTGACATATTCAATCCCAAGTATGACTGCAAAATTATGACATCAAAAACA
GACATAAGCAGCTCAGTAATCACTTCTCTAGGAGCTATAGTGTCATGCTATGGTAAGACT
AAATGTACTGCATCCAACAAAAATCGTGGAATTATAAAGACATTTTCTAATGGCTGTGAT
TATGTGTCAAACAAAGGAGTAGATACTGTATCAGTGGGCAACACTTTATATTATGTCAAC
AAGCTGGAAGGCAAAAACCTTTATGTAAAGGGGGAACCTATAATAAATTACTATGACCCT
CTAGTGTTTCCTTCTGATGAGTTTGATGCATCAATATCTCAAGTCAATGAAAAAATTAAT
CAAAGTTTAGCTTTTATTCGTAGATCCGATGAATTATTACATAATGTAAATACTGGAAAA
TCTACTACAAATATTATGATAACTGCAATTATTATAGTAATCATTGTAGTATTGTTATCA
TTAATAGCTATTGGTTTACTGTTGTATTGCAAAGCCAAAAACACACCAGTTACATTAAGC
AAAGACCAACTAAGTGGAATCAATAATATTGCATTCAGCAAATAG
>JHRSV0040
ATGGAGTTGCTGATCCATAGATCAAGTGCAATCTTCCTAACTCTTGCTATTAATGCATTG
TACCTTACCTCAAGTCAGAACATAACTGAGGAGTTTTACCAATCAACATGTAGTGCAGTT
AGCAGAGGTTACTTGAGTGCTTTAAGAACAGGTTGGTATACCAGTGTCATAACAATAGAA
TTAAGTAATATAAAAGAAACCAAATGCAATGGAACTGACACTAAAGTTAAACTTATAAAA
CAAGAATTAGATAAGTATAAGAATGCAGTAACTGAATTACAGTTACTTATGCAAAACACA
CCAGCTGTCAACAACCGGGCCAGAAGAGAAGCACCACAGTATATGAACTATACAATCAAT
ACCACTAAAAACCTAAATGTATCAATAAGCAAGAAGAGGAAACGAAGAGTTCTGGGCTTC
TTGTTAGGTGTAGGATCTGCAATAGCAAGTGGTATAGCTGTATCCAAAGTTCTACACCTT
GAAGGAGAAGTGAACAAGATCAAAAATGCTTTGCAGCTAACGAACAAAGCTGTAGTCAGT
CTATCAAATGGGGTCAGTGTTTTAACCAACAGAGTGTTAGATCTCAAGAATTATATAAAC
AACCAATTATTACCTATGGTAAATCGACAGAATTGTCGCATATCCAACATTGAGACAGTT
ATAGAATTCCAGCAGAAGAACAGCAGATTGTTGGAAATCACCAGAGAATTTAGTGTCAAT
GCAGGTGTAACGACACCTTTAAGCACTTACATGTTAACAAACAGTGAGTTACTATCATTA
ATCAATGATATGCCTATAACAAATGATCAGAAAAAATTAATGTCAAGCAATGTTCAGATA
GTAAGGCAACAAAGTTATTCTATCATGTCTATAATAAAGGAAGAAGTCCTTGCATATGTT
GTACAGCTACCTATCTATGGTGTAATTGATACACCTTGCTGGAAATTACACACATCACCT
CTTTGCACCACCAACATCAAAGAAGGATCAAATATTTGTTTAACAAGGACTGATAGAGGA
TGGTATTGTGATAATGCAGGATCAGTATCCTTCTTTCCACAAGCTGACACTTGTAAAGTA
CAGTCCAATCGAGTATTTTGTGACACTATGAACAGTTTGACATTACCAAGTGAAGTCAGC
CTTTGTAACACTGACATATTCAATCCCAAGTATGACTGCAAAATTATGACATCAAAAACA
GACTTAAGCAGCTCAGTAATCACTTCTCTAGGAGCTATAGTGTCATGCTATGGTAAGACT
AAATGTACTGCATCCAACAAAAATCGTGGAATTATAAAGACATTTTCTAATGGCTGTGAT
TATGTGTCAAACAAAGGAGTAGATACTGTATCAGTGGGCAACACTTTATATTATGTCAAC
AAGCTGGAAGGCAAAAACCTTTATGTAAAAGGGGAACCTATAATAAATTACTATGACCCT
CTAGTGTTTCCTTCTGATGAGTTTGATGCATCAATATCTCAAGTCAATGAAAAAATTAAT
CAAAGTTTAGCTTTTATTCGTAGATCCGATGAATTATTACATAATGTAAATACTGGAAAA
TCTACTACAAATATTATGATAACTGCAATTATTATAGTAATCATTGTAGTATTGTTATCA
TTAATAGCTATTGGTTTACTGTTGTATTGCAAAGCCAAAAACACACCAGTTACATTAAGC
AAAGACCAACTAAGTGGAATCAATAATATTGCATTCAGCAAATAG
>JHRSV0052
ATGGAGCTGCTGATCCATAGATCAAGTGCAATCTTCCTAACTCTTGCTATTAATGCATTG
TACCTTACCTCAAGTCAGAACATAACTGAGGAGTTTTACCAATCAACATGTAGTGCAGTT
AGCAGAGGTTACTTGAGTGCTTTAAGAACAGGTTGGTATACCAGTGTCATAACAATAGAA
TTAAGTAATATAAAAGAAACCAAATGCAATGGAACTGACACTAAAGTTAAACTTATAAAA
CAAGAATTAGATAAGTATAAGAATGCAGTAACTGAATTACAGTTACTTATGCAAAACACA
CCAGCTGTCAACAACCGGGCCAGAAGAGAAGCACCACAGTATATGAACTATACAATCAAT
ACCACTAAAAACCTAAATGTATCAATAAGCAAGAAGAGGAAACGAAGATTTCTGGGCTTC
TTGTTAGGTGTAGGATCTGCAATAGCAAGTGGTATAGCTGTATCCAAAGTTCTACACCTT
GAAGGAGAAGTGAACAAGATCAAAAATGCTTTGCAGCTTACGAACAAAGCTGTAGTCAGT
CTATCAAATGGGGTCAGTGTTTTAACCAACAGAGTGTTAGATCTCAAGAATTATATAAAC
AACCAATTATTACCTATGGTAAATCGACAGAATTGTCGCATATCCAACATTGAGACAGTT
ATAGAATTCCAACAGAAGAACAGCAGATTGTTGGAAATCACCAGAGAATTTAGTGTCAAT
GCAGGTGTAACGACACCTTTAAGCACTTACATGTTAACAAACAGTGAGTTACTATCATTA
ATCAATGATATGCCTATAACAAATGATCAGAAAAAATTAATGTCAAGCAATGTTCAGATA
GTAAGGCAACAAAGTTATTCTATCATGTCTATAATAAAGGAAGAAGTCCTTGCATATGTT
GTACAGCTACCTATCTATGGTGTAATTGATACACCTTGCTGGAAATTACACACATCACCT
CTTTGCACCACCAACATCAAAGAAGGATCAAATATTTGTTTAACAAGGACTGATAGAGGA
TGGTATTGTGATAATGCAGGATCAGTATCCTTCTTTCCACAAGCTGACACTTGTAAAGTA
CAGTCCAATCGAGTATTTTGTGACACTATGAACAGTTTGACATTACCAAGTGAAGTCAGC
CTTTGTAACACTGACATATTCAATCCCAAGTATGACTGCAAAATTATGACATCAAAAACA
GACATAAGCAGCTCAGTAATCACTTCTCTAGGAGCTATAGTGTCATGCTATGGTAAGACT
AAATGTACTGCATCCAACAAAAATCGTGGAATTATAAAGACATTTTCTAATGGCTGTGAT
TATGTGTCAAACAAAGGAGTAGATACTGTATCAGTGGGTAACACTTTATATTATGTCAAC
AAGCTGGAAGGCAAAAACCTTTATGTAAAAGGGGAACCTATAATAAATTACTATGACCCT
CTAGTGTTTCCTTCTGATGAGTTTGATGCATCAATATCTCAAGTCAATGAAAAGATTAAT
CAAAGTTTAGCTTTTATTCGTAGATCCGATGAATTATTACATAATGTAAATACTGGAAAA
TCTACTACAAATATTATGATAACTGCAATTATTATAGTAATCATTGTAGTATTGTTATCA
TTAATAGCTATTGGTTTACTGTTGTATTGCAAAGCCAAAAACACACCAGTTACATTAAGC
AAAGACCAACTAAGTGGAATCAATAATATTGCATTCAGCAAATAG
>JHRSV0056
ATGGAGTTGCTGATCCATAGATCAAGTGCAATCTTCCTAACTCTTGCTATTAATGCATTG
TACCTTACCTCAAGTCAGAACATAACTGAGGAGTTTTACCAATCAACATGTAGTGCAGTT
AGCAGAGGTTACTTGAGTGCTTTAAGAACAGGTTGGTATACCAGTGTCATAACAATAGAA
TTAAGTAATATAAAAGAAACCAAATGCAATGGAACTGACACTAAAGTTAAACTTATAAAA
CAAGAATTAGATAAGTATAAGAATGCAGTAACTGAATTACAGTTACTTATGCAAAACACA
CCAGCTGTCAACAACCGGGCCAGAAGAGAAGCACCACAGTATATGAACTATACAATCAAT
ACCACTAAAAACCTAAATGTATCAATAAGCAAGAAGAGGAAACGAAGATTTCTGGGCTTC
TTGTTAGGTGTAGGATCTGCAATAGCAAGTGGTATAGCTGTATCTAAAGTTCTACACCTT
GAAGGAGAAGTGAACAAGATCAAAAATGCTTTGCAGCTTACGAACAAAGCTGTAGTCAGT
CTATCAAATGGGGTCAGTGTTTTAACCAACAGAGTGTTAGATCTCAAGAATTATATAAAC
AACCAATTATTACCTATGGTAAATCGACAGAATTGTCGCATATCAAACATTGAGACTGTG
ATAGAGTTCCAACAAAAGAACAGCAGATTGCTGGAGATTACCAGAGAATTTAGTGTTAAT
GCAAAGGTAACGACACCTTTAAGTACTTACATGTTAACTAACAGTGAGTTACTATCATTA
ATCAATGATATGCCTATAACAAATGATCAGAAAAAGTTAATGTCAAGCAATGTTCAGATA
GTAAGACAACAAAGTTACTCTATCATGTCAATAATAAAAGAGGAAGTCCTTGCATATGTT
GTACAGCTACCTATCTATGGTGTAATTGATACACCTTGCTGGAAATTACACACATCACCT
CTTTGCACCACCAACATCAAAGAAGGATCAAATATTTGTTTAACAAGGACTGATAGAGGA
TGGTATTGTGATAATGCAGGATCAGTATCCTTCTTTCCACAAGCTGACACTTGTAAAGTA
CAGTCCAATCGAGTATTTTGTGACACTATGAACAGTTTGACATTACCAAGTGAAGTCAGC
CTTTGTAACACTGACATATTCAATCCCAAGTATGACTGCAAAATTATGACATCAAAAACA
GACATAAGCAGCTCAGTAATCACTTCTCTAGGAGCCATAGTGTCATGCTATGGTAAGACT
AAATGTACTGCATCCAACAAAAATCGTGGAATTATAAAGACATTTTCTAATGGCTGTGAT
TATGTGTCAAACAAAGGAGTAGATACTGTATCAGTGGGCAACACTTTATATTATGTCAAC
AAGCTGGAAGGCAAAAACCTTTATGTAAAAGGGGAACCTATAATAAATTACTATGACCCT
CTAGTGTTTCCTTCTGATGAGTTTGATGCATCAATATCTCAAGTCAATGAAAAAATTAAT
CAAAGTTTAGCTTTTATTCGTAGATCCGATGAATTATTACATAATGTAAATACTGGAAAA
TCTACTACAAATATTATGATAACTGCAATTATTATAGTAATCATTGTAGTATTGTTATCA
TTAATAGCTATTGGTTTACTGTTGTATTGCAAAGCCAAAAACACACCAGTTACATTAAGC
AAAGACCAACTAAGTGGAATCAATAATATTGCATTCAGCAAATAG
>JHRSV0054
ATGGAGTTGCTGATCCATAGATCAAGTGCAATCTTCCTAACTCTTGCTATTAATGCATTG
TACCTTACCTCAAGTCAGAACATAACTGAGGAGTTTTACCAATCAACATGTAGTGCAGTT
AGCAGAGGTTACTTGAGTGCTTTAAGAACAGGTTGGTATACCAGTGTCATAACAATAGAA
TTAAGTAATATAAAAGAAACCAAATGCAATGGAACTGACACTAAAGTTAAACTTATAAAA
CAAGAATTAGATAAGTATAAGAATGCAGTAACTGAATTACAGTTACTTATGCAAAACACA
CCAGCTGTCAACAACCGGGCCAGAAGAGAAGCACCACAGTATATGAACTACACAATCAAT
ACCACTAAAAACCTAAATGTATCAATAAGCAAGAAGAGGAAACGAAGATTTCTGGGCTTC
TTGTTAGGTGTAGGATCTGCAATAGCAAGTGGTATAGCTGTATCCAAAGTTCTACACCTT
GAAGGAGAAGTGAACAAGATCAAAAATGCTTTGCAGCTTACAAACAAAGCTGTAGTCAGT
CTATCAAATGGGGTCAGTGTTCTAACCAGCAGAGTGTTAGATCTCAAGAATTATATAAAC
AATCAATTATTACCTATGGTAAATCGACAGAGTTGTCGCATATCCAACATTGAGACAGTT
ATAGAATTCCAGCAGAAGAACAGCAGATTGTTGGAAATCACCAGAGAATTTAGTGTCAAT
GCAGGTGTAACAACACCTTTAAGCACTTACATGTTAACAAACAGTGAGTTACTATCATTA
ATCAATGATATGCCTATAACAAATGATCAGAAAAAATTAATGTCAAGCAATGTTCAGATA
ATAAGGCAACAAAGTTATTCTATCATGTCTATAATAAAGGAAGAAGTCCTTGCATATGTT
GTACAGCTACCTATCTATGGTGTAATTGATACACCTTGCTGGAAATTACACACATCACCT
CTGTGCACCACCAACATCAAAGAAGGATCAAATATTTGTTTAACAAGGACTGATAGAGGA
TGGTATTGTGATAATGCAGGATCAGTATCCTTCTTTCCACAAGCTGACACTTGTAAAGTA
CAGTCCAATCGAGTATTTTGTGACACTATGAACAGTTTGACATTACCAAGTGAAGTCAGC
CTTTGTAACACTGACATATTCAATTCCAAGTATGACTGCAAAATTATGACATCAAAAACA
GACATAAGCAGCTCAGTAATTACTTCTCTAGGAGCTATAGTGTCATGCTATGGTAAGACT
AAATGTACTGCATCCAACAAAAATCGTGGAATTATAAAGACATTTTCTAATGGTTGTGAT
TATGTGTCAAACAAAGGAGTAGATACTGTATCAGTGGGCAACACTTTATATTATGTCAAC
AAGCTGGAAGGTAAAAACCTTTATGTAAAAGGGGAACCTATAATAAATTACTATGACCCT
CTAGTGTTTCCTTCTGATGAGTTTGATGCATCAATATCTCAAGTCAATGAAAAAATTAAT
CAAAGTTTAGCTTTTATTCGTAGATCCGATGAATTATTACATAATGTAAATACTGGGAAA
TCTACTACAAATATTATGATAACTGCAATTATTATAGTAATCATTGTAGTATTGTTATCA
TTAATAGCTATTGGTTTACTGTTGTATTGCAAAGCCAAAAACACACCAGTTACATTAAGC
AAAGACCAATTAAGTGGAATCAATAATATTGCATTCAGCAAATAG
>JHRSV134
ATGGAGTTGCTGATCCATAGATCAAGTGCAATCTTCCTAATTCTTGCTATTAATGCATTG
TACCTTACCTCAAGTCAGAACATAACTGAGGAGTTTTACCAATCAACATGTAGTGCAGTT
AGCAGAGGTTACTTGAGTGCTTTAAGAACAGGTTGGTACACCAGTGTCATAACAATAGAA
TTAAGTAATATAAAAGAAACCAAATGCAATGGAACTGACACTAAAGTTAAACTTATAAAA
CAAGAATTAGATAAGTATAAGAATGCAGTAACTGAATTACAGTTACTTATGCAAAACACA
CCAGCTGTCAACAACCGGGCCAGAAGAGAAGCACCACAGTATATGAACTATACAATCAAT
ACCACTAAAAACCTAAATGTATCAATAAGCAAGAAGAGGAAACGAAGATTTCTGGGCTTC
TTGTTAGGTGTAGGATCTGCAATAGCAAGTGGTATAGCTGTATCCAAAGTTCTACACCTT
GAAGGAGAAGTGAACAAGATCAAAAATGCTTTGCAGCTTACGAACAAAGCTGTAGTCAGT
CTATCAAATGGGGTCAGTGTTTTAACCAACAGAGTGTTAGATCTCAAGAATTATATAAAC
AACCAATTATTACCTATGGTAAATCGACAGAATTGTCGCATATCCAACATTGAGACAGTT
ATAGAATTCCAGCAGAAGAACAGCAGATTGTTGGAAATCACCAGAGAATTTAGTGTCAAT
GCAGGTGTAACAACACCTTTAAGCACTTACATGTTAACAAACAGTGAGTTACTATCATTA
ATCAATGATATGCCTATAACAAATGATCAGAAAAAATTAATGTCAAGCAATGTTCAGATA
GTAAGGCAACAAAGTTATTCTATCATGTCTATAATAAAGGAAGAAGTCCTTGCATATGTT
GTACAGCTACCTATCTATGGTGTAATTGATACACCTTGCTGGAAATTACACACATCACCT
CTGTGCACCACCAACATCAAAGAAGGATCAAACATTTGTTTAACAAGGACTGATAGAGGA
TGGTATTGTGATAATGCAGGATCAGTATCCTTCTTTCCACAAGCTGACACTTGTAAAGTA
CAGTCCAATCGAGTATTTTGTGACACTATGAACAGTTTGACATTACCAAGTGAAGTCAGC
CTTTGTAACACTGACATATTCAATCCCAAGTATGACTGCAAAATTATGACATCAAAAACA
GACATAAGCAGCTCAGTAATCACTTCTCTAGGAGCTATAGTGTCATGCTATGGTAAGACT
AAATGTACTGCATCCAACAAAAATCGTGGAATTATAAAGACATTTTCTAATGGCTGTGAT
TATGTGTCAAACAAAGGAGTAGATACTGTATCAGTGGGCAACACTTTATATTATGTCAAC
AAGCTGGAAGGCAAAAACCTTTATGTAAAGGGGGAACCTATAATAAATTACTATGACCCT
CTAGTGTTTCCTTCTGATGAGTTTGATGCATCAATATCTCAAGTCAATGAAAAAATTAAT
CAAAGTTTAGCTTTTATTCGTAGATCCGATGAATTATTACATAATGTAAATACTGGAAAA
TCTACTACAAATATTATGATAACTGCAATTATTATAGTAATCATTGTAGTATTGTTATCA
TTAATAGCTATTGGTTTACTGTTGTATTGCAAAGCCAAAAACACACCAGTTACATTAAGC
AAAGACCAACTAAGTGGAATCAATAATATTGCATTCAGCAAATAG
>JHRSV135
ATGGAGTTGCTGATCCATAGATCAAGTGCAATCTTCCTAACTCTTGCTATTAATGCATTG
TACCTTACCTCAAGTCAGAACATAACTGAGGAGTTTTACCAATCAACATGTAGTGCAGTT
AGCAGAGGTTACTTGAGTGCTTTAAGAACAGGTTGGTATACCAGTGTCATAACAATAGAA
TTAAGTAATATAAAAGAAACCAAATGCAATGGAACTGACACTAAAGTTAAACTTATAAAA
CAAGAATTAGATAAGTATAAGAATGCAGTAACTGAATTACAGTTACTTATGCAAAACACA
CCAGCTGTCAACAACCGGGCCAGAAGAGAAGCACCACAGTATATGAACTATACAATCAAT
ACCACTAAAAACCTAAATGTATCAATAAGCAAGAAGAGGAAACGAAGATTTCTGGGCTTC
TTGTTAGGTGTAGGATCTGCAATAGCAAGTGGTATAGCTGTATCCAAAGTTCTACACCTT
GAAGGAGAAGTGAACAAGATCAAAAATGCTCTGCAGCTAACGAACAAAGCTGTAGTCAGT
CTATCAAATGGGGTCAGTGTTTTAACCAACAGAGTGTTAGATCTCAAGAATTATATAAAC
AACCAATTATTACCTATGGTAAATCGACAGAATTGTCGCATATCCAACATTGAGACAGTT
ATAGAATTCCAGCAGAAGAACAGCAGATTGTTGGAAATCACCAGAGAATTTAGTGTCAAT
GCAGGTGTAACGACACCTTTAAGCACTTACATGTTAACAAACAGTGAGTTACTATCATTA
ATCAATGATATGCCTATAACAAATGATCAGAAAAAATTAATGTCAAGCAATGTTCAGATA
GTAAGGCAACAAAGTTATTCTATCATGTCTATAATAAAGGAAGAAGTCCTTGCATATGTT
GTACAGCTACCTATCTATGGTGTAATTGATACACCTTGCTGGAAATTACACACATCACCT
CTTTGCACCACCAACATCAAAGAAGGATCAAATATTTGTTTAACAAGGACTGATAGAGGA
TGGTATTGTGATAATGCAGGATCAGTATCCTTCTTTCCACAAGCTGACACTTGTAAAGTA
CAGTCCAATCGAGTATTTTGTGACACTATGAACAGTTTGACATTACCAAGTGAAGTCAGC
CTTTGTAACACTGACATATTCAATCCCAAGTATGACTGCAAAATTATGACATCAAAAACA
GACATAAGCAGCTCAGTAATCACTTCTCTAGGAGCTATAGTGTCATGCTATGGTAAGACT
AAATGTACTGCATCCAACAAAAATCGTGGAATTATAAAGACATTTTCTAATGGCTGTGAT
TATGTGTCAAACAAAGGAGTAGATACTGTATCAGTGGGCAACACTTTATATTATGTCAAC
AAGCTGGAAGGCAAAAACCTTTATGTAAAAGGGGAACCTATAATAAATTACTATGACCCT
CTAGTGTTTCCTTCTGATGAGTTTGATGCATCAATATCTCAAGTCAATGAAAAAATTAAT
CAAAGTTTAGCTTTTATTCGTAGATCCGATGAATTATTACATAATGTAAATACTGGAAAA
TCTACTACAAATATTATGATAACTGCAATTATTATAGTAATCATTGTAGTATTGTTATCA
TTAATAGCTATTGGTTTACTGTTGTATTGCAAAGCCAAAAACACACCAGTTACATTAAGC
AAAGACCAACTAAGTGGAATCAATAATATTGCATTCAGCAAATAG
>JHRSV131
ATGGAGTTGCTGATCCATAGATCAAGTGCAATCTTCCTAATTCTTGCTATTAATGCATTG
TACCTTACCTCAAGTCAGAACATAACTGAGGAGTTTTACCAATCAACATGTAGTGCAGTT
AGCAGAGGTTACTTGAGTGCTTTAAGAACAGGTTGGTACACCAGTGTCATAACAATAGAA
TTAAGTAATATAAAAGAAACCAAATGCAATGGAACTGACACTAAAGTTAAACTTATAAAA
CAAGAATTAGATAAGTATAAGAATGCAGTAACTGAATTACAGTTACTTATGCAAAACACA
CCAGCTGTCAACAACCGGGCCAGAAGAGAAGCACCACAGTATATGAACTATACAATCAAT
ACCACTAAAAACCTAAATGTATCAATAAGCAAGAAGAGGAAACGAAGATTTCTGGGCTTC
TTGTTAGGTGTAGGATCTGCAATAGCAAGTGGTATAGCTGTATCCAAAGTTCTACACCTT
GAAGGAGAAGTGAACAAGATCAAAAATGCTTTGCAGCTTACGAACAAAGCTGTAGTCAGT
CTATCAAATGGGGTCAGTGTTTTAACCAACAGAGTGTTAGATCTCAAGAATTATATAAAC
AACCAATTATTACCTATGGTAAATCGACAGAATTGTCGCATATCCAACATTGAGACAGTT
ATAGAATTCCAGCAGAAGAACAGCAGATTGTTGGAAATCACCAGAGAATTTAGTGTCAAT
GCAGGTGTAACAACACCTTTAAGCACTTACATGTTAACAAACAGTGAGTTACTATCATTA
ATCAATGATATGCCTATAACAAATGATCAGAAAAAATTAATGTCAAGCAATGTTCAGATA
GTAAGGCAACAAAGTTATTCTATCATGTCTATAATAAAGGAAGAAGTCCTTGCATATGTT
GTACAGCTACCTATCTATGGTGTAATTGATACACCTTGCTGGAAATTACACACATCACCT
CTGTGCACCACCAACATCAAAGAAGGATCAAACATTTGTTTAACAAGGACTGATAGAGGA
TGGTATTGTGATAATGCAGGATCAGTATCCTTCTTTCCACAAGCTGACACTTGTAAAGTA
CAGTCCAATCGAGTATTTTGTGACACTATGAACAGTTTGACATTACCAAGTGAAGTCAGC
CTTTGTAACACTGACATATTCAATCCCAAGTATGACTGCAAAATTATGACATCAAAAACA
GACATAAGCAGCTCAGTAATCACTTCTCTAGGAGCTATAGTGTCATGCTATGGTAAGACT
AAATGTACTGCATCCAACAAAAATCGTGGAATTATAAAGACATTTTCTAATGGCTGTGAT
TATGTGTCAAACAAAGGAGTAGATACTGTATCAGTGGGCAACACTTTATATTATGTCAAC
AAGCTGGAAGGCAAAAACCTTTATGTAAAGGGGGAACCTATAATAAATTACTATGACCCT
CTAGTGTTTCCTTCTGATGAGTTTGATGCATCAATATCTCAAGTCAATGAAAAAATTAAT
CAAAGTTTAGCTTTTATTCGTAGATCCGATGAATTATTACATAATGTAAATACTGGAAAA
TCTACTACAAATATTATGATAACTGCAATTATTATAGTAATCATTGTAGTATTGTTATCA
TTAATAGCTATTGGTTTACTGTTGTATTGCAAAGCCAAAAACACACCAGTTACATTAAGC
AAAGACCAACTAAGTGGAATCAATAATATTGCATTCAGCAAATAG
>JHRSV132
ATGGAGTTGCTGATCCATAGATCAAGTGCAATCTTCCTAACTCTTGCTATTAATGCATTG
TACCTTACCTCAAGTCAGAACATAACTGAGGAGTTTTACCAATCAACATGTAGTGCAGTT
AGCAGAGGTTACTTGAGTGCTTTAAGAACAGGTTGGTATACCAGTGTCATAACAATAGAA
TTAAGTAATATAAAAGAAACCAAATGCAATGGAACTGACACTAAAGTTAAACTTATAAAA
CAAGAATTAGATAAGTATAAGAACGCAGTAACTGAATTACAGTTACTTATGCAAAACACA
CCAGCTGTCAACAACCGGGCCAGAAGAGAAGCACCACAGTATACGAACTATACAATCAAT
ACCACTAAAAACCTAAATGTATCAATAAGCAAGAAGAGGAAACGAAGATTTCTGGGCTTC
TTGTTAGGTGTAGGATCTGCAATAGCAAGTGGTATAGCTGTGTCCAAAGTTCTACACCTT
GAAGGAGAAGTGAACAAGATCAAAAATGCTTTGCAGCTAACGAACAAAGCTGTAGTCAGT
CTATCAAATGGGGTCAGTGTTTTAACCAACAGAGTGTTAGATCTCAAGAATTATATAAAC
AACCAATTATTACCTATGGTAAATCGACAGAATTGTCGCATATCCAACATTGAGACAGTT
ATAGAATTCCAGCAGAAGAACAGCAGATTGTTGGAAATCACCAGAGAATTTAGTGTCAAT
GCAGGTGTAACGACACCTCTAAGCACCTACATGTTAACAAACAGTGAGTTACTATCATTA
ATCAATGATATGCCTATAACAAATGATCAGAAAAAATTAATGTCAAGCAATGTTCAGATA
GTAAGGCAACAAAGTTATTCTATCATGTCTATAATAAAGGAAGAAGTCCTTGCATATGTT
GTACAGCTACCTATCTATGGTGTAATTGATACACCTTGCTGGAAATTACACACATCACCT
CTTTGCACCACCAACATCAAAGAAGGATCAAATATTTGTTTAACAAGGACTGATAGAGGA
TGGTATTGTGATAATGCAGGATCAGTATCCTTCTTTCCACAAGCTGACACTTGTAAAGTA
CAGTCCAATCGAGTATTTTGTGACACTATGAACAGTTTGACATTACCAAGTGAAGTCAGC
CTTTGTAACACTGACATATTCAATCCCAAGTATGACTGCAAAATTATGACATCAAAAACA
GACATAAGCAGCTCAGTAATCACTTCTCTAGGAGCTATAGTGTCATGCTATGGTAAGACT
AAATGTACTGCATCCAACAAAAATCGTGGAATTATAAAGACATTTTCTAATGGCTGTGAT
TATGTGTCAAACAAAGGAGTAGATACTGTATCAGTGGGCAACACTTTATATTATGTCAAC
AAGCTGGAAGGCAAAAACCTTTATGTAAAAGGGGAACCTATAATAAATTACTATGACCCT
CTAGTGTTTCCTTCTGATGAGTTTGATGCATCAATATCTCAAGTCAATGAAAAAATTAAT
CAAAGTTTAGCTTTTATTCGTAGATCCGATGAATTATTACATAATGTAAATACTGGAAAA
TCTACTACAAATATTATGATAACTGCAATTATTATAGTAATCATAGTAGTATTGTTATCA
TTAATAGCTATTGGTTTACTGTTGTATTGCAAAGCCAAAAACACACCAGTTACATTAAGC
AAAGACCAACTAAGTGGAATCAATAATATTGCATTCAGCAAATAG
>JHRSV0057
ATGGAGTTGCTGATCCATAGATCAAGTGCAATCATCCTAACTCTTGCTATTAATGCATTG
TACCTTACCTCAAGTCAGAACATAACTGAGGAGTTTTACCAATCAACATGTAGTGCAGTT
AGCAGAGGTTACTTGAGTGCTTTAAGAACAGGTTGGTATACCAGTGTCATAACAATAGAA
TTAAGTAATATAAAAGAAACCAAATGCAATGGAACTGACACTAAAGTTAAACTTATAAAA
CAAGAATTAGATAAGTATAAGAATGCAGTAACTGAATTACAGTTACTTATGCAAAACACA
CCAGCTGTCAACAACCGGGCCAGAAGAGAAGCACCACAGTATATGAACTATACAATCAAT
ACCACTAAAAACCTAAATGTATCAATAAGTAAGAAGAGGAAACGAAGATTTCTTGGATTT
TTGTTAGGTGTAGGATCTGCAATAGCAAGTGGTATAGCTGTATCCAAGGTTCTGCACCTA
AAAGGAGAAGTGAACAAGATCAAAAGTGCTCTACAGCTTACAAACAAAGCTGTAGTCAGC
CTATCTAATGGAGTCAGTGTTTTAACCAACAAAGTGTTAGATCTCAAGAATTATATAGAT
AAACAGTTGTTACCTATTGTAAATCGACAGAGCTGCAGCATATCCAACATTGAGACTGTG
ATAGAGTTCCAACAGAAGAACAGCAGATTACTGGAGATTACCAGAGAATTTAGTGTTAAT
GCAGGTGTAACTACACCTGTAAGCACTTACATGTTAACTAACAGTGAGTTACTATCATTA
ATCAATGATATGCCTATAACAAATGATCAGAAAAAATTAATGTCAAGCAATGTTCAGATA
GTAAGGCAACAAAGTTATTCTATCATGTCTATAATAAAGGAAGAAGTCCTTGCATATGTT
GTACAGCTACCTATCTATGGTGTAATTGATACACCTTGCTGGAAATTACACACATCACCT
CTGTGCACCACCAACATCAAAGAAGGATCAAATATTTGTTTAACAAGGACTGATAGAGGA
TGGTATTGTGATAATGCAGGATCAGTATCCTTCTTTCCACAAGCTGACACTTGTAAAGTA
CAGTCCAATCGAGTATTTTGTGACACTATGAACAGTTTGACATTACCAAGTGAAGTCAGC
CTTTGTAACACTGACATATTCAATCCCAAGTATGACTGCAAAATTATGACATCAAAAACA
GACATAAGCAGCTCAGTAATCACTTCTCTAGGAGCTATAGTGTCATGCTATGGTAAGACT
AAATGTACTGCATCCAACAAAAATCGTGGAATTATAAAGACATTTTCTAATGGCTGTGAT
TATGTGTCAAACAAAGGAGTAGATACTGTATCAGTGGGCAACACTTTATATTATGTCAAC
AAGCTGGAAGGCAAAAACCTTTATGTAAAAGGGGAACCTATAATAAATTACTATGACCCT
CTAGTGTTTCCTTCTGATGAGTTTGATGCATCAATATCTCAAGTCAATGAAAAAATTAAT
CAAAGTTTAGCTTTTATTCGTAGATCCGATGAATTATTACATAATGTAAATACTGGAAAA
TCTACTACAAATATTATGATAACTGCAATTATTATAGTAATCATTGTAGTATTGTTATCA
TTAATAGCTATTGGTTTACTGTTGTATTGCAAAGCCAAAAACACACCAGTTACATTAAGC
AAGGACCAACTAAGTGGAATCAATAATATTGCATTCAGCAAATAG
>JHRSV137
ATGGAGTTGCTGATCCATAGATCAAGTGCAATCTTCCTAACTCTTGCTATTAATGCATTG
TACCTTACCTCAAGTCAGAACATAACTGAGGAGTTTTACCAATCAACATGTAGTGCAGTT
AGCAGAGGTTACTTGAGTGCTTTAAGAACAGGTTGGTATACCAGTGTCATAACAATAGAA
TTAAGTAATATAAAAGAAACCAAATGCAATGGAACTGACACTAAAGTTAAACTTATAAAA
CAAGAATTAGATAAGTATAAGAATGCAGTAACTGAATTACAGTTACTTATGCAAAACACA
CCAGCTGTCAACAACCGGGCCAGAAGAGAAGCACCACAGTATATGAACTATACAATCAAT
ACCACTAAAAACCTAAATGTATCAATAAGCAAGAAGAGGAAACGAAGATTTCTGGGCTTC
TTGTTAGGTGTAGGATCTGCAATAGCAAGTGGTATAGCTGTATCCAAAGTTCTACACCTT
GAAGGAGAAGTGAACAAGATCAAAAATGCTTTGCAGCTAACGAACAAAGCTGTAGTCAGT
CTATCAAATGGGGTCAGTGTTTTAACCAACAGAGTGTTAGATCTCAAGAATTATATAAAC
AACCAATTATTACCTATGGTAAATCGACAGAATTGTCGCATATCCAACATTGAGACAGTT
ATAGAATTCCAGCAGAAGAACAGCAGATTGTTGGAAATCACCAGAGAATTTAGTGTCAAT
GCAGGTGTAACGACACCTTTAAGCACTTACATGTTAACAAACAGTGAGTTACTATCATTA
ATCAATGATATGCCTATAACAAATGATCAGAAAAAATTAATGTCAAGCAATGTTCAGATA
GTAAGGCAACAAAGTTATTCTATCATGTCTATAATAAAGGAAGAAGTCCTTGCATATGTT
GTACAGCTACCTATCTATGGTGTAATTGATACACCTTGCTGGAAATTACACACATCACCT
CTTTGCACTACCAACATCAAAGAAGGATCAAATATTTGTTTAACAAGGACTGATAGAGGA
TGGTATTGTGATAATGCAGGATCAGTATCCTTCTTTCCACAAGCTGACACTTGTAAAGTA
CAGTCCAATCGAGTATTTTGTGACACTATGAACAGTTTGACATTACCAAGTGAAGTCAGC
CTTTGTAACACTGACATATTCAATCCCAAGTATGACTGCAAAATTATGACATCAAAAACA
GACATAAGCAGCTCAGTAATCACTTCTCTAGGAGCTATAGTGTCATGCTATGGTAAGACT
AAATGTACTGCATCCAACAAAAATCGTGGAATTATAAAGACATTTTCTAATGGCTGTGAT
TATGTGTCAAACAAAGGAGTAGATACTGTATCAGTGGGCAACACTTTATATTATGTCAAC
AAGCTGGAAGGCAAAAACCTTTATGTAAAAGGGGAACCTATAATAAATTACTATGACCCT
CTAGTGTTTCCTTCTGATGAGTTTGATGCATCAATATCTCAAGTCAATGAAAAAATTAAT
CAAAGTTTAGCTTTTATTCGTAGATCTGATGAATTATTACATAATGTAAATACTGGAAAA
TCTACTACAAATATTATGATAACTGCAATTATTATAGTAATCATTGTAGTATTGTTATCA
TTAATAGCTATTGGTTTACTGTTGTATTGCAAAGCCAAAAACACACCAGTTACATTAAGC
AAAGACCAACTAAGTGGAATCAATAATATTGCATTCAGCAAATAG
>JHRSV138
ATGGAGTTGCTGATCCATAGATCAAGTGCAATCTTCCTAACTCTTGCTATTAATGCATTG
TACCTTACCTCAAGTCAGAACATAACTGAGGAGTTTTACCAATCAACATGTAGTGCAGTT
AGCAGAGGTTACTTGAGTGCTTTAAGAACAGGTTGGTATACCAGTGTCATAACAATAGAA
TTAAGTAATATAAAAGAAACCAAATGCAATGGAACTGACACTAAAGTTAAACTTATAAAA
CAAGAATTAGATAAGTATAAGAATGCAGTAACTGAATTACAGTTACTTATGCAAAACACA
CCAGCTGTCAACAACCGGGCCAGAAGAGAAGCACCACAGTATATGAACTATACAATCAAT
ACCACTAAAAACCTAAATGTATCAATAAGCAAGAAGAGGAAACGAAGATTTCTGGGCTTC
TTGTTAGGTGTAGGATCTGCAATAGCAAGTGGTATAGCTGTATCCAAAGTTCTACACCTT
GAAGGAGAAGTGAACAAGATCAAAAATGCTTTGCAGCTAACGAACAAAGCTGTAGTCAGT
CTATCAAATGGGGTCAGTGTTTTAACCAACAGAGTGTTAGATCTCAAGAATTATATAAAC
AACCAATTATTACCTATGGTAAATCGACAGAATTGTCGCATATCCAACATTGAGACAGTT
ATAGAATTCCAGCAGAAGAACAGCAGATTGTTGGAAATCACCAGAGAATTTAGTGTCAAT
GCAGGTGTAACGACACCTTTAAGCACTTACATGTTAACAAACAGTGAGTTACTATCATTA
ATCAATGATATGCCTATAACAAATGATCAGAAAAAATTAATGTCAAGCAATGTTCAGATA
GTAAGGCAACAAAGTTATTCTATCATGTCTATAATAAAGGAAGAAGTCCTTGCATATGTT
GTACAGCTACCTATCTATGGTGTAATTGATACACCTTGTTGGAAATTACACACATCACCT
CTTTGCACCACCAACATCAAAGAAGGATCAAATATTTGTTTAACAAGGACTGATAGAGGA
TGGTATTGTGATAATGCAGGATCAGTATCCTTCTTTCCACAAGCTGACACTTGTAAAGTA
CAGTCCAATCGAGTATTTTGTGACACTATGAACAGTTTGACATTACCAAGTGAAGTCAGC
CTTTGTAACACTGACATATTCAATCCCAAGTATGACTGCAAAATTATGACATCAAAAACA
GACATAAGCAGCTCAGTAATCACTTCTCTAGGAGCTATAGTGTCATGCTATGGTAAGACT
AAATGTACTGCATCCAACAAAAATCGTGGAATTATAAAGACATTTTCTAATGGCTGTGAT
TATGTGTCAAACAAAGGAGTAGATACTGTATCAGTGGGCAACACTTTATATTATGTCAAC
AAGCTGGAAGGCAAAAACCTTTATGTAAAAGGGGAACCTATAATAAATTACTATGACCCT
CTAGTGTTTCCTTCTGATGAGTTTGATGCATCAATATCTCAAGTCAATGAAAAAATTAAT
CAAAGTTTAGCTTTTATTCGTAGATCCGATGAATTATTACATAATGTAAATACTGGAAAA
TCTACTACAAATATTATGATAACTGCAATTATTATAGTAATCATTGTAGTATTGTTATCA
TTAATAGCTATTGGTTTACTGTTGTATTGCAAAGCCAAAAACACACCAGTTACATTAAGC
AAAGACCAACTAAGTGGAATCAATAATATTGCATTCAGCAAATAG
>JHRSV141
ATGGAGTTGCTGATCCATAGATCAAGTGCAATCTTCCTAACTCTTGCTATTAATGCATTG
TACCTTACCTCAAGTCAGAACATAACTGAGGAGTTTTACCAATCAACATGTAGTGCAGTT
AGCAGAGGTTACTTGAGTGCTTTAAGAACAGGTTGGTATACCAGTGTCATAACAATAGAA
TTAAGTAATATAAAAGAAACCAAATGCAATGGAACTGACACTAAAGTTAAACTTATAAAG
CAAGAATTAGATAAGTATAAGAATGCAGTAACTGAATTACAGTTACTTATGCAAAACACA
CCAGCTGTCAACAACCGGGCCAGAAGAGAAGCACCACAGTATATGAACTATACAATCAAT
ACCACTAAAAACCTAAATGTATCAATAAGCAAGAAGAGGAAACGAAGATTTCTGGGCTTC
TTGTTAGGTGTAGGATCTGCAATAGCAAGTGGTATAGCTGTATCCAAAGTTCTACACCTT
GAAGGAGAAGTGAACAAGATCAAAAATGCTTTGCAGCTTACGAACAAAGCTGTAGTCAGT
CTATCAAATGGGGTCAGTGTTTTAACCAACAGAGTGTTAGATCTCAAGAATTATATAAAC
AACCAATTATTACCTATGGTAAATCGACAGAATTGTCGCATATCCAACATTGAGACAGTT
ATAGAATTCCAGCAGAAGAACAGCAGATTGTTGGAAATCACCAGAGAATTTAGTGTCAAT
GCAGGTGTAACGACACCTTTAAGCACTTACATGTTAACAAACAGTGAGTTACTATCATTA
ATCAATGATATGCCTATAACAAATGATCAGAAAAAATTAATGTCAAGCAATGTTCAGATA
GTAAGGCAACAAAGTTATTCTATCATGTCTATAATAAAGGAAGAAGTCCTTGCATATGTT
GTACAGCTACCTATCTATGGTGTAATTGATACACCTTGCTGGAAATTACACACATCACCT
CTGTGCACCACCAACATCAAAGAAGGATCAAATATTTGTTTAACAAGGACTGATAGAGGA
TGGTATTGTGATAATGCAGGATCAGTATCCTTCTTTCCACAAGCTGACACTTGTAAAGTA
CAGTCCAATCGAGTATTTTGTGACACTATGAACAGTTTGACATTACCAAGTGAAGTCAGC
CTTTGTAACACTGATATATTCAATCCCAAGTATGACTGCAAAATTATGACATCAAAAACA
GACATAAGCAGCTCAGTAATCACTTCTCTAGGAGCTATAGTGTCATGCTATGGTAAGACT
AAATGTACTGCATCCAACAAAAATCGTGGAATTATAAAGACATTTTCTAATGGCTGTGAT
TATGTGTCAAACAAAGGAGTAGATACTGTATCAGTGGGCAACACTTTATATTATGTCAAC
AAGCTGGAAGGCAAAAACCTTTATGTAAAAGGGGAACCTATAATAAATTACTATGACCCT
CTAGTATTTCCTTCTGATGAGTTTGATGCATCAATATCTCAAGTCAATGAAAAAATTAAT
CAAAGCTTAGCTTTTATTCGTAGATCCGATGAATTATTACATAATGTAAATACTGGAAAA
TCTACTACAAATATTATGATAACTGCAATTATTATAGTAATCATTGTAGTATTGTTATCA
TTAATAGCTATTGGTTTACTGTTGTATTGCAAAGCCAAAAACACACCAGTTACATTAAGC
AAAGACCAACTAAGTGGAATCAATAATATTGCATTCAGCAAATAG
>JHRSV139
ATGGAGTTGCTGATCCATAGATCAAGTGCAATCTTCCTAACTCTTGCTATTAATGCATTG
TACCTTACCTCAAGTCAGAACATAACTGAGGAGTTTTACCAATCAACATGTAGTGCAGTT
AGCAAAGGTTACTTGAGTGCTTTAAGAACAGGTTGGTATACCAGTGTCATAACAATAGAA
TTAAGTAATATAAAAGAAACCAAATGCAATGGAACTGACACTAAAGTTAAACTTATAAAA
CAAGAATTAGATAAGTATAAGAATGCAGTAACTGAATTACAGTTACTTATGCAAAACACA
CCAGCTGTCAACAACCGGGCCAGAAGAGAAGCACCACAGTATATGAACTATACAATCAAT
ACCACTAAAAACCTAAATGTATCAATAAGCAAGAAGAGGAAACGAAGATTTCTGGGCTTC
TTGTTAGGTGTAGGATCTGCAATAGCAAGTGGTATAGCTGTATCCAAAGTTCTACACCTT
GAAGGAGAAGTGAACAAGATCAAAAATGCTTTGCAGCTTACGAACAAAGCTGTAGTCAGT
CTATCAAATGGGGTCAGTGTTTTAACCAACAGAGTGTTAGATCTCAAGAATTATATAAAC
AACCAATTATTACCTATGGTAAATCGACAGAATTGTCGCATATCCAACATTGAGACAGTT
ATAGAATTCCAGCAGAAGAACAGCAGATTGTTGGAAATCACCAGAGAATTTAGTGTCAAT
GCAGGTGTAACAACACCTTTAAGCACTTACATGTTAACAAACAGTGAGTTACTATCATTA
ATCAATGATATGCCTATAACAAATGATCAGAAAAAATTAATGTCAAGCAATGTTCAGATA
GTAAGGCAACAAAGTTATTCTATCATGTCTATAATAAAGGAAGAAGTCCTTGCATATGTT
GTACAGCTACCTATCTATGGTGTAATTGATACACCTTGCTGGAAATTACACACATCACCT
CTGTGCACCACCAACATCAAAGAAGGATCAAATATTTGTTTAACAAGGACTGATAGAGGA
TGGTATTGTGATAATGCAGGATCAGTATCCTTCTTTCCACAAGCTGACACTTGCAAAGTA
CAGTCCAATCGAGTATTTTGTGACACTATGAACAGTTTGACATTACCAAGTGAAGTCAGC
CTTTGTAACACTGACATATTCAATCCCAAGTATGACTGCAAAATTATGACATCAAAAACA
GACATAAGCAGCTCAGTAATCACTTCTCTAGGAGCTATAGTGTCATGCTATGGTAAGACT
AAATGTACTGCATCCAACAAAAATCGTGGAATTATAAAAACATTTTCTAATGGCTGTGAT
TATGTGTCAAACAAAGGAGTAGATACTGTATCAGTGGGCAACACTTTATATTATGTCAAC
AAGCTGGAAGGCAAAAACCTTTATGTAAAAGGGGAACCTATAATAAATTACTATGACCCT
CTAGTGTTTCCTTCTGATGAGTTTGATGCATCAATATCTCAAGTCAATGAAAAAATTAAT
CAAAGTTTAGCTTTTATTCGTAGATCCGATGAATTATTACATAATGTAAATACTGGAAAA
TCTACTACAAATATTATGATAACTGCAATTATTATAGTAATCATTGTAGTATTGTTATCA
TTAATAGCTATTGGTTTACTGTTGTATTGCAAAGCCAAAAACACACCAGTTACATTAAGC
AAAGACCAACTAAGTGGAATCAATAATATTGCATTCAGCAAATAG
>JHRSV144
ATGGAGTTGCTGATCCATAGATCAAGTGCAATCTTCCTAACTCTTGCTATTAATGCATTG
TACCTTACCTCAAGTCAGAACATAACTGAGGAGTTTTACCAATCAACATGTAGTGCAGTT
AGCAAAGGTTACTTGAGTGCTTTAAGAACAGGTTGGTATACCAGTGTCATAACAATAGAA
TTAAGTAATATAAAAGAAACCAAATGCAATGGAACTGACACTAAAGTTAAACTTATAAAA
CAAGAATTAGATAAGTATAAGAATGCAGTAACTGAATTACAGTTACTTATGCAAAACACA
CCAGCTGTCAACAACCGGGCCAGAAGAGAAGCACCACAGTATATGAACTATACAGACAAT
ACCACTAAAAACCTAAATGTATCAATAAGCAAGAAGAGGAAACGAAGATTTCTGGGCTTC
TTGTTAGGTGTAGGATCTGCAATAGCAAGTGGTATAGCTGTATCCAAAGTTCTACACCTT
GAAGGAGAAGTGAACAAGATCAAGAATGCTTTGCAGCTTACGAACAAAGCTGTAGTCAGT
CTATCAAATGGGGTCAGTGTTTTAACCAACAGAGTGTTAGATCTCAAGAATTATATAAAC
AACCAATTATTACCTATGGTAAATCGACAGAATTGTCGCATATCCAACATTGAGACAGTT
ATAGAATTCCAGCAGAAGAACAGCAGATTGTTGGAAATCACCAGAGAATTTAGTGTCAAT
GCAGGTGTAACGACACCTTTAAGCACTTACATGTTAACAAACAGTGAGTTACTATCATTA
ATCAATGATATGCCTATAACAAATGATCAGAAAAAATTAATGTCAAGCAATGTTCAGATA
GTAAGGCAACAAAGTTATTCTATCATGTCTATAATAAAGGAAGAAGTCCTTGCATATGTT
GTACAGCTACCTATCTATGGTGTAATTGATACACCTTGCTGGAAATTACACACATCACCT
CTGTGCACCACCAACATCAAAGAAGGATCAAATATTTGTTTAACAAGGACTGATAGAGGA
TGGTATTGTGATAATGCAGGATCAGTATCCTTCTTTCCACAAGCTGACACTTGTAAAGTA
CAGTCCAATCGAGTATTTTGTGACACTATGAACAGTTTGACATTACCAAGTGAAGTCAGC
CTTTGTAACACTGACATATTCAATCCCAAGTATGACTGCAAAATTATGACATCAAAAACA
GACATAAGCAGCTCAGTAATCACTTCTCTAGGAGCTATAGTGTCATGCTATGGTAAGACT
AAATGTACTGCATCCAACAAAAATCGTGGAATTATAAAGACATTTTCTAATGGCTGTGAT
TATGTGTCAAACAAAGGAGTAGATACTGTATCAGTGGGCAACACTTTATATTATGTCAAC
AAGCTGGAAGGCAAGAACCTTTATGTAAAAGGGGAACCTATAATAAATTACTATGACCCT
CTAGTGTTTCCTTCTGATGAGTTTGATGCATCAATATCTCAAGTCAATGAAAAAATTAAT
CAAAGTTTAGCTTTTATTCGTAGATCCGATGAATTATTACATAATGTAAATACTGGAAAA
TCTACTACAAATATTATGATAACTGCAATTATTATAGTAATCATTGTAGTATTGTTATCA
TTAATAGCTATTGGTTTACTGTTGTATTGCAAAGCCAAAAACACACCAGTTACATTAAGC
AAAGACCAACTAAGTGGAATCAATAATATTGCATTCAGCAAATAG
>JHRSV143
ATGGAGTTGCTGATCCATAGATCAAGTGCAATCTTCCTAACTCTTGCTATCAATGCATTG
TACCTTACCTCAAGTCAGAACATAACTGAGGAGTTTTACCAATCAACATGTAGTGCAGTT
AGCAGAGGTTACTTGAGTGCTTTAAGAACAGGTTGGTATACCAGTGTCATAACAATAGAA
TTAAGTAATATAAAAGAAACCAAATGCAATGGAACTGACACTAAAGTTAAACTTATAAAA
CAAGAATTAGATAAATATAAGAATGCAGTAACTGAATTACAGTTACTTATGCAAAACACA
CCAGCTGTCAACAACCGGGCCAGAAGAGAAGCACCACAGTATATGAACTATACAATCAAT
ACCACTAAAAACCTAAATGTATCAATAAGCAAGAAGAGGAAACGAAGATTTCTGGGCTTC
TTGTTAGGTGTAGGATCTGCAATAGCAAGTGGTATAGCTGTATCCAAAGTTCTACACCTT
GAAGGAGAAGTGAACAAGATCAAAAATGCTTTGCAGCTTACGAACAAAGCTGTAGTCAGT
CTATCAAATGGGGTCAGTGTTTTAACCAACAGAGTGTTAGATCTCAAGAATTATATAAAC
AACCAATTATTACCTATGGTAAATCGACAGAATTGTCGCATATCCAACATTGAGACAGTT
ATAGAATTCCAGCAGAAGAACAGCAGATTGTTGGAAATCACCAGAGAATTTAGTGTCAAT
GCAGGTGTAACGACACCTTTAAGCACTTACATGTTAACAAACAGTGAGTTACTATCATTA
ATCAATGATATGCCTATAACAAATGATCAGAAAAAATTAATGTCAAGCAATGTTCAGATA
GTAAGGCAACAAAGTTATTCTATCATGTCTATAATAAAGGAAGAAGTCCTTGCATATGTT
GTACAGCTACCTATCTATGGTGTAATTGATACACCTTGCTGGAAATTACACACATCACCT
CTGTGCACCACCAACATCAAAGAAGGATCAAATATTTGTTTAACAAGGACTGATAGAGGA
TGGTATTGTGATAATGCAGGATCAGTATCCTTCTTTCCACAAGCTGACACTTGTAAAGTA
CAGTCCAATCGAGTATTTTGTGACACTATGAACAGTTTGACATTACCAAGTGAAGTCAGC
CTTTGTAACACTGACATATTCAATCCCAAGTATGACTGCAAAATTATGACATCAAAAACA
GACATAAGCAGCTCAGTAATCACTTCTCTAGGAGCTATAGTGTCATGCTATGGTAAGACT
AAATGTACTGCATCCAACAAAAATCGTGGAATTATAAAGACATTTTCTAATGGCTGTGAT
TATGTGTCAAACAAAGGAGTAGATACTGTATCAGTGGGCAACACTTTATATTATGTCAAC
AAGCTGGAAGGCAAAAACCTTTATGTAAAAGGGGAACCTATAATAAATTACTATGACCCT
CTAGTGTTTCCTTCTGATGAGTTTGATGCATCAATATCTCAAGTCAATGAAAAAATTAAT
CAAAGTTTAGCTTTTATTCGTAGATCCGATGAATTATTACATAATGTAAATACTGGAAAA
TCTACTACAAATATTATGATAACTGCAATTATTATAGTAATCATTGTAGTATTGTTATCA
TTAATAGCTATTGGTTTACTGTTGTATTGCAAAGCCAAAAACACACCAGTTACATTAAGC
AAAGACCAACTAAGTGGAATCAATAATATTGCATTCAGCAAATAG
>JHRSV145
ATGGAGTTGCTGATCCATAGATCAAGTGCAATCTTCCTAACTCTTGCTATTAATGCATTG
TACCTTACCTCAAGTCAGAACATAACTGAGGAGTTTTACCAATCAACATGTAGTGCAGTT
AGCAGAGGTTACTTGAGTGCTTTAAGAACAGGTTGGTATACCAGTGTCATAACAATAGAA
TTAAGTAATATAAAAGAAACCAAATGCAATGGAACTGACACTAAAGTTAAACTTATAAAA
CAAGAATTAGATAAGTATAAGAATGCAGTAACTGAATTACAGTTACTTATGCAAAACACA
CCAGCTGTCAACAACCGGGCCAGAAGAGAAGCACCACAGTATATGAACTATACAATCAAT
ACCACTAAAAACCTAAATGTATCAATAAGCAAGAAGAGGAAACGAAGATTTCTGGGCTTC
TTGTTAGGTGTAGGATCTGCAATAGCAAGTGGTATAGCTGTATCCAAAGTTCTACACCTT
GAAGGAGAAGTGAACAAGATCAAAAATGCTTTGCAGCTAACGAACAAAGCTGTAGTCAGT
CTATCAAATGGGGTCAGTGTTTTAACCAACAGAGTGTTAGATCTCAAGAATTATATAAAC
AACCAATTATTACCTATGGTAAATCGACAGAATTGTCGCATATCCAACATTGAGACAGTT
ATAGAATTCCAGCAGAAGAACAGCAGATTGTTGGAAATCACCAGAGAATTTAGTGTCAAT
GCAGGTGTAACGACACCTTTAAGCACTTACATGTTAACAAACAGTGAGTTACTATCATTA
ATCAATGATATGCCTATAACAAATGATCAGAAAAAATTAATGTCAAGCAATGTTCAGATA
GTAAGGCAACAAAGTTATTCTATCATGTCTATAATAAAGGAAGAAGTCCTTGCATATGTT
GTACAGCTACCTATCTATGGTGTAATTGATACACCTTGCTGGAAATTACACACATCACCT
CTTTGCACCACCAACATCAAAGAAGGATCAAATATTTGTTTAACAAGGACTGATAGAGGA
TGGTATTGTGATAATGCAGGATCAGTATCCTTCTTTCCACAAGCTGACACTTGTAAAGTA
CAGTCCAATCGAGTATTTTGTGACACTATGAACAGTTTGACATTACCAAGTGAAGTCAGC
CTTTGTAACACTGACATATTCAATCCCAAGTATGACTGCAAAATTATGACATCAAAAACA
GACATAAGCAGCTCAGTAATCACTTCTCTAGGAGCTATAGTGTCATGCTATGGTAAGACT
AAATGTACTGCATCCAACAAAAATCGTGGAATTATAAAGACATTTTCTAATGGCTGTGAT
TATGTGTCAAACAAAGGAGTAGATACTGTATCAGTGGGCAACACTTTATATTATGTCAAC
AAGCTGGAAGGCAAAAACCTTTATGTAAAAGGGGAACCTATAATAAATTACTATGACCCT
CTAGTGTTTCCTTCTGATGAGTTTGATGCATCAATATCTCAAGTCAATGAAAAAATTAAT
CAAAGTTTAGCTTTTATTCGTAGATCCGATGAATTATTACATAATGTAAATACTGGAAAA
TCTACTACAAATATTATGATAACTGCAATTATTATAGTAATCATTGTAGTATTGTTATCA
TTAATAGCTATTGGTTTACTGTTGTATTGCAAAGCCAAAAACACACCAGTTACATTAAGC
AAAGACCAACTAAGTGGAATCAATAATATTGCATTCAGCAAATAG
>JHRSV146
ATGGAGTTGCTGATCCATAGATCAAGTGCAATCTTCCTAACTCTTGCTATTAATGCATTG
TACCTTACCTCAAGTCAGAACATAACTGAGGAGTTTTACCAATCAACATGTAGTGCAGTT
AGCAGAGGTTACTTGAGTGCTTTAAGAACAGGTTGGTATACCAGTGTCATAACAATAGAA
TTAAGTAATATAAAAGAAACCAAATGCAATGGAACTGACACTAAAGTTAAACTTATAAAA
CAAGAATTAGATAAGTATAAGAATGCAGTAACTGAATTACAGTTACTTATGCAAAACACA
CCAGCTGTCAACAACCGGGCCAGAAGAGAAGCACCACAGTATATGAACTATACAATCAAT
ACCACTAAAAACCTAAATGTATCAATAAGCAAGAAGAGGAAACGAAGATTTCTGGGCTTC
TTGTTAGGTGTAGGATCTGCAATAGCAAGTGGTATAGCTGTATCCAAAGTTCTACACCTT
GAAGGAGAAGTGAACAAGATCAAAAATGCTTTGCAGCTAACGAACAAAGCTGTAGTCAGT
CTATCAAATGGGGTCAGTGTTTTAACCAACAGAGTGTTAGATCTCAAGAATTATATAAAC
AACCAATTATTACCTATGGTAAATCGACAGAATTGTCGCATATCCAACATTGAGACAGTT
ATAGAGTTCCAGCAGAAGAACAGCAGATTGTTGGAAATCACCAGAGAATTTAGTGTCAAT
GCAGGTGTAACGACACCTTTAAGCACTTACATGTTAACAAACAGTGAGTTACTATCATTA
ATCAATGATATGCCTATAACAAATGATCAGAAAAAATTAATGTCAAGCAATGTTCAGATA
GTAAGGCAACAAAGTTATTCTATCATGTCTATAATAAAGGAAGAAGTCCTTGCATATGTT
GTACAGCTACCTATCTATGGTGTAATTGATACACCTTGCTGGAAATTACACACATCACCT
CTTTGCACCACCAACATCAAAGAAGGATCAAATATTTGTTTAACAAGGACTGATAGAGGA
TGGTATTGTGATAATGCAGGATCAGTATCCTTCTTTCCACAAGCTGACACTTGTAAAGTA
CAGTCCAATCGAGTATTTTGTGACACTATGAACAGTTTGACATTACCAAGTGAAGTCAGC
CTTTGTAACACTGACATATTCAATCCCAAGTATGACTGCAAAATTATGACATCAAAAACA
GACATAAGCAGCTCAGTAATCACTTCTCTAGGAGCTATAGTGTCATGCTATGGTAAGACT
AAATGTACTGCATCCAACAAAAATCGTGGAATTATAAAGACATTTTCTAATGGCTGTGAT
TATGTGTCAAACAAAGGAGTAGATACTGTATCAGTGGGCAACACTTTATATTATGTCAAC
AAGCTGGAAGGCAAAAACCTTTATGTAAAAGGGGAACCTATAATAAATTACTATGACCCT
CTAGTGTTTCCTTCTGATGAGTTTGATGCATCAATATCTCAAGTCAATGAAAAAATTAAT
CAAAGTTTAGCTTTTATTCGTAGATCCGATGAATTATTACATAATGTAAATACTGGAAAA
TCTACTACAAATATTATGATAACTGCAATTGTTATAGTAATCATTGTAGTATTGTTATCA
TTAATAGCTATTGGTTTACTGTTGTATTGCAAAGCCAAAAACACACCAGTTACATTAAGC
AAAGACCAACTAAGTGGAATCAATAATATTGCATTCAGCAAATAG
>JHRSV151
ATGGAGTTGCTGATCCATAGATCAAGTGCAATCTTCCTAACTCTTGCTATCAATGCATTG
TACCTTACCTCAAGTCAGAACATAACTGAGGAGTTTTACCAATCAACATGTAGTGCAGTT
AGCAGAGGTTACTTGAGTGCTTTAAGAACAGGTTGGTATACCAGTGTCATAACAATAGAA
TTAAGTAATATAAAAGAAACCAAATGCAATGGAACTGACACTAAAGTTAAACTTATAAAA
CAAGAATTAGATAAATATAAGAATGCAGTAACTGAATTACAGTTACTTATGCAAAACACA
CCAGCTGTCAACAACCGGGCCAGAAGAGAAGCACCACAGTATATGAACTATACAATCAAT
ACCACTAAAAACCTAAATGTATCAATAAGCAAGAAGAGGAAACGAAGATTTCTGGGCTTC
TTGTTAGGTGTAGGATCTGCAATAGCAAGTGGTATAGCTGTATCCAAAGTTCTACACCTT
GAAGGAGAAGTGAACAAGATCAAAAATGCTTTGCAGCTTACGAACAAAGCTGTAGTCAGT
CTATCAAATGGGGTCAGTGTTTTAACCAACAGAGTGTTAGATCTCAAGAATTATATAAAC
AACCAATTATTACCTATGGTAAATCGACAGAATTGTCGCATATCCAACATTGAGACAGTT
ATAGAATTCCAGCAGAAGAACAGCAGATTGTTGGAAATCACCAGAGAATTTAGTGTCAAT
GCAGGTGTAACGACACCTTTAAGCACTTACATGTTAACAAACAGTGAGTTACTATCATTA
ATCAATGATATGCCTATAACAAATGATCAGAAAAAATTAATGTCAAGCAATGTTCAGATA
GTAAGGCAACAAAGTTATTCTATCATGTCTATAATAAAGGAAGAAGTCCTTGCATATGTT
GTACAGCTACCTATCTATGGTGTAATTGATACACCTTGCTGGAAATTACACACATCACCT
CTGTGCACCACCAACATCAAAGAAGGATCAAATATTTGTTTAACAAGGACTGATAGAGGA
TGGTATTGTGATAATGCAGGATCAGTATCCTTCTTTCCACAAACTGACACTTGTAAAGTA
CAGTCCAATCGAGTATTTTGTGACACTATGAACAGTTTGACATTACCAAGTGAAGTCAGC
CTTTGTAACACTGACATATTCAATCCCAAGTATGACTGCAAAATTATGACATCAAAAACA
GACATAAGCAGCTCAGTAATCACTTCTCTAGGAGCTATAGTGTCATGCTATGGTAAGACT
AAATGTACTGCATCCAACAAAAATCGTGGAATTATAAAGACATTTTCTAATGGCTGTGAT
TATGTGTCAAACAAAGGAGTAGATACTGTATCAGTGGGCAACACTTTATATTATGTCAAC
AAGCTGGAAGGCAAAAACCTTTATGTAAAAGGGGAACCTATAATAAATTACTATGACCCT
CTAGTGTTTCCTTCTGATGAGTTTGATGCATCAATATCTCAAGTCAATGAAAAAATTAAT
CAAAGTTTAGCTTTTATTCGTAGATCCGATGAATTATTACATAATGTAAATACTGGAAAA
TCTACTACAAATATTATGATAACTGCAATTATTATAGTAATCATTGTAGTATTGTTATCA
TTAATAGCTATTGGTTTACTGTTGTATTGCAGAGCCAAAAACACACCAGTTACATTAAGC
AAAGACCAACTAAGTGGAATCAATAATATTGCATTCAGCAAATAG
>JHRSV148
ATGGAGTTGCTGATCCATAGATCAAGTGCAATCTTCCTAACTCTTGCTATTAATGCATTG
TACCTTACCTCAAGTCAGAACATAACTGAGGAGTTTTACCAATCAACATGTAGTGCAGTT
AGCAAAGGTTACTTGAGTGCTTTAAGAACAGGTTGGTATACCAGTGTCATAACAATAGAA
TTAAGTAATATAAAAGAAACCAAATGCAATGGAACTGACACTAAAGTTAAACTTATAAAA
CAAGAATTAGATAAGTATAAGAATGCAGTAACTGAATTACAGTTACTTATGCAAAACACA
CCAGCTGTCAACAACCGGGCCAGAAGAGAAGCACCACAGTATATGAACTATACAATCAAT
ACCACTAAAAACCTAAATGTATCAATAAGCAAGAAGAGGAAACGAAGATTTCTGGGCTTC
TTGTTAGGTGTAGGATCTGCAATAGCAAGTGGTATAGCTGTATCCAAAGTTCTACACCTT
GAAGGAGAAGTGAACAAGATCAAAAATGCTTTGCAGCTTACGAACAAAGCTGTAGTCAGT
CTATCAAATGGGGTCAGTGTTTTAACCAACAGAGTGTTAGATCTCAAGAATTATATAAAC
AACCAATTATTACCTATGGTAAATCGACAGAATTGTCGCATATCCAACATTGAGACAGTT
ATAGAATTCCAGCAGAAGAACAGCAGATTGTTGGAAATCACCAGAGAATTTAGTGTCAAT
GCAGGTGTAACGACACCTTTAAGCACTTACATGTTAACAAACAGTGAGTTACTATCATTA
ATCAATGATATGCCTATAACAAATGATCAGAAAAAATTAATGTCAAGCAATGTTCAGATA
GTAAGGCAACAAAGTTATTCTATCATGTCTATAATAAAGGAAGAAGTCCTTGCATATGTT
GTACAGCTACCTATCTATGGTGTAATTGATACACCTTGCTGGAAATTACACACATCACCT
CTGTGCACCACCAACATCAAAGAAGGATCAAATATTTGTTTAACAAGGACTGATAGAGGA
TGGTATTGTGATAATGCAGGATCAGTATCCTTCTTTCCACAAGCTGACACTTGTAAAGTA
CAGTCCAATCGAGTATTTTGTGACACTATGAACAGTTTGACATTACCAAGTGAAGTCAGC
CTTTGTAACACTGACATATTCAATCCCAAGTATGACTGCAAAATTATGACATCAAAAACA
GACATAAGCAGCTCAGTAATCACTTCTCTAGGAGCTATAGTGTCATGCTATGGTAAGACT
AAATGTACTGCATCCAACAAAAATCGTGGAATTATAAAGACATTTTCTAATGGCTGTGAT
TATGTGTCAAACAAAGGAGTAGATACTGTATCAGTGGGCAACACTTTATATTATGTCAAC
AAGCTGGAAGGCAAAAACCTTTATGTAAAAGGGGAACCTATAATAAATTACTATGACCCT
CTAGTGTTTCCTTCTGATGAGTTTGATGCATCAATATCTCAAGTCAATGAAAAAATTAAT
CAAAGTTTAGCTTTTATTCGTAGATCCGATGAATTATTACATAATGTAAATACTGGAAAA
TCTACTACAAATATTATGATAACTGCAATTATTATAGTAATCATTGTAGTATTGTTATCA
TTAATAGCTATTGGTTTACTGTTGTATTGCAAAGCCAAAAACACACCAGTTACATTAAGC
AAAGACCAACTAAGTGGAATCAATAATATTGCATTCAGCAAATAG
>JHRSV154
ATGGAGTTGCTGATCCATAGATCAAGTGCAATCTTCCTAACTCTTGCTATTAATGCATTG
TACCTTACCTCAAGTCAGAACATAACTGAGGAGTTTTACCAATCAACATGTAGTGCAGTT
AGCAGAGGTTACTTGAGTGCTTTAAGAACAGGTTGGTATACCAGTGTCATAACAATAGAA
TTAAGTAATATAAAAGAAACCAAATGCAATGGAACTGACACTAAAGTTAAACTTATAAAG
CAAGAATTAGATAAGTATAAGAATGCAGTAACTGAATTACAGTTACTTATGCAAAACACA
CCAGCTGTCAACAACCGGGCCAGAAGAGAAGCACCACAGTATATGAACTATACAATCAAT
ACCACTAAAAACCTAAATGTATCAATAAGCAAGAAGAGGAAACGAAGATTTCTGGGCTTC
TTGTTAGGTGTAGGATCTGCAATAGCAAGTGGTATAGCTGTATCCAAAGTTCTACACCTT
GAAGGAGAAGTGAACAAGATCAAAAATGCTTTGCAGCTTACGAACAAAGCTGTAGTCAGT
CTATCAAATGGGGTCAGTGTTTTAACCAACAGAGTGTTAGATCTCAAGAATTATATAAAC
AACCAATTATTACCTATGGTAAATCGACAGAATTGTCGCATATCCAACATTGAGACAGTT
ATAGAATTCCAGCAGAAGAACAGCAGATTGTTGGAAATCACCAGAGAATTTAGTGTCAAT
GCAGGTGTAACGACACCTTTAAGCACTTACATGTTAACAAACAGTGAGTTACTATCATTA
ATCAATGATATGCCTATAACAAATGATCAGAAAAAATTAATGTCAAGCAATGTTCAGATA
GTAAGGCAACAAAGTTATTCTATCATGTCTATAATAAAGGAAGAAGTCCTTGCATATGTT
GTACAGCTACCTATCTATGGTGTAATTGATACACCTTGCTGGAAATTACACACATCACCT
CTGTGCACCACCAACATCAAAGAAGGATCAAATATTTGTTTAACAAGGACTGATAGAGGA
TGGTATTGTGATAATGCAGGATCAGTATCCTTCTTTCCACAAGCTGACACTTGTAAAGTA
CAGTCCAATCGAGTATTTTGTGACACTATGAACAGTTTGACATTACCAAGTGAAGTCAGC
CTTTGTAACACTGATATATTCAATCCCAAGTATGACTGCAAAATTATGACATCAAAAACA
GACATAAGCAGCTCAGTAATCACTTCTCTAGGAGCTATAGTGTCATGCTATGGTAAGACT
AAATGTACTGCATCCAACAAAAATCGTGGAATTATAAAGACATTTTCTAATGGCTGTGAT
TATGTGTCAAACAAAGGAGTAGATACTGTATCAGTGGGCAACACTTTATATTATGTCAAC
AAGCTGGAAGGCAAAAACCTTTATGTAAAAGGGGAACCTATAATAAATTACTATGACCCT
CTAGTATTTCCTTCTGATGAGTTTGATGCATCAATATCTCAAGTCAATGAAAAAATTAAT
CAAAGCTTAGCTTTTATTCGTAGATCCGATGAATTATTACATAATGTAAATACTGGAAAA
TCTACTACAAATATTATGATAACTGCAATTATTATAGTAATCATTGTAGTATTGTTATCA
TTAATAGCTATTGGTTTACTGTTGTATTGCAAAGCCAAAAACACACCAGTTACATTAAGC
AAAGACCAACTAAGTGGAATCAATAATATTGCATTCAGCAAATAG
>JHRSV153
ATGGAGTTGCTGATCCATAGATCAAGTGCAATCTTCCTAACTCTTGCTATCAATGCATTG
TACCTTACCTCAAGTCAGAACATAACTGAGGAGTTTTACCAATCAACATGTAGTGCAGTT
AGCAGAGGTTACTTGAGTGCTTTAAGAACAGGTTGGTATACCAGTGTCATAACAATAGAA
TTAAGTAATATAAAAGAAACCAAATGCAATGGAACTGACACTAAAGTTAAACTTATAAAA
CAAGAATTAGATAAATATAAGAATGCAGTAACTGAATTACAGTTACTTATGCAAAACACA
CCAGCTGTCAACAACCGGGCCAGAAGAGAAGCACCACAGTATATGAACTATACAATCAAT
ACCACTAAAAACCTAAATGTATCAATAAGCAAGAAGAGGAAACGAAGATTTCTGGGCTTC
TTGTTAGGTGTAGGATCTGCAATAGCAAGTGGTATAGCTGTATCCAAAGTTCTACACCTT
GAAGGAGAAGTGAACAAGATCAAAAATGCTTTGCAGCTTACGAACAAAGCTGTAGTCAGT
CTATCAAATGGGGTCAGTGTTTTAACCAACAGAGTGTTAGATCTCAAGAATTATATAAAC
AACCAATTATTACCTATGGTAAATCGACAGAATTGTCGCATATCCAACATTGAGACAGTT
ATAGAATTCCAGCAGAAGAACAGCAGATTGTTGGAAATCACCAGAGAATTTAGTGTCAAT
GCAGGTGTAACGACACCTTTAAGCACTTACATGTTAACAAACAGTGAGTTACTATCATTA
ATCAATGATATGCCTATAACAAATGATCAGAAAAAATTAATGTCAAGCAATGTTCAGATA
GTAAGGCAACAAAGTTATTCTATCATGTCTATAATAAAGGAAGAAGTCCTTGCATATGTT
GTACAGCTACCTATCTATGGTGTAATTGATACACCTTGCTGGAAATTACACACATCACCT
CTGTGCACCACCAACATCAAAGAAGGATCAAATATTTGTTTAACAAGGACTGATAGAGGA
TGGTATTGTGATAATGCAGGATCAGTATCCTTCTTTCCACAAGCTGACACTTGTAAAGTA
CAGTCCAATCGAGTATTTTGTGACACTATGAACAGTTTGACATTACCAAGTGAAGTCAGC
CTTTGTAACACTGACATATTCAATCCCAAGTATGACTGCAAAATTATGACATCAAAAACA
GACATAAGCAGCTCAGTAATCACTTCTCTAGGAGCTATAGTGTCATGCTATGGTAAGACT
AAATGTACTGCATCCAACAAAAATCGTGGAATTATAAAGACATTTTCTAATGGCTGTGAT
TATGTGTCAAACAAAGGAGTAGATACTGTATCAGTGGGCAACACTTTATATTATGTCAAC
AAGCTGGAAGGCAAAAACCTTTATGTAAAAGGGGAACCTATAATAAATTACTATGACCCT
CTAGTGTTTCCTTCTGATGAGTTTGATGCATCAATATCTCAAGTCAATGAAAAAATTAAT
CAAAGTTTAGCTTTTATTCGTAGATCCGATGAATTATTACATAATGTAAATACTGGAAAA
TCTACTACAAATATTATGATAACTGCAATTATTATAGTAATCATTGTAGTATTGTTATCA
TTAATAGCTATTGGTTTACTGTTGTATTGCAAAGCCAAAAACACACCAGTTACATTAAGC
AAAGACCAACTAAGTGGAATCAATAATATTGCATTCAGCAAATAG
>JHRSV157
ATGGAGTTGCTGATCCATAGATCAAGTGCAATCTTCCTAACTCTTGCTATTAATGCATTG
TACCTTACCTCAAGTCAGAACATAACTGAGGAGTTTTACCAATCAACATGTAGTGCAGTT
AGCAGAGGTTACTTGAGTGCTTTAAGAACAGGTTGGTATACCAGTGTCATAACAATAGAA
TTAAGTAATATAAAAGAAACCAAATGCAATGGAACTGACACTAAAGTTAAACTTATAAAA
CAAGAATTAGATAAGTATAAGAATGCAGTAACTGAATTACAGTTACTTATGCAAAACACA
CCAGCTGTCAACAACCGGGCCAGAAGAGAAGCACCACAGTATATGAACTATACAATCAAT
ACCACTAAAAACCTAAATGTATCAATAAGCAAGAAGAGGAAACGAAGATTTCTGGGCTTC
TTGTTAGGTGTAGGATCTGCAATAGCAAGTGGTATAGCTGTATCCAAAGTTCTACACCTT
GAAGGAGAAGTGAACAAGATCAAAAATGCTTTGCAGCTAACGAACAAAGCTGTAGTCAGT
CTATCAAATGGGGTCAGTGTTTTAACCAACAGAGTGTTAGATCTCAAGAATTATATAAAC
AACCAATTATTACCTATGGTAAATCGACAGAATTGTCGCATATCCAACATTGAGACAGTT
ATAGAATTCCAGCAGAAGAACAGCAGATTGTTGGAAATCACCAGAGAATTTAGTGTCAAT
GCAGGTGTAACGACACCTTTAAGCACTTACATGTTAACAAACAGTGAGTTACTATCATTA
ATCAATGATATGCCTATAACAAATGATCAGAAAAAATTAATGTCAAGCAATGTTCAGATA
GTAAGGCAACAAAGTTATTCTATCATGTCTATAATAAAGGAAGAAGTCCTTGCATATGTT
GTACAGCTACCTATCTATGGTGTAATTGATACACCTTGTTGGAAATTACACACATCACCT
CTTTGCACCACCAACATCAAAGAAGGATCAAATATTTGTTTAACAAGGACTGATAGAGGA
TGGTATTGTGATAATGCAGGATCAGTATCCTTCTTTCCACAAGCTGACACTTGTAAAGTA
CAGTCCAATCGAGTATTTTGTGACACTATGAACAGTTTGACATTACCAAGTGAAGTCAGC
CTTTGTAACACTGACATATTCAATCCCAAGTATGACTGCAAAATTATGACATCAAAAACA
GACATAAGCAGCTCAGTAATCACTTCTCTAGGAGCTATAGTGTCATGCTATGGTAAGACT
AAATGTACTGCATCCAACAAAAATCGTGGAATTATAAAGACATTTTCTAATGGCTGTGAT
TATGTGTCAAACAAAGGAGTAGATACTGTATCAGTGGGCAACACTTTATATTATGTCAAC
AAGCTGGAAGGCAAAAACCTTTATGTAAAAGGGGAACCTATAATAAATTACTATGACCCT
CTAGTGTTTCCTTCTGATGAGTTTGATGCATCAATATCTCAAGTCAATGAAAAAATTAAT
CAAAGTTTAGCTTTTATTCGTAGATCCGATGAATTATTACATAATGTAAATACTGGAAAA
TCTACTACAAATATTATGATAACTGCAATTATTATAGTAATCATTGTAGTATTGTTATCA
TTAATAGCTATTGGTTTACTGTTGTATTGCAAAGCCAAAAACACACCAGTTACATTAAGC
AAAGACCAACTAAGTGGAATCAATAATATTGCATTCAGCAAATAG
>JHRSV155
ATGGAGTTGCTGATCCATAGATCAAGTGCAATCTTCCTAACTCTTGCTATTAATGCATTG
TACCTTACCTCAAGTCAGAACATAACTGAGGAGTTTTACCAATCAACATGTAGTGCAGTT
AGCAGAGGTTACTTGAGTGCTTTAAGAACAGGTTGGTATACCAGTGTCATAACAATAGAA
TTAAGTAATATAAAAGAAACCAAATGCAATGGAACTGACACTAAAGTTAAACTTATAAAA
CAAGAATTAGATAAGTATAAGAATGCAGTAACTGAATTACAGTTACTTATGCAAAACACA
CCAGCTGTCAACAACCGGGCCAGAAGAGAAGCACCACAGTATATGAACTATACAATCAAT
ACCACTAAAAACCTAAATGTATCAATAAGCAAGAAGAGGAAACGAAGATTTCTGGGCTTC
TTGTTAGGTGTAGGATCTGCAATAGCAAGTGGTATAGCTGTATCCAAAGTTCTACACCTT
GAAGGAGAAGTGAACAAGATCAAAAATGCTTTGCAGCTAACGAACAAAGCTGTAGTCAGT
CTATCAAATGGGGTCAGTGTTTTAACCAACAGAGTGTTAGATCTCAAGAATTATATAAAC
AACCAATTATTACCTATGGTAAATCGACAGAATTGTCGCATATCCAACATTGAGACAGTT
ATAGAATTCCAGCAGAAGAACAGCAGATTGTTGGAAATCACCAGAGAATTTAGTGTCAAT
GCAGGTGTAACGACACCTTTAAGCACTTACATGTTAACAAACAGTGAGTTACTATCATTA
ATCAATGATATGCCTATAACAAATGATCAGAAAAAATTAATGTCAAGCAATGTTCAGATA
GTAAGGCAACAAAGTTATTCTATCATGTCTATAATAAAGGAAGAAGTCCTTGCATATGTT
GTACAGCTACCTATCTATGGTGTAATTGATACACCTTGCTGGAAATTACACACATCACCT
CTTTGCACTACCAACATCAAAGAAGGATCAAATATTTGTTTAACAAGGACTGATAGAGGA
TGGTATTGTGATAATGCAGGATCAGTATCCTTCTTTCCACAAGCTGACACTTGTAAAGTA
CAGTCCAATCGAGTATTTTGTGACACTATGAACAGTTTGACATTACCAAGTGAAGTCAGC
CTTTGTAACACTGACATATTCAATCCCAAGTATGACTGCAAAATTATGACATCAAAAACA
GACATAAGCAGCTCAGTAATCACTTCTCTAGGAGCTATAGTGTCATGCTATGGTAAGACT
AAATGTACTGCATCCAACAAAAATCGTGGAATTATAAAGACATTTTCTAATGGCTGTGAT
TATGTGTCAAACAAAGGAGTAGATACTGTATCAGTGGGCAACACTTTATATTATGTCAAC
AAGCTGGAAGGCAAAAACCTTTATGTAAAAGGGGAACCTATAATAAATTACTATGACCCT
CTAGTGTTTCCTTCTGATGAGTTTGATGCATCAATATCTCAAGTCAATGAAAAAATTAAT
CAAAGTTTAGCTTTTATTCGTAGATCCGATGAATTATTACATAATGTAAATACTGGAAAA
TCTACTACAAATATTATGATAACTGCAATTATTATAGTAATCATTGTAGTATTGTTATCA
TTAATAGCTATTGGTTTACTGTTGTATTGCAAAGCCAAAAACACACCAGTTACATTAAGC
AAAGACCAACTAAGTGGAATCAATAATATTGCATTCAGCAAATAG
>JHRSV156
ATGGAGTTGCTGATCCATAGATCAAGTGCAATCATCCTAACTCTTGCTATTAATGCATTG
TACCTTACCTCAAGTCAGAACATAACTGAGGAGTTTTACCAATCAACATGTAGTGCAGTT
AGCAGAGGTTACTTGAGTGCTTTAAGAACAGGTTGGTATACCAGTGTCATAACAATAGAA
TTAAGTAATATAAAAGAAACCAAATGCAATGGAACTGACACTAAAGTTAAACTTATAAAA
CAAGAATTAGATAAGTATAAGAATGCAGTAACTGAATTACAGTTACTTATGCAAAACACA
CCAGCTGTCAACAACCGGGCCAGAAGAGAAGCACCACAGTATATGAACTATACAATCAAT
ACCACTAAAAACCTAAATGTATCAATAAGCAAGAAGAGGAAACGAAGATTTCTGGGCTTC
TTGTTAGGTGTAGGATCTGCAATAGCAAGTGGTATAGCTGTATCCAAAGTTCTACACCTT
GAAGGAGAAGTGAACAAGATCAAAAATGCTTTGCAGCTTACGAACAAAGCTGTAGTCAGT
CTATCAAATGGGGTCAGTGTTTTAACCAACAGAGTGTTAGATCTCAAGAATTATATAAAC
AACCAATTATTACCTATGGTAAATCGACAGAATTGTCGCATATCCAACATTGAGACAGTT
ATAGAATTCCAGCAGAAGAACAGCAGATTGTTGGAAATCACCAGAGAATTTAGTGTCAAT
GCAGGTGTAACGACACCTTTAAGCACTTACATGTTAACAAACAGTGAGTTACTATCATTA
ATCAATGATATGCCTATAACAAATGATCAGAAAAAATTAATGTCAAGCAATGTTCAGATA
GTAAGGCAACAAAGTTATTCTATCATGTCTATAATAAAGGAAGAAGTCCTTGCATATGTT
GTACAGCTACCTATCTATGGTGTAATTGATACACCTTGCTGGAAATTACACACATCACCT
CTGTGCACCACCAACATCAAAGAAGGATCAAATATTTGTTTAACAAGGACTGATAGAGGA
TGGTATTGTGATAATGCAGGATCAGTATCCTTCTTTCCACAAGCTGACACTTGTAAAGTA
CAGTCCAATCGAGTATTTTGTGACACTATGAACAGTTTGACATTACCAAGTGAAGTCAGC
CTTTGTAACACTGACATATTCAATCCCAAGTATGACTGCAAAATTATGACATCAAAAACA
GACATAAGCAGCTCAGTAATCACTTCTCTAGGAGCTATAGTGTCATGCTATGGTAAGACT
AAATGTACTGCATCCAACAAAAATCGTGGAATTATAAAGACATTTTCTAATGGCTGTGAT
TATGTGTCAAACAAAGGAGTAGATACTGTATCAGTGGGCAACACTTTATATTATGTCAAC
AAGCTGGAAGGCAAAAACCTTTATGTAAAAGGGGAACCTATAATAAATTACTATGACCCT
CTAGTGTTTCCTTCTGATGAGTTTGATGCATCAATATCTCAAGTCAATGAAAAAATTAAT
CAAAGTTTAGCTTTTATTCGTAGATCCGATGAATTATTACATAATGTAAATACTGGAAAA
TCTACTACAAATATTATGATAACTGCAATTATTATAGTAATCATTGTAGTATTGTTATCA
TTAATAGCTATTGGTTTACTGTTGTATTGCAAAGCCAAAAACACACCAGTTACATTAAGC
AAAGACCAACTAAGTGGAATCAATAATATTGCATTCAGCAAATAG
>JHRSV158
ATGGAGTTGCTGATCCATAGATCAAGTGCAATCTTCCTAACTCTTGCTATTAATGCATTG
TACCTTACCTCAAGTCAGAACATAACTGAGGAGTTTTACCAATCAACATGTAGTGCAGTT
AGCAGAGGTTACTTGAGTGCTTTAAGAACAGGTTGGTATACCAGTGTCATAACAATAGAA
TTAAGTAATATAAAAGAAACCAAATGCAATGGAACTGACACTAAAGTTAAACTTATAAAA
CAAGAATTAGATAAGTATAAGAATGCAGTAACTGAATTACAGTTACTTATGCAAAACACA
CCAGCTGTCAACAACCGGGCCAGAAGAGAAGCACCACAGTATATGAACTATACAATCAAT
ACCACTAAAAACCTAAATGTATCAATAAGCAAGAAGAGGAAACGAAGATTTCTGGGCTTC
TTGTTAGGTGTAGGATCTGCAATAGCAAGCGGTATAGCTGTATCCAAAGTTCTACACCTT
GAAGGAGAAGTGAACAAGATCAAAAATGCTTTGCAGCTTACGAACAAAGCTGTAGTCAGT
CTATCAAATGGGGTCAGTGTTTTAACCAACAAAGTGTTAGATCTCAAGAATTATATAAAC
AACCAATTATTACCTATGGTAAATCGACAGAATTGTCGCATATCCAACATTGAGACAGTT
ATAGAATTCCAGCAGAAGAACAGCAGATTGTTGGAAATCACCAGAGAATTTAGTGTCAAT
GCAGGTGTAACGACACCTTTAAGCACTTACATGTTAACAAACAGTGAGTTACTATCATTA
ATCAATGATATGCCTATAACAAATGATCAGAAAAAATTAATGTCAAGCAATGTTCAGATA
GTAAGGCAACAAAGTTATTCTATCATGTCTATAATAAAGGAAGAAGTCCTTGCATATGTT
GTACAGCTACCTATCTATGGTGTAATTGATACACCTTGCTGGAAATTACACACATCACCT
CTGTGCACCACCAACATCAAAGAAGGATCAAATATTTGTTTAACAAGGACTGATAGAGGA
TGGTATTGTGATAATGCAGGATCAGTATCCTTCTTTCCACAAGCTGACACTTGTAAAGTA
CAGTCCAATCGAGTATTTTGTGACACTATGAACAGTTTGACATTACCAAGTGAAGTCAGC
CTTTGTAACACTGACATATTCAATCCCAAGTATGACTGCAAAATTATGACATCAAAAACA
GACATAAGCAGCTCAGTAATCACTTCTCTAGGAGCTATAGTGTCATGCTATGGTAAGACT
AAATGTACTGCATCCAACAAAAATCGTGGAATTATAAAGACATTTTCTAATGGCTGTGAT
TATGTGTCAAACAAAGGAGTAGATACTGTATCAGTGGGCAACACTTTATATTATGTCAAC
AAGCTGGAAGGCAAAAACCTTTATGTAAAAGGGGAACCTATAATAAATTACTATGACCCT
CTAGTGTTTCCTTCTGATGAGTTTGATGCATCAATATCTCAAGTCAATGAAAAAATTAAT
CAAAGTTTAGCTTTTATTCGTAGATCCGATGAATTATTACATAATGTAAATACTGGAAAA
TCTACTACAAATATTATGATAACTGCAATTATTATAGTAATCATTGTAGTATTGTTATCA
TTAATAGCTATTGGTTTACTGTTGTATTGCAAAGCCAAAAACACACCAGTTACATTAAGC
AAAGACCAACTAAGTGGAATCAATAATATTGCATTCAGCAAATAG
>JHRSV160
ATGGAGTTGCTGATCCATAGATCAAGTGCAATCTTCCTAACTCTTGCTATTAATGCATTG
TACCTTACCTCAAGTCAGAACATAACTGAGGAGTTTTACCAATCAACATGTAGTGCAGTT
AGCAGAGGTTACTTGAGTGCTTTAAGAACAGGTTGGTATACCAGTGTCATAACAATAGAA
TTAAGTAATATAAAAGAAACCAAATGCAATGGAACTGACACTAAAGTTAAACTTATAAAA
CAAGAATTAGATAAGTATAAGAATGCAGTAACTGAATTACAGTTACTTATGCAAAACACA
CCAGCTGTCAACAACCGGGCCAGAAGAGAAGCACCACAGCATATGAACTATACAATCAAT
ACCACTAAAAACCTAAATGTATCAATAAGCAAGAAGAGGAAACGAAGATTTCTGGGCTTC
TTGTTAGGTGTAGGATCTGCAATAGCAAGTGGTATAGCTGTATCCAAAGTTCTACACCTT
GAAGGAGAAGTGAACAAGATCAAAAATGCTTTGCAGCTTACGAACAAAGCTGTAGTCAGT
CTATCAAATGGGGTCAGTGTTTTAACCAACAGAGTGTTAGATCTCAAGAATTATATAAAC
AACCAATTATTACCTATGGTAAATCGACAGAATTGTCGCATATCCAACATTGAGACAGTT
ATAGAATTCCAGCAGAAGAACAGCAGATTGTTGGAAATCACCAGAGAATTTAGTGTCAAT
GCAGGTGTAACGACACCTTTAAGCACTTACATGTTAACAAACAGTGAGTTACTATCATTA
ATCAATGATATGCCTATAACAAATGATCAGAAAAAATTAATGTCAAGCAATGTTCAGATA
GTAAGGCAACAAAGTTATTCTATCATGTCTATAATAAAGGAAGAAGTCCTTGCATATGTT
GTACAGCTACCTATCTATGGTGTAATTGATACACCTTGCTGGAAATTACACACATCACCT
CTTTGCACCACCAACATCAAAGAAGGATCAAATATTTGTTTAACAAGGACTGATAGAGGA
TGGTATTGTGATAATGCAGGATCAGTATCCTTCTTTCCACAAGCTGACACTTGTAAAGTA
CAGTCCAATCGAGTATTTTGTGACACTATGAACAGTTTGACATTACCAAGTGAAGTCAGC
CTTTGTAACACTGACATATTCAATCCCAAGTATGACTGCAAAATTATGACATCAAAAACA
GACATAAGCAGCTCAGTAATCACTTCTCTAGGAGCTATAGTGTCATGCTATGGTAAGACT
AAATGTACTGCATCCAACAAAAATCGTGGAATTATAAAGACATTTTCTAATGGCTGTGAT
TATGTGTCAAACAAAGGAGTAGATACTGTATCAGTGGGCAACACTTTATATTATGTCAAC
AAGCTGGAAGGCAAAAACTTTTATGTAAAAGGGGAACCTATAATAAATTACTATGACCCT
CTAGTGTTTCCTTCTGATGAGTTTGATGCATCAATATCTCAAGTCAATGAAAAAATTAAT
CAAAGTTTAGCTTTTATCCGTAGATCCGATGAATTATTACATAATGTAAATACTGGAAAA
TCTACTACAAATATTATGATAACTGCAATTATTATAGTAATCATTGTAGTATTGTTATCA
TTAATAGCTATTGGTTTACTGTTGTATTGCAAAGCCAAAAACACACCAGTTACATTAAGC
AAAGACCAACTAAGTGGAATCAATAATATTGCATTCAGCAAATAG
>JHRSV161
ATGGAGTTGCTGATCCATAGATCAAGTGCAATCTTCCTAACTCTTGCTATTAATGCATTG
TACCTTACCTCAAGTCAGAACATAACTGAGGAGTTTTACCAATCAACATGTAGTGCAGTT
AGCAGAGGTTACTTGAGTGCTTTAAGAACAGGTTGGTATACCAGTGTCATAACAATAGAA
TTAAGTAATATAAAAGAAACCAAATGCAATGGAACTGACACTAAAGTTAAACTTATAAAA
CAAGAATTAGATAAGTATAAGAATGCAGTAACTGAATTACAGTTACTTATGCAAAACACA
CCAGCTGTCAACAACCGGGCCAGAAGAGAAGCACCACAGTATATGAACTATACAATCAAT
ACCACTAAAAACCTAAATGTATCAATAAGCAAGAAGAGGAAACGAAGATTTCTGGGCTTC
TTGTTAGGTGTAGGATCTGCAATAGCAAGTGGTATAGCTGTATCCAAAGTTCTACACCTT
GAAGGAGAAGTGAACAAGATCAAAAATGCTTTGCAGCTTACGAACAAAGCTGTAGTCAGT
CTATCAAATGGGGTCAGTGTTTTAACCAACAGAGTGTTAGATCTCAAGAATTATATAAAC
AACCAATTATTACCTATGGTAAATCGACAGAATTGTCGCATATCCAACATTGAGACAGTT
ATAGAATTCCAGCAGAAGAACAGCAGATTGTTGGAAATCACCAGAGAATTTAGTGTCAAT
GCAGGTGTAACGACACCTTTAAGCACTTACATGTTAACAAACAGTGAGTTACTATCATTA
ATCAATGATATGCCTATAACAAATGATCAGAAAAAATTAATGTCAAGCAATGTTCAGATA
GTAAGGCAACAAAGTTATTCTATCATGTCTATAATAAAGGAAGAAGTCCTTGCATATGTT
GTACAGCTACCTATCTATGGTGTAATTGATACACCTTGCTGGAAATTACACACATCACCT
CTGTGCACCACCAACATCAAAGAAGGATCAAATATTTGTTTAACAAGGACTGATAGAGGA
TGGTATTGTGATAATGCAGGATCAGTATCCTTCTTTCCACAAGCTGACACTTGTAAAGTA
CAGTCCAATCGAGTATTTTGTGACACTATGAACAGTTTGACATTACCAAGTGAAGTCAGC
CTTTGTAACACTGACATATTCAATCCCAAGTATGACTGCAAAATTATGACATCAAAAACA
GACATAAGCAGCTCAGTAATCACTTCTCTAGGAGCTATAGTGTCATGCTATGGTAAGACT
AAATGTACTGCATCCAACAAAAATCGTGGAATTATAAAGACATTTTCTAATGGCTGTGAT
TATGTGTCAAACAAAGGAGTAGATACTGTATCAGTGGGCAACACTTTATATTATGTCAAC
AAGCTGGAAGGCAAAAACCTTTATGTAAAAGGGGAACCTATAATAAATTACTATGACCCT
CTAGTGTTTCCTTCTGATGAGTTTGATGCATCAATATCTCAAGTCAATGAAAAAATTAAT
CAAAGTTTAGCTTTTATTCGTAGATCCGATGAATTATTACATAATGTAAATACTGGAAAA
TCTACTACAAATATTATGATAACTGCAATTATTATAGTAATCATTGTAGTATTGTTATCA
TTAATAGCTATTGGTTTACTGTTGTATTGCAAAGCCAAAAACACACCAGTTACATTAAGC
AAAGACCAACTAAGTGGAATCAATAATATTGCATTCAGCAAATAG
>JHRSV159
ATGGAGTTGCTGATCCATAGATCAAGTGCAATCATCCTAACTCTTGCTATTAATGCATTG
TACCTTACCTCAAGTCAGAACATAACTGAGGAGTTTTACCAATCAACATGTAGTGCAGTT
AGCAGAGGTTACTTGAGTGCTTTAAGAACAGGTTGGTACACCAGTGTCATAACAATAGAA
TTAAGTAATATAAAAGAAACCAAATGCAATGGAACTGACACTAAAGTTAAACTTATAAAA
CAAGAATTAGATAAGTATAAGAATGCAGTAACTGAATTACAGTTACTTATGCAAAACACA
CCAGCTGTCAACAACCGGGCCAGAAGAGAAGCACCACAGTATATGAACTATACAATCAAT
ACCACTAAAAACCTAAATGTATCAATAAGCAAGAAGAGGAAACGAAGATTTCTGGGCTTC
TTGTTAGGTGTAGGATCTGCAATAGCAAGTGGTATAGCTGTATCCAAAGTTCTACACCTT
GAAGGAGAAGTGAACAAGATCAAAAATGCTTTGCAGCTTACGAACAAAGCTGTAGTCAGT
CTATCAAATGGGGTCAGTGTTTTAACCAACAGAGTGTTAGATCTCAAGAATTATATAAAC
AACCAATTATTACCTATGGTAAATCGACAGAATTGTCGCATATCCAACATTGAGACAGTT
ATAGAATTCCAGCAGAAGAACAGCAGATTGTTGGAAATCACCAGAGAATTTAGTGTCAAT
GCAGGTGTAACGACACCTTTAAGCACTTACATGTTAACAAACAGTGAGTTACTATCATTA
ATCAATGATATGCCTATAACAAATGATCAGAAAAAATTAATGTCAAGCAATGTTCAGATA
GTAAGGCAACAAAGTTATTCTATCATGTCTATAATAAAGGAAGAAGTCCTTGCATATGTT
GTACAGCTACCTATCTATGGTGTAATTGATACACCTTGCTGGAAATTACACACATCACCT
CTGTGCACCACTAACATCAAAGAAGGATCAAATATTTGTTTAACAAGGACTGATAGAGGA
TGGTATTGTGATAATGCAGGATCAGTATCCTTCTTTCCACAAGCTGACACTTGTAAAGTA
CAGTCCAATCGAGTATTTTGTGACACTATGAACAGTTTGACATTACCAAGTGAAGTCAGC
CTTTGTAACACTGACATATTCAATCCCAAGTATGACTGCAAAATTATGACATCAAAAACA
GACATAAGCAGCTCAGTAATCACTTCTCTAGGAGCTATAGTGTCATGCTATGGTAAGACT
AAATGTACTGCATCCAACAAAAATCGTGGAATTATAAAGACATTTTCTAATGGCTGTGAT
TATGTGTCAAACAAAGGAGTAGATACTGTATCAGTGGGCAACACTTTATATTATGTCAAC
AAGCTGGAAGGCAAAAACCTTTATGTAAAAGGGGAACCTATAATAAATTACTATGACCCT
CTAGTGTTTCCTTCTGATGAGTTTGATGCATCAATATCTCAAGTCAATGAAAAAATTAAT
CAAAGTTTAGCTTTTATTCGTAGATCCGATGAATTATTACATAATGTAAATACTGGAAAA
TCTACTACAAATATTATGATAACTGCAATTATTATAGTAATCATTGTAGTATTGTTATCA
TTAATAGCTATTGGTTTACTGTTGTATTGCAAAGCCAAAAACACACCAGTTACATTAAGC
AAAGACCAACTAAGTGGAATCAATAATATTGCATTCAGCAAATAG
>JHRSV162
ATGGAGTTGCTGATCCATAGATCAAGTGCAATCTTCCTAACTCTTGCTATTAATGCATTG
TACCTTACCTCAAGTCAGAACATAACTGAGGAGTTTTACCAATCAACATGTAGTGCAGTT
AGCAGAGGTTACTTGAGTGCTTTAAGAACAGGTTGGTATACCAGTGTCATAACAATAGAA
TTAAGTAATATAAAAGAAACCAAATGCAATGGAACTGACACTAAAGTTAAACTTATAAAG
CAAGAATTAGATAAGTATAAGAATGCAGTAACTGAATTACAGTTACTTATGCAAAACACA
CCAGCTGTCAACAACCGGGCCAGAAGAGAAGCACCACAGTATATGAACTATACAATCAAT
ACCACTAAAAACCTAAATGTATCAATAAGCAAGAAGAGGAAACGAAGATTTCTGGGCTTC
TTGTTAGGTGTAGGATCTGCAATAGCAAGTGGTATAGCTGTATCCAAAGTTCTACACCTT
GAAGGAGAAGTGAACAAGATCAAAAATGCTTTGCAGCTTACGAACAAAGCTGTAGTCAGT
CTATCAAATGGGGTCAGTGTTTTAACCAACAGAGTGTTAGATCTCAAGAATTATATAAAC
AACCAATTATTACCTATGGTAAATCGACAGAATTGTCGCATATCCAACATTGAGACAGTT
ATAGAATTCCAGCAGAAGAACAGCAGATTGTTGGAAATCACCAGAGAATTTAGTGTCAAT
GCAGGTGTAACGACACCTTTAAGCACTTACATGTTAACAAACAGTGAGTTACTATCATTA
ATCAATGATATGCCTATAACAAATGATCAGAAAAAATTAATGTCAAGCAATGTTCAGATA
GTAAGGCAACAAAGTTATTCTATCATGTCTATAATAAAGGAAGAAGTCCTTGCATATGTT
GTACAGCTACCTATCTATGGTGTAATTGATACACCTTGCTGGAAATTACACACATCACCT
CTGTGCACCACCAACATCAAAGAAGGATCAAATATTTGTTTAACAAGGACTGATAGAGGA
TGGTATTGTGATAATGCAGGATCAGTATCCTTCTTTCCACAAGCTGACACTTGTAAAGTA
CAGTCCAATCGAGTATTTTGTGACACTATGAACAGTTTGACATTACCAAGTGAAGTCAGC
CTTTGTAACACTGATATATTCAATCCCAAGTATGACTGCAAAATTATGACATCAAAAACA
GACATAAGCAGCTCAGTAATCACTTCTCTAGGAGCTATAGTGTCATGCTATGGTAAGACT
AAATGTACTGCATCCAACAAAAATCGTGGAATTATAAAGACATTTTCTAATGGCTGTGAT
TATGTGTCAAACAAAGGAGTAGATACTGTATCAGTGGGCAACACTTTATATTATGTCAAC
AAGCTGGAAGGCAAAAACCTTTATGTAAAAGGGGAACCTATAATAAATTACTATGACCCT
CTAGTATTTCCTTCTGATGAGTTTGATGCATCAATATCTCAAGTCAATGAAAAAATTAAT
CAAAGCTTAGCTTTTATTCGTAGATCCGATGAATTATTACATAATGTAAATACTGGAAAA
TCTACTACAAATATTATGATAACTGCAATTATTATAGTAATCATTGTAGTATTGTTATCA
TTAATAGCTATTGGTTTACTGTTGTATTGCAAAGCCAAAAACACACCAGTTACATTAAGC
AAAGACCAACTAAGTGGAATCAATAATATTGCATTCAGCAAATAG
>JHRSV166
ATGGAGTTGCTGATCCATAGATCAAGTGCAATCTTCCTAACTCTTGCTATTAATGCATTG
TACCTTACCTCAAGTCAGAACATAACTGAGGAGTTTTACCAATCAACATGTAGTGCAGTT
AGCAGAGGTTACTTGAGTGCTTTAAGAACAGGTTGGTATACCAGTGTCATAACAATAGAA
TTAAGTAATATAAAAGAAACCAAATGCAATGGAACTGACACTAAAGTTAAACTTATAAAA
CAAGAATTAGATAAGTATAAGAATGCAGTAACTGAATTACAGTTACTTATGCAAAACACA
CCAGCTGTCAACAACCGGGCCAGAAGAGAAGCACCACAGTATATGAACTATACAATCAAT
ACCACTAAAAACCTAAATGTATCAATAAGCAAGAAGAGGAAACGAAGATTTCTGGGCTTC
TTGTTAGGTGTAGGATCTGCAATAGCAAGTGGTATAGCTGTATCCAAAGTTCTACACCTT
GAAGGAGAAGTGAACAAGATCAAAAATGCTCTGCAGCTAACGAACAAAGCTGTAGTCAGT
CTATCAAATGGGGTCAGTGTTTTAACCAACAGAGTGTTAGATCTCAAGAATTATATAAAC
AACCAATTATTACCTATGGTAAATCGACAGAATTGTCGCATATCCAACATTGAGACAGTT
ATAGAATTCCAGCAGAAGAACAGCAGATTGTTGGAAATCACCAGAGAATTTAGTGTCAAT
GCAGGTGTAACGACACCTTTAAGCACTTACATGTTAACAAACAGTGAGTTACTATCATTA
ATCAATGATATGCCTATAACAAATGATCAGAAAAAATTAATGTCAAGCAATGTTCAGATA
GTAAGGCAACAAAGTTATTCTATCATGTCTATAATAAAGGAAGAAGTCCTTGCATATGTT
GTACAGCTACCTATCTATGGTGTAATTGATACACCTTGCTGGAAATTACACACATCACCT
CTTTGCACCACCAACATCAAAGAAGGATCAAATATTTGTTTAACAAGGACTGATAGAGGA
TGGTATTGTGATAATGCAGGATCAGTATCCTTCTTTCCACAAGCTGACACTTGTAAAGTA
CAGTCCAATCGAGTATTTTGTGACACTATGAACAGTTTGACATTACCAAGTGAAGTCAGC
CTTTGTAACACTGACATATTCAATCCCAAGTATGACTGCAAAATTATGACATCAAAAACA
GACATAAGCAGCTCAGTAATCACTTCTCTAGGAGCTATAGTGTCATGCTATGGTAAGACT
AAATGTACTGCATCCAACAAAAATCGTGGAATTATAAAGACATTTTCTAATGGCTGTGAT
TATGTGTCAAACAAAGGAGTAGATACTGTATCAGTGGGCAACACTTTATATTATGTCAAC
AAGCTGGAAGGCAAAAACCTTTATGTAAAAGGGGAACCTATAATAAATTACTATGACCCT
CTAGTGTTTCCTTCTGATGAGTTTGATGCATCAATATCTCAAGTCAATGAAAAAATTAAT
CAAAGTTTAGCTTTTATTCGTAGATCCGATGAATTATTACATAATGTAAATACTGGAAAA
TCTACTACAAATATTATGATAACTGCAATTATTATAGTAATCATTGTAGTATTGTTATCA
TTAATAGCTATTGGTTTACTGTTGTATTGCAAAGCCAAAAACACACCAGTTACATTAAGC
AAAGACCAACTAAGTGGAATCAATAATATTGCATTCAGCAAATAG
>JHRSV167
ATGGAGTTGCTGATCCATAGATCAAGTGCAATCTTCCTAACTCTTGCTATTAATGCATTG
TACCTTACCTCAAGTCAGAACATAACTGAGGAGTTTTACCAATCAACATGTAGTGCAGTT
AGCAGAGGTTACTTGAGTGCTTTAAGAACAGGTTGGTATACCAGTGTCATAACAATAGAA
TTAAGTAATATAAAAGAAACCAAATGCAATGGAACTGACACTAAAGTTAAACTTATAAAA
CAAGAATTAGATAAGTATAAGAATGCAGTAACTGAATTACAGTTACTCATGCAAAACACA
CCAGCTGTCAACAACCGGGCCAGAAGAGAAGCACCACAGTATATGAACCATACAATCAAT
ACCACCAAAAACCTAAATGTATCAATAAGCAAGAAGAGGAAACGAAGATTTCTGGGCTTC
TTGTTAGGTGTAGGATCTGCAATAGCAAGTGGTATAGCTGTATCCAAAGTTCTACACCTT
GAAGGAGAAGTGAACAAGATCAAAAATGCTTTGCAGCTAACGAACAAAGCTGTAGTCAGT
CTATCAAATGGGGTCAGTGTTTTAACCAACAGAGTGTTAGATCTCAAGAATTATATAAAC
AACCAATTATTACCTATGGTAAATCGACAGAATTGTCGCATATCCAACATTGAGACAGTT
ATAGAATTCCAGCAGAAGAACAGCAGATTGTTGGAAATCACCAGAGAATTTAGTGTCAAT
GCGGGTGTAACGACACCTTTAAGCACTTACATGTTAACAAACAGTGAGTTACTATCATTA
ATCAATGATATGCCTATAACAAATGATCAGAAAAAATTAATGTCAAGCAATGTTCAGATA
GTAAGGCAACAAAGTTATTCTATCATGTCTATAATAAAGGAAGAAGTCCTTGCATATGTT
GTACAGCTACCTATCTATGGTGTAATTGATACACCTTGCTGGAAATTACACACATCACCT
CTTTGCACCACCAACATCAAAGAAGGATCAAATATTTGTTTAACAAGGACTGATAGAGGA
TGGTATTGTGATAATGCAGGATCAGTATCCTTCTTTCCACAAGCTGACACTTGTAAAGTA
CAGTCCAATCGAGTATTTTGTGACACTATGAACAGTTTGACATTACCAAGTGAAGTCAGC
CTTTGTAACACTGACATATTCAATCCCAAGTATGACTGCAAAATTATGACATCAAAAACA
GACATAAGCAGCTCAGTAATCACTTCTCTAGGAGCTATAGTGTCATGCTATGGTAAGACT
AAATGTACTGCATCCAACAAAAATCGTGGAATTATAAAGACATTTTCTAATGGCTGTGAT
TATGTGTCAAACAAAGGAGTAGATACTGTATCAGTGGGCAACACTTTATATTATGTCAAC
AAGCTGGAAGGCAAAAACCTTTATGTAAAAGGGGAACCTATAATAAATTACTATGACCCT
CTAGTGTTTCCTTCTGATGAGTTTGATGCATCAATATCTCAAGTCAATGAAAAAATTAAT
CAAAGTTTAGCTTTTATTCGTAGATCCGATGAATTATTACATAATGTAAATACTGGAAAA
TCTACTACAAATATTATGATAACTGCAATTATTATAGTAATCATTGTAGTATTGTTATCA
TTAATAGCTATTGGTTTACTGTTGTATTGCAAAGCCAAAAACACACCAGTTACATTAAGC
AAAGACCAACTAAGTGGAATCAATAATATTGCATTCAGCAAATAG
>JHRSV165
ATGGAGTTGCTGATCCATAGATCAAGTGCAATCTTCCTAATTCTTGCTATTAATGCATTG
TACCTTACCTCAAGTCAGAACATAACTGAGGAGTTTTACCAATCAACATGTAGTGCAGTT
AGCAGAGGTTACTTGAGTGCTTTAAGAACAGGTTGGTACACCAGTGTCATAACAATAGAA
TTAAGTAATATAAAAGAAACCAAATGCAATGGAACTGACACTAAAGTTAAACTTATAAAA
CAAGAATTAGATAAGTATAAGAATGCAGTAACTGAATTACAGTTACTTATGCAAAACACA
CCAGCTGTCAACAACCGGGCCAGAAGAGAAGCACCACAGTATATGAACTATACAATCAAT
ACCACTAAAAACCTAAATGTATCAATAAGCAAGAAGAGGAAACGAAGATTTCTGGGCTTC
TTGTTAGGTGTAGGATCTGCAATAGCAAGTGGTATAGCTGTATCCAAAGTTCTACACCTT
GAAGGAGAAGTGAACAAGATCAAAAATGCTTTGCAGCTTACGAACAAAGCTGTAGTCAGT
CTATCAAATGGGGTCAGTGTTTTAACCAACAGAGTGTTAGATCTCAAGAATTATATAAAC
AACCAATTATTACCTATGGTAAATCGACAGAATTGTCGCATATCCAACATTGAGACAGTT
ATAGAATTCCAGCAGAAGAACAGCAGATTGTTGGAAATCACCAGAGAATTTAGTGTCAAT
GCAGGTGTAACAACACCTTTAAGCACTTACATGTTAACAAACAGTGAGTTACTATCATTA
ATCAATGATATGCCTATAACAAATGATCAGAAAAAATTAATGTCAAGCAATGTTCAGATA
GTAAGGCAACAAAGTTATTCTATCATGTCTATAATAAAGGAAGAAGTCCTTGCATATGTT
GTACAGCTACCTATCTATGGTGTAATTGATACACCTTGCTGGAAATTACACACATCACCT
CTGTGCACCACCAACATCAAAGAAGGATCAAACATTTGTTTAACAAGGACTGATAGAGGA
TGGTATTGTGATAATGCAGGATCAGTATCCTTCTTTCCACAAGCTGACACTTGTAAAGTA
CAGTCCAATCGAGTATTTTGTGACACTATGAACAGTTTGACATTACCAAGTGAAGTCAGC
CTTTGTAACACTGACATATTCAATCCCAAGTATGACTGCAAAATTATGACATCAAAAACA
GACATAAGCAGCTCAGTAATCACTTCTCTAGGAGCTATAGTGTCATGCTATGGTAAGACT
AAATGTACTGCATCCAACAAAAATCGTGGAATTATAAAGACATTTTCTAATGGCTGTGAT
TATGTGTCAAACAAAGGAGTAGATACTGTATCAGTGGGCAACACTTTATATTATGTCAAC
AAGCTGGAAGGCAAAAACCTTTATGTAAAGGGGGAACCTATAATAAATTACTATGACCCT
CTAGTGTTTCCTTCTGATGAGTTTGATGCATCAATATCTCAAGTCAATGAAAAAATTAAT
CAAAGTTTAGCTTTTATTCGTAGATCCGATGAATTATTACATAATGTAAATACTGGAAAA
TCTACTACAAATATTATGATAACTGCAATTATTATAGTAATCATTGTAGTATTGTTATCA
TTAATAGCTATTGGTTTACTGTTGTATTGCAAAGCCAAAAACACACCAGTTACATTAAGC
AAAGACCAACTAAGTGGAATCAATAATATTGCATTCAGCAAATAG
>JHRSV163
ATGGAGTTGCTGATCCATAGATCAAGTGCAATCTTCCTAACTCTTGCTATTAATGCATTG
TACCTTACCTCAAGTCAGAACATAACTGAGGAGTTTTACCAATCAACATGTAGTGCAGTT
AGCAAAGGTTACTTGAGTGCTTTAAGAACAGGTTGGTATACCAGTGTCATAACAATAGAA
TTAAGTAATATAAAAGAAACCAAATGCAATGGAACTGACACTAAAGTTAAACTTATAAAA
CAAGAATTAGATAAGTATAAGAATGCAGTAACTGAATTACAGTTACTTATGCAAAACACA
CCAGCTGTCAACAACCGGGCCAGAAGAGAAGCACCACAGTATATGAACTATACAATCAAT
ACCACTAAAAACCTAAATGTATCAATAAGCAAGAAGAGGAAACGAAGATTTCTGGGCTTC
TTGTTAGGTGTAGGATCTGCAATAGCAAGTGGTATAGCTGTATCCAAAGTTCTACACCTT
GAAGGAGAAGTGAACAAGATCAAAAATGCTTTGCAGCTTACGAACAAAGCTGTAGTCAGT
CTATCAAATGGGGTTAGTGTTTTAACCAACAGAGTGTTAGATCTCAAGAATTATATAAAC
AACCAATTATTACCTATGGTAAATCGACAGAATTGTCGCATATCCAACATTGAGACAGTT
ATAGAATTGCAGCAGAAGAACAGCAGATTGTTGGAAATCACCAGAGAATTTAGTGTCAAT
GCAGGTGTAACGACACCTTTAAGCACTTACATGTTAACAAACAGTGAGTTACTATCATTA
ATCAATGATATGCCTATAACAAATGATCAGAAAAAATTAATGTCAAGCAATGTTCAGATA
GTAAGGCAACAAAGTTATTCTATCATGTCTATAATAAAGGAAGAAGTCCTTGCATATGTT
GTACAGCTACCTATCTATGGTGTAATTGATACACCTTGCTGGAAATTACACACATCACCT
CTGTGCACCACCAACATCAAAGAAGGATCAAATATTTGTTTAACAAGGACTGATAGAGGA
TGGTATTGTGATAATGCAGGATCAGTATCCTTCTTTCCACAAGCTGACACTTGTAAAGTA
CAGTCCAATCGAGTATTTTGTGACACTATGAACAGTTTGACATTACCAAGTGAAGTCAGC
CTTTGTAACACTGACATATTCAATCCCAAGTATGACTGCAAAATTATGACATCAAAAACA
GACATAAGCAGCTCAGTAATCACTTCTCTAGGAGCTATAGTGTCATGCTATGGTAAGACT
AAATGTACTGCATCCAATAAAAATCGTGGAATTATAAAGACATTTTCTAATGGCTGTGAT
TATGTGTCAAACAAAGGAGTAGATACTGTATCAGTGGGCAACACTTTATATTATGTCAAC
AAGCTGGAAGGCAAAAACCTTTATGTAAAAGGGGAACCTATAATAAATTACTATGACCCT
CTAGTGTTTCCTTCTGATGAGTTTGATGCATCAATATCTCAAGTCAATGAAAAAATTAAT
CAAAGTTTAGCTTTTATTCGTAGATCCGATGAATTATTACATAATGTAAATACTGGAAAA
TCTACTACAAATATTATGATAACTGCAATTATTATAGTAATCATTGTAGTATTGTTATCA
TTAATAGCTATTGGTTTACTGTTGTATTGCAAAGCCAAAAATACACCAGTTACATTAAGC
AAAGACCAACTAAGTGGAATCAATAATATTGCATTCAGCAAATAG
>JHRSV170
ATGGAGTTGCTGATCCATAGATCAAGTGCAATCTTCCTAACTCTTGCTATTAATGCATTG
TACCTTACCTCAAGTCAGAACATAACTGAGGAGTTTTACCAATCAACATGTAGTGCAGTT
AGCAGAGGTTACTTGAGTGCTTTAAGAACAGGTTGGTATACCAGTGTCATAACAATAGAA
TTAAGTAATATAAAAGAAACCAAATGCAATGGAACTGACACTAAAGTTAAACTTATAAAA
CAAGAATTAGATAAGTATAAGAATGCAGTAACTGAATTACAGTTACTTATGCAAAACACA
CCAGCTGTCAACAACCGGGCCAGAAGAGAAGCACCACAGTATATGAACTATACAATCAAT
ACCACTAAAAACCTAAATGTATCAATAAGCAAGAAGAGGAAACGAAGATTTCTGGGCTTC
TTGTTAGGTGTAGGATCTGCAATAGCAAGTGGTATAGCTGTATCCAAAGTTCTACACCTT
GAAGGAGAAGTGAACAAGATCAAAAATGCTTTGCAGCTAACGAACAAAGCTGTAGTCAGT
CTATCAAATGGGGTCAGTGTTTTAACCAACAGAGTGTTAGATCTCAAGAATTATATAAAC
AACCAATTATTACCTATGGTAAATCGACAGAATTGTCGCATATCCAACATTGAGACAGTT
ATAGAATTCCAGCAGAAGAACAGCAGATTGTTGGAAATCACCAGAGAATTTAGTGTCAAT
GCAGGTGTAACGACACCTTTAAGCACTTACATGTTAACAAACAGTGAGTTACTATCATTA
ATCAATGATATGCCTATAACAAATGATCAGAAAAAATTAATGTCAAGCAATGTTCAGATA
GTAAGGCAACAAAGTTATTCTATCATGTCTATAATAAAGGAAGAAGTCCTTGCATATGTT
GTACAGCTACCTATCTATGGTGTAATTGATACACCTTGCTGGAAATTACACACATCACCT
CTTTGCACCACCAACATCAAAGAAGGATCAAATATTTGTTTAACAAGGACTGATAGAGGA
TGGTATTGTGATAATGCAGGATCAGTATCCTTCTTTCCACAAGCTGACACTTGTAAAGTA
CAGTCCAATCGAGTATTTTGTGACACTATGAACAGTTTGACATTACCAAGTGAAGTCAGC
CTTTGTAACACTGACATATTCAATCCCAAGTATGACTGCAAAATTATGACATCAAAAACA
GACATAAGCAGCTCAGTAATCACTTCTCTAGGAGCTATAGTGTCATGCTATGGTAAGACT
AAATGTACTGCATCCAACAAAAATCGTGGAATTATAAAGACATTTTCTAATGGCTGTGAT
TATGTGTCAAACAAAGGAGTAGATACTGTATCAGTGGGCAACACTTTATATTATGTCAAC
AAGCTGGAAGGCAAAAACCTTTATGTAAAAGGGGAACCTATAATAAATTACTATGACCCT
CTAGTGTTTCCTTCTGATGAGTTTGATGCATCAATATCTCAAGTCAATGAAAAAATTAAT
CAAAGTTTAGCTTTTATTCGTAGATCCGATGAATTATTACATAATGTAAATACTGGAAAA
TCTACTACAAATATTATGATAACTGCAATTATTATAGTGATCATTGTAGTATTGTTATCA
TTAATAGCTATTGGTTTACTGTTGTATTGCAAAGCCAAAAACACACCAGTTACATTAAGC
AAAGACCAACTAAGTGGAATCAATAATATTGCATTCAGCAAATAG
>JHRSV174
ATGGAGTTGCTGATCCATAGATCAAGTGCAATCTTCCTAACTCTTGCTATTAATGCATTG
TACCTTACCTCAAGTCAGAACATAACTGAGGAGTTTTACCAATCAACATGTAGTGCAGTT
AGCAGAGGTTACTTGAGTGCTTTAAGAACAGGTTGGTATACCAGTGTCATAACAATAGAA
TTAAGTAATATAAAAGAAACCAAATGCAATGGAACTGACACTAAAGTTAAACTTATAAAA
CAAGAATTAGATAAGTATAAGAATGCAGTAACTGAATTACAGTTACTTATGCAAAACACA
CCAGCTGTCAACAACCGGGCCAGAAGAGAAGCACCACAGTATATGAACTATACAATCAAT
ACCACTAAAAACCTAAATGTATCAATAAGCAAGAAGAGGAAACGAAGATTTCTGGGCTTC
TTGTTAGGTGTAGGATCTGCAATAGCAAGTGGTATAGCTGTATCCAAAGTTCTACACCTT
GAAGGAGAAGTGAACAAGATCAAAAATGCTTTGCAGCTAACGAACAAAGCTGTAGTCAGT
CTATCAAATGGGGTCAGTGTTTTAACCAACAGAGTGTTAGATCTCAAGAATTATATAAAC
AACCAATTATTACCTATGGTAAATCGACAGAATTGTCGCATATCCAACATTGAGACAGTT
ATAGAATTCCAGCAGAAGAACAGCAGATTGTTGGAAATCACCAGAGAATTTAGTGTCAAT
GCAGGTGTAACGACACCTTTAAGCACTTACATGTTAACAAACAGTGAGTTACTATCATTA
ATCAATGATATGCCTATAACAAATGATCAGAAAAAATTAATGTCAAGCAATGTTCAGATA
GTAAGGCAACAAAGTTATTCTATCATGTCTATAATAAAGGAAGAAGTCCTTGCATATGTT
GTACAGCTACCTATCTATGGTGTAATTGATACACCTTGCTGGAAATTACACACATCACCT
CTTTGCACCACCAACATCAAAGAAGGATCAAATATTTGTTTAACAAGGACTGATAGAGGA
TGGTATTGTGATAATGCAGGATCAGTATCCTTCTTTCCACAAGCTGACACTTGTAAAGTA
CAGTCCAATCGAGTATTTTGTGACACTATGAACAGTTTGACATTACCAAGTGAAGTCAGC
CTTTGTAACACTGACATATTCAATCCCAAGTATGACTGCAAAATTATGACATCAAAAACA
GACATAAGCAGCTCAGTAATCACTTCTCTAGGAGCTATAGTGTCATGCTATGGTAAGACT
AAATGTACTGCATCCAACAAAAATCGTGGAATTATAAAGACATTCTCTAATGGCTGTGAT
TATGTGTCAAACAAAGGAGTAGATACTGTATCAGTGGGCAACACTTTATATTATGTCAAC
AAGCTGGAAGGCAAAAACCTTTATGTAAAAGGGGAACCTATAATAAATTACTATGACCCT
CTAGTGTTTCCTTCTGATGAGTTTGATGCATCAATATCTCAAGTCAATGAAAAAATTAAT
CAAAGTTTAGCTTTTATTCGTAGATCCGATGAATTATTACATAATGTAAATACTGGAAAA
TCTACTACAAATATTATGATAACTGCAATTATTATAGTAATCATTGTAGTATTGTTATCA
TTAATAGCTATTGGTTTACTGTTGTATTGCAAAGCCAAAAACACACCAGTTACATTAAGC
AAAGACCAACTAAGTGGAATCAATAATATTGCATTCAGCAAATAG
>JHRSV169
ATGGAGTTGCTGATCCATAGATCAAGTGCAATCTTCCTAACTCTTGCTATTAATGCATTG
TACCTTACCTCAAGTCAGAACATAACTGAGGAGTTTTACCAATCAACATGTAGTGCAGTT
AGCAGAGGTTACTTGAGTGCTTTAAGAACAGGTTGGTATACCAGTGTCATAACAATAGAA
TTAAGTAATATAAAAGAAACCAAATGCAATGGAACTGACACTAAAGTTAAACTTATAAAA
CAAGAATTAGATAAGTATAAGAATGCAGTAACTGAATTACAGTTACTTATGCAAAACACA
CCAGCTGTCAACAACCGGGCCAGAAGAGAAGCACCACAGTATATGAACTATACAATCAAT
ACCACTAAAAACCTAAATGTATCAATAAGCAAGAAGAGGAAACGAAGAGTGCTGGGCTTC
TTGTTAGGTGTAGGATCTGCAATAGCAAGTGGTATAGCTGTATCCAAAGTTCTACACCTT
GAAGGAGAAGTGAACAAGATCAAAAATGCTTTGCAGCTAACGAACAAAGCTGTAGTCAGT
CTATCAAATGGGGTCAGTGTTTTAACCAACAGAGTGTTAGATCTCAAGAATTATATAAAC
AACCAATTATTACCTATGGTAAATCGACAGAATTGTCGCATATCCAACATTGAGACAGTT
ATAGAATTCCAGCAGAAGAACAGCAGATTGTTGGAAATCACCAGAGAATTTAGTGTCAAT
GCAGGTGTAACGACACCTTTAAGCACTTACATGTTAACAAACAGTGAGTTACTATCATTA
ATCAATGATATGCCTATAACAAATGATCAGAAAAAATTAATGTCAAGCAATGTTCAGATA
GTAAGGCAACAAAGTTATTCTATCATGTCTATAATAAAGGAAGAAGTCCTTGCATATGTT
GTACAGCTACCTATCTATGGTGTAATTGATACACCTTGCTGGAAATTACACACATCACCT
CTTTGCACCACCAACATCAAAGAAGGATCAAATATTTGTTTAACAAGGACTGATAGAGGA
TGGTATTGTGATAATGCAGGATCAGTATCCTTCTTTCCACAAGCTGACACTTGTAAAGTA
CAGTCCAATCGAGTATTTTGTGACACTATGAACAGTTTGACATTACCAAGTGAAGTCAGC
CTTTGTAACACTGACATATTCAATCCCAAGTATGACTGCAAAATTATGACATCAAAAACA
GACATAAGCAGCTCAGTAATCACTTCTCTAGGAGCTATAGTGTCATGCTATGGTAAGACT
AAATGTACTGCATCCAACAAAAATCGTGGAATTATAAAGACATTCTCTAATGGCTGTGAT
TATGTGTCAAACAAAGGAGTAGATACTGTATCAGTGGGCAACACTTTATATTATGTCAAC
AAGCTGGAAGGCAAAAACCTTTATGTAAAAGGGGAACCTATAATAAATTACTATGACCCT
CTAGTGTTTCCTTCTGATGAGTTTGATGCATCAATATCTCAAGTCAATGAAAAAATTAAT
CAAAGTTTAGCTTTTATTCGTAGATCCGATGAATTATTACATAATGTAAATACTGGAAAA
TCTACTACAAATATTATGATAACTGCAATTATTATAGTAATCATTGTAGTATTGTTATCA
TTAATAGCTATTGGTTTACTGTTGTATTGCAAAGCCAAAAACACACCAGTTACATTAAGC
AAAGACCAACTAAGTGGAATCAATAATATTGCATTCAGCAAATAG
>JHRSV172
ATGGAGTTGCTGATCCATAGATCAAGTGCAATCTTCCTAACTCTTGCTATTAATGCATTG
TACCTTACCTCAAGTCAGAACATAACTGAGGAGTTTTACCAATCAACATGTAGTGCAGTT
AGCAGAGGTTACTTGAGTGCTTTAAGAACAGGTTGGTATACCAGTGTCATAACAATAGAA
TTAAGTAATATAAAAGAAACCAAATGCAATGGAACTGACACTAAAGTTAAACTTATAAAA
CAAGAATTAGATAAGTATAAGAATGCAGTAACTGAATTACAGTTACTTATGCAAAACACA
CCAGCTGTCAACAACCGGGCCAGAAGAGAAGCACCACAGTATATGAACTATACAATCAAT
ACCACTAAAAACCTAAATGTATCAATAAGCAAGAAGAGGAAACGAAGATTTCTGGGCTTC
TTGTTAGGTGTAGGATCTGCAATAGCAAGTGGTATAGCTGTATCCAAAGTTCTACACCTT
GAAGGAGAAGTGAACAAGATCAAAAATGCTTTGCAGCTAACGAACAAAGCTGTAGTCAGT
CTATCAAATGGGGTCAGTGTTTTAACCAACAGAGTGTTAGATCTCAAGAATTATATAAAC
AACCAATTATTACCTATGGTAAATCGACAGAATTGTCGCATATCCAACATTGAGACAGTT
ATAGAGTTCCAGCAGAAGAACAGCAGATTGTTGGAAATCACCAGAGAATTTAGTGTCAAT
GCAGGTGTAACGACACCTTTAAGCACTTACATGTTAACAAACAGTGAGTTACTATCATTA
ATCAATGATATGCCTATAACAAATGATCAGAAAAAATTAATGTCAAGCAATGTTCAGATA
GTAAGGCAACAAAGTTATTCTATCATGTCTATAATAAAGGAAGAAGTCCTTGCATATGTT
GTACAGCTACCTATCTATGGTGTAATTGATACACCTTGCTGGAAATTACACACATCACCT
CTTTGCACCACCAACATCAAAGAAGGATCAAATATTTGTTTAACAAGGACTGATAGAGGA
TGGTATTGTGATAATGCAGGATCAGTATCCTTCTTTCCACAAGCTGACACTTGTAAAGTA
CAGTCCAATCGAGTATTTTGTGACACTATGAACAGTTTGACATTACCAAGTGAAGTCAGC
CTTTGTAACACTGACATATTCAATCCCAAGTATGACTGCAAAATTATGACATCAAAAACA
GACATAAGCAGCTCAGTAATCACTTCTCTAGGAGCTATAGTGTCATGCTATGGTAAGACT
AAATGTACTGCATCCAACAAAAATCGTGGAATTATAAAGACATTTTCTAATGGCTGTGAT
TATGTGTCAAACAAAGGAGTAGATACTGTATCAGTGGGCAACACTTTATATTATGTCAAC
AAGCTGGAAGGCAAAAACCTTTATGTAAAAGGGGAACCTATAATAAATTACTATGACCCT
CTAGTGTTTCCTTCTGATGAGTTTGATGCATCAATATCTCAAGTCAATGAAAAAATTAAT
CAAAGTTTAGCTTTTATTCGTAGATCCGATGAATTATTACATAATGTAAATACTGGAAAA
TCTACTACAAATATTATGATAACTGCAATTATTATAGTAATCATTGTAGTATTGTTATCA
TTAATAGCTATTGGTTTACTGTTGTATTGCAAAGCCAAAAACACACCAGTTACATTAAGC
AAAGACCAACTAAGTGGAATCAATAATATTGCATTCAGCAAATAG
>JHRSV175
ATGGAGTTGCTGATCCATAGATCAAGTGCAATCTTCCTAACTCTTGCTATTAATGCATTG
TACCTTACCTCAAGTCAGAACATAACTGAGGAGTTTTACCAATCAACATGTAGTGCAGTT
AGCAGAGGTTACTTGAGTGCTTTAAGAACAGGTTGGTATACCAGTGTCATAACAATAGAA
TTAAGTAATATAAAAGAAACCAAATGCAATGGAACTGACACTAAAGTTAAACTTATAAAA
CAAGAATTAGATAAGTATAAGAATGCAGTAACTGAATTACAGTTACTTATGCAAAACACA
CCAGCTGTCAACAACCGGGCCAGAAGAGAAGCACCACAGTATATGAACTATACAATCAAT
ACCACTAAAAACCTAAATGTATCAATAAGCAAGAAGAGGAAACGAAGATTTCTGGGCTTC
TTGTTAGGTGTAGGATCTGCAATAGCAAGTGGTATAGCTGTATCCAAAGTTCTACACCTT
GAAGGAGAAGTGAACAAGATCAAAAATGCTTTGCAGCTAACGAACAAAGCTGTAGTCAGT
CTATCAAATGGGGTCAGTGTTTTAACCAACAGAGTGTTAGATCTCAAGAATTATATAAAC
AACCAATTATTACCTATGGTAAATCGACAGAATTGTCGCATATCCAACATTGAGACAGTT
ATAGAATTCCAGCAGAAGAACAGCAGATTGTTGGAAATCACCAGAGAATTTAGTGTCAAT
GCAGGTGTAACGACACCTTTAAGCACTTACATGTTAACAAACAGTGAGTTACTATCATTA
ATCAATGATATGCCTATAACAAATGATCAGAAAAAATTAATGTCAAGCAATGTTCAGATA
GTAAGGCAACAAAGTTATTCTATCATGTCTATAATAAAGGAAGAAGTCCTTGCATATGTT
GTACAGCTACCTATCTATGGTGTAATTGATACACCTTGCTGGAAATTACACACATCACCT
CTTTGCACCACCAACATCAAAGAAGGATCAAATATTTGTTTAACAAGGACTGATAGAGGA
TGGTATTGTGATAATGCAGGATCAGTATCCTTCTTTCCACAAGCTGACACTTGTAAAGTA
CAGTCCAATCGAGTATTTTGTGACACTATGAACAGTTTGACATTACCAAGTGAAGTCAGC
CTTTGTAACACTGACATATTCAATCCCAAGTATGACTGCAAAATTATGACATCAAAAACA
GACATAAGCAGCTCAGTAATCACTTCTCTAGGAGCTATAGTGTCATGCTATGGTAAGACT
AAATGTACTGCATCCAACAAAAATCGTGGAATTATAAAGACATTTTCTAATGGCTGTGAT
TATGTGTCAAACAAAGGAGTAGATACTGTATCAGTGGGCAACACTTTATATTATGTCAAC
AAGCTGGAAGGCAAAAACCTTTATGTAAAAGGGGAACCTATAATAAATTACTATGACCCT
CTAGTGTTTCCTTCTGATGAGTTTGATGCATCAATATCTCAAGTCAATGAAAAAATTAAT
CAAAGTTTAGCTTTTATTCGTAGATCCGATGAATTATTACATAATGTAAATACTGGAAAA
TCTACTACAAATATTATGATAACTGCAATTATTATAGTAATCATTGTAGTATTGTTATCA
TTAATAGCTATTGGTTTACTGTTGTATTGCAAAGCCAAAAACACACCAGTTACATTAAGC
AAAGACCAACTAAGTGGAATCAATAATATTGCATTCAGCAAATAG
>JHRSV173
ATGGAGTTGCTGATCCATAGATCAAGTGCAATCTTTCTAAGTCTTGCTTTTAATTCATTG
CCCCTTACCTCAAGTCAGAACATAACTGAGGAGTTTTACCAATCAACATGTAGTGCAGTT
AGCAGAGGTTACTTGAGTGCTTTAAGAACAGGTTGGTATACCAGTGTCATAACAATAGAA
TTAAGTAATATAAAAGAAACCAAATGCAATGGAACTGACACTAAAGTTAAACTTATAAAA
CAAGAATTAGATAAGTATAAGAATGCAGTAACTGAATTACAGTTACTTATGCAAAACACA
CCAGCTGTTAACAACCGGGCCAGAAGAGAAGCACCACAGTATATGAACTATACAATCAAT
ACCACTAAAAACCTAAATGTATCAATAAGCAAGAAGAGGAAACGAAGATTTCTGGGCTTC
TTGTTAGGTGTAGGATCTGCAATAGCAAGTGGTATAGCTGTATCCAAAGTTCTACACCTT
GAAGGAGAAGTGAACAAGATCAAAAATGCTTTGCAGCTTACGAACAAAGCTGTAGTCAGT
CTATCAAATGGAGTCAGTGTTTTAACCAACAGAGTGTTAGATCTCAAGAATTATATAAAC
AACCAATTATTACCTATGGTAAATCGACAGAATTGTCGCATATCCAACATTGAGACAGTT
ATAGAATTCCAGCAGAAGAACAGCAGATTGTTGGAAATCACCAGAGAATTTAGTGTCAAT
GCAGGTGTAACGACACCTTTAAGCACTTACATGTTAACAAACAGTGAGTTACTATCATTA
ATCAATGATATGCCTATAACAAATGATCAGAAAAAATTAATGTCAAGCAATGTTCAGATA
GTAAGGCAACAAAGTTATTCTATCATGTCTATAATAAAGGAAGAAGTCCTTGCATATGTT
GTACAGCTACCTATCTATGGTGTAATTGATACACCTTGCTGGAAATTACACACATCACCT
CTGTGCACCACCAACATCAAAGAAGGATCAAATATTTGTTTAACAAGGACTGATAGAGGA
TGGTATTGTGATAATGCAGGATCAGTATCCTTCTTTCCACAAGCTGACACTTGTAAAGTA
CAGTCCAATCGAGTATTTTGTGACACTATGAACAGTTTGACATTACCAAGTGAAGTCAGC
CTTTGTAACACTGACATATTCAATCTCAAGTATGACTGCAAAATTATGACATCAAAAACA
GACATAAGCAGCTCAGTAATCACTTCTCTAGGAGCTATAGTGTCATGCTATGGTAAGACT
AAATGTACTGCATCCAACAAAAATCGTGGAATTATAAAGACATTTTCTAATGGCTGTGAT
TATGTGTCAAACAAAGGAGTAGATACTGTATCAGTGGGCAACACCTTATATTATGTCAAC
AAGCTGGAAGGCAAAAACCTTTATGTAAAAGGGGAACCTATAATAAATTACTATGACCCT
CTAGTGTTTCCTTCTGATGAGTTTGATGCATCAATATCTCAAGTCAATGAAAAAATTAAT
CAAAGTTTAGCTTTTATTCGTAGATCCGATGAATTATTACATAATGTAAATACTGGAAAA
TCTACTACAAATATTATGATAACTGCAATTATTATAGTAATCATTGTAGTATTGTTATCA
TTAATAGCTATTGGTTTACTGTTGTATTGCAAAGCCAAAAACACACCAGTTACATTAAGC
AAAGACCAACTAAGTGGAATCAATAATATTGCATTCAGCAAATAG
>JHRSV177
ATGGAGTTGCTGATCCATAGATCAAGTGCAATCTTCCTAACTCTTGCTATTAATGCATTG
TACCTTACCTCAAGTCAGAACATAACTGAGGAGTTTTACCAATCAACATGTAGTGCAGTT
AGCAGAGGTTACTTGAGTGCTTTAAGAACAGGTTGGTATACCAGTGTCATAACAATAGAA
TTAAGTAATATAAAAGAAACCAAATGCAATGGAACTGACACTAAAGTTAAACTTATAAAA
CAAGAATTAGATAAGTATAAGAATGCAGTAACTGAATTACAGTTACTTATGCAAAACACA
CCAGCTGTCAACAACCGGGCCAGAAGAGAAGCACCACAGTATATGAACTATATAATCAAT
ACCACTAAAAACCTAAATGTATCAATAAGCAAGAAGAGGAAACGAAGATTTCTGGGCTTC
TTGTTAGGTGTAGGATCTGCAATAGCAAGTGGTATAGCTGTATCCAAAGTTCTACACCTT
GAAGGAGAAGTGAACAAGATCAAAAATGCTCTGCAGCTAACGAACAAAGCTGTAGTCAGT
CTATCAAATGGGGTCAGTGTTTTAACCAACAGAGTGTTAGATCTCAAGAATTATATAAAC
AACCAATTATTACCTATGGTAAATCGACAGAATTGTCGCATATCCAACATTGAGACAGTT
ATAGAATTCCAGCAGAAGAACAGCAGATTGTTGGAAATCACCAGAGAATTTAGTGTCAAT
GCAGGTGTAACGACACCTTTAAGCACTTACATGTTAACAAACAGTGAGTTACTATCATTA
ATCAATGATATGCCTATAACAAATGATCAGAAAAAATTAATGTCAAGCAATGTTCAGATA
GTAAGGCAACAAAGTTATTCTATCATGTCTATAATAAAGGAAGAAGTCCTTGCATATGTT
GTACAGCTACCTATCTATGGTGTAATTGATACACCTTGCTGGAAATTACACACATCACCT
CTTTGCACCACCAACATCAAAGAAGGATCAAATATTTGTTTAACAAGGACTGATAGAGGA
TGGTATTGTGATAATGCAGGATCAGTATCCTTCTTTCCACAAGCTGACACTTGTAAAGTA
CAGTCCAATCGAGTATTTTGTGACACTATGAACAGTTTGACATTACCAAGTGAAGTCAGC
CTTTGTAACACTGACATATTCAATCCCAAGTATGACTGCAAAATTATGACATCAAAAACA
GACATAAGCAGCTCAGTAATCACTTCTCTAGGAGCTATAGTGTCATGCTATGGTAAGACT
AAATGTACTGCATCCAACAAAAATCGTGGAATTATAAAGACATTTTCTAATGGCTGTGAT
TATGTGTCAAACAAAGGAGTAGATACTGTATCAGTGGGCAACACTTTATATTATGTCAAC
AAGCTGGAAGGCAAAAACCTTTATGTAAAAGGGGAACCTATAATAAATTACTATGACCCT
CTAGTGTTTCCTTCTGATGAGTTTGATGCATCAATATCTCAAGTCAATGAAAAAATTAAT
CAAAGTTTAGCTTTTATTCGTAGATCCGATGAATTATTACATAATGTAAATACTGGAAAA
TCTACTACAAATATTATGATAACTGCAATTATTATAGTAATCATTGTAGTATTGTTATCA
TTAATAGCTATTGGTTTACTGTTGTATTGCAAAGCCAAAAACACACCAGTTACATTAAGC
AAAGACCAACTAAGTGGAATCAATAATATTGCATTCAGCAAATAG
>JHRSV176
ATGGAGTTGCTGATCCATAGATCAAGTGCAATCTTCCTAACTCTTGCTATTAATGCATTG
TACCTTACCTCAAGTCAGAACATAACTGAGGAGTTTTACCAATCAACATGTAGTGCAGTT
AGCAGAGGTTACTTGAGTGCTTTAAGAACAGGTTGGTATACCAGTGTCATAACAATAGAA
TTAAGTAATATAAAAGAAACCAAATGCAATGGAACTGACACTAAAGTTAAACTTATAAAA
CAAGAATTAGATAAGTATAAGAATGCAGTAACTGAATTACAGTTACTTATGCAAAACACA
CCAGCTGTTAACAACCGGGCCAGAAGAGAAGCACCACAGTATATGAACTATACAATCAAT
ACCACTAAAAACCTAAATGTATCAATAAGCAAGAAGAGGAAACGAAGATTTCTGGGCTTC
TTGTTAGGTGTAGGATCTGCAATAGCAAGTGGTATAGCTGTATCCAAAGTTCTACACCTT
GAAGGAGAAGTGAACAAGATCAAAAATGCTTTGCAGCTAACAAACAAAGCTGTAGTCAGT
CTATCAAATGGGGTCAGTGTTTTAACCAACAGAGTGTTAGATCTCAAGAATTATATAAAC
AACCAATTATTACCTATGGTAAATCGACAGAATTGTCGCATATCCAACATTGAGACAGTT
ATAGAATTCCAGCAGAAGAACAGCAGATTGTTGGAAATCACCAGAGAATTTAGTGTCAAT
GCAGGTGTAACGACACCTTTAAGCACTTACATGTTAACAAACAGTGAGTTACTATCATTA
ATCAATGATATGCCTATAACAAATGATCAGAAAAAATTAATGTCAAGCAATGTTCAGATA
GTAAGGCAACAAAGTTATTCTATCATGTCTATAATAAAGGAAGAAGTCCTTGCATATGTT
GTACAGCTACCTATCTATGGTGTAATTGATACACCTTGCTGGAAATTACACACATCACCT
CTTTGCACCACCAACATCAAAGAAGGATCAAATATTTGTTTAACAAGGACTGATAGAGGA
TGGTATTGTGATAATGCAGGATCAGTATCCTTCTTTCCACAAGCTGACACTTGTAAAGTA
CAGTCCAATCGAGTATTTTGTGACACTATGAACAGTTTGACATTACCAAGTGAAGTCAGC
CTTTGTAACACTGACATATTCAATCCCAAGTATGACTGCAAAATTATGACATCAAAAACA
GACATAAGCAGCTCAGTAATCACTTCTTTAGGAGCTATAGTGTCATGCTATGGTAAGACT
AAATGTACTGCATCCAACAAAAATCGTGGAATTATAAAGACATTTTCTAATGGCTGTGAT
TATGTGTCAAACAAAGGAGTAGATACTGTATCAGTGGGCAACACTTTATATTATGTCAAC
AAGCTGGAAGGCAAAAACCTTTATGTAAAAGGGGAACCTATAATAAATTACTATGACCCT
CTAGTGTTTCCTTCTGATGAGTTTGATGCATCAATATCTCAAGTCAATGAAAAAATTAAT
CAAAGTTTAGCTTTTATTCGTAGATCCGATGAATTATTACATAATGTAAATACTGGAAAA
TCTACTACAAATATTATGATAACTGCAATTATTATAGTAATCATTGTAGTATTGTTATCA
TTAATAGCTATTGGTTTACTGTTGTATTGCAAAGCCAAAAACACACCAGTTACATTAAGC
AAAGACCAACTAAGTGGAATCAATAATATTGCATTCAGCAAATAG
>JHRSV232
ATGGAGTTGCTGATCCATAGATCAAGTGCAATCTTCCTAACTCTTACTATTAATGCATTG
TACCTTGCCTCAAGTCAGAACATAACTGAGGAGTTTTACCAATCAACATGTAGTGCAGTT
AGCAGAGGTTACTTGAGTGCTTTAAGAACAGGTTGGTATACCAGTGTCATAACAATAGAA
TTAAGTAATATAAAAGAAACCAAATGCAATGGAACTGACACTAAAGTTAAACTTATAAAA
CAAGAATTAGATAAGTATAAGAATGCAGTAACTGAATTACAGTTACTTATGCAAAACACA
CCAGCTGTCAACAACCGGGCCAGAAGAGAAGCACCACAGTATATGAACTATACAATCAAT
ACCACTAAAAACCTAAATGTATCAATAAGCAAGAAGAGGAAACGAAGATTTCTGGGCTTC
TTGTTAGGTGTAGGATCTGCAATAGCAAGTGGTATAGCTGTATCCAAAGTTCTACACCTT
GAAGGAGAAGTGAACAAGATCAAAAATGCTTTGCAGCTAACGAACAAAGCTGTAGTCAGT
CTATCAAATGGGGTCAGTGTTTTAACCAACAGGGTGTTAGATCTCAAGAATTATATAAAC
AACCAATTATTACCTATGGTAAATCGACAGAATTGTCGCATATCCAACATTGAGACAGTT
ATAGAATTCCAGCAGAAGAACAGCAGATTGTTGGAAATCACCAGAGAATTTAGTGTCAAT
GCAGGTGTAACGACACCTTTAAGCACTTACATGTTAACAAACAGTGAGTTACTATCATTA
ATCAATGATATGCCTATAACAAATGATCAGAAAAAATTAATGTCAAGCAATGTTCAGATA
GTAAGGCAACAAAGTTATTCTATCATGTCTATAATAAAGGAAGAAGTCCTTGCATATGTT
GTACAGCTACCTATCTATGGTGTAATTGATACACCTTGCTGGAAATTACACACATCACCT
CTTTGCACCACCAACATCAAAGAGGGATCAAATATTTGTTTAACAAGGACTGATAGAGGA
TGGTATTGTGATAATGCAGGATCAGTATCCTTCTTTCCACAAGCTGACACTTGTAAAGTA
CAGTCCAATCGAGTATTTTGTGACACTATGAACAGTTTGACATTACCAAGTGAAGTCAGC
CTTTGTAACACTGACATATTCAATCCCAAGTATGACTGCAAAATTATGACATCAAAAACA
GACATAAGCAGCTCAGTAATCACTTCTCTAGGAGCTATAGTGTCATGCTATGGTAAGACT
AAATGTACTGCATCCAACAAAAATCGTGGAATTATAAAGACATTTTCTAATGGCTGTGAT
TATGTGTCAAACAAAGGAGTAGATACTGTATCAGTGGGCAACACTTTATATTATGTCAAC
AAGCTGGAAGGCAAAAACCTTTATGTAAAAGGGGAACCTATAATAAATTACTATGACCCT
CTAGTGTTTCCTTCTGATGAGTTTGATGCATCAATATCTCAAGTCAATGAAAAAATTAAT
CAAAGTTTAGCTTTTATTCGTAGATCCGATGAATTATTACATAATGTAAATACTGGAAAA
TCTACTACAAATATTATGATAACTGCAATTATTATAGTAATCATTGTAGTATTGTTATCA
TTAATAGCTATTGGTTTACTGTTGTATTGCAAAGCCAAAAACACACCAGTTACATTAAGC
AAAGACCAACTAAGTGGAATCAATAATATTGCATTCAGCAAATAG
>JHRSV231
ATGGAGTTGCTGATCCATAGATCAAGTGCAATCTTCCTAACTCTTGCTATTAATGCATTG
TACCTTACCTCAAGTCAGAACATAACTGAGGAGTTTTACCAATCAACATGTAGTGCAGTT
AGCAGAGGTTACTTGAGTGCTTTAAGAACAGGTTGGTATACCAGTGTCATAACAATAGAA
TTAAGTAATATAAAAGAAACCAAATGCAATGGAACTGACACTAAAGTTAAACTTATAAAA
CAAGAATTAGATAAGTATAAGAACGCAGTAACTGAATTACAGTTACTTATGCAAAACACA
CCAGCTGTCAACAACCGGGCCAGAAGAGAAGCACCACAGTATACGAACTATACAATCAAT
ACCACTAAAAACCTAAATGTATCAATAAGCAAGAAGAGGAAACGAAGATTTCTGGGCTTC
TTGTTAGGTGTAGGATCTGCAATAGCAAGTGGTATAGCTGTGTCCAAAGTTCTACACCTT
GAAGGAGAAGTGAACAAGATCAAAAATGCTTTGCAGCTAACGAACAAAGCTGTAGTCAGT
CTATCAAATGGGGTCAGTGTTTTAACCAACAGAGTGTTAGATCTCAAGAATTATATAAAC
AACCAATTATTACCTATGGTAAATCGACAGAATTGTCGCATATCCAACATTGAGACAGTT
ATAGAATTCCAGCAGAAGAACAGCAGATTGTTGGAAATCACCAGAGAATTTAGTGTCAAT
GCAGGTGTAACGACACCTCTAAGCACCTACATGTTAACAAACAGTGAGTTACTATCATTA
ATCAATGATATGCCTATAACAAATGATCAGAAAAAATTAATGTCAAGCAATGTTCAGATA
GTAAGGCAACAAAGTTATTCTATCATGTCTATAATAAAGGAAGAAGTCCTTGCATATGTT
GTACAGCTACCTATCTATGGTGTAATTGATACACCTTGCTGGAAATTACACACATCACCT
CTTTGCACCACCAACATCAAAGAAGGATCAAATATTTGTTTAACAAGGACTGATAGAGGA
TGGTATTGTGATAATGCAGGATCAGTATCCTTCTTTCCACAAGCTGACACTTGTAAAGTA
CAGTCCAATCGAGTATTTTGTGACACTATGAACAGTTTGACATTACCAAGTGAAGTCAGC
CTTTGTAACACTGACATATTCAATCCCAAGTATGACTGCAAAATTATGACATCAAAAACA
GACATAAGCAGCTCAGTAATCACTTCTCTAGGAGCTATAGTGTCATGCTATGGTAAGACT
AAATGTACTGCATCCAACAAAAATCGTGGAATTATAAAGACATTTTCTAATGGCTGTGAT
TATGTGTCAAACAAAGGAGTAGATACTGTATCAGTGGGCAACACTTTATATTATGTCAAC
AAGCTGGAAGGCAAAAACCTTTATGTAAAAGGGGAACCTATAATAAATTACTATGACCCT
CTAGTGTTTCCTTCTGATGAGTTTGATGCATCAATATCTCAAGTCAATGAAAAAATTAAT
CAAAGTTTAGCTTTTATTCGTAGATCCGATGAATTATTACATAATGTAAATACTGGAAAA
TCTACTACAAATATTATGATAACTGCAATTATTATAGTAATCATAGTAGTATTGTTATCA
TTAATAGCTATTGGTTTACTGTTGTATTGCAAAGCCAAAAACACACCAGTTACATTAAGC
AAAGACCAACTAAGTGGAATCAATAATATTGCATTCAGCAAATAG
>JHRSV240
ATGGAGTTGCTGATCCATAGATCAAGTGCAATCTTCCTAACTCTTGCTATTAATGCATTG
TACCTTACCTCAAGTCAGAACATAACTGAGGAGTTTTACCAATCAACATGTAGTGCAGTT
AGCAGAGGTTACTTGAGTGCTTTAAGAACAGGTTGGTATACCAGTGTCATAACAATAGAA
TTAAGTAATATAAAAGAAACCAAATGCAATGGAACTGACACTAAAGTTAAACTTATAAAA
CAAGAATTAGATAAGTATAAGAATGCAGTAACTGAATTACAGTTACTTATGCAAAACACA
CCAGCTGTCAACAACCGGGCCAGAAGAGAAGCACCACAGTATATGAACTATACAATCAAT
ACCACTAAAAACCTAAATGTATCAATAAGCAAGAAGAGGAAACGAAGATTTCTGGGCTTC
TTGTTAGGTGTAGGATCTGCAATAGCAAGTGGTATAGCTGTATCCAAAGTTCTACACCTT
GAAGGAGAAGTGAACAAGATCAAAAATGCTTTGCAGCTAACGAACAAAGCTGTAGTCAGT
CTATCAAATGGGGTCAGTGTTTTAACCAACAGAGTGTTAGATCTCAAGAATTATATAAAC
AACCAATTATTACCCATGGTAAATCGACAGAATTGTCGCATATCCAACATTGAGACAGTT
ATAGAATTCCAGCAGAAGAACAGCAGATTGTTGGAAATCACCAGAGAATTTAGTGTCAAT
GCAGGTGTAACGACACCTTTAAGCACTTACATGTTAACAAACAGTGAGTTACTATCATTA
ATCAATGATATGCCTATAACAAATGATCAGAAAAAATTAATGTCAAGCAATGTTCAGATA
GTAAGGCAACAAAGTTATTCTATCATGTCTATAATAAAGGAAGAAGTCCTTGCATATGTT
GTACAGCTACCTATCTATGGTGTAATTGATACACCTTGCTGGAAATTACACACATCACCT
CTTTGCACCACCAACATCAAAGAAGGATCAAATATTTGTTTAACAAGGACTGATAGAGGA
TGGTATTGTGATAATGCAGGATCAGTATCCTTCTTTCCACAAGCTGACACTTGTAAAGTA
CAGTCCAATCGAGTATTTTGTGACACTATGAACAGTTTGACATTACCAAGTGAAGTCAGC
CTTTGTAACACTGACATATTCAATCCCAAGTATGACTGCAAAATTATGACATCAAAAACA
GACATAAGCAGCTCAGTAATCACTTCTCTAGGAGCTATAGTGTCATGCTATGGTAAGACT
AAATGTACTGCATCCAACAAAAATCGTGGAATTATAAAGACATTTTCTAATGGCTGTGAT
TATGTGTCAAACAAAGGAGTAGATACTGTATCAGTGGGCAACACTTTATATTATGTCAAC
AAGCTGGAAGGCAAAAACCTTTATGTAAAAGGGGAACCTATAATAAATTACTATGACCCT
CTAGTGTTTCCTTCTGATGAGTTTGATGCATCAATATCTCAAGTCAATGAAAAAATTAAT
CAAAGTTTAGCTTTTATTCGTAGATCCGATGAATTATTACATAATGTAAATACTGGAAAA
TCTACTACAAATATTATGATAACTGCAATTATTATAGTAATCATTGTAGTATTGTTATCA
TTAATAGCTATTGGTTTACTGTTGTATTGCAAAGCCAAAAACACACCAGTTACATTAAGC
AAAGACCAACTAAGTGGAATCAATAATATTGCATTCAGCAAATAG
>JHRSV227
ATGGAGTTGCTGATCCATAGATCAAGTGCAATCTTCCTAACTCTTGCTATTAATGCATTG
TACCTTACCTCAAGTCAGAACATAACTGAGGAGTTTTACCAATCAACATGTAGTGCAGTT
AGCAGAGGTTACTTGAGTGCTTTAAGAACAGGTTGGTATACCAGTGTCATAACAATAGAA
TTAAGTAATATAAAAGAAACCAAATGCAATGGAACTGACACTAAAGTTAAACTTATAAAA
CAAGAATTAGATAAGTATAAGAATGCAGTAACTGAATTACAGTTACTTATGCAAAACACA
CCAGCTGTCAACAACCGGGCCAGAAGAGAAGCACCACAGTATATGAACTATACAATCAAT
ACCACTAAAAACCTAAATGTATCAATAAGCAAGAAGAGGAAACGAAGATTTCTGGGCTTC
TTGTTAGGTGTAGGATCTGCAATAGCAAGTGGTATAGCTGTATCCAAAGTTCTACACCTT
GAAGGAGAAGTGAACAAGATCAAAAATGCTTTGCAGCTAACGAACAAAGCTGTAGTCAGT
CTATCAAATGGGGTCAGTGTTTTAACCAACAGAGTGTTAGATCTCAAGAATTATATAAAC
AACCAATTATTACCTATGGTAAATCGACAGAATTGTCGCATATCCAACATTGAGACAGTT
ATAGAGTTCCAGCAGAAGAACAGCAGATTGTTGGAAATCACCAGAGAATTTAGTGTCAAT
GCAGGTGTAACGACACCTTTAAGCACTTACATGTTAACAAACAGTGAGTTACTATCATTA
ATCAATGATATGCCTATAACAAATGATCAGAAAAAATTAATGTCAAGCAATGTTCAGATA
GTAAGGCAACAAAGTTATTCTATCATGTCTATAATAAAGGAAGAAGTCCTTGCATATGTT
GTACAGCTACCTATCTATGGTGTAATTGATACACCTTGCTGGAAATTACACACATCACCT
CTTTGCACCACCAACATCAAAGAAGGATCAAATATTTGTTTAACAAGGACTGATAGAGGA
TGGTATTGTGATAATGCAGGATCAGTATCCTTCTTTCCACAAGCTGACACTTGTAAAGTA
CAGTCCAATCGAGTATTTTGTGACACTATGAACAGTTTGACATTACCAAGTGAAGTCAGC
CTTTGTAACACTGACATATTCAATCCCAAGTATGACTGCAAAATTATGACATCAAAAACA
GACATAAGCAGCTCAGTAATCACTTCTCTAGGAGCTATAGTGTCATGCTATGGTAAGACT
AAATGTACTGCATCCAACAAAAATCGTGGAATTATAAAGACATTTTCTAATGGCTGTGAT
TATGTGTCAAACAAAGGAGTAGATACTGTATCAGTGGGCAACACTTTATATTATGTCAAC
AAGCTGGAAGGCAAAAACCTTTATGTAAAAGGGGAACCTATAATAAATTACTATGACCCT
CTAGTGTTTCCTTCTGATGAGTTTGATGCATCAATATCTCAAGTCAATGAAAAAATTAAT
CAAAGTTTAGCTTTTATTCGTAGATCCGATGAATTATTACATAATGTAAATACTGGAAAA
TCTACTACAAATATTATGATAACTGCAATTATTATAGTAATCATTGTAGTATTGTTATCA
TTAATAGCTATTGGTTTACTGTTGTATTGCAAAGCCAAAAACACACCAGTTACATTAAGC
AAAGACCAACTAAGTGGAATCAATAATATTGCATTCAGCAAATAG
>JHRSV246
ATGGAGTTGCTGATCCATAGATCAAGTGCAATCTTCCTAACTCTTGCTATTAATGCATTG
TACCTTACCTCAAGTCAGAACATAACTGAGGAGTTTTACCAATCAACATGTAGTGCAGTT
AGCAGAGGTTACTTGAGTGCTTTAAGAACAGGTTGGTATACCAGTGTCATAACAATAGAA
TTAAGTAATATAAAAGAAACCAAATGCAATGGAACTGACACTAAAGTTAAACTTATAAAA
CAAGAATTAGATAAGTATAAGAATGCAGTAACTGAATTACAGTTACTTATGCAAAACACA
CCAGCTGTCAACAACCGGGCCAGAAGAGAAGCACCACAGTATATGAACTATACAATCAAT
ACCACTAAAAACCTAAATGTATCAATAAGCAAGAAGAGGAAACGAAGATTTCTGGGCTTC
TTGTTAGGTGTAGGATCTGCAATAGCAAGTGGTATAGCTGTATCCAAAGTTCTACACCTT
GAAGGAGAAGTGAACAAGATCAAAAATGCTTTGCAGCTAACGAACAAAGCTGTAGTCAGT
CTATCAAATGGGGTCAGTGTTTTAACCAACAGAGTGTTAGATCTCAAGAATTATATAAAC
AACCAATTATTACCTATGGTAAATCGACAGAATTGTCGCATATCCAACATTGAGACAGTT
ATAGAATTCCAGCAGAAGAACAGCAGATTGTTGGAAATCACCAGAGAATTTAGTGTCAAT
GCAGGTGTAACGACACCTTTAAGCACTTACATGTTAACAAACAGTGAGTTACTATCATTA
ATCAATGATATGCCTATAACAAATGATCAGAAAAAATTAATGTCAAGCAATGTTCAGATA
GTAAGGCAACAAAGTTATTCTATCATGTCTATAATAAAGGAAGAAGTCCTTGCATATGTT
GTACAGCTACCTATCTATGGTGTAATTGATACACCTTGCTGGAAATTACACACATCACCT
CTTTGCACTACCAACATCAAAGAAGGATCAAATATTTGTTTAACAAGGACTGATAGAGGA
TGGTATTGTGATAATGCAGGATCAGTATCCTTCTTTCCACAAGCTGACACTTGTAAAGTA
CAGTCCAATCGAGTATTTTGTGACACTATGAACAGTTTGACATTACCAAGTGAAGTCAGC
CTTTGTAACACTGACATATTCAATCCCAAGTATGACTGCAAAATTATGACATCAAAAACA
GACATAAGCAGCTCAGTAATCACTTCTCTAGGAGCTATAGTGTCATGCTATGGTAAGACT
AAATGTACTGCATCCAACAAAAATCGTGGAATTATAAAGACATTTTCTAATGGCTGTGAT
TATGTGTCAAACAAAGGAGTAGATACTGTATCAGTGGGCAACACTTTATATTATGTCAAC
AAGCTGGAAGGCAAAAACCTTTATGTAAAAGGGGAACCTATAATAAATTACTATGACCCT
CTAGTGTTTCCTTCTGATGAGTTTGATGCATCAATATCTCAAGTCAATGAAAAAATTAAT
CAAAGTTTAGCTTTTATTCGTAGATCCGATGAATTATTACATAATGTAAATACTGGAAAA
TCTACTACAAATATTATGATAACTGCAATTATTATAGTAATCATTGTAGTATTGTTATCA
TTAATAGCTATTGGTTTACTGTTGTATTGCAAAGCCAAAAACACACCAGTTACATTAAGC
AAAGACCAACTAAGTGGAATCAATAATATTGCATTCAGCAAATAG
>JHRSV247
ATGGAGTTGCTGATCCATAGATCAAGTGCAATCTTCCTAACTCTTGCTATTAATGCATTG
TACCTTACCTCAAGTCAGAACATAACTGAGGAGTTTTACCAATCAACATGTAGTGCAGTT
AGCAGAGGTTACTTGAGTGCTTTAAGAACAGGTTGGTATACCAGTGTCATAACAATAGAA
TTAAGTAATATAAAAGAAACCAAATGCAATGGAACTGACACTAAAGTTAAACTTATAAAA
CAAGAATTAGATAAGTATAAGAATGCAGTAACTGAATTACAGTTACTTATGCAAAACACA
CCAGCTGTTAACAACCGGGCCAGAAGAGAAGCACCACAGTATATGAACTATACAATCAAT
ACCACTAAAAACCTAAATGTATCAATAAGCAAGAAGAGGAAACGAAGATTTCTGGGCTTC
TTGTTAGGTGTAGGATCTGCAATAGCAAGTGGTATAGCTGTATCCAAAGTTCTACACCTT
GAAGGAGAAGTGAACAAGATCAAAAATGCTTTGCAGCTTACGAACAAAGCTGTAGTCAGT
CTATCAAATGGAGTCAGTGTTTTAACCAACAGAGTGTTAGATCTCAAGAATTATATAAAC
AACCAATTATTACCTATGGTAAATCGACAGAATTGTCGCATATCCAACATTGAGACAGTT
ATAGAATTCCAGCAGAAGAACAGCAGATTGTTGGAAATCACCAGAGAATTTAGTGTCAAT
GCAGGTGTAACGACACCTTTAAGCACTTACATGTTAACAAACAGTGAGTTACTATCATTA
ATCAATGATATGCCTATAACAAATGATCAGAAAAAATTAATGTCAAGCAATGTTCAGATA
GTAAGGCAACAAAGTTATTCTATCATGTCTATAATAAAGGAAGAAGTCCTTGCATATGTT
GTACAGCTACCTATCTATGGTGTAATTGATACACCTTGCTGGAAATTACACACATCACCT
CTGTGCACCACCAACATCAAAGAAGGATCAAATATTTGTTTAACAAGGACTGATAGAGGA
TGGTATTGTGATAATGCAGGATCAGTATCCTTCTTTCCACAAGCTGACACTTGTAAAGTA
CAGTCCAATCGAGTATTTTGTGACACTATGAACAGTTTGACATTACCAAGTGAAGTCAGC
CTTTGTAACACTGACATATTCAATCTCAAGTATGACTGCAAAATTATGACATCAAAAACA
GACATAAGCAGCTCAGTAATCACTTCTCTAGGAGCTATAGTGTCATGCTATGGTAAGACT
AAATGTACTGCATCCAACAAAAATCGTGGAATTATAAAGACATTTTCTAATGGCTGTGAT
TATGTGTCAAACAAAGGAGTAGATACTGTATCAGTGGGCAACACCTTATATTATGTCAAC
AAGCTGGAAGGCAAAAACCTTTATGTAAAAGGGGAACCTATAATAAATTACTATGACCCT
CTAGTGTTTCCTTCTGATGAGTTTGATGCATCAATATCTCAAGTCAATGAAAAAATTAAT
CAAAGTTTAGCTTTTATTCGTAGATCCGATGAATTATTACATAATGTAAATACTGGAAAA
TCTACTACAAATATTATGATAACTGCAATTATTATAGTAATCATTGTAGTATTGTTATCA
TTAATAGCTATTGGTTTACTGTTGTATTGCAAAGCCAAAAACACACCAGTTACATTAAGC
AAAGACCAACTAAGTGGAATCAATAATATTGCATTCAGCAAATAG
>JHRSV256
ATGGAGTTGCTGATCCATAGATCAAGTGCAATCTTCCTAACTCTTGCTATTAATGCATTG
TACCTTACCTCAAGTCAGAACATAACTGAGGAGTTTTACCAATCAACATGTAGTGCAGTT
AGCAGAGGTTACTTGAGTGCTTTAAGAACAGGTTGGTATACCAGTGTCATAACAATAGAA
TTAAGTAATATAAAAGAAACCAAATGCAATGGAACTGACACTAAAGTTAAACTTATAAAA
CAAGAATTAGATAAGTATAAGAATGCAGTAACTGAATTACAGTTACTTATGCAAAACACA
CCAGCTGTCAACAACCGGGCCAGAAGAGAAGCACCACAGTATATGAACTATACAATCAAT
ACCACTAAAAACCTAAATGTATCAATAAGCAAGAAGAGGAAACGAAGATTTCTGGGCTTC
TTGTTAGGTGTAGGATCTGCAATAGCAAGTGGTATAGCTGTATCCAAAGTTCTACACCTT
GAAGGAGAAGTGAACAAGATCAAAAATGCTTTGCAGCTAACGAACAAAGCTGTAGTCAGT
CTATCAAATGGGGTCAGTGTTTTAACCAACAGAGTGTTAGATCTCAAGAATTATATAAAC
AACCAATTATTACCTATGGTAAATCGACAGAATTGTCGCATATCCAACATTGAGACAGTT
ATAGAATTCCAGCAGAAGAACAGCAGATTGTTGGAAATCACCAGAGAATTTAGTGTCAAT
GCAGGTGTAACGACACCTTTAAGCACTTACATGTTAACAAACAGTGAGTTACTATCATTA
ATCAATGATATGCCTATAACAAATGATCAGAAAAAATTAATGTCAAGCAATGTTCAGATA
GTAAGGCAACAAAGTTATTCTATCATGTCTATAATAAAGGAAGAAGTCCTTGCATATGTT
GTACAGCTACCTATCTATGGTGTAATTGATACACCTTGCTGGAAATTACACACATCACCT
CTTTGCACTACCAACATCAAAGAAGGATCAAATATTTGTTTAACAAGGACTGATAGAGGA
TGGTATTGTGATAATGCAGGATCAGTATCCTTCTTTCCACAAGCTGACACTTGTAAAGTA
CAGTCCAATCGAGTATTTTGTGACACTATGAACAGTTTGACATTACCAAGTGAAGTCAGC
CTTTGTAACACTGACATATTCAATCCCAAGTATGACTGCAAAATTATGACATCAAAAACA
GACATAAGCAGCTCAGTAATCACTTCTCTAGGAGCTATAGTGTCATGCTATGGTAAGACT
AAATGTACTGCATCCAACAAAAATCGTGGAATTATAAAGACATTTTCTAATGGCTGTGAT
TATGTGTCAAACAAAGGAGTAGATACTGTATCAGTGGGCAACACTTTATATTATGTCAAC
AAGCTGGAAGGCAAAAACCTTTATGTAAAAGGGGAACCTATAATAAATTACTATGACCCT
CTAGTGTTTCCTTCTGATGAGTTTGATGCATCAATATCTCAAGTCAATGAAAAAATTAAT
CAAAGTTTAGCTTTTATTCGTAGATCCGATGAATTATTACATAATGTAAATACTGGAAAA
TCTACTACAAATATTATGATAACTGCAATTATTATAGTAATCATTGTAGTATTGTTATCA
TTAATAGCTATTGGTTTACTGTTGTATTGCAAAGCCAAAAACACACCAGTTACATTAAGC
AAAGACCAACTAAGTGGAATCAATAATATTGCATTCAGCAAATAG
>JHRSV252
ATGGAGTTGCTGATCCATAGATCAAGTGCAATCTTCCTAACTCTTGCTATTAATGCATTG
TACCTTACCTCAAGTCAGAACATAACTGAGGAGTTTTACCAATCAACATGTAGTGCAGTT
AGCAGAGGTTACTTGAGTGCTTTAAGAACAGGTTGGTATACCAGTGTCATAACAATAGAA
TTAAGTAATATAAAAGAAACCAAATGCAATGGAACTGACACTAAAGTTAAACTTATAAAA
CAAGAATTAGATAAGTATAAGAATGCAGTAACTGAATTACAGTTACTTATGCAAAACACA
CCAGCTGTCAACAACCGGGCCAGAAGAGAAGCACCACAGTATATGAACTATACAATCAAT
ACCACTAAAAACCTAAATGTATCAATAAGCAAGAAGAGGAAACGAAGATTTCTGGGCTTC
TTGTTAGGTGTAGGATCTGCAATAGCAAGTGGTATAGCTGTATCCAAAGTTCTACACCTT
GAAGGAGAAGTGAACAAGATCAAAAATGCTTTGCAGCTAACGAACAAAGCTGTAGTCAGT
CTATCAAATGGGGTCAGTGTTTTAACCAACAGAGTGTTAGATCTCAAGAATTATATAAAC
AACCAATTATTACCTATGGTAAATCGACAGAATTGTCGCATATCCAACATTGAGACAGTT
ATAGAGTTCCAGCAGAAGAACAGCAGATTGTTGGAAATCACCAGAGAATTTAGTGTCAAT
GCAGGTGTAACGACACCTTTAAGCACTTACATGTTAACAAACAGTGAGTTACTATCATTA
ATCAATGATATGCCTATAACAAATGATCAGAAAAAATTAATGTCAAGCAATGTTCAGATA
GTAAGGCAACAAAGTTATTCTATCATGTCTATAATAAAGGAAGAAGTCCTTGCATATGTT
GTACAGCTACCTATCTATGGTGTAATTGATACACCTTGCTGGAAATTACACACATCACCT
CTTTGCACCACCAACATCAAAGAAGGATCAAATATTTGTTTAACAAGGACTGATAGAGGA
TGGTATTGTGATAATGCAGGATCAGTATCCTTCTTTCCACAAGCTGACACTTGTAAAGTA
CAGTCCAATCGAGTATTTTGTGACACTATGAACAGTTTGACATTACCAAGTGAAGTCAGC
CTTTGTAACACTGACATATTCAATCCCAAGTATGACTGCAAAATTATGACATCAAAAACA
GACATAAGCAGCTCAGTAATCACTTCTCTAGGAGCTATAGTGTCATGCTATGGTAAGACT
AAATGTACTGCATCCAACAAAAATCGTGGAATTATAAAGACATTTTCTAATGGCTGTGAT
TATGTGTCAAACAAAGGAGTAGATACTGTATCAGTGGGCAACACTTTATATTATGTCAAC
AAGCTGGAAGGCAAAAACCTTTATGTAAAAGGGGAACCTATAATAAATTACTATGACCCT
CTAGTGTTTCCTTCTGATGAGTTTGATGCATCAATATCTCAAGTCAATGAAAAAATTAAT
CAAAGTTTAGCTTTTATTCGTAGATCCGATGAATTATTACATAATGTAAATACTGGAAAA
TCTACTACAAATATTATGATAACTGCAATTATTATAGTAATCATTGTAGTATTGTTATCA
TTAATAGCTATTGGTTTACTGTTGTATTGCAAAGCCAAAAACACACCAGTTACATTAAGC
AAAGACCAACTAAGTGGAATCAATAATATTGCATTCAGCAAATAG
>JHRSV250
ATGGAGTTGCTGATCCATAGATCAAGTGCAATCTTCCTAACTCTTGCTATTAATGCATTG
TACCTTACCTCAAGTCAGAACATAACTGAGGAGTTTTACCAATCAACATGTAGTGCAGTT
AGCAGAGGTTACTTGAGTGCTTTAAGAACAGGTTGGTATACCAGTGTCATAACAATAGAA
TTAAGTAATATAAAAGAAACCAAATGCAATGGAACTGACACTAAAGTTAAACTTATAAAA
CAAGAATTAGATAAGTATAAGAATGCAGTAACTGAATTACAGTTACTTATGCAAAACACA
CCAGCTGTCAACAACCGGGCCAGAAGAGAAGCACCACAGTATATGAACTATACAATCAAT
ACCACTAAAAACCTAAATGTATCAATAAGCAAGAAGAGGAAACGAAGATTTCTGGGCTTC
TTGTTAGGTGTAGGATCTGCAATAGCAAGTGGTATAGCTGTATCCAAAGTTCTACACCTT
GAAGGAGAAGTGAACAAGATCAAAAATGCTTTGCAGCTTACGAACAAAGCTGTAGTCAGT
CTATCAAATGGGGTCAGTGTTTTAACCAACAGAGTGTTAGATCTCAAGAATTATATAAAC
AACCAATTATTACCTATGGTAAATCGACAGAATTGTCGCATATCCAACATTGAGACAGTT
ATAGAATTCCAGCAGAAGAACAGCAGATTGTTGGAAATCACCAGAGAATTTAGTGTCAAT
GCAGGTGTAACGACACCTTTAAGCACTTACATGTTAACAAACAGTGAGTTACTATCATTA
ATCAATGATATGCCTATAACAAATGATCAGAAAAAATTAATGTCAAGCAATGTTCAGATA
GTAAGGCAACAAAGTTATTCTATCATGTCTATAATAAAGGAAGAAGTCCTTGCATATGTT
GTACAGCTACCTATCTATGGTGTAATTGATACACCTTGCTGGAAATTACACACATCACCT
CTGTGCACCACCAACATCAAAGAAGGATCAAATATTTGTTTAACAAGGACTGATAGAGGA
TGGTATTGTGATAATGCAGGATCAGTATCCTTCTTTCCACAAGCTGACACTTGTAAAGTA
CAGTCCAATCGAGTATTTTGTGACACTATGAACAGTTTGACATTACCAAGTGAAGTCAGC
CTTTGTAACACTGACATATTCAATCCCAAGTATGACTGCAAAATTATGACATCAAAAACA
GACATAAGCAGCTCAGTAATCACTTCTCTAGGAGCTATAGTGTCATGCTATGGTAAGACT
AAATGTACTGCATCCAACAAAAATCGTGGAATTATAAAGACATTTTCTAATGGCTGTGAT
TATGTGTCAAACAAAGGAGTAGATACTGTATCAGTGGGCAACACTTTATATTATGTCAAC
AAGCTGGAAGGCAAAAACCTTTATGTAAAAGGGGAACCTATAATAAATTACTATGACCCT
CTAGTGTTTCCTTCTGATGAGTTTGATGCATCAATATCTCAAGTCAATGAAAAAATTAAT
CAAAGTTTAGCTTTTATTCGTAGATCCGATGAATTATTACATAATGTAAATACTGGAAAA
TCTACTACAAATATTATGATAACTGCAATTATTATAGTAATCATTGTAGTATTGTTATCA
TTAATAGCTATTGGTTTACTGTTGTATTGCAAAGCCAAAAACACACCAGTTACATTAAGC
AAAGACCAACTAAGTGGAATCAATAATATTGCATTCAGCAAATAG
>JHRSV262
ATGGAGTTGCTGATCCATAGATCAAGTGCAATCTTCCTAACTCTTGCTATTAATGCATTG
TACCTTACCTCAAGTCAGAACATAACTGAGGAGTTTTACCAATCAACATGTAGTGCAGTT
AGCAAAGGTTACTTGAGTGCTTTAAGAACAGGTTGGTATACCAGTGTCATAACAATAGAA
TTAAGTAATATAAAAGAAACCAAATGCAATGGAACTGACACTAAAGTTAAACTTATAAAA
CAAGAATTAGATAAGTATAAGAATGCAGTAACTGAATTACAGTTACTTATGCAAAACACA
CCAGCTGTCAACAACCGGGCCAGAAGAGAAGCACCACAGTATATGAACTATACAATCAAT
ACCACTAAAAACCTAAATGTATCAATAAGCAAGAAGAGGAAACGAAGATTTCTGGGCTTC
TTGTTAGGTGTAGGATCTGCAATAGCAAGTGGTATAGCTGTATCCAAAGTTCTACACCTT
GAAGGAGAAGTGAACAAGATCAAAAATGCTTTGCAGCTTACGAACAAAGCTGTAGTCAGT
CTATCAAATGGGGTCAGTGTTTTAACCAACAGAGTGTTAGATCTCAAGAATTATATAAAC
AACCAATTATTACCCATGGTAAATCGACAGAATTGTCGCATATCCAACATTGAGACAGTT
ATAGAATTCCAGCAGAAGAACAGCAGATTGTTGGAAATCACCAGAGAATTTAGTGTCAAT
GCAGGTGTAACGACACCTTTAAGCACTTACATGTTAACAAACAGTGAGTTACTATCATTA
ATCAATGATATGCCTATAACAAATGATCAGAAAAAATTGATGTCAAGCAATGTTCAGATA
GTAAGGCAACAAAGTTATTCTATCATGTCTATAATAAAGGAAGAAGTCCTTGCATATGTT
GTACAGCTACCTATCTATGGTGTAATTGATACACCTTGCTGGAAATTACACACATCACCT
CTGTGCACCACCAACATCAAAGAAGGATCAAATATTTGTTTAACAAGGACTGATAGAGGA
TGGTATTGTGATAATGCAGGATCAGTATCCTTCTTTCCACAAGCTGACACTTGTAAAGTA
CAGTCCAATCGAGTATTTTGTGACACTATGAACAGTTTGACATTACCAAGTGAAGTCAGC
CTTTGTAACACTGACATATTCAATCCCAAGTATGACTGCAAAATTATGACATCAAAAACA
GACATAAGCAGCTCAGTAATCACTTCTCTAGGAGCTATAGTGTCATGCTATGGTAAGACT
AAATGTACTGCATCCAACAAAAATCGTGGAATTATAAAGACATTTTCTAATGGCTGTGAT
TATGTGTCAAACAAAGGAGTAGATACTGTATCAGTGGGCAACACTTTATATTATGTCAAC
AAGCTGGAAGGCAAAAACCTTTATGTAAAAGGGGAACCTATAATAAATTACTATGACCCT
CTAGTGTTTCCTTCTGATGAGTTTGATGCATCAATATCTCAAGTCAATGAAAAAATTAAT
CAAAGTTTAGCTTTTATTCGTAGATCCGATGAATTATTACATAATGTAAATACTGGAAAA
TCTACTACAAATATTATGATAACTGCAATTATTATAGTAATCATTGTAGTATTGTTATCA
TTAATAGCTATTGGTTTACTGTTGTATTGCAAAGCCAAAAACACACCAGTTACATTAAGC
AAAGACCAACTAAGTGGAATCAATAATATTGCATTCAGCAAATAG
>JHRSV249
ATGGAGTTGCTGATCCATAGATCAAGTGCAATCTTCCTAACTCTTGCTATTAATGCATTG
TACCTTACCTCAAGTCAGAACATAACTGAGGAGTTTTACCAATCAACATGTAGTGCAGTT
AGCAGAGGTTACTTGAGTGCTTTAAGAACAGGTTGGTATACCAGTGTCATAACAATAGAA
TTAAGTAATATAAAAGAAACCAAATGCAATGGAACTGACACTAAAGTTAAACTTATAAAA
CAAGAATTAGATAAGTATAAGAATGCAGTAACTGAATTACAGTTACTTATGCAAAACACA
CCAGCTGTTAACAACCGGGCCAGAAGAGAAGCACCACAGTATATGAACTATACAATCAAT
ACCACTAAAAACCTAAATGTATCAATAAGCAAGAAGAGGAAACGAAGATTTCTGGGCTTC
TTGTTAGGTGTAGGATCTGCAATAGCAAGTGGTATAGCTGTATCCAAAGTTCTACACCTT
GAAGGAGAAGTGAACAAGATCAAAAATGCTTTGCAGCTTACGAACAAAGCTGTAGTCAGT
CTATCAAATGGAGTCAGTGTTTTAACCAACAGAGTGTTAGATCTCAAGAATTATATAAAC
AACCAATTATTACCTATGGTAAATCGACAGAATTGTCGCATATCCAACATTGAGACAGTT
ATAGAATTCCAGCAGAAGAACAGCAGATTGTTGGAAATCACCAGAGAATTTAGTGTCAAT
GCAGGTGTAACGACACCTTTAAGCACTTACATGTTAACAAACAGTGAGTTACTATCATTA
ATCAATGATATGCCTATAACAAATGATCAGAAAAAATTAATGTCAAGCAATGTTCAGATA
GTAAGGCAACAAAGTTATTCTATCATGTCTATAATAAAGGAAGAAGTCCTTGCATATGTT
GTACAGCTACCTATCTATGGTGTAATTGATACACCTTGCTGGAAATTACACACATCACCT
CTGTGCACCACCAACATCAAAGAAGGATCAAATATTTGTTTAACAAGGACTGATAGAGGA
TGGTATTGTGATAATGCAGGATCAGTATCCTTCTTTCCACAAGCTGACACTTGTAAAGTA
CAGTCCAATCGAGTATTTTGTGACACTATGAACAGTTTGACATTACCAAGTGAAGTCAGC
CTTTGTAACACTGACATATTCAATCTCAAGTATGACTGCAAAATTATGACATCAAAAACA
GACATAAGCAGCTCAGTAATCACTTCTCTAGGAGCTATAGTGTCATGCTATGGTAAGACT
AAATGTACTGCATCCAACAAAAATCGTGGAATTATAAAGACATTTTCTAATGGCTGTGAT
TATGTGTCAAACAAAGGAGTAGATACTGTATCAGTGGGCAACACCTTATATTATGTCAAC
AAGCTGGAAGGCAAAAACCTTTATGTAAAAGGGGAACCTATAATAAATTACTATGACCCT
CTAGTGTTTCCTTCTGATGAGTTTGATGCATCAATATCTCAAGTCAATGAAAAAATTAAT
CAAAGTTTAGCTTTTATTCGTAGATCCGATGAATTATTACATAATGTAAATACTGGAAAA
TCTACTACAAATATTATGATAACTGCAATTATTATAGTAATCATTGTAGTATTGTTATCA
TTAATAGCTATTGGTTTACTGTTGTATTGCAAAGCCAAAAACACACCAGTTACATTAAGC
AAAGACCAACTAAGTGGAATCAATAATATTGCATTCAGCAAATAG
>JHRSV253
ATGGAGTTGCTGATCCATAGATCAAGTGCAATCTTCCTAACTCTTGCTATTAATGCATTG
TACCTTACCTCAAGTCAGAACATAACTGAGGAGTTTTACCAATCAACATGTAGTGCAGTT
AGCAGAGGTTACTTGAGTGCTTTAAGAACAGGTTGGTATACCAGTGTCATAACAATAGAA
TTAAGTAATATAAAAGAAACCAAATGCAATGGAACTGACACTAAAGTTAAACTTATAAAA
CAAGAATTAGATAAGTATAAGAATGCAGTAACTGAATTACAGTTACTTATGCAAAACACA
CCAGCTGTCAACAACCGGGCCAGAAGAGAAGCACCACAGCATATGAACTATACAATCAAT
ACCACTAAAAACCTAAATGTATCAATAAGCAAGAAGAGGAAACGAAGATTTCTGGGCTTC
TTGTTAGGTGTAGGATCTGCAATAGCAAGTGGTATAGCTGTATCCAAAGTTCTACACCTT
GAAGGAGAAGTGAACAAGATCAAAAATGCTTTGCAGCTTACGAACAAAGCTGTAGTCAGT
CTATCAAATGGGGTCAGTGTTTTAACCAACAGAGTGTTAGATCTCAAGAATTATATAAAC
AACCAATTATTACCTATGGTAAATCGACAGAATTGTCGCATATCCAACATTGAGACAGTT
ATAGAATTCCAGCAGAAGAACAGCAGATTGTTGGAAATCACCAGAGAATTTAGTGTCAAT
GCAGGTGTAACGACACCTTTAAGCACTTACATGTTAACAAACAGTGAGTTACTATCATTA
ATCAATGATATGCCTATAACAAATGATCAGAAAAAATTAATGTCAAGCAATGTTCAGATA
GTAAGGCAACAAAGTTATTCTATCATGTCTATAATAAAGGAAGAAGTCCTTGCATATGTT
GTACAGCTACCTATCTATGGTGTAATTGATACACCTTGCTGGAAATTACACACATCACCT
CTGTGCACCACCAACATCAAAGAAGGATCAAATATTTGTTTAACAAGGACTGATAGAGGA
TGGTATTGTGATAATGCAGGATCAGTGTCCTTCTTTCCGCAGGCTGACACTTGTAAAGTA
CAGTCCAATCGAGTATTTTGTGACACTATGAACAGTTTGACATTGCCAAGTGAAGTCAGC
CTTTGTAACACTGACATATTCAATTCCAAGTATGACTGCAAAATTATGACATCAAAAACA
GACATAAGCAGCTCAGTAATCACTTCTCTAGGAGCTATAGTGTCATGCTATGGTAAGACT
AAATGTACTGCATCCAACAAAAATCGTGGAATTATAAAGACATTTTCTAATGGCTGTGAT
TATGTGTCAAACAAAGGAGTAGATACTGTATCAGTGGGCAACACTTTATATTATGTCAAC
AAGCTGGAAGGCAAAAACCTTTATGTAAAAGGGGAACCTATAATAAATTACTATGACCCT
CTAGTGTTTCCTTCTGATGAGTTTGATGCATCAATATCTCAAGTCAATGAAAAAATTAAT
CAAAGTTTAGCTTTTATTCGTAGATCCGATGAATTATTACATAATGTAAATACTGGAAAA
TCTACTACAAATATTATGATAACTGCAATTATTATAGTAATCATTGTAGTATTGTTATCA
TTAATAGCTATTGGTTTACTGTTGTATTGCAAAGCCAAAAACACACCAGTTACATTAAGC
AAAGACCAACTAAGTGGAATCAATAATATTGCATTCAGCAAATAG
>JHRSV267
ATGGAGTTGCTGATCCATAGATCAAGTGCAATCTTCCTAACTCTTGCTATTAATGCATTG
TACCTTACCTCAAGTCAGAACATAACTGAGGAGTTTTACCAATCAACATGTAGTGCAGTT
AGCAGAGGTTACTTGAGTGCTTTAAGAACAGGTTGGTATACCAGTGTCATAACAATAGAA
TTAAGTAATATAAAAGAAACCAAATGCAATGGAACTGACACTAAAGTTAAACTTATAAAA
CAAGAATTAGATAAGTATAAGAATGCAGTAACTGAATTACAGTTACTTATGCAAAACACA
CCAGCTGTCAACAACCGGGCCAGAAGAGAAGCACCACAGTATATGAACTATACAATCAAT
ACCACTAAAAACCTAAATGTATCAATAAGCAAGAAGAGGAAACGAAGATTTCTGGGCTTC
TTGTTAGGTGTAGGATCTGCAATAGCAAGTGGTATAGCTGTATCCAAAGTTCTACACCTT
GAAGGAGAAGTGAACAAGATCAAAAATGCTTTGCAGCTAACGAACAAAGCTGTAGTCAGT
CTATCAAATGGGGTCAGTGTTTTAACCAACAGAGTGTTAGATCTCAAGAATTATATAAAC
AACCAATTATTACCTATGGTAAATCGACAGAATTGTCGCATATCCAACATTGAGACAGTT
ATAGAATTCCAGCAGAAGAACAGCAGATTGTTGGAAATCACCAGAGAATTTAGTGTCAAT
GCAGGTGTAACGACACCTTTAAGCACTTACATGTTAACAAACAGTGAGTTACTATCATTA
ATCAATGATATGCCTATAACAAATGATCAGAAAAAATTAATGTCAAGCAATGTTCAGATA
GTAAGGCAACAAAGTTATTCTATCATGTCTATAATAAAGGAAGAAGTCCTTGCATATGTT
GTACAGCTACCTATCTATGGTGTAATTGATACACCTTGTTGGAAATTACACACATCACCT
CTTTGCACCACCAACATCAAAGAAGGATCAAATATTTGTTTAACAAGGACTGATAGAGGA
TGGTATTGTGATAATGCAGGATCAGTATCCTTCTTTCCACAAGCTGACACTTGTAAAGTA
CAGTCCAATCGAGTATTTTGTGACACTATGAACAGTTTGACATTACCAAGTGAAGTCAGC
CTTTGTAACACTGACATATTCAATCCCAAGTATGACTGCAAAATTATGACATCAAAAACA
GACATAAGCAGCTCAGTAATCACTTCTCTAGGAGCTATAGTGTCATGCTATGGTAAGACT
AAATGTACTGCATCCAACAAAAATCGTGGAATTATAAAGACATTTTCTAATGGCTGTGAT
TATGTGTCAAACAAAGGAGTAGATACTGTATCAGTGGGCAACACTTTATATTATGTCAAC
AAGCTGGAAGGCAAAAACCTTTATGTAAAAGGGGAACCTATAATAAATTACTATGACCCT
CTAGTGTTTCCTTCTGATGAGTTTGATGCATCAATATCTCAAGTCAATGAAAAAATTAAT
CAAAGTTTAGCTTTTATTCGTAGATCCGATGAATTATTACATAATGTAAATACTGGAAAA
TCTACTACAAATATTATGATAACTGCAATTATTATAGTAATCATTGTAGTATTGTTATCA
TTAATAGCTATTGGTTTACTGTTGTATTGCAAAGCCAAAAACACACCAGTTACATTAAGC
AAAGACCAACTAAGTGGAATCAATAATATTGCATTCAGCAAATAG
>JHRSV264
ATGGAGTTGCTGATCCATAGATCAAGTGCAATCTTCCTAACTCTTGCTATTAATGCATTG
TACCTTACCTCAAGTCAGAACATAACTGAGGAGTTTTACCAATCAACATGTAGTGCAGTT
AGCAGAGGTTACTTGAGTGCTTTAAGAACAGGTTGGTATACCAGTGTCATAACAATAGAA
TTAAGTAATATAAAAGAAACCAAATGCAATGGAACTGACACTAAAGTTAAACTTATAAAA
CAAGAATTAGATAAGTATAAGAATGCAGTAACTGAATTACAGTTACTTATGCAAAACACA
CCAGCTGTCAACAACCGGGCCAGAAGAGAAGCACCACAGTATATGAACTATACAATCAAT
ACCACTAAAAACCTAAATGTATCAATAAGCAAGAAGAGGAAACGAAGATTTCTGGGCTTC
TTGTTAGGTGTAGGATCTGCAATAGCAAGTGGTATAGCTGTATCCAAAGTTCTACACCTT
GAAGGAGAAGTGAACAAGATCAAAAATGCTTTGCAGCTTACGAACAAAGCTGTAGTCAGT
CTATCAAATGGGGTCAGTGTTTTAACCAACAGAGTGTTAGATCTCAAGAATTATATAAAC
AACCAATTATTACCTATGGTAAATCGACAGAATTGTCGCATATCCAACATTGAGACAGTT
ATAGAATTCCAGCAGAAGAACAGCAGATTGTTGGAAATCACCAGAGAATTTAGTGTCAAT
GCAGGTGTAACGACACCTTTAAGCACTTACATGTTAACAAACAGTGAGTTACTATCATTA
ATCAATGATATGCCTATAACAAATGATCAGAAAAAATTAATGTCAAGCAATGTTCAGATA
GTAAGGCAACAAAGTTATTCTATCATGTCTATAATAAAGGAAGAAGTCCTTGCATATGTT
GTACAGCTACCTATCTATGGTGTAATTGATACACCTTGCTGGAAATTACACACATCACCT
CTGTGCACCACCAACATCAAAGAAGGATCAAATATTTGTTTAACAAGGACTGATAGAGGA
TGGTATTGTGATAATGCAGGATCAGTATCCTTCTTTCCACAAGCTGACACTTGTAAAGTA
CAGTCCAATCGAGTATTTTGTGACACTATGAACAGTTTGACATTACCAAGTGAAGTCAGC
CTTTGTAACACTGACATATTCAATCCCAAGTATGACTGCAAAATTATGACATCAAAAACA
GACATAAGCAGCTCAGTAATCACTTCTCTAGGAGCTATAGTGTCATGCTATGGTAAGACT
AAATGTACTGCATCCAACAAAAATCGTGGAATTATAAAGACATTTTCTAATGGCTGTGAT
TATGTGTCAAACAAAGGAGTAGATACTGTATCAGTGGGCAACACTTTATATTATGTCAAC
AAGCTGGAAGGCAAAAACCTTTATGTAAAAGGGGAACCTATAATAAATTACTATGACCCT
CTAGTGTTTCCTTCTGATGAGTTTGATGCATCAATATCTCAAGTCAATGAAAAAATTAAT
CAAAGTTTAGCTTTTATTCGTAGATCCGATGAATTATTACATAATGTACATACTGGAAAA
TCTACTACAAATATTATGATAACTGCAATTATTATAGTAATCATTGTAGTATTGTTATCA
TTAATAGCTATTGGTTTACTGTTGTATTGCAAAGCCAAAAACACACCAGTTACATTAAGC
AAAGACCAACTAAGTGGAATCAATAATATTGCATTCAGCAAATAG
>JHRSV266
ATGGAGTTGCTGATCCATAGATCAAGTGCAATCTTCCTAACTCTTGCTATTAATGCATTG
TACCTTACCTCAAGTCAGAACATAACTGAGGAGTTTTACCAATCAACATGTAGTGCAGTT
AGCAGAGGTTACTTGAGTGCTTTAAGAACAGGTTGGTATACCAGTGTCATAACAATAGAA
TTAAGTAATATAAAAGAAACCAAATGCAATGGAACTGACACTAAAGTTAAACTTATAAAA
CAAGAATTAGATAAGTATAAGAATGCAGTAACTGAATTACAGTTACTTATGCAAAACACA
CCAGCTGTCAACAACCGGGCCAGAAGAGAAGCACCACAGTATATGAACTATACAATCAAT
ACCACTAAAAACCTAAATGTATCAATAAGCAAGAAGAGGAAACGAAGATTTCTGGGCTTC
TTGTTAGGTGTAGGATCTGCAATAGCAAGTGGTATAGCTGTATCCAAAGTTCTACACCTT
GAAGGAGAAGTGAACAAGATCAAAAATGCTCTGCAGCTAACGAACAAAGCTGTAGTCAGT
CTATCAAATGGGGTCAGTGTTTTAACCAACAGAGTGTTAGATCTCAAGAATTATATAAAC
AACCAATTATTACCTATGGTAAATCGACAGAATTGTCGCATATCCAACATTGAGACAGTT
ATAGAATTCCAGCAGAAGAACAGCAGATTGTTGGAAATCACCAGAGAATTTAGTGTCAAT
GCAGGTGTAACGACACCTTTAAGCACTTACATGTTAACAAACAGTGAGTTACTATCATTA
ATCAATGATATGCCTATAACAAATGATCAGAAAAAATTAATGTCAAGCAATGTTCAGATA
GTAAGGCAACAAAGTTATTCTATCATGTCTATAATAAAGGAAGAAGTCCTTGCATATGTT
GTACAGCTACCTATCTATGGTGTAATTGATACACCTTGCTGGAAATTACACACATCACCT
CTTTGCACCACCAACATCAAAGAAGGATCAAATATTTGTTTAACAAGGACTGATAGAGGA
TGGTATTGTGATAATGCAGGATCAGTATCCTTCTTTCCACAAGCTGACACTTGTAAAGTA
CAGTCCAATCGAGTATTTTGTGACACTATGAACAGTTTGACATTACCAAGTGAAGTCAGC
CTTTGTAACACTGACATATTCAATCCCAAGTATGACTGCAAAATTATGACATCAAAAACA
GACATAAGCAGCTCAGTAATCACTTCTCTAGGAGCTATAGTGTCATGCTATGGTAAGACT
AAATGTACTGCATCCAACAAAAATCGTGGAATTATAAAGACATTTTCTAATGGCTGTGAT
TATGTGTCAAACAAAGGAGTAGATACTGTATCAGTGGGCAACACTTTATATTATGTCAAC
AAGCTGGAAGGCAAAAACCTTTATGTAAAAGGGGAACCTATAATAAATTACTATGACCCT
CTAGTGTTTCCTTCTGATGAGTTTGATGCATCAATATCTCAAGTCAATGAAAAAATTAAT
CAAAGTTTAGCTTTTATTCGTAGATCCGATGAATTATTACATAATGTAAATACTGGAAAA
TCTACTACAAATATTATGATAACTGCAATTATTATAGTAATCATTGTAGTATTGTTATCA
TTAATAGCTATTGGTTTACTGTTGTATTGCAAAGCCAAAAACACACCAGTTACATTAAGC
AAAGACCAACTAAGTGGAATCAATAATATTGCATTCAGCAAATAG
>JHRSV269
ATGGAGTTGCTGATCCATAGATCAAGTGCAATCTTCCTAACTCTTGCTATTAATGCATTG
TACCTTACCTCAAGTCAGAACATAACTGAGGAGTTTTACCAATCAACATGTAGTGCAGTT
AGCAGAGGTTACTTGAGTGCTTTAAGAACAGGTTGGTATACCAGTGTCATAACAATAGAA
TTAAGTAATATAAAAGAAACCAAATGCAATGGAACTGACACTAAAGTTAAACTTATAAAA
CAAGAATTAGATAAGTATAAGAATGCAGTAACTGAATTACAGTTACTTATGCAAAACACA
CCAGCTGTCAACAACCGGGCCAGAAGAGAAGCACCACAGTATATGAACTATACAATCAAT
ACCACTAAAAACCTAAATGTATCAATAAGCAAGAAGAGGAAACGAAGATTTCTGGGCTTC
TTGTTAGGTGTAGGATCTGCAATAGCAAGTGGTATAGCTGTATCCAAAGTTCTACACCTT
GAAGGAGAAGTGAACAAGATCAAAAATGCTTTGCAGCTAACGAACAAAGCTGTAGTCAGT
CTATCAAATGGGGTCAGTGTTTTAACCAACAGAGTGTTAGATCTCAAGAATTATATAAAC
AACCAATTATTACCTATGGTAAATCGACAGAATTGTCGCATATCCAACATTGAGACAGTT
ATAGAATTCCAGCAGAAGAACAGCAGATTGTTGGAAATCACCAGAGAATTTAGTGTCAAT
GCAGGTGTAACGACACCTTTAAGCACTTACATGTTAACAAACAGTGAGTTACTATCATTA
ATCAATGATATGCCTATAACAAATGATCAGAAAAAATTAATGTCAAGCAATGTTCAGATA
GTAAGGCAACAAAGTTATTCTATCATGTCTATAATAAAGGAAGAAGTCCTTGCATATGTT
GTACAGCTACCTATCTATGGTGTAATTGATACACCTTGTTGGAAATTACACACATCACCT
CTTTGCACCACCAACATCAAAGAAGGATCAAATATTTGTTTAACAAGGACTGATAGAGGA
TGGTATTGTGATAATGCAGGATCAGTATCCTTCTTTCCACAAGCTGACACTTGTAAAGTA
CAGTCCAATCGAGTATTTTGTGACACTATGAACAGTTTGACATTACCAAGTGAAGTCAGC
CTTTGTAACACTGACATATTCAATCCCAAGTATGACTGCAAAATTATGACATCAAAAACA
GACATAAGCAGCTCAGTAATCACTTCTCTAGGAGCTATAGTGTCATGCTATGGTAAGACT
AAATGTACTGCATCCAACAAAAATCGTGGAATTATAAAGACATTTTCTAATGGCTGTGAT
TATGTGTCAAACAAAGGAGTAGATACTGTATCAGTGGGCAACACTTTATATTATGTCAAC
AAGCTGGAAGGCAAAAACCTTTATGTAAAAGGGGAACCTATAATAAATTACTATGACCCT
CTAGTGTTTCCTTCTGATGAGTTTGATGCATCAATATCTCAAGTCAATGAAAAAATTAAT
CAAAGTTTAGCTTTTATTCGTAGATCCGATGAATTATTACATAATGTAAATACTGGAAAA
TCTACTACAAATATTATGATAACTGCAATTATTATAGTAATCATTGTAGTATTGTTATCA
TTAATAGCTATTGGTTTACTGTTGTATTGCAAAGCCAAAAACACACCAGTTACATTAAGC
AAAGACCAACTAAGTGGAATCAATAATATTGCATTCAGCAAATAG
>JHRSV265
ATGGAGTTGCTGATCCATAGATCAAGTGCAATCTTCCTAACTCTTGCTATTAATGCATTG
TACCTTACCTCAAGTCAGAACATAACTGAGGAGTTTTACCAATCAACATGTAGTGCAGTT
AGCAGAGGTTACTTGAGTGCTTTAAGAACAGGTTGGTATACCAGTGTCATAACAATAGAA
TTAAGTAATATAAAAGAAACCAAATGCAATGGAACTGACACTAAAGTTAAACTTATAAAA
CAAGAATTAGATAAGTATAAGAATGCAGTAACTGAATTACAGTTACTTATGCAAAACACA
CCAGCTGTCAACAACCGGGCCAGAAGAGAAGCACCACAGTATATGAACTATACAATCAAT
ACCACTAAAAACCTAAATGTATCAATAAGCAAGAAGAGGAAACGAAGATTTCTGGGCTTC
TTGTTAGGTGTAGGATCTGCAATAGCAAGTGGTATAGCTGTATCCAAAGTTCTACACCTT
GAAGGAGAAGTGAACAAGATCAAAAATGCTTTGCAGCTTACGAACAAAGCTGTAGTCAGT
CTATCAAATGGGGTCAGTGTTTTAACCAACAGAGTGTTAGATCTCAAGAATTATATAAAC
AACCAATTATTACCTATGGTAAATCGACAGAATTGTCGCATATCCAACATTGAGACAGTT
ATAGAATTCCAGCAGAAGAACAGCAGATTGTTGGAAATCACCAGAGAATTTAGTGTCAAT
GCAGGTGTAACGACACCTTTAAGCACTTACATGTTAACAAACAGTGAGTTACTATCATTA
ATCAATGATATGCCTATAACAAATGATCAGAAAAAATTAATGTCAAGCAATGTTCAGATA
GTAAGGCAACAAAGTTATTCTATCATGTCTATAATAAAGGAAGAAGTCCTTGCATATGTT
GTACAGCTACCTATCTATGGTGTAATTGATACACCTTGCTGGAAATTACACACATCACCT
CTGTGCACCACCAACATCAAAGAAGGATCAAATATTTGTTTAACAAGGACTGATAGAGGA
TGGTATTGTGATAATGCAGGATCAGTATCCTTCTTTCCACAAGCTGACACTTGTAAAGTA
CAGTCCAATCGAGTATTTTGTGACACTATGAACAGTTTGACATTACCAAGTGAAGTCAGC
CTTTGTAACACTGACATATTCAATCCCAAGTATGACTGCAAAATTATGACATCAAAAACA
GACATAAGCAGCTCAGTAATCACTTCTCTAGGAGCTATAGTGTCATGCTATGGTAAGACT
AAATGTACTGCATCCAACAAAAATCGTGGAATTATAAAGACATTTTCTAATGGCTGTGAT
TATGTGTCAAACAAAGGAGTAGATACTGTATCAGTGGGCAACACTTTATATTATGTCAAC
AAGCTGGAAGGCAAAAACCTTTATGTAAAAGGGGAACCTATAATAAATTACTATGACCCT
CTAGTGTTTCCTTCTGATGAGTTTGATGCATCAATATCTCAAGTCAATGAAAAAATTAAT
CAAAGTTTAGCTTTTATTCGTAGATCCGATGAATTATTACATAATGTACATACTGGAAAA
TCTACTACAAATATTATGATAACTGCAATTATTATAGTAATCATTGTAGTATTGTTATCA
TTAATAGCTATTGGTTTACTGTTGTATTGCAAAGCCAAAAACACACCAGTTACATTAAGC
AAAGACCAACTAAGTGGAATCAATAATATTGCATTCAGCAAATAG
>JHRSV270
ATGGAGTTGCTGATCCATAGATCAAGTGCAATCTTCCTAACTCTTGCTATTAATGCATTG
TACCTTACCTCAAGTCAGAACATAACTGAGGAGTTTTACCAATCAACATGTAGTGCAGTT
AGCAGAGGTTACTTGAGTGCTTTAAGAACAGGTTGGTATACCAGTGTCATAACAATAGAA
TTAAGTAATATAAAAGAAACCAAATGCAATGGAACTGACACTAAAGTTAAACTTATAAAA
CAAGAATTAGATAAGTATAAGAATGCAGTAACTGAATTACAGTTACTTATGCAAAACACA
CCAGCTGTCAACAACCGGGCCAGAAGAGAAGCACCACAGTATATGAACTATACAATCAAT
ACCACTAAAAACCTAAATGTATCAATAAGCAAGAAGAGGAAACGAAGATTTCTGGGCTTC
TTGTTAGGTGTAGGATCTGCAATAGCAAGTGGTATAGCTGTATCCAAAGTTCTACACCTT
GAAGGAGAAGTGAACAAGATCAAAAATGCTTTGCAGCTAACGAACAAAGCTGTAGTCAGT
CTATCAAATGGGGTCAGTGTTTTAACCAACAGAGTGTTAGATCTCAAGAATTATATAAAC
AACCAATTATTACCTATGGTAAATCGACAGAATTGTCGCATATCCAACATTGAGACAGTT
ATAGAATTCCAGCAGAAGAACAGCAGATTGTTGGAAATCACCAGAGAATTTAGTGTCAAT
GCAGGTGTAACGACACCTTTAAGCACTTACATGTTAACAAACAGTGAGTTACTATCATTA
ATCAATGATATGCCTATAACAAATGATCAGAAAAAATTAATGTCAAGCAATGTTCAGATA
GTAAGGCAACAAAGTTATTCTATCATGTCTATAATAAAGGAAGAAGTCCTTGCATATGTT
GTACAGCTACCTATCTATGGTGTAATTGATACACCTTGTTGGAAATTACACACATCACCT
CTTTGCACCACCAACATCAAAGAAGGATCAAATATTTGTTTAACAAGGACTGATAGAGGA
TGGTATTGTGATAATGCAGGATCAGTATCCTTCTTTCCACAAGCTGACACTTGTAAAGTA
CAGTCCAATCGAGTATTTTGTGACACTATGAACAGTTTGACATTACCAAGTGAAGTCAGC
CTTTGTAACACTGACATATTCAATCCCAAGTATGACTGCAAAATTATGACATCAAAAACA
GACATAAGCAGCTCAGTAATCACTTCTCTAGGAGCTATAGTGTCATGCTATGGTAAGACT
AAATGTACTGCATCCAACAAAAATCGTGGAATTATAAAGACATTTTCTAATGGCTGTGAT
TATGTGTCAAACAAAGGAGTAGATACTGTATCAGTGGGCAACACTTTATATTATGTCAAC
AAGCTGGAAGGCAAAAACCTTTATGTAAAAGGGGAACCTATAATAAATTACTATGACCCT
CTAGTGTTTCCTTCTGATGAGTTTGATGCATCAATATCTCAAGTCAATGAAAAAATTAAT
CAAAGTTTAGCTTTTATTCGTAGATCCGATGAATTATTACATAATGTAAATACTGGAAAA
TCTACTACAAATATTATGATAACTGCAATTATTATAGTAATCATTGTAGTATTGTTATCA
TTAATAGCTATTGGTTTACTGTTGTATTGCAAAGCCAAAAACACACCAGTTACATTAAGC
AAAGACCAACTAAGTGGAATCAATAATATTGCATTCAGCAAATAG
>JHRSV274
ATGGAGTTGCTGATCCATAGATCAAGTGCAATCTTCCTAACTCTTGCTATTAATGCATTG
TACCTTACCTCAAGTCAGAACATAACTGAGGAGTTTTACCAATCAACATGTAGTGCAGTT
AGCAGAGGTTACTTGAGTGCTTTAAGAACAGGTTGGTATACCAGTGTCATAACAATAGAA
TTAAGTAATATAAAAGAAACCAAATGCAATGGAACTGACACTAAAGTTAAACTTATAAAA
CAAGAATTAGATAAGTATAAGAATGCAGTAACTGAATTACAGTTACTTATGCAAAACACA
CCAGCTGTCAACAACCGGGCCAGAAGAGAAGCACCACAGTATATGAACTATACAATCAAT
ACCACTAAAAACCTAAATGTATCAATAAGCAAGAAGAGGAAACGAAGATTTCTGGGCTTC
TTGTTAGGTGTAGGATCTGCAATAGCAAGTGGTATAGCTGTATCCAAAGTTCTACACCTT
GAAGGAGAAGTGAACAAGATCAAAAATGCTTTGCAGCTAACGAACAAAGCTGTAGTCAGT
CTATCAAATGGGGTCAGTGTTTTAACCAACAGAGTGTTAGATCTCAAGAATTATATAAAC
AACCAATTATTACCCATGGTAAATCGACAGAATTGTCGCATATCCAACATTGAGACAGTT
ATAGAATTCCAGCAGAAGAACAGCAGATTGTTGGAAATCACCAGAGAATTTAGTGTCAAT
GCAGGTGTAACGACACCTTTAAGCACTTACATGTTAACAAACAGTGAGTTACTATCATTA
ATCAATGATATGCCTATAACAAATGATCAGAAAAAATTAATGTCAAGCAATGTTCAGATA
GTAAGGCAACAAAGTTATTCTATCATGTCTATAATAAAGGAAGAAGTCCTTGCATATGTT
GTACAGCTACCTATCTATGGTGTAATTGATACACCTTGCTGGAAATTACACACATCACCT
CTTTGCACCACCAACATCAAAGAAGGATCAAATATTTGTTTAACAAGGACTGATAGAGGA
TGGTATTGTGATAATGCAGGATCAGTATCCTTCTTTCCACAAGCTGACACTTGTAAAGTA
CAGTCCAATCGAGTATTTTGTGACACTATGAACAGTTTGACATTACCAAGTGAAGTCAGC
CTTTGTAACACTGACATATTCAATCCCAAGTATGACTGCAAAATTATGACATCAAAAACA
GACATAAGCAGCTCAGTAATCACTTCTCTAGGAGCTATAGTGTCATGCTATGGTAAGACT
AAATGTACTGCATCCAACAAAAATCGTGGAATTATAAAGACATTTTCTAATGGCTGTGAT
TATGTGTCAAACAAAGGAGTAGATACTGTATCAGTGGGCAACACTTTATATTATGTCAAC
AAGCTGGAAGGCAAAAACCTTTATGTAAAAGGGGAACCTATAATAAATTACTATGACCCT
CTAGTGTTTCCTTCTGATGAGTTTGATGCATCAATATCTCAAGTCAATGAAAAAATTAAT
CAAAGTTTAGCTTTTATTCGTAGATCCGATGAATTATTACATAATGTAAATACTGGAAAA
TCTACTACAAATATTATGATAACTGCAATTATTATAGTAATCATTGTAGTATTGTTATCA
TTAATAGCTATTGGTTTACTGTTGTATTGCAAAGCCAAAAACACACCAGTTACATTAAGC
AAAGACCAACTAAGTGGAATCAATAATATTGCATTCAGCAAATAG
>JHRSV277
ATGGAGTTGCTGATCCATAGATCAAGTGCAATCTTCCTAACTCTTGCTATTAATGCATTG
TACCTTACCTCAAGTCAGAACATAACTGAGGAGTTTTACCAATCAACATGTAGTGCAGTT
AGCAGAGGTTACTTGAGTGCTTTAAGAACAGGTTGGTATACCAGTGTCATAACAATAGAA
TTAAGTAATATAAAAGAAACCAAATGCAATGGAACTGACACTAAAGTTAAACTTATAAAA
CAAGAATTAGATAAGTATAAGAATGCAGTAACTGAATTACAGTTACTTATGCAAAACACA
CCAGCTGTCAACAACCGGGCCAGAAGAGAAGCACCACAGTATATGAACTATACAATCAAT
ACCACTAAAAACCTAAATGTATCAATAAGCAAGAAGAGGAAACGAAGATTTCTGGGCTTC
TTGTTAGGTGTAGGATCTGCAATAGCAAGTGGTATAGCTGTATCCAAAGTTCTACACCTT
GAAGGAGAAGTGAACAAGATCAAAAATGCTCTGCAGCTAACGAACAAAGCTGTAGTCAGT
CTATCAAATGGGGTCAGTGTTTTAACCAACAGAGTGTTAGATCTCAAGAATTATATAAAC
AACCAATTATTACCTATGGTAAATCGACAGAATTGTCGCATATCCAACATTGAGACAGTT
ATAGAATTCCAGCAGAAGAACAGCAGATTGTTGGAAATCACCAGAGAATTTAGTGTCAAT
GCAGGTGTAACGACACCTTTAAGCACTTACATGTTAACAAACAGTGAGTTACTATCATTA
ATCAATGATATGCCTATAACAAATGATCAGAAAAAATTAATGTCAAGCAATGTTCAGATA
GTAAGGCAACAAAGTTATTCTATCATGTCTATAATAAAGGAAGAAGTCCTTGCATATGTT
GTACAGCTACCTATCTATGGTGTAATTGATACACCTTGCTGGAAATTACACACATCACCT
CTTTGCACCACCAACATCAAAGAAGGATCAAATATTTGTTTAACAAGGACTGATAGAGGA
TGGTATTGTGATAATGCAGGATCAGTATCCTTCTTTCCACAAGCTGACACTTGTAAAGTA
CAGTCCAATCGAGTATTTTGTGACACTATGAACAGTTTGACATTACCAAGTGAAGTCAGC
CTTTGTAACACTGACATATTCAATCCCAAGTATGACTGCAAAATTATGACATCAAAAACA
GACATAAGCAGCTCAGTAATCACTTCTCTAGGAGCTATAGTGTCATGCTATGGTAAGACT
AAATGTACTGCATCCAACAAAAATCGTGGAATTATAAAGACATTTTCTAATGGCTGTGAT
TATGTGTCAAACAAAGGAGTAGATACTGTATCAGTGGGCAACACTTTATATTATGTCAAC
AAGCTGGAAGGCAAAAACCTTTATGTAAAAGGGGAACCTATAATAAATTACTATGACCCT
CTAGTGTTTCCTTCTGATGAGTTTGATGCATCAATATCTCAAGTCAATGAAAAAATTAAT
CAAAGTTTAGCTTTTATTCGTAGATCCGATGAATTATTACATAATGTAAATACTGGAAAA
TCTACTACAAATATTATGATAACTGCAATTATTATAGTAATCATTGTAGTATTGTTATCA
TTAATAGCTATTGGTTTACTGTTGTATTGCAAAGCCAAAAACACACCAGTTACATTAAGC
AAAGACCAACTAAGTGGAATCAATAATATTGCATTCAGCAAATAG
>JHRSV271
ATGGAGTTGCTGATCCATAGATCAAGTGCAATCTTCCTAACTCTTGCTATTAATGCATTG
TACCTTACCTCAAGTCAGAACATAACTGAGGAGTTTTACCAATCAACATGTAGTGCAGTT
AGCAGAGGTTACTTGAGTGCTTTAAGAACAGGTTGGTATACCAGTGTCATAACAATAGAA
TTAAGTAATATAAAAGAAACCAAATGCAATGGAACTGACACTAAAGTTAAACTTATAAAA
CAAGAATTAGATAAGTATAAGAATGCAGTAACTGAATTACAGTTACTTATGCAAAACACA
CCAGCTGTCAACAACCGGGCCAGAAGAGAAGCACCACAGTATATGAACTATACAATCAAT
ACCACTAAAAACCTAAATGTATCAATAAGCAAGAAGAGGAAACGAAGATTTCTGGGCTTC
TTGTTAGGTGTAGGATCTGCAATAGCAAGTGGTATAGCTGTATCCAAAGTTCTACACCTT
GAAGGAGAAGTGAACAAGATCAAAAATGCTTTGCAGCTTACGAACAAAGCTGTAGTCAGT
CTATCAAATGGGGTCAGTGTTTTAACCAACAGAGTGTTAGATCTCAAGAATTATATAAAC
AACCAATTATTACCTATGGTAAATCGACAGAATTGTCGCATATCCAACATTGAGACAGTT
ATAGAATTCCAGCAGAAGAACAGCAGATTGTTGGAAATCACCAGAGAATTTAGTGTCAAT
GCAGGTGTAACGACACCTTTAAGCACTTACATGTTAACAAACAGTGAGTTACTATCATTA
ATCAATGATATGCCTATAACAAATGATCAGAAAAAATTAATGTCAAGCAATGTTCAGATA
GTAAGGCAACAAAGTTATTCTATCATGTCTATAATAAAGGAAGAAGTCCTTGCATATGTA
GTACAGCTACCTATCTATGGTGTAATTGATACACCTTGCTGGAAATTACACACATCACCT
CTGTGCACCACCAACATCAAAGAAGGATCAAATATTTGTTTAACAAGGACTGATAGAGGA
TGGTATTGTGATAATGCAGGATCAGTATCCTTCTTTCCACAAGCTGACACTTGTAAAGTA
CAGTCCAATCGAGTATTTTGTGACACTATGAACAGTTTGACATTACCAAGTGAAGTCAGC
CTTTGTAACACTGACATATTCAATCCCAAGTATGACTGCAAAATTATGACATCAAAAACA
GACATAAGCAGCTCAGTAATCACTTCTCTAGGAGCTATAGTGTCATGCTATGGTAAGACT
AAATGTACTGCATCCAACAAAAATCGTGGAATTATAAAGACATTTTCTAATGGCTGTGAT
TATGTGTCAAACAAAGGAGTAGATACTGTATCAGTGGGCAACACTTTATATTATGTCAAC
AAGCTGGAAGGCAAAAACCTTTATGTAAAAGGGGAACCTATAATAAATTACTATGACCCT
CTAGTGTTTCCTTCTGATGAGTTTGATGCATCAATATCTCAAGTCAATGAAAAAATTAAT
CAAAGTTTAGCTTTTATTCGTAGATCCGATGAATTATTACATAATGTAAATACTGGAAAA
TCTACTACAAATATTATGATAACTGCAATTATTATAGTAATCATTGTAGTATTGTTATCA
TTAATAGCTATTGGTTTACTGTTGTATTGCAAAGCCAAAAACACACCAGTTACATTAAGC
AAAGACCAACTAAGTGGAATCAATAATATTGCATTCAGCAAATAG
>JHRSV275
ATGGAGTTGCTGATCCATAGATCAAGTGCAATCTTCCTAACTCTTGCTATTAATGCATTG
TACCTTACCTCAAGTCAGAACATAACTGAGGAGTTTTACCAATCAACATGTAGTGCAGTT
AGCAGAGGTTACTTGAGTGCTTTAAGAACAGGTTGGTATACCAGTGTCATAACAATAGAA
TTAAGTAATATAAAAGAAACCAAATGCAATGGAACTGACACTAAAGTTAAACTTATAAAG
CAAGAATTAGATAAGTATAAGAATGCAGTAACTGAATTACAGTTACTTATGCAAAACACA
CCAGCTGTCAACAACCGGGCCAGAAGAGAAGCACCACAGTATATGAACTATACAATCAAT
ACCACTAAAAACCTAAATGTATCAATAAGCAAGAAGAGGAAACGAAGATTTCTGGGCTTC
TTGTTAGGTGTAGGATCTGCAATAGCAAGTGGTATAGCTGTATCCAAAGTTCTACACCTT
GAAGGAGAAGTGAACAAGATCAAAAATGCTTTGCAGCTTACGAACAAAGCTGTAGTCAGT
CTATCAAATGGGGTCAGTGTTTTAACCAACAGAGTGTTAGATCTCAAGAATTATATAAAC
AACCAATTATTACCTATGGTAAATCGACAGAATTGTCGCATATCCAACATTGAGACAGTT
ATAGAATTCCAGCAGAAGAACAGCAGATTGTTGGAAATCACCAGAGAATTTAGTGTCAAT
GCAGGTGTAACGACACCTTTAAGCACTTACATGTTAACAAACAGTGAGTTACTATCATTA
ATCAATGATATGCCTATAACAAATGATCAGAAAAAATTAATGTCAAGCAATGTTCAGATA
GTAAGGCAACAAAGTTATTCTATCATGTCTATAATAAAGGAAGAAGTCCTTGCATATGTT
GTACAGCTACCTATCTATGGTGTAATTGATACACCTTGCTGGAAATTACACACATCACCT
CTGTGCACCACCAACATCAAAGAAGGATCAAATATTTGTTTAACAAGGACTGATAGAGGA
TGGTATTGTGATAATGCAGGATCAGTATCCTTCTTTCCACAAGCTGACACTTGTAAAGTA
CAGTCCAATCGAGTATTTTGTGACACTATGAACAGTTTGACATTACCAAGTGAAGTCAGC
CTTTGTAACACTGATATATTCAATCCCAAGTATGACTGCAAAATTATGACATCAAAAACA
GACATAAGCAGCTCAGTAATCACTTCTCTAGGAGCTATAGTGTCATGCTATGGTAAGACT
AAATGTACTGCATCCAACAAAAATCGTGGAATTATAAAGACATTTTCTAATGGCTGTGAT
TATGTGTCAAACAAAGGAGTAGATACTGTATCAGTGGGCAACACTTTATATTATGTCAAC
AAGCTGGAAGGCAAAAACCTTTATGTAAAAGGGGAACCTATAATAAATTACTATGACCCT
CTAGTATTTCCTTCTGATGAGTTTGATGCATCAATATCTCAAGTCAATGAAAAAATTAAT
CAAAGCTTAGCTTTTATTCGTAGATCCGATGAATTATTACATAATGTAAATACTGGAAAA
TCTACTACAAATATTATGATAACTGCAATTATTATAGTAATCATTGTAGTATTGTTATCA
TTAATAGCTATTGGTTTACTGTTGTATTGCAAAGCCAAAAACACACCAGTTACATTAAGC
AAAGACCAACTAAGTGGAATCAATAATATTGCATTCAGCAAATAG
>JHRSV286
ATGGAGTTGCTGATCCATAGATCAAGTGCAATCTTCCTAACTCTTGCTATTAATGCATTG
TACCTTACCTCAAGTCAGAACATAACTGAGGAGTTTTACCAATCAACATGTAGTGCAGTT
AGCAAAGGTTACTTGAGTGCTTTAAGAACAGGTTGGTATACCAGTGTCATAACAATAGAA
TTAAGTAATATAAAAGAAACCAAATGCAATGGAACTGACACTAAAGTTAAACTTATAAAA
CAAGAATTAGATAAGTATAAGAATGCAGTAACTGAATTACAGTTACTTATGCAAAACACA
CCAGCTGTCAACAACCGGGCCAGAAGAGAAGCACCACAGTATATGAACTATACAATCAAT
ACCACTAAAAACCTAAATGTATCAATAAGCAAGAAGAGGAAACGAAGATTTCTGGGCTTC
TTGTTAGGTGTAGGATCTGCAATAGCAAGTGGTATAGCTGTATCCAAAGTTCTACACCTT
GAAGGAGAAGTGAACAAGATCAAAAATGCTTTGCAGCTTACGAACAAAGCTGTAGTCAGT
CTATCAAATGGGGTCAGTGTTTTAACCAACAGAGTGTTAGATCTCAAGAATTATATAAAC
AACCAATTATTACCTATGGTAAATCGACAGAATTGTCGCATATCCAACATTGAGACAGTT
ATAGAATTCCAGCAGAAGAACAGCAGATTGTTGGAAATCACCAGAGAATTTAGTGTCAAT
GCAGGTGTAACGACACCTTTAAGCACTTACATGTTAACAAACAGTGAGTTACTATCATTA
ATCAATGATATGCCTATAACAAATGATCAGAAAAAATTAATGTCAAGCAATGTTCAGATA
GTAAGGCAACAAAGTTATTCTATCATGTCTATAATAAAGGAAGAAGTCCTTGCATATGTT
GTACAGCTACCTATCTATGGTGTAATTGATACACCTTGCTGGAAATTACACACATCACCT
CTGTGCACCACCAACATCAAAGAAGGATCAAATATTTGTTTAACAAGGACTGATAGAGGA
TGGTATTGTGATAATGCAGGATCAGTATCCTTCTTTCCACAAGCTGACACTTGTAAAGTA
CAGTCCAATCGAGTATTTTGTGACACTATGAACAGTTTGACATTACCAAGTGAAGTCAGC
CTTTGTAACACTGACATATTCAATCCCAAGTATGACTGCAAAATTATGACATCAAAAACA
GACATAAGCAGCTCAGTAATCACTTCTCTAGGAGCTATAGTGTCATGCTATGGTAAGACT
AAATGTACTGCATCCAACAAAAATCGTGGAATTATAAAGACATTTTCTAATGGCTGTGAT
TATGTGTCAAACAAAGGAGTAGATACTGTATCAGTGGGCAACACTTTATATTATGTCAAC
AAGCTGGAAGGCAAAAACCTTTATGTAAAAGGGGAACCTATAATAAATTACTATGACCCT
CTAGTGTTTCCTTCTGATGAGTTTGATGCATCAATATCTCAAGTCAATGAAAAAATTAAT
CAAAGTTTAGCTTTTATTCGTAGATCCGATGAATTATTACATAATGTAAATACTGGAAAA
TCTACTACAAATATTATGATAACTGCAATTATTATAGTAATCATTGTAGTATTGTTATCA
TTAATAGCTATTGGTTTACTGTTGTATTGCAAAGCCAAAAACACACCAGTTACATTAAGC
AAAGACCAACTAAGTGGAATCAATAATATTGCATTCAGCAAATAG
>JHRSV278
ATGGAGTTGCTGATCCATAGATCAAGTGCAATCTTCCTAACTCTTGCTATTAATGCATTG
TACCTTACCTCAAGTCAGAACATAACTGAGGAGTTTTACCAATCAACATGTAGTGCAGTT
AGCAGAGGTTACTTGAGTGCTTTAAGAACAGGTTGGTATACCAGTGTCATAACAATAGAA
TTAAGTAATATAAAAGAAACCAAATGCAATGGAACTGACACTAAAGTTAAACTTATAAAA
CAAGAATTAGATAAGTATAAGAATGCAGTAACTGAATTACAGTTACTTATGCAAAACACA
CCAGCTGTCAACAACCGGGCCAGAAGAGAAGCACCACAGTATATGAACTATACAATCAAT
ACCACTAAAAACCTAAATGTATCAATAAGCAAGAAGAGGAAACGAAGATTTCTGGGCTTC
TTGTTAGGTGTAGGATCTGCAATAGCAAGTGGTATAGCTGTATCCAAAGTTCTACACCTT
GAAGGAGAAGTGAACAAGATCAAAAATGCTTTGCAGCTAACGAACAAAGCTGTAGTCAGT
CTATCAAATGGGGTCAGTGTTTTAACCAACAGAGTGTTAGATCTCAAGAATTATATAAAC
AACCAATTATTACCTATGGTAAATCGACAGAATTGTCGCATATCCAACATTGAGACAGTT
ATAGAGTTCCAGCAGAAGAACAGCAGATTGTTGGAAATCACCAGAGAATTTAGTGTCAAT
GCAGGTGTAACGACACCTTTAAGCACTTACATGTTAACAAACAGTGAGTTACTATCATTA
ATCAATGATATGCCTATAACAAATGATCAGAAAAAATTAATGTCAAGCAATGTTCAGATA
GTAAGGCAACAAAGTTATTCTATCATGTCTATAATAAAGGAAGAAGTCCTTGCATATGTT
GTACAGCTACCTATCTATGGTGTAATTGATACACCTTGCTGGAAATTACACACATCACCT
CTTTGCACCACCAACATCAAAGAAGGATCAAATATTTGTTTAACAAGGACTGATAGAGGA
TGGTATTGTGATAATGCAGGATCAGTATCCTTCTTTCCACAAGCTGACACTTGTAAAGTA
CAGTCCAATCGAGTATTTTGTGACACTATGAACAGTTTGACATTACCAAGTGAAGTCAGC
CTTTGTAACACTGACATATTCAATCCCAAGTATGACTGCAAAATTATGACATCAAAAACA
GACATAAGCAGCTCAGTAATCACTTCTCTAGGAGCTATAGTGTCATGCTATGGTAAGACT
AAATGTACTGCATCCAACAAAAATCGTGGAATTATAAAGACATTTTCTAATGGCTGTGAT
TATGTGTCAAACAAAGGAGTAGATACTGTATCAGTGGGCAACACTTTATATTATGTCAAC
AAGCTGGAAGGCAAAAACCTTTATGTAAAAGGGGAACCTATAATAAATTACTATGACCCT
CTAGTGTTTCCTTCTGATGAGTTTGATGCATCAATATCTCAAGTCAATGAAAAAATTAAT
CAAAGTTTAGCTTTTATTCGTAGATCCGATGAATTATTACATAATGTAAATACTGGAAAA
TCTACTACAAATATTATGATAACTGCAATTATTATAGTAATCATTGTAGTATTGTTATCA
TTAATAGCTATTGGTTTACTGTTGTATTGCAAAGCCAAAAACACACCAGTTACATTAAGC
AAAGACCAACTAAGTGGAATCAATAATATTGCATTCAGCAAATAG
>JHRSV293
ATGGAGTTGCTGATCCATAGATCAAGTGCAATCTTCCTAACTCTTGCTATTAATGCATTG
TACCTTACCTCAAGTCAGAACATAACTGAGGAGTTTTACCAATCAACATGTAGTGCAGTT
AGCAGAGGTTACTTGAGTGCTTTAAGAACAGGTTGGTATACCAGTGTCATAACAATAGAA
TTAAGTAATATAAAAGAAACCAAATGCAATGGAACTGACACTAAAGTTAAACTTATAAAA
CAAGAATTAGATAAGTATAAGAATGCAGTAACTGAATTACAGTTACTTATGCAAAACACA
CCAGCTGTCAACAACCGGGCCAGAAGAGAAGCACCACAGTATATGAACTATACAATCAAT
ACCACTAAAAACCTAAATGTATCAATAAGCAAGAAGAGGAAACGAAGATTTCTGGGCTTC
TTGTTAGGTGTAGGATCTGCAATAGCAAGTGGTATAGCTGTATCCAAAGTTCTACACCTT
GAAGGAGAAGTGAACAAGATCAAAAATGCTTTGCAGCTAACGAACAAAGCTGTAGTCAGT
CTATCAAATGGGGTCAGTGTTTTAACCAACAGAGTGTTAGATCTCAAGAATTATATAAAC
AACCAATTATTACCCATGGTAAATCGACAGAATTGTCGCATATCCAACATTGAGACAGTT
ATAGAATTCCAGCAGAAGAACAGCAGATTGTTGGAAATCACCAGAGAATTTAGTGTCAAT
GCAGGTGTAACGACACCTTTAAGCACTTACATGTTAACAAACAGTGAGTTACTATCATTA
ATCAATGATATGCCTATAACAAATGATCAGAAAAAATTAATGTCAAGCAATGTTCAGATA
GTAAGGCAACAAAGTTATTCTATCATGTCTATAATAAAGGAAGAAGTCCTTGCATATGTT
GTACAGCTACCTATCTATGGTGTAATTGATACACCTTGCTGGAAATTACACACATCACCT
CTTTGCACCACCAACATCAAAGAAGGATCAAATATTTGTTTAACAAGGACTGATAGAGGA
TGGTATTGTGATAATGCAGGATCAGTATCCTTCTTTCCACAAGCTGACACTTGTAAAGTA
CAGTCCAATCGAGTATTTTGTGACACTATGAACAGTTTGACATTACCAAGTGAAGTCAGC
CTTTGTAACACTGACATATTCAATCCCAAGTATGACTGCAAAATTATGACATCAAAAACA
GACATAAGCAGCTCAGTAATCACTTCTCTAGGAGCTATAGTGTCATGCTATGGTAAGACT
AAATGTACTGCATCCAACAAAAATCGTGGAATTATAAAGACATTTTCTAATGGCTGTGAT
TATGTGTCAAACAAAGGAGTAGATACTGTATCAGTGGGCAACACTTTATATTATGTCAAC
AAGCTGGAAGGCAAAAACCTTTATGTAAAAGGGGAACCTATAATAAATTACTATGACCCT
CTAGTGTTTCCTTCTGATGAGTTTGATGCATCAATATCTCAAGTCAATGAAAAAATTAAT
CAAAGTTTAGCTTTTATTCGTAGATCCGATGAATTATTACATAATGTAAATACTGGAAAA
TCTACTACAAATATTATGATAACTGCAATTATTATAGTAATCATTGTAGTATTGTTATCA
TTAATAGCTATTGGTTTACTGTTGTATTGCAAAGCCAAAAACACACCAGTTACATTAAGC
AAAGACCAACTAAGTGGAATCAATAATATTGCATTCAGCAAATAG
>JHRSV282
ATGGAGTTGCTGATCCATAGATCAAGTGCAATCTTCCTAACTCTTGCTATTAATGCATTG
TACCTTACCTCAAGTCAGAACATAACTGAGGAGTTTTACCAATCAACATGTAGTGCAGTT
AGCAGAGGTTACTTGAGTGCTTTAAGAACAGGTTGGTATACCAGTGTCATAACAATAGAA
TTAAGTAATATAAAAGAAACCAAATGCAATGGAACTGACACTAAAGTTAAACTTATAAAA
CAAGAATTAGATAAGTATAAGAATGCAGTAACTGAATTACAGTTACTTATGCAAAACACA
CCAGCTGTCAACAACCGGGCCAGAAGAGAAGCACCACAGTATATGAACTATACAATCAAT
ACCACTAAAAACCTAAATGTATCAATAAGCAAGAAGAGGAAACGAAGATTTCTGGGCTTC
TTGTTAGGTGTAGGATCTGCAATAGCAAGTGGTATAGCTGTATCCAAAGTTCTACACCTT
GAAGGAGAAGTGAACAAGATCAAAAATGCTTTGCAGCTAACGAACAAAGCTGTAGTCAGT
TTATCAAATGGGGTCAGTGTTTTAACCAACAGAGTGTTAGATCTCAAGAATTATATAAAC
AACCAATTATTACCTATGGTAAATCGACAGAATTGTCGCATATCCAACATTGAGACAGTT
ATAGAATTCCAGCAGAAGAACAGCAGATTGTTGGAAATCACCAGAGAATTTAGTGTCAAT
GCAGGTGTAACGACACCTTTAAGCACTTACATGTTAACAAACAGTGAGTTACTATCATTA
ATCAATGATATGCCTATAACAAATGATCAGAAAAAATTAATGTCAAGCAATGTTCAGATA
GTAAGGCAACAAAGTTATTCTATCATGTCTATAATAAAGGAAGAAGTCCTTGCATATGTT
GTACAGCTACCTATCTATGGTGTAATTGATACACCTTGCTGGAAATTACACACATCACCT
CTTTGCACCACCAACATCAAAGAAGGATCAAATATTTGTTTAACAAGGACTGATAGAGGA
TGGTATTGTGATAATGCAGGATCAGTATCCTTCTTTCCACAAGCTGACACTTGTAAAGTA
CAGTCCAATCGAGTATTTTGTGACACTATGAACAGTTTGACATTACCAAGTGAAGTCAGC
CTTTGTAACACTGACATATTCAATCCCAAGTATGACTGCAAAATTATGACGTCAAAAACA
GACATAAGCAGCTCAGTAATCACTTCTCTAGGAGCTATAGTGTCGTGCTATGGTAAGACT
AAATGTACTGCATCCAACAAAAATCGTGGAATTATAAAGACATTTTCTAATGGCTGTGAT
TATGTGTCAAACAAAGGAGTAGATACTGTATCAGTGGGCAACACTTTATATTATGTCAAC
AAGCTGGAAGGCAAAAACCTTTATGTAAAAGGGGAACCTATAATAAATTACTATGACCCT
CTAGTGTTTCCTTCTGATGAGTTTGATGCATCTATATCTCAAGTCAATGAAAAAATTAAT
CAAAGTTTAGCTTTTATTCGTAGATCCGATGAATTATTACATAATGTAAATACTGGAAAA
TCTACTACAAATATTATGATAACTGCAATTATTATAGTAATCATTGTAGTATTGTTATCA
TTAATAGCTATTGGTTTACTGTTGTATTGCAAAGCCAAAAACACACCAGTTACATTAAGC
AAAGACCAACTAAGTGGAATCAATAATATTGCATTCAGCAAATAG
>JHRSV287
ATGGAGTTGCTGATCCATAGATCAAGTGCAATCTTCCTAACTCTTGCTATTAATGCATTG
TACCTTACCTCAAGTCAGAACATAACTGAGGAGTTTTACCAATCAACATGTAGTGCAGTT
AGCAGAGGTTACTTGAGTGCTTTAAGAACAGGTTGGTATACCAGTGTCATAACAATAGAA
TTAAGTAATATAAAAGAAACCAAATGCAATGGAACTGACACTAAAGTTAAACTTATAAAA
CAAGAATTAGATAAGTATAAGAATGCAGTAACTGAATTACAGTTACTTATGCAAAACACA
CCAGCTGTTAACAACCGGGCCAGAAGAGAAGCACCACAGTATATGAACTATACAATCAAT
ACCACTAAAAACCTAAATGTATCAATAAGCAAGAAGAGGAAACGAAGATTTCTGGGCTTC
TTGTTAGGTGTAGGATCTGCAATAGCAAGTGGTATAGCTGTATCCAAAGTTCTACACCTT
GAAGGAGAAGTGAACAAGATCAAAAATGCTTTGCAGCTTACGAACAAAGCTGTAGTCAGT
CTATCAAATGGAGTCAGTGTTTTAACCAACAGAGTGTTAGATCTCAAGAATTATATAAAC
AACCAATTATTACCTATGGTAAATCGACAGAATTGTCGCATATCCAACATTGAGACAGTT
ATAGAATTCCAGCAGAAGAACAGCAGATTGTTGGAAATCACCAGAGAATTTAGTGTCAAT
GCAGGTGTAACGACACCTTTAAGCACTTACATGTTAACAAACAGTGAGTTACTATCATTA
ATCAATGATATGCCTATAACAAATGATCAGAAAAAATTAATGTCAAGCAATGTTCAGATA
GTAAGGCAACAAAGTTATTCTATCATGTCTATAATAAAGGAAGAAGTCCTTGCATATGTT
GTACAGCTACCTATCTATGGTGTAATTGATACACCTTGCTGGAAATTACACACATCACCT
CTGTGCACCACCAACATCAAAGAAGGATCAAATATTTGTTTAACAAGGACTGATAGAGGA
TGGTATTGTGATAATGCAGGATCAGTATCCTTCTTTCCACAAGCTGACACTTGTAAAGTA
CAGTCCAATCGAGTATTTTGTGACACTATGAACAGTTTGACATTACCAAGTGAAGTCAGC
CTTTGTAACACTGACATATTCAATCTCAAGTATGACTGCAAAATTATGACATCAAAAACA
GACATAAGCAGCTCAGTAATCACTTCTCTAGGAGCTATAGTGTCATGCTATGGTAAGACT
AAATGTACTGCATCCAACAAAAATCGTGGAATTATAAAGACATTTTCTAATGGCTGTGAT
TATGTGTCAAACAAAGGAGTAGATACTGTATCAGTGGGCAACACCTTATATTATGTCAAC
AAGCTGGAAGGCAAAAACCTTTATGTAAAAGGGGAACCTATAATAAATTACTATGACCCT
CTAGTGTTTCCTTCTGATGAGTTTGATGCATCAATATCTCAAGTCAATGAAAAAATTAAT
CAAAGTTTAGCTTTTATTCGTAGATCCGATGAATTATTACATAATGTAAATACTGGAAAA
TCTACTACAAATATTATGATAACTGCAATTATTATAGTAATCATTGTAGTATTGTTATCA
TTAATAGCTATTGGTTTACTGTTGTATTGCAAAGCCAAAAACACACCAGTTACATTAAGC
AAAGACCAACTAAGTGGAATCAATAATATTGCATTCAGCAAATAG
>JHRSV296
ATGGAGTTGCTGATCCATAGATCAAGTGCAATCTTCCTAACTCTTGCTATTAATGCATTG
TACCTTACCTCAAGTCAGAACATAACTGAGGAGTTTTACCAATCAACATGTAGTGCAGTT
AGCAAAGGTTACTTGAGTGCTTTAAGAACAGGTTGGTATACCAGTGTCATAACAATAGAA
TTAAGTAATATAAAAGAAACCAAATGCAATGGAACTGACACTAAAGTTAAACTTATAAAA
CAAGAATTAGATAAGTATAAGAATGCAGTAACTGAATTACAGTTACTTATGCAAAACACA
CCAGCTGTCAACAACCGGGCCAGAAGAGAAGCACCACAGTATATGAACTATACAATCAAT
ACCACTAAAAACCTAAATGTATCAATAAGCAAGAAGAGGAAACGAAGATTTCTGGGCTTC
TTGTTAGGTGTAGGATCTGCAATAGCAAGTGGTATAGCTGTATCCAAAGTTCTACACCTT
GAAGGAGAAGTGAACAAGATCAAAAATGCTTTGCAGCTTACGAACAAAGCTGTAGTCAGT
CTATCAAATGGGGTCAGTGTTTTAACCAACAGAGTGTTAGATCTCAAGAATTATATAAAC
AACCAATTATTACCTATGGTAAATCGACAGAATTGTCGCATATCCAACATTGAGACAGTT
ATAGAATTCCAGCAGAAGAACAGCAGATTGTTGGAAATCACCAGAGAATTTAGTGTCAAT
GCAGGTGTAACGACACCTTTAAGCACTTACATGTTAACAAACAGTGAGTTACTATCATTA
ATCAATGATATGCCTATAACAAATGATCAGAAAAAATTAATGTCAAGCAATGTTCAGATA
GTAAGGCAACAAAGTTATTCTATCATGTCTATAATAAAGGAAGAAGTCCTTGCATATGTT
GTACAGCTACCTATCTATGGTGTAATTGATACACCTTGCTGGAAATTACACACATCACCT
CTGTGCACCACCAACATCAAAGAAGGATCAAATATTTGTTTAACAAGGACTGATAGAGGA
TGGTATTGTGATAATGCAGGATCAGTATCCTTCTTTCCACAAGCTGACACTTGTAAAGTA
CAGTCCAATCGAGTATTTTGTGACACTATGAACAGTTTGACATTACCAAGTGAAGTCAGC
CTTTGTAACACTGACATATTCAATCCCAAGTATGACTGCAAAATTATGACATCAAAAACA
GACATAAGCAGCTCAGTAATCACTTCTCTAGGAGCTATAGTGTCATGCTATGGTAAGACT
AAATGTACTGCATCCAACAAAAATCGTGGAATTATAAAGACATTTTCTAATGGCTGTGAT
TATGTGTCAAACAAAGGAGTAGATACTGTATCAGTGGGCAACACTTTATATTATGTCAAC
AAGCTGGAAGGCAAAAACCTTTATGTAAAAGGGGAACCTATAATAAATTACTATGACCCT
CTAGTGTTTCCTTCTGATGAGTTTGATGCATCAATATCTCAAGTCAATGAAAAAATTAAT
CAAAGTTTAGCTTTTATTCGTAGATCCGATGAATTATTACATAATGTAAATACTGGAAAA
TCTACTACAAATATTATGACAACTGCAATTATTATAGTAATCGTTGTAGTATTGTTATCA
TTAATAGCTATTGGTTTACTGTTGTATTGCAAAGCCAAAAACACACCAGTTACATTAAGC
AAAGACCAACTAAGTGGAATCAATAATATTGCATTCAGCAAATAG
>JHRSV295
ATGGAGTTGCTGATCCATAGATCAAGTGCAATCTTCCTAACTCTTGCTATTAATGCATTG
TACCTTACCTCAAGTCAGAACATAACTGAGGAGTTTTACCAATCAACATGTAGTGCAGTT
AGCAGAGGTTACTTGAGTGCTTTAAGAACAGGTTGGTATACCAGTGTCATAACAATAGAA
TTAAGTAATATAAAAGAAACCAAATGCAATGGAACTGACACTAAAGTTAAACTTATAAAA
CAAGAATTAGATAAGTATAAGAATGCAGTAACTGAATTACAGTTACTTATGCAAAACACA
CCAGCTGTCAACAACAGGGCCAGAAGAGAAGCACCACAGTATATGAACTATACAATCAAT
ACCACTAAAAACCTAAATGTATCAATAAGCAAGAAGAGGAAACGAAGATTTCTGGGCTTC
TTGTTAGGTGTAGGATCTGCAATAGCAAGTGGTATAGCTGTATCCAAAGTTCTACACCTT
GAAGGAGAAGTGAACAAGATCAAAAATGCTTTGCAGCTTACGAACAAAGCTGTAGTCAGT
CTATCAAATGGGGTCAGTGTTTTAACCAACAGAGTGTTAGATCTCAAGAATTATATAAAC
AACCAATTATTACCTATGGTAAATCGACAGAATTGTCGCATATCCAACATTGAGACAGTT
ATAGAATTCCAGCAGAAGAACAGCAGATTGTTGGAAATCACCAGAGAATTTAGTGTCAAT
GCAGGTGTAACGACACCTTTAAGCACTTACATGTTAACAAACAGTGAATTACTATCATTA
ATCAATGATATGCCTATAACAAATGATCAGAAAAAATTAATGTCAAGCAATGTTCAGATA
GTAAGGCAACAAAGTTATTCTATCATGTCTATAATAAAGGAAGAAGTCCTTGCATATGTT
GTACAGCTACCTATCTATGGTGTAATTGATACACCTTGCTGGAAATTACACACATCACCT
CTGTGCACCACCAACATCAAAGAAGGATCAAATATTTGTTTAACAAGGACTGATAGAGGA
TGGTATTGTGATAATGCAGGATCAGTATCCTTCTTTCCACAAGCTGACACTTGTAAAGTA
CAGTCCAATCGAGTATTTTGTGACACTATGAACAGTTTGACATTACCAAGTGAAGTCAGC
CTTTGTAACACTGACATATTCAATCCCAAGTATGACTGCAAAATTATGACCTCAAAAACA
GACATAAGCAGCTCAGTAATCACTTCTCTAGGAGCTATAGTGTCATGCTATGGTAAGACT
AAATGTACTGCATCCAACAAAAATCGTGGAATTATAAAGACATTTTCTAATGGCTGTGAT
TATGTGTCAAACAAAGGAGTAGATACTGTATCAGTGGGCAACACTTTATATTATGTCAAC
AAGCTGGAAGGCAAAAACTTTTATGTAAAAGGGGAACCTATAATAAATTACTATGACCCT
CTAGTGTTTCCTTCTGATGAGTTTGATGCATCAATATCTCAAGTCAATGAAAAAATTAAT
CAAAGTTTAGCTTTTATTCGTAGATCCGATGAATTATTACATAATGTAAATACTGGAAAA
TCTACTACAAATATTATGATAACTGCAATTATTATAGTAATCATTGTAGTATTGTTATCA
TTAATAGCTATTGGTTTACTGTTGTATTGCAAAGCCAAAAACACACCAGTTACATTAAGC
AAAGACCAACTAAGTGGAATCAACAATATTGCATTCAGCAAATAG
>JHRSV292
ATGGAGTTGCTGATCCATAGATCAAGTGCAATCTTCCTAACTCTTGCTATTAATGCATTG
TACCTTACCTCAAGTCAGAACATAACTGAGGAGTTTTACCAATCAACATGTAGTGCAGTT
AGCAAAGGTTACTTGAGTGCTTTAAGAACAGGTTGGTATACCAGTGTCATAACAATAGAA
TTAAGTAATATAAAAGAAACCAAATGCAATGGAACTGACACTAAAGTTAAACTTATAAAA
CAAGAATTAGATAAGTATAAGAATGCAGTAACTGAATTACAGTTACTTATGCAAAACACA
CCAGCTGTCAACAACCGGGCCAGAAGAGAAGCACCACAGTATATGAACTATACAATCAAT
ACCACTAAAAACCTAAATGTATCAATAAGCAAGAAGAGGAAACGAAGATTTCTGGGCTTC
TTGTTAGGTGTAGGATCTGCAATAGCAAGTGGCATAGCTGTATCCAAAGTTCTACACCTT
GAAGGAGAAGTGAACAAGATCAAAAATGCTTTGCAGCTTACGAACAAAGCTGTAGTCAGT
CTATCAAATGGGGTCAGTGTTTTAACCAACAGAGTGTTAGATCTCAAGAATTATATAAAC
AACCAATTATTACCTATGGTAAATCGACAGAATTGTCGCATATCCAACATTGAGACAGTT
ATAGAATTCCAGCAGAAGAACAGCAGATTGTTGGAAATCACTAGAGAATTTAGTGTCAAT
GCAGGTGTAACGACACCTTTAAGCACTTACATGTTAACAAACAGTGAGTTACTATCATTA
ATCAATGATATGCCTATAACAAATGATCAGAAAAAATTAATGTCAAGCAATGTTCAGATA
GTAAGGCAACAAAGTTATTCTATCATGTCTATAATAAAGGAAGAAGTCCTTGCATATGTT
GTACAGCTACCTATCTATGGTGTAATTGATACACCTTGCTGGAAATTACACACATCACCT
CTGTGCACCACCAACATCAAAGAAGGATCAAATATTTGTTTAACAAGGACTGATAGAGGA
TGGTATTGTGATAATGCAGGATCAGTATCCTTCTTTCCACAAGCTGACACTTGTAAAGTA
CAGTCCAATCGAGTATTTTGTGACACTATGAACAGTTTGACATTACCAAGTGAAGTCAGC
CTTTGTAACACTGACATATTCAATCCTAAGTATGACTGCAAAATTATGACATCAAAAACA
GACATAAGCAGCTCAGTAATCACTTCTCTAGGAGCTATAGTGTCATGCTATGGTAAGACT
AAATGTACTGCATCCAACAAAAATCGTGGAATTATAAAGACATTTTCTAATGGCTGTGAT
TATGTGTCAAACAAAGGAGTAGATACTGTATCAGTGGGCAACACTTTATATTATGTCAAC
AAGCTGGAAGGCAAAAACCTTTATGTAAAAGGGGAACCTATAATAAATTACTATGACCCT
CTAGTGTTTCCTTCTGATGAGTTTGATGCATCAATATCTCAAGTCAATGAAAAAATTAAT
CAAAGTTTAGCTTTTATTCGTAGATCCGATGAATTATTACATAATGTAAATACTGGAAAA
TCTACTACAAATATTATGATAACTGCAATTATTATAGTAATCATTGTAGTATTGTTATCA
TTAATAGCTATTGGTTTACTGTTGTATTGCAAAGCCAAAAACACACCAGTTACATTAAGC
AAAGACCAACTAAGTGGAATCAATAATATTGCATTCAGCAAATAG
>JHRSV288
ATGGAGTTGCTGATCCATAGATCAAGTGCAATCTTCCTAACTCTTGCTATTAATGCATTG
TACCTTACCTCAAGTCAGAACATAACTGAGGAGTTTTACCAATCAACATGTAGTGCAGTT
AGCAGAGGTTACTTGAGTGCTTTAAGAACAGGTTGGTATACCAGTGTCATAACAATAGAA
TTAAGTAATATAAAAGAAACCAAATGCAATGGAACTGACACTAAAGTTAAACTTATAAAA
CAAGAATTAGATAAGTATAAGAATGCAGTAACTGAATTACAGTTACTTATGCAAAACACA
CCAGCTGTCAACAACCGGGCCAGAAGAGAAGCACCACAGTATATGAACTATACAATCAAT
ACCACTAAAAACCTAAATGTATCAATAAGCAAGAAGAGGAAACGAAGATTTCTGGGCTTC
TTGTTAGGTGTAGGATCTGCAATAGCAAGTGGTATAGCTGTATCCAAAGTTCTACACCTT
GAAGGAGAAGTGAACAAGATCAAAAATGCTTTGCAGCTTACGAACAAAGCTGTAGTCAGT
CTATCAAATGGGGTCAGTGTTTTAACCAACAGAGTGTTAGATCTCAAGAATTATATAAAC
AACCAATTATTACCTATGGTAAATCGACAGAATTGTCGCATATCCAACATTGAGACAGTT
ATAGAATTCCAGCAGAAGAACAGCAGATTGTTGGAAATCACCAGAGAATTTAGTGTCAAT
GCAGGTGTAACGACGCCTTTAAGCACTTACATGTTAACAAACAGTGAGTTACTATCATTA
ATCAATGATATGCCTATAACAAATGATCAGAAAAAATTAATGTCAAGCAATGTTCAGATA
GTAAGGCAACAAAGTTATTCTATCATGTCTATAATAAAGGAAGAAGTCCTTGCATATGTT
GTACAGCTACCTATCTATGGTGTAATTGATACACCTTGCTGGAAATTACACACATCACCT
CTTTGCACCACCAACATCAAAGAAGGATCAAATATTTGTTTAACAAGGACTGATAGAGGA
TGGTATTGTGATAATGCAGGATCAGTATCCTTCTTCCCACAAGCTGACACTTGTAAAGTA
CAGTCCAATCGAGTATTTTGTGACACTATGAACAGTTTGACATTACCAAGTGAAGTCAGC
CTTTGTAACACTGACATATTCAATCCCAAGTATGACTGCAAAATTATGACATCAAAAACA
GACGTAAGCAGCTCAGTAATCACTTCTCTAGGAGCTATAGTGTCATGCTATGGTAAGACT
AAATGTACTGCATCCAACAAAAATCGTGGAATTATAAAGACATTTTCTAATGGCTGTGAT
TATGTGTCAAACAAAGGAGTAGATACTGTATCAGTGGGCAACACTTTATATTATGTCAAC
AAGCTGGAAGGCAAAAACCTTTATGTAAAAGGGGAACCTATAATAAATTACTATGACCCT
CTAGTGTTTCCTTCTGATGAGTTTGATGCATCAATATCTCAAGTCAATGAAAAAATTAAT
CAAAGTTTAGCTTTTATTCGTAGATCCGATGAATTATTACATAATGTAAATACTGGGAAA
TCTACTACAAATATTATGATAACTGCAATTATTATAGTAATCATTGTAGTATTGTTATCA
TTAATAGCTATTGGTTTACTGTTGTATTGCAAAGCCAAAAACACACCAGTTACATTAAGC
AAAGACCAACTAAGTGGAATCAATAATATTGCATTCAGCAAATAG
>JHRSV300
ATGGAGTTGCTGATCCATAGATCAAGTGCAATCCTCCTAACTCTTGCTATTAATGCATTG
TACCTTACCTCAAGTCAGAACATAACTGAGGAGTTTTACCAATCAACATGTAGTGCAGTT
AGCAAAGGTTACTTGAGTGCTTTAAGAACAGGTTGGTATACCAGTGTCATAACAATAGAA
TTAAGTAATATAAAAGAAACCAAATGCAATGGAACTGACACCAAAGTCAAACTCATAAAA
CAAGAATTAGATAAGTATAAGAATGCAGTAACTGAATTACAGTTACTTATGCAAAACACG
CCAGCTGTCAACAACCGGGCCAGAAGAGAAGCACCACAGTATATGAACTATACAATCAAT
ACCACTAAAAACCTAAATGTATCAATAAGCAAGAAGAGGAAACGAAGATTTCTGGGCTTC
TTGTTAGGTGTAGGATCTGCAATAGCAAGTGGTATAGCTGTATCCAAAGTTCTACACCTT
GAAGGAGAAGTGAACAAGATCAAAAATGCTTTGCAGCTTACGAACAAAGCTGTAGTCAGT
CTATCAAATGGGGTCAGTGTTTTAACCAACAGAGTGTTAGATCTCAAGAATTATATAAAC
AACCAATTATTACCTATGGTAAATCGACAGAATTGTCGCATATCCAACATTGAGACAGTT
ATAGAATTCCAGCAGAAGAACAGCAGATTGTTGGAAATCACCAGAGAATTTAGTGTCAAT
GCAGGTGTAACGACACCTTTAAGCACTTACATGTTAACGAACAGTGAGTTACTATCATTA
ATCAATGATATGCCTATAACAAATGATCAGAAAAAATTAATGTCAAGCAATGTTCAGATA
GTAAGGCAACAAAGTTATTCTATCATGTCTATAATAAAGGAAGAAGTCCTTGCATATGTT
GTACAGCTACCTATCTATGGTGTAATTGATACACCTTGCTGGAAATTACACACATCACCT
CTGTGCACCACCAACATCAAAGAAGGATCAAATATTTGTTTAACAAGGACTGATAGAGGA
TGGTATTGTGATAATGCAGGATCAGTATCCTTCTTTCCACAAGCTGACACTTGTAAAGTA
CAGTCCAATCGAGTATTTTGTGACACTATGAACAGTTTGACATTACCAAGTGAAGTCAGC
CTTTGTAACACTGACATATTCAATCCCAAGTATGACTGCAAAATTATGACATCAAAAACA
GACATAAGCAGCTCAGTAATCACTTCTCTAGGAGCTATAGTGTCATGCTATGGTAAGACT
AAATGTACTGCATCCAACAAAAATCGTGGAATTATAAAGACATTTTCTAATGGCTGTGAT
TATGTGTCAAACAAAGGAGTAGATACTGTATCAGTGGGCAACACTTTATATTATGTCAAC
AAGCTGGAAGGCAAAAACCTTTATGTAAAAGGGGAACCTATAATAAATTACTATGACCCT
CTAGTGTTTCCTTCTGATGAGTTTGATGCATCAATATCTCAAGTCAATGAAAAAATTAAT
------------------------------------------------------------
------------------------------------------------------------
------GATATTGGTTTACTGTTGTATTGCAAAGCCAAAAACACACCAGTTACATTAAGC
AAAGACCAACTAAGTGGAATCAATAATATTGCATTCAGCAAATAG
>JHRSV301
ATGGAGTTGCTGATCCATAGATCAAGTGCAATCTTCCTAACTCTTGCTATTAATGCATTG
TACCTTACCTCAAGTCAGAACATAACTGAGGAGTTTTACCAATCAACATGTAGTGCAGTT
AGCAGAGGTTACTTGAGTGCTTTAAGAACAGGTTGGTATACCAGTGTCATAACAATAGAA
TTAAGTAATATAAAAGAAACCAAATGCAATGGAACTGACACTAAAGTTAAACTTATAAAA
CAAGAATTAGATAAGTATAAGAATGCAGTAACTGAATTACAGTTACTTATGCAAAACACA
CCAGCTGTCAACAACCGGGCCAGAAGAGAAGCACCACAGTATATGAACTATACAATCAAT
ACCACTAAAAACCTAAATGTATCAATAAGCAAGAAGAGGAAACGAAGATTTCTGGGCTTC
TTGTTAGGTGTAGGATCTGCAATAGCAAGTGGTATAGCTGTATCCAAAGTTCTACACCTT
GAAGGAGAAGTGAACAAGATCAAAAATGCTTTGCAGCTAACGAACAAAGCTGTAGTCAGT
CTATCAAATGGGGTCAGTGTTTTAACCAACAGAGTGTTAGATCTCAAGAATTATATAAAC
AACCAATTATTACCTATGGTAAATCGACAGAATTGTCGCATATCCAACATTGAGACAGTT
ATAGAATTCCAGCAGAAGAACAGCAGATTGTTGGAAATCACCAGAGAATTTAGTGTCAAT
GCAGGTGTAACGACACCTTTAAGCACTTACATGTTAACAAACAGTGAGTTACTATCATTA
ATCAATGATATGCCTATAACAAATGATCAGAAAAAATTAATGTCAAGCAATGTTCAGATA
GTAAGGCAACAAAGTTATTCTATCATGTCTATAATAAAGGAAGAAGTCCTTGCATATGTT
GTACAGCTACCTATCTATGGTGTAATTGATACACCTTGCTGGAAATTACACACATCACCT
CTTTGCACCACCAACATCAAAGAAGGATCAAATATTTGTTTAACAAGGACTGATAGAGGA
TGGTATTGTGATAATGCAGGATCAGTATCCTTCTTTCCACAAGCTGACACTTGTAAAGTA
CAGTCCAATCGAGTATTTTGTGACACTATGAACAGTTTGACATTACCAAGTGAAGTCAGC
CTTTGTAACACTGACATATTCAATCCCAAGTATGACTGCAAAATTATGACATCAAAAACA
GACATAAGCAGCTCAGTAATCACTTCTCTAGGAGCTATAGTGTCATGCTATGGTAAGACT
AAATGTACTGCATCCAACAAAAATCGTGGAATTATAAAGACATTTTCTAATGGCTGTGAT
TATGTGTCAAACAAAGGAGTAGATACTGTATCAGTGGGCAACACTTTATATTATGTCAAC
AAGCTGGAAGGCAAAAACCTTTATGTAAAAGGGGAACCTATAATAAATTACTATGACCCT
CTAGTGTTTCCTTCTGATGAGTTTGATGCATCAATATCTCAAGTCAATGAAAAAATTAAT
CAAAGTTTAGCTTTTATTCGTAGATCCGATGAATTATTACATAATGTAAATACTGGAAAA
TCTACTACAAATATTATGATAACTGCAATTATTATAGTAATCATTGTAGTATTGTTATCA
TTAATAGCTATTGGTTTACTGTTGTATTGCAAAGCCAAAAACACACCAGTTACATTAAGC
AAAGACCAACTAAGTGGAATCAATAATATTGCATTCAGCAAATAG
>JHRSV297
ATGGAGTTGCTGATCCATAGATCAAGTGCAATCTTCCTAACTCTTGCTATTAATGCATTG
TACCTTACCTCAAGTCAGAACATAACTGAGGAGTTTTACCAATCAACATGTAGTGCAGTT
AGCAGAGGTTACTTGAGTGCTTTAAGAACAGGTTGGTATACCAGTGTCATAACAATAGAA
TTAAGTAATATAAAAGAAACCAAATGCAATGGAACTGACACTAAAGTTAAACTTATAAAA
CAAGAATTAGATAAGTATAAGAATGCAGTAACTGAATTACAGTTACTTATGCAAAACACA
CCAGCTGTCAACAACCGGGCCAGAAGAGAAGCACCACAGTATATGAACTATACAATCAAT
ACCACTAAAAACCTAAATGTATCAATAAGCAAGAAGAGGAAACGAAGATTTCTGGGCTTC
TTGTTAGGTGTAGGATCTGCAATAGCAAGTGGTATAGCTGTATCCAAAGTTCTACACCTT
GAAGGAGAAGTGAACAAGATCAAAAATGCTTTGCAGCTAACGAACAAAGCTGTAGTCAGT
CTATCAAATGGGGTCAGTGTTTTAACCAACAGAGTGTTAGATCTCAAGAATTATATAAAC
AACCAATTATTACCTATGGTAAATCGACAGAATTGTCGCATATCCAACATTGAGACAGTT
ATAGAATTCCAGCAGAAGAACAGCAGATTGTTGGAAATCACCAGAGAATTTAGTGTCAAT
GCAGGTGTAACGACACCTTTAAGCACTTACATGTTAACAAACAGTGAGTTACTATCATTA
ATCAATGATATGCCTATAACAAATGATCAGAAAAAATTAATGTCAAGCAATGTTCAGATA
GTAAGGCAACAAAGTTATTCTATCATGTCTATAATAAAGGAAGAAGTCCTTGCATATGTT
GTACAGCTACCTATCTATGGTGTAATTGATACACCTTGCTGGAAATTACACACATCACCT
CTTTGCACTACCAACATCAAAGAAGGATCAAATATTTGTTTAACAAGGACTGATAGAGGA
TGGTATTGTGATAATGCAGGATCAGTATCCTTCTTTCCACAAGCTGACACTTGTAAAGTA
CAGTCCAATCGAGTATTTTGTGACACTATGAACAGTTTGACATTACCAAGTGAAGTCAGC
CTTTGTAACACTGACATATTCAATCCCAAGTATGACTGCAAAATTATGACATCAAAAACA
GACATAAGCAGCTCAGTAATCACTTCTCTAGGAGCTATAGTGTCATGCTATGGTAAGACT
AAATGTACTGCATCCAACAAAAATCGTGGAATTATAAAGACATTTTCTAATGGCTGTGAT
TATGTGTCAAACAAAGGAGTAGATACTGTATCAGTGGGCAACACTTTATATTATGTCAAC
AAGCTGGAAGGCAAAAACCTTTATGTAAAAGGGGAACCTATAATAAATTACTATGACCCT
CTAGTGTTTCCTTCTGATGAGTTTGATGCATCAATATCTCAAGTCAATGAAAAAATTAAT
CAAAGTTTAGCTTTTATTCGTAGATCCGATGAATTATTACATAATGTAAATACTGGAAAA
TCTACTACAAATATTATGATAACTGCAATTATTATAGTAATCATTGTAGTATTGTTATCA
TTAATAGCTATTGGTTTACTGTTGTATTGCAAAGCCAAAAACACACCAGTTACATTAAGC
AAAGACCAACTAAGTGGAATCAATAATATTGCATTCAGCAAATAG
>JHRSV308
ATGGAGTTGCTGATCCATAGATCAAGTGCAATCTTCCTAACTCTTGCTATTAATGCATTG
TACCTTACCTCAAGTCAGAACATAACTGAGGAGTTTTACCAATCAACATGTAGTGCAGTT
AGCAGAGGTTACTTGAGTGCTTTAAGAACAGGTTGGTATACCAGTGTCATAACAATAGAA
TTAAGTAATATAAAAGAAACCAAATGCAATGGAACTGACACTAAAGTTAAACTTATAAAA
CAAGAATTAGATAAGTATAAGAATGCAGTAACTGAATTACAGTTACTTATGCAAAACACA
CCAGCTGTCAACAACCGGGCCAGAAGAGAAGCACCACAGTATATGAACTATACAATCAAT
ACCACTAAAAACCTAAATGTATCAATAAGCAAGAAGAGGAAACGAAGATTTCTGGGCTTC
TTGTTAGGTGTAGGATCTGCAATAGCAAGTGGTATAGCTGTATCCAAAGTTCTACACCTT
GAAGGAGAAGTGAACAAGATCAAAAATGCTCTGCAGCTAACGAACAAAGCTGTAGTCAGT
CTATCAAATGGGGTCAGTGTTTTAACCAACAGAGTGTTAGATCTCAAGAATTATATAAAC
AACCAATTATTACCTATGGTAAATCGACAGAATTGTCGCATATCCAACATTGAGACAGTT
ATAGAATTCCAGCAGAAGAACAGCAGATTGTTGGAAATCACCAGAGAATTTAGTGTCAAT
GCAGGTGTAACGACACCTTTAAGCACTTACATGTTAACAAACAGTGAGTTACTATCATTA
ATCAATGATATGCCTATAACAAATGATCAGAAAAAATTAATGTCAAGCAATGTTCAGATA
GTAAGGCAACAAAGTTATTCTATCATGTCTATAATAAAGGAAGAAGTCCTTGCATATGTT
GTACAGCTACCTATCTATGGTGTAATTGATACACCTTGCTGGAAATTACACACATCACCT
CTTTGCACCACCAACATCAAAGAAGGATCAAATATTTGTTTAACAAGGACTGATAGAGGA
TGGTATTGTGATAATGCAGGATCAGTATCCTTCTTTCCACAAGCTGACACTTGTAAAGTA
CAGTCCAATCGAGTATTTTGTGACACTATGAACAGTTTGACATTACCAAGTGAAGTCAGC
CTTTGTAACACTGACATATTCAATCCCAAGTATGACTGCAAAATTATGACATCAAAAACA
GACATAAGCAGCTCAGTAATCACTTCTCTAGGAGCTATAGTGTCATGCTATGGTAAGACT
AAATGTACTGCATCCAACAAAAATCGTGGAATTATAAAGACATTTTCTAATGGCTGTGAT
TATGTGTCAAACAAAGGAGTAGATACTGTATCAGTGGGCAACACTTTATATTATGTCAAC
AAGCTGGAAGGCAAAAACCTTTATGTAAAAGGGGAACCTATAATAAATTACTATGACCCT
CTAGTGTTTCCTTCTGATGAGTTTGATGCATCAATATCTCAAGTCAATGAAAAAATTAAT
CAAAGTTTAGCTTTTATTCGTAGATCCGATGAATTATTACATAATGTAAATACTGGAAAA
TCTACTACAAATATTATGATAACTGCAATTATTATAGTAATCATTGTAGTATTGTTATCA
TTAATAGCTATTGGTTTACTGTTGTATTGCAAAGCCAAAAACACACCAGTTACATTAAGC
AAAGACCAACTAAGTGGAATCAATAATATTGCATTCAGCAAATAG
>JHRSV312
ATGGAGTTGCTGATCCATAGATCAAGTGCAATCTTCCTAACTCTTGCTATTAATGCATTG
TACCTTACCTCAAGTCAGAACATAACTGAGGAGTTTTACCAATCAACATGTAGTGCAGTT
AGCAGAGGTTACTTGAGTGCTTTAAGAACTGGTTGGTATACCAGTGTCATAACAATAGAA
TTAAGTAATATAAAAGAAACCAAATGCAATGGAACTGACACTAAAGTTAAACTTATAAAA
CAAGAATTAGATAAGTATAAGAATGCAGTAACTGAATTACAGTTACTTATGCAAAACACA
CCAGCTGTCAACAACCGGGCCAGAAGAGAAGCACCACAGTATATGAACTATACAATCAAT
ACCACTAAAAACCTAAATGTATCAATAAGCAAGAAGAGGAAACGAAGATTTCTGGGCTTC
TTGTTAGGTGTAGGATCTGCAATAGCAAGTGGTATAGCTGTATCCAAAGTTCTACACCTT
GAAGGAGAAGTGAACAAGATCAAAAATGCTTTGCAGCTAACGAACAAAGCTGTAGTCAGT
CTATCAAATGGGGTCAGTGTTTTAACCAACAGAGTGTTAGATCTCAAGAATTATATAAAC
AACCAATTATTACCTATGGTAAATCGACAGAATTGTCGCATATCCAACATTGAGACAGTT
ATAGAATTCCAGCAGAAGAACAGCAGATTGTTGGAAATCACCAGAGAATTTAGTGTCAAT
GCAGGTGTAACGACACCTTTAAGCACTTACATGTTAACAAACAGTGAGTTACTATCATTA
ATCAATGATATGCCTATAACAAATGATCAGAAAAAATTAATGTCAAGCAATGTTCAGATA
GTAAGGCAACAAAGTTATTCTATCATGTCTATAATAAAGGAAGAAGTCCTTGCATATGTT
GTACAGCTACCTATCTATGGTGTAATTGATACACCTTGCTGGAAATTACACACATCACCT
CTTTGCACCACCAACATCAAAGAAGGATCAAATATTTGTTTAACAAGGACTGATAGAGGA
TGGTATTGTGATAATGCAGGATCAGTATCCTTCTTTCCACAAGCTGACACTTGTAAAGTA
CAGTCCAATCGAGTATTTTGTGACACTATGAACAGTTTGACATTACCAAGTGAAGTCAGC
CTTTGTAACACTGACATATTCAATCCCAAGTATGACTGCAAAATTATGACATCAAAAACA
GACATAAGCAGCTCAGTAATCACTTCTCTAGGAGCTATAGTGTCATGCTATGGTAAGACT
AAATGTACTGCATCCAACAAAAATCGTGGAATTATAAAGACATTTTCTAATGGCTGTGAT
TATGTGTCAAACAAAGGAGTAGATACTGTATCAGTGGGCAACACTTTATATTATGTCAAC
AAGCTGGAAGGCAAAAACCTTTATGTAAAAGGGGAACCTATAATAAATTACTATGACCCT
CTAGTGTTTCCTTCTGATGAGTTTGATGCATCAATATCTCAAGTCAATGAAAAAATTAAT
CAAAGTTTAGCTTTTATTCGTAGATCCGATGAATTATTACATAATGTAAATACTGGAAAA
TCTACTACAAATATTATGATAACTGCAATTATTATAGTAATCATTGTAGTATTGTTATCA
TTAATAGCTATTGGTTTACTGTTGTATTGCAAAGCCAAAAACACACCAGTTACATTAAGC
AAAGACCAACTAAGTGGAATCAATAATATTGCATTCAGCAAATAG
>JHRSV310
ATGGAGTTGCTGATCCATAGATCAAGTGCAATCTTCCTAACTCTTGCTATTAATGCATTG
TACCTTACCTCAAGTCAGAACATAACTGAGGAGTTTTACCAATCAACATGTAGTGCAGTT
AGCAGAGGTTACTTGAGTGCTTTAAGAACAGGTTGGTATACCAGTGTCATAACAATAGAA
TTAAGTAATATAAAAGAAACCAAATGCAATGGAACTGACACTAAAGTTAAACTTATAAAA
CAAGAATTAGATAAGTATAAGAATGCAGTAACTGAATTACAGTTACTTATGCAAAACACA
CCAGCTGTCAACAACCGGGCCAGAAGAGAAGCACCACAGTATATGAACTATACAATCAAT
ACCACTAAAAACCTAAATGTATCAATAAGCAAGAAGAGGAAACGAAGATTTCTGGGCTTC
TTGTTAGGTGTAGGATCTGCAATAGCAAGTGGTATAGCTGTATCCAAAGTTCTACACCTT
GAAGGAGAAGTGAACAAGATCAAAAATGCTTTGCAGCTAACGAACAAAGCTGTAGTCAGT
TTATCAAATGGGGTCAGTGTTTTAACCAACAGAGTGTTAGATCTCAAGAATTATATAAAC
AACCAATTATTACCTATGGTAAATCGACAGAATTGTCGCATATCCAACATTGAGACAGTT
ATAGAATTCCAGCAGAAGAACAGCAGATTGTTGGAAATCACCAGAGAATTTAGTGTCAAT
GCAGGTGTAACGACACCTTTAAGCACTTACATGTTAACAAACAGTGAGTTACTATCATTA
ATCAATGATATGCCTATAACAAATGATCAGAAAAAATTAATGTCAAGCAATGTTCAGATA
GTAAGGCAACAAAGTTATTCTATCATGTCTATAATAAAGGAAGAAGTCCTTGCATATGTT
GTACAGCTACCTATCTATGGTGTAATTGATACACCTTGCTGGAAATTACACACATCACCT
CTTTGCACCACCAACATCAAAGAAGGATCAAATATTTGTTTAACAAGGACTGATAGAGGA
TGGTATTGTGATAATGCAGGATCAGTATCCTTCTTTCCACAAGCTGACACTTGTAAAGTA
CAGTCCAATCGAGTATTTTGTGACACTATGAACAGTTTGACATTACCAAGTGAAGTCAGC
CTTTGTAACACTGACATATTCAATCCCAAGTATGACTGCAAAATTATGACGTCAAAAACA
GACATAAGCAGCTCAGTAATCACTTCTCTAGGAGCTATAGTGTCGTGCTATGGTAAGACT
AAATGTACTGCATCCAACAAAAATCGTGGAATTATAAAGACATTTTCTAATGGCTGTGAT
TATGTGTCAAACAAAGGAGTAGATACTGTATCAGTGGGCAACACTTTATATTATGTCAAC
AAGCTGGAAGGCAAAAACCTTTATGTAAAAGGGGAACCTATAATAAATTACTATGACCCT
CTAGTGTTTCCTTCTGATGAGTTTGATGCATCTATATCTCAAGTCAATGAAAAAATTAAT
CAAAGTTTAGCTTTTATTCGTAGATCCGATGAATTATTACATAATGTAAATACTGGAAAA
TCTACTACAAATATTATGATAACTGCAATTATTATAGTAATCATTGTAGTATTGTTATCA
TTAATAGCTATTGGTTTACTGTTGTATTGCAAAGCCAAAAACACACCAGTTACATTAAGC
AAAGACCAACTAAGTGGAATCAATAATATTGCATTCAGCAAATAG
>JHRSV318
ATGGAGTTGCTGATCCATAGATCAAGTGCAATCATCCTAACTCTTGCTATTAATGCATTG
TACCTTACCTCAAGTCAGAACATAACTGAGGAGTTTTACCAATCAACATGTAGTGCAGTT
AGCAGAGGTTACTTGAGTGCTTTAAGAACAGGTTGGTATACCAGTGTCATAACAATAGAA
TTAAGTAATATAAAAGAAACCAAATGCAATGGAACTGACACTAAAGTTAAACTTATAAAA
CAAGAATTAGATAAGTATAAGAATGCAGTAACTGAATTACAGTTACTTATGCAAAACACA
CCAGCTGTCAACAACCGGGCCAGAAGAGAAGCACCACAGTATATGAACTATACAATCAAT
ACCACTAAAAACCTAAATGTATCAATAAGCAAGAAGAGGAAACGAAGATTTCTGGGCTTC
TTGTTAGGTGTAGGATCTGCAATAGCAAGTGGTATAGCTGTATCCAAAGTTCTACACCTT
GAAGGAGAAGTGAACAAGATCAAAAATGCTTTGCAGCTTACGAACAAAGCTGTAGTCAGT
CTATCAAATGGGGTCAGTGTTTTAACCAACAGAGTGTTAGATCTCAAGAATTATATAAAC
AACCAATTATTACCTATGGTAAATCGACAGAATTGTCGCATATCCAACATTGAGACAGTT
ATAGAATTCCAGCAGAAGAACAGCAGATTGTTGGAAATCACCAGAGAATTTAGTGTCAAT
GCAGGTGTAACGACACCTTTAAGCACTTACATGTTAACAAACAGTGAGTTACTATCATTA
ATCAATGATATGCCTATAACAAATGATCAGAAAAAATTAATGTCAAGCAATGTTCAGATA
GTAAGGCAACAAAGTTATTCTATCATGTCTATAATAAAGGAAGAAGTCCTTGCATATGTT
GTACAGCTACCTATCTATGGTGTAATTGATACACCTTGCTGGAAATTACACACATCACCT
CTGTGCACCACCAACATCAAAGAAGGATCAAATATTTGTTTAACAAGGACTGATAGAGGA
TGGTATTGTGATAATGCAGGATCAGTATCCTTCTTTCCACAAGCTGACACTTGTAAAGTA
CAGTCCAATCGAGTATTTTGTGACACTATGAACAGTTTGACATTACCAAGTGAAGTCAGC
CTTTGTAACACTGACATATTCAATCCCAAGTATGACTGCAAAATTATGACATCAAAAACA
GACATAAGCAGCTCAGTAATCACTTCTCTAGGAGCTATAGTGTCATGCTATGGTAAGACT
AAATGTACTGCATCCAACAAAAATCGTGGAATTATAAAGACATTTTCTAATGGCTGTGAT
TATGTGTCAAACAAAGGAGTAGATACTGTATCAGTGGGCAACACTTTATATTATGTCAAC
AAGCTGGAAGGCAAAAACCTTTATGTAAAAGGGGAACCTATAATAAATTACTATGACCCT
CTAGTGTTTCCTTCTGATGAGTTTGATGCATCAATATCTCAAGTCAATGAAAAAATTAAT
CAAAGTTTAGCTTTTATTCGTAGATCCGATGAATTATTACATAATGTAAATACTGGAAAA
TCTACTACAAATATTATGATAACTGCAATTATTATAGTAATCATTGTAGTATTGTTATCA
TTAATAGCTATTGGTTTACTGTTGTATTGCAAAGCCAAAAACACACCAGTTACATTAAGC
AAAGACCAACTAAGTGGAATCAATAATATTGCATTCAGCAAATAG
>JHRSV311
ATGGAGTTGCTGATCCATAGATCAAGTGCAATCTTCCTAACTCTTGCTATCAATGCATTG
TACCTTACCTCAAGTCAGAACATAACTGAGGAGTTTTACCAATCAACATGTAGTGCAGTT
AGCAGAGGTTACTTGAGTGCTTTAAGAACAGGTTGGTATACCAGTGTCATAACAATAGAA
TTAAGTAATATAAAAGAAACCAAATGCAATGGAACTGACACTAAAGTTAAACTTATAAAA
CAAGAATTAGATAAATATAAGAATGCAGTAACTGAATTACAGTTACTTATGCAAAACACA
CCAGCTGTCAACAACCGGGCCAGAAGAGAAGCACCACAGTATATGAACTATACAATCAAT
ACCACTAAAAACCTAAATGTATCAATAAGCAAGAAGAGGAAACGAAGATTTCTGGGCTTC
TTGTTAGGTGTAGGATCTGCAATAGCAAGTGGTATAGCTGTATCCAAAGTTCTACACCTT
GAAGGAGAAGTGAACAAGATCAAAAATGCTTTGCAGCTTACGAACAAAGCTGTAGTCAGT
CTATCAAATGGGGTCAGTGTTTTAACCAACAGAGTGTTAGATCTCAAGAATTATATAAAC
AACCAATTATTACCTATGGTAAATCGACAGAATTGTCGCATATCCAACATTGAGACAGTT
ATAGAATTCCAGCAGAAGAACAGCAGATTGTTGGAAATCACCAGAGAATTTAGTGTCAAT
GCAGGTGTAACGACACCTTTAAGCACTTACATGTTAACAAACAGTGAGTTACTATCATTA
ATCAATGATATGCCTATAACAAATGATCAGAAAAAATTAATGTCAAGCAATGTTCAGATA
GTAAGGCAACAAAGTTATTCTATCATGTCTATAATAAAGGAAGAAGTCCTTGCATATGTT
GTACAGCTACCTATCTATGGTGTAATTGATACACCTTGCTGGAAATTACACACATCACCT
CTGTGCACCACCAACATCAAAGAAGGATCAAATATTTGTTTAACAAGGACTGATAGAGGA
TGGTATTGTGATAATGCAGGATCAGTATCCTTCTTTCCACAAGCTGACACTTGTAAAGTA
CAGTCCAATCGAGTATTTTGTGACACTATGAACAGTTTGACATTACCAAGTGAAGTCAGC
CTTTGTAACACTGACATATTCAATCCCAAGTATGACTGCAAAATTATGACATCAAAAACA
GACATAAGCAGCTCAGTAATCACTTCTCTAGGAGCTATAGTGTCATGCTATGGTAAGACT
AAATGTACTGCATCCAACAAAAATCGTGGAATTATAAAGACATTTTCTAATGGCTGTGAT
TATGTGTCAAACAAAGGAGTAGATACTGTATCAGTGGGCAACACTTTATATTATGTCAAC
AAGCTGGAAGGCAAAAACCTTTATGTAAAAGGGGAACCTATAATAAATTACTATGACCCT
CTAGTGTTTCCTTCTGATGAGTTTGATGCATCAATATCTCAAGTCAATGAAAAAATTAAT
CAAAGTTTAGCTTTTATTCGTAGATCCGATGAATTATTACATAATGTAAATACTGGAAAA
TCTACTACAAATATTATGATAACTGCAATTATTATAGTAATCATTGTAGTATTGTTATCA
TTAATAGCTATTGGTTTACTGTTGTATTGCAAAGCCAAAAACACACCAGTTACATTAAGC
AAAGACCAACTAAGTGGAATCAATAATATTGCATTCAGCAAATAG
>JHRSV298
ATGGAGTTGCTGATCCATAGATCAAGTGCAATCTTCCTAACTCTTGCTATTAATGCATTG
TACCTTACCTCAAGTCAGAACATAACTGAGGAGTTTTACCAATCAACATGTAGTGCAGTT
AGCAAAGGTTACTTGAGTGCTTTAAGAACAGGTTGGTATACCAGTGTCATAACAATAGAA
TTAAGTAATATAAAAGAAACCAAATGCAATGGAACTGACACTAAAGTTAAACTTATAAAA
CAAGAATTAGATAAGTATAAGAATGCAGTAACTGAATTACAGTTACTTATGCAAAACACA
CCAGCTGTCAACAACCGGGCCAGAAGAGAAGCACCACAGTATATGAACTATACAATCAAT
ACCACTAAAAACCTAAATGTATCAATAAGCAAGAAGAGGAAACGAAGATTTCTGGGCTTC
TTGTTAGGTGTAGGATCTGCAATAGCAAGTGGTATAGCTGTATCCAAAGTTCTACACCTT
GAAGGAGAAGTGAACAAGATCAAAAATGCTTTGCAGCTTACGAACAAAGCTGTAGTCAGT
CTATCAAATGGGGTCAGTGTTTTAACCAACAGAGTGTTAGATCTCAAGAATTATATAAAC
AACCAATTATTACCTATGGTAAATCGACAGAATTGTCGCATATCCAACATTGAGACAGTT
ATAGAATTCCAGCAGAAGAACAGCAGATTGTTGGAAATCACCAGAGAATTTAGTGTCAAT
GCAGGTGTAACGACACCTTTAAGCACTTACATGTTAACAAACAGTGAGTTACTATCATTA
ATCAATGATATGCCTATAACAAATGATCAGAAAAAATTAATGTCAAGCAATGTTCAGATA
GTAAGGCAACAAAGTTATTCTATCATGTCTATAATAAAGGAAGAAGTCCTTGCATATGTT
GTACAGCTACCTATCTATGGTGTAATTGATACACCTTGCTGGAAATTACACACATCACCT
CTGTGCACCACCAACATCAAAGAAGGATCAAATATTTGTTTAACAAGGACTGATAGAGGA
TGGTATTGTGATAATGCAGGATCAGTATCCTTCTTTCCACAAGCTGACACTTGTAAAGTA
CAGTCCAATCGAGTATTTTGTGACACTATGAACAGTTTGACATTACCAAGTGAAGTCAGC
CTTTGTAACACTGACATATTCAATCCCAAGTATGACTGCAAAATTATGACATCAAAAACA
GACATAAGCAGCTCAGTAATCACTTCTCTAGGAGCTATAGTGTCATGCTATGGTAAGACT
AAATGTACTGCATCCAACAAAAATCGTGGAATTATAAAGACATTTTCTAATGGCTGTGAT
TATGTGTCAAACAAAGGAGTAGATACTGTATCAGTGGGCAACACTTTATATTATGTCAAC
AAGCTGGAAGGCAAAAACCTTTATGTAAAAGGGGAACCTATAATAAATTACTATGACCCT
CTAGTGTTTCCTTCTGATGAGTTTGATGCATCAATATCTCAAGTCAATGAAAAAATTAAT
CAAAGTTTAGCTTTTATTCGTAGATCCGATGAATTATTACATAATGTAAATACTGGAAAA
TCTACTACAAATATTATGATAACTGCAATTATTATAGTAATCATTGTAGTATTGTTATCA
TTAATAGCTATTGGTTTACTGTTGTATTGCAAAGCCAAAAACACACCAGTTACATTAAGC
AAAGACCAACTAAGTGGAATCAATAATATTGCATTCAGCAAATAG
>JHRSV422
ATGGAGTTGCTGATCCATAGATCAAGTGCAATCTTCCTAACTCTTGCTATCAATGCATTG
TACCTTACCTCAAGTCAGAACATAACTGAGGAGTTTTACCAATCAACATGTAGTGCAGTT
AGCAAAGGTTACTTGAGTGCTTTAAGAACAGGTTGGTATACCAGTGTCATAACAATAGAA
TTAAGTAATATAAAAGAAACCAAATGCAATGGAACTGACACTAAAGTTAAACTTATAAAA
CAAGAATTAGATAAGTATAAGAATGCAGTAACTGAATTACAGTTACTTATGCAAAACACA
CCAGCTGTCAACAACCGGGCCAGAAGAGAAGCACCACAGTATATGAACTATACAATCAAT
ACCACTAAAAACCTAAATGTATCAATAAGCAAGAAGAGGAAACGAAGATTTCTGGGCTTC
TTGTTAGGTGTAGGATCTGCAATAGCAAGTGGTATAGCTGTATCCAAAGTTCTACACCTT
GAAGGAGAAGTGAACAAGATCAAAAATGCTTTGCAGCTTACGAACAAAGCTGTAGTCAGT
CTATCAAATGGGGTCAGTGTTTTAACCAACAGAGTGTTAGATCTCAAGAATTATATAAAC
AACCAATTATTACCTATGGTAAATCGACAGAATTGTCGCATATCCAACATTGAGACAGTT
ATAGAATTCCAGCAGAAGAACAGCAGATTGTTGGAAATCACCAGAGAATTTAGTGTCAAT
GCAGGTGTAACGACACCTTTAAGCACTTACATGTTAACAAACAGTGAGTTACTATCATTA
ATCAATGATATGCCTATAACAAATGATCAGAAAAAATTAATGTCAAGCAATGTTCAGATA
GTAAGGCAACAAAGTTATTCTATCATGTCTATAATAAAGGAAGAAGTCCTTGCATATGTT
GTACAGCTACCTATCTATGGTGTAATTGATACACCTTGCTGGAAATTACACACATCACCT
CTGTGCACCACCAACATCAAAGAAGGATCAAATATTTGTTTAACAAGGACTGATAGAGGA
TGGTATTGTGATAATGCAGGATCAGTATCCTTCTTTCCACAAGCTGACACTTGTAAAGTA
CAGTCCAATCGAGTATTTTGTGACACTATGAACAGTTTGACATTACCAAGTGAAGTCAGC
CTTTGTAACACTGACATATTCAATCCCAAGTATGACTGCAAAATTATGACATCAAAAACA
GACATAAGCAGCTCAGTAATCACTTCTCTAGGAGCTATAGTGTCATGCTATGGTAAGACT
AAATGTACTGCATCCAACAAAAATCGTGGAATTATAAAGACATTTTCTAATGGCTGTGAT
TATGTGTCAAACAAAGGAGTAGATACTGTATCAGTGGGCAACACTTTATATTATGTCAAC
AAGCTGGAAGGCAAAAACCTTTATGTAAAAGGGGAACCTATAATAAATTACTATGACCCT
CTAGTGTTTCCTTCTGATGAGTTTGATGCATCAATATCTCAAGTCAATGAAAAAATTAAT
CAAAGTTTAGCTTTTATCCGTAGATCCGATGAATTATTACATAATGTAAATACTGGAAAA
TCTACTACAAATATTATGATAACTGCAATTATTATAGTAATCATTGTAGTATTGTTATCA
TTAATAGCTATTGGTTTACTGTTGTATTGCAAAGCCAAAAACACACCAGTTACATTAAGC
AAAGACCAACTAAGTGGAATCAATAATATTGCATTCAGCAAATAG
>JHRSV423
ATGGAGTTGCTGATCCATAGATCAAGTGCAATCATCCTAACTCTTGCTATTAATGCATTG
TACCTTACCTCAAGTCAGAACATAACTGAGGAGTTTTACCAATCAACATGTAGTGCAGTT
AGCAGAGGTTACTTGAGTGCTTTAAGAACAGGTTGGTATACCAGTGTCATAACAATAGAA
TTAAGTAATATAAAAGAAACCAAATGCAATGGAACTGACACTAAAGTTAAACTTATAAAA
CAAGAATTAGATAAGTATAAGAATGCAGTAACTGAATTACAGTTACTTATGCAAAACACA
CCAGCTGTCAACAACCGGGCCAGAAGAGAAGCACCACAGTATATGAACTATACAATCAAT
ACCACTAAAAGCCTAAATGTATCAATAAGCAAGAAGAGGAAACGAAGATTTCTGGGTTTC
TTGTTAGGTGTAGGATCTGCAATAGCAAGTGGTATAGCTGTATCCAAAGTTCTACACCTT
GAAGGAGAAGTGAACAAGATCAAAAATGCTTTGCAGCTTACGAACAAAGCTGTAGTCAGT
CTATCAAATGGGGTCAGTGTTTTAACCAACAGAGTGTTAGATCTCAAGAATTATATAAAC
AACCAATTATTACCTATGGTAAATCGACAGAATTGTCGCATATCCAACATTGAGACAGTT
ATAGAATTCCAGCAGAAGAACAGCAGATTGTTGGAAATCACCAGAGAATTTAGTGTCAAT
GCAGGTGTAACGACACCTTTAAGCACTTACATGTTAACAAACAGTGAGTTACTATCATTA
ATCAATGATATGCCTATAACAAATGATCAGAAAAAATTAATGTCAAGCAATGTTCAGATA
GTAAGGCAACAAAGTTATTCTATCATGTCTATAATAAAGGAAGAAGTCCTTGCATATGTT
GTACAGCTACCTATCTATGGTGTAATTGATACACCTTGCTGGAAATTACACACATCACCT
CTGTGCACCACCAACATCAAAGAAGGATCAAATATTTGTTTAACAAGGACTGATAGAGGA
TGGTATTGTGATAATGCAGGATCAGTATCCTTCTTTCCACAAGCTGACACTTGTAAAGTA
CAGTCCAATCGAGTATTTTGTGACACTATGAACAGTTTGACATTACCAAGTGAAGTCAGC
CTTTGTAACACTGACATATTCAATCCCAAGTATGACTGCAAAATTATGACATCAAAAACA
GACATAAGCAGCTCAGTAATCACTTCTCTAGGAGCTATAGTGTCATGCTATGGTAAGACT
AAATGTACTGCATCCAACAAAAATCGTGGAATTATAAAGACATTTTCTAATGGCTGTGAT
TATGTGTCAAACAAAGGAGTAGATACTGTATCAGTGGGCAACACTTTATATTATGTCAAC
AAGCTGGAAGGCAAAAACCTTTATGTAAAAGGGGAACCTATAATAAATTACTATGACCCT
CTAGTGTTTCCTTCTGATGAGTTTGATGCATCAATATCTCAAGTCAATGAAAAAATTAAT
CAAAGTTTAGCCTTTATTCGTAGATCCGATGAATTATTACATAATGTAAATACTGGAAAA
TCTACTACAAATATTATGATAACTGCAATTATTATAGTAATCATTGTAGTATTGTTATCA
TTAATAGCTATTGGTTTACTGTTGTATTGCAAAGCCAAAAACACACCAGTTACATTAAGC
AAAGACCAACTAAGTGGAATCAACAATATTGCATTCAGCAAATAG
>JHRSV424
ATGGAGTTGCTGATCCATAGATCAAGTGCAATCTTCCTAACTCTTGCTATTAATGCATTG
TACCTTACCTCAAGTCAGAACATAACTGAGGAGTTTTACCAATCAACATGTAGTGCAGTT
AGCAGAGGTTACTTGAGTGCTTTAAGAACAGGTTGGTATACCAGTGTCATAACAATAGAA
TTAAGTAATATAAAAGAAACCAAATGCAATGGAACTGACACTAAAGTTAAACTTATAAAA
CAAGAATTAGATAAGTATAAGAATGCAGTAACTGAATTACAGTTACTTATGCAAAACACA
CCAGCTGTCAACAACCGGGCCAGAAGAGAAGCACCACAGTATATGAACTATACAATCAAT
ACCACTAAAAACCTAAATGTATCAATAAGCAAGAAGAGGAAACGAAGATTTCTGGGCTTC
TTGTTAGGTGTAGGATCTGCAATAGCAAGTGGTATAGCTGTATCCAAAGTTCTACACCTT
GAAGGAGAAGTGAACAAGATCAAAAATGCTTTGCAGCTAACGAACAAAGCTGTAGTCAGT
CTATCAAATGGGGTCAGTGTTTTAACCAACAGAGTGTTAGATCTCAAGAATTATATAAAC
AACCAATTATTACCTATGGTAAATCGACAGAATTGTCGCATATCCAACATTGAGACAGTT
ATAGAGTTCCAGCAGAAGAACAGCAGATTGTTGGAAATCACCAGAGAATTTAGTGTCAAT
GCAGGTGTAACGACACCTTTAAGCACTTACATGTTAACAAACAGTGAGTTACTATCATTA
ATCAATGATATGCCTATAACAAATGATCAGAAAAAATTAATGTCAAGCAATGTTCAGATA
GTAAGGCAACAAAGTTATTCTATCATGTCTATAATAAAGGAAGAAGTCCTTGCATATGTT
GTACAGCTACCTATCTATGGTGTAATTGATACACCTTGCTGGAAATTACACACATCACCT
CTTTGCACCACCAACATCAAAGAAGGATCAAATATTTGTTTAACAAGGACTGATAGAGGA
TGGTATTGTGATAATGCAGGATCAGTATCCTTCTTTCCACAAGCTGACACTTGTAAAGTA
CAGTCCAATCGAGTATTTTGTGACACTATGAACAGTTTGACATTACCAAGTGAAGTCAGC
CTTTGTAACACTGACATATTCAATCCCAAGTATGACTGCAAAATTATGACATCAAAAACA
GACATAAGCAGCTCAGTAATCACTTCTCTAGGAGCTATAGTGTCATGCTATGGTAAGACT
AAATGTACTGCATCCAACAAAAATCGTGGAATTATAAAGACATTTTCTAATGGCTGTGAT
TATGTGTCAAACAAAGGAGTAGATACTGTATCAGTGGGCAACACTTTATATTATGTCAAC
AAGCTGGAAGGCAAAAACCTTTATGTAAAAGGGGAACCTATAATAAATTACTATGACCCT
CTAGTGTTTCCTTCTGATGAGTTTGATGCATCAATATCTCAAGTCAATGAAAAAATTAAT
CAAAGTTTAGCTTTTATTCGTAGATCCGATGAATTATTACATAATGTAAATACTGGAAAA
TCTACTACAAATATTATGATAACTGCAATTATTATAGTAATCATTGTAGTATTGTTATCA
TTAATAGCTATTGGTTTACTGTTGTATTGCAAAGCCAAAAACACACCAGTTACATTAAGC
AAAGACCAACTAAGTGGAATCAATAATATTGCATTCAGTAAATAG
>JHRSV427
ATGGAGTTGCTGATCCATAGATCAAGTGCAATCTTCCTAACTCTTGCTATTAATGCATTG
TACCTTACCTCAAGTCAGAACATAACTGAGGAGTTTTACCAATCAACATGTAGTGCAGTT
AGCAGAGGTTACTTGAGTGCTTTAAGAACAGGTTGGTATACCAGTGTCATAACAATAGAA
TTAAGTAATATAAAAGAAACCAAATGCAATGGAACTGACACTAAAGTTAAACTTATAAAA
CAAGAATTAGATAAGTATAAGAATGCAGTAACTGAATTACAGTTACTTATGCAAAACACA
CCAGCTGTCAACAACCGGGCCAGAAGAGAAGCACCACAGTATATGAACTATACAATCAAT
ACCACTAAAAACCTAAATGTATCAATAAGCAAGAAGAGGAAACGAAGATTTCTGGGCTTC
TTGTTAGGTGTAGGATCTGCAATAGCAAGTGGTATAGCTGTATCCAAAGTTCTACACCTT
GAAGGAGAAGTGAACAAGATCAAAAATGCTTTGCAGCTTACGAACAAAGCTGTAGTCAGT
CTATCAAATGGGGTCAGTGTTTTAACCAACAGAGTGTTAGATCTCAAGAATTATATAAAC
AACCAATTATTACCTATGGTAAATCGACAGAATTGTCGCATATCCAACATTGAGACAGTT
ATAGAATTCCAGCAGAAGAACAGCAGATTGTTGGAAATCACCAGAGAATTTAGTGTCAAT
GCAGGTGTAACGACACCTTTAAGCACTTACATGTTAACAAACAGTGAGTTACTGTCATTA
ATCAATGATATGCCTATAACAAATGATCAGAAAAAATTAATGTCAAGCAATGTTCAGATA
GTAAGGCAACAAAGTTATTCTATCATGTCTATAATAAAGGAAGAAGTCCTTGCATATGTT
GTACAGCTACCTATCTATGGTGTAATTGATACACCTTGCTGGAAATTACACACATCACCT
CTGTGCACCACCAACATCAAAGAAGGATCAAATATTTGTTTAACAAGGACTGATAGAGGA
TGGTATTGTGATAATGCAGGATCAGTATCCTTCTTTCCACAAGCTGACACTTGTAAAGTA
CAGTCCAATCGAGTATTTTGTGACACTATGAACAGTTTGACATTACCAAGTGAAGTCAGC
CTTTGTAACACTGACATATTCAATCCCAAGTATGACTGCAAAATTATGACATCAAAAACA
GACATAAGCAGCTCAGTAATCACTTCTCTAGGAGCTATAGTGTCATGCTATGGTAAGACT
AAATGTACTGCATCCAACAAAAATCGTGGAATTATAAAGACATTTTCTAATGGCTGTGAT
TATGTGTCAAACAAAGGAGTAGATACTGTATCAGTGGGCAACACTTTATATTATGTCAAC
AAGCTGGAAGGCAAAAACCTTTATGTAAAAGGGGAACCTATAATAAATTACTATGACCCT
CTAGTGTTTCCTTCTGATGAGTTTGATGCATCAATATCTCAAGTCAATGAAAAAATTAAT
CAAAGTTTAGCTTTTATTCGTAGATCCGATGAATTATTACATAATGTAAATACTGGAAAA
TCTACTACAAATATTATGATAACTGCAATTATTATAGTAATCATTGTAGTATTGTTATCA
TTAATAGCTATTGGTTTACTGTTGTATTGCAAAGCCAAAAACACACCAGTTACATTAAGC
AAAGACCAACTAAGTGGAATCAATAATATTGCATTCAGCAAATAG
>JHRSV435
ATGGAGTTGCTGATCCATAGATCAAGTGCAATCTTCCTAACTCTTGCTATTAATGCATTG
TACCTTACCTCAAGTCAGAACATAACTGAGGAGTTTTACCAATCAACATGTAGTGCAGTT
AGCAGAGGTTACTTGAGTGCTTTAAGAACAGGTTGGTATACCAGTGTCATAACAATAGAA
TTAAGTAATATAAAAGAAACCAAATGCAATGGAACTGACACTAAAGTTAAACTTATAAAG
CAAGAATTAGATAAGTATAAGAATGCAGTAACTGAATTACAGTTACTTATGCAAAACACA
CCAGCTGTCAACAACCGGGCCAGAAGAGAAGCACCACAGTATATGAACTATACAATCAAT
ACCACTAAAAACCTAAATGTATCAATAAGCAAGAAGAGGAAACGAAGATTTCTGGGCTTC
TTGTTAGGTGTAGGATCTGCAATAGCAAGTGGTATAGCTGTATCCAAAGTTCTACACCTT
GAAGGAGAAGTGAACAAGATCAAAAATGCTTTGCAGCTTACGAACAAAGCTGTAGTCAGT
CTATCAAATGGGGTCAGTGTTTTAACCAACAGAGTGTTAGATCTCAAGAATTATATAAAC
AACCAATTATTACCTATGGTAAATCGACAGAATTGTCGCATATCCAACATTGAGACAGTT
ATAGAATTCCAGCAGAAGAACAGCAGATTGTTGGAAATCACCAGAGAATTTAGTGTCAAT
GCAGGTGTAACGACACCTTTAAGCACTTACATGTTAACAAACAGTGAGTTACTATCATTA
ATCAATGATATGCCTATAACAAATGATCAGAAAAAATTAATGTCAAGCAATGTTCAGATA
GTAAGGCAACAAAGTTATTCTATCATGTCTATAATAAAGGAAGAAGTCCTTGCATATGTT
GTACAGCTACCTATCTATGGTGTAATTGATACACCTTGCTGGAAATTACACACATCACCT
CTGTGCACCACCAACATCAAAGAAGGATCAAATATTTGTTTAACAAGGACTGATAGAGGA
TGGTATTGTGATAATGCAGGATCAGTATCCTTCTTTCCACAAGCTGACACTTGTAAAGTA
CAGTCCAATCGAGTATTTTGTGACACTATGAACAGTTTGACATTACCAAGTGAAGTCAGC
CTTTGTAACACTGATATATTCAATCCCAAGTATGACTGCAAAATTATGACATCAAAAACA
GACATAAGCAGCTCAGTAATCACTTCTCTAGGAGCTATAGTGTCATGCTATGGTAAGACT
AAATGTACTGCATCCAACAAAAATCGTGGAATTATAAAGACATTTTCTAATGGCTGTGAT
TATGTGTCAAACAAAGGAGTAGATACTGTATCAGTGGGCAACACTTTATATTATGTCAAC
AAGCTGGAAGGCAAAAACCTTTATGTAAAAGGGGAACCTATAATAAATTACTATGACCCT
CTAGTATTTCCTTCTGATGAGTTTGATGCATCAATATCTCAAGTCAATGAAAAAATTAAT
CAAAGCTTAGCTTTTATTCGTAGATCCGATGAATTATTACATAATGTAAATACTGGAAAA
TCTACTACAAATATTATGATAACTGCAATTATTATAGTAATCATTGTAGTATTGTTATCA
TTAATAGCTATTGGTTTACTGTTGTATTGCAAAGCCAAAAACACACCAGTTACATTAAGC
AAAGACCAACTAAGTGGAATCAATAATATTGCATTCAGCAAATAG
>JHRSV437
ATGGAGTTGCTGATCCATAGATCAAGTGCAATCTTCCTAACTCTTGCTATTAATGCATTG
TACCTTACCTCAAGTCAGAACATAACTGAGGAGTTTTACCAATCAACATGTAGTGCAGTT
AGCAGAGGTTACTTGAGTGCTTTAAGAACAGGTTGGTATACCAGTGTCATAACAATAGAA
TTAAGTAATATAAAAGAAACCAAATGCAATGGAACTGACACTAAAGTTAAACTTATAAAA
CAAGAATTAGATAAGTATAAGAATGCAGTAACAGAATTACAGTTACTTATGCAAAACACA
CCAGCTGTCAACAACCGGGCCAGAAGAGAAGCACCACAGTATATGAACTATACAATCAAT
ACCACTAAAAACCTAAATGTATCAATAAGCAAGAAGAGGAAACGAAGATTTCTGGGCTTC
TTGTTAGGTGTAGGATCTGCAATAGCAAGTGGTATAGCTGTATCCAAAGTTCTACACCTT
GAAGGAGAAGTGAACAAGATCAAAAATGCTTTGCAGCTAACGAACAAAGCTGTAGTCAGT
CTATCAAATGGGGTCAGTGTTTTAACCAACAGAGTGTTAGATCTCAAGAATTATATAAAC
AACCAATTATTACCTATGGTAAATCGACAGAATTGTCGCATATCCAACATTGAGACAGTT
ATAGAGTTCCAGCAGAAGAACAGCAGATTGTTGGAAATCACCAGAGAATTTAGTGTCAAT
GCAGGTGTAACGACACCTTTAAGCACTTACATGTTAACAAACAGTGAGTTACTATCATTA
ATCAATGATATGCCTATAACAAATGATCAGAAAAAATTAATGTCAAGCAATGTTCAGATA
GTAAGGCAACAAAGTTATTCTATCATGTCTATAATAAAGGAAGAAGTCCTTGCATATGTT
GTACAGCTACCTATCTATGGTGTAATTGATACACCTTGCTGGAAATTACACACATCACCT
CTTTGCACCACCAACATCAAAGAAGGATCAAATATTTGTTTAACAAGGACTGATAGAGGA
TGGTATTGTGATAATGCAGGATCAGTATCCTTCTTTCCACAAGCTGACACTTGTAAAGTA
CAGTCCAATCGAGTATTTTGTGACACTATGAACAGTTTGACATTACCAAGTGAAGTCAGC
CTTTGTAACACTGACATATTCAATCCCAAGTATGACTGCAAAATTATGACATCAAAAACA
GACATAAGCAGCTCAGTAATCACTTCTCTAGGAGCTATAGTGTCATGCTATGGTAAGACT
AAATGTACTGCATCCAACAAAAATCGTGGAATTATAAAGACATTTTCTAATGGCTGTGAT
TATGTGTCAAACAAAGGAGTAGATACTGTATCAGTGGGCAACACTTTATATTATGTCAAC
AAGCTGGAAGGCAAAAACCTTTATGTAAAAGGGGAACCTATAATAAATTACTATGACCCT
CTAGTGTTTCCTTCTGATGAGTTTGATGCATCAATATCTCAAGTCAATGAAAAAATTAAT
CAAAGTTTAGCTTTTATTCGTAGATCCGATGAATTATTACATAATGTAAATACTGGAAAA
TCTACTACAAATATTATGATAACTGCAATTATTATAGTAATCATTGTAGTATTGTTATCA
TTAATAGCTATTGGTTTACTGTTGTATTGCAAAGCCAAAAACACACCAGTTACATTAAGC
AAAGACCAACTAAGTGGAATCAATAATATTGCATTCAGCAAATAG
>JHRSV426
ATGGAGTTGCTGATCCATAGATCAAGTGCAATCTTCCTAACTCTTGCTATTAATGCATTG
TACCTTACCTCAAGTCAGAACATAACTGAGGAGTTTTACCAATCAACATGTAGTGCAGTT
AGCAGAGGTTACTTGAGTGCTTTAAGAACAGGTTGGTATACCAGTGTCATAACAATAGAA
TTAAGTAATATAAAAGAAACCAAATGCAATGGAACTGACACTAAAGTTAAACTTATAAAA
CAAGAATTAGATAAGTATAAGAATGCAGTAACTGAATTACAGTTACTTATGCAAAACACA
CCAGCTGTCAACAACCGGGCCAGAAGAGAAGCACCACAGTATATGAACTATACAATCAAT
ACCACTAAAAACCTAAATGTATCAATAAGCAAGAAGAGGAAACGAAGATTTCTGGGCTTC
TTGTTAGGTGTAGGATCTGCAATAGCAAGTGGTATAGCTGTATCCAAAGTTCTACACCTT
GAAGGAGAAGTGAACAAGATCAAAAATGCTTTGCAGCTTACGAACAAAGCTGTAGTCAGT
CTATCAAATGGGGTCAGTGTTTTAACCAACAGAGTGTTAGATCTCAAGAATTATATAAAC
AACCAATTATTACCTATGGTAAATCGACAGAATTGTCGCATATCCAACATTGAGACAGTT
ATAGAATTCCAGCAGAAGAACAGCAGATTGTTGGAAATCACCAGAGAATTTAGTGTCAAT
GCAGGTGTAACGACACCTTTAAGCACTTACATGTTAACAAACAGTGAGTTACTATCATTA
ATCAATGATATGCCTATAACAAATGATCAGAAAAAATTAATGTCAAGCAATGTTCAGATA
GTAAGGCAACAAAGTTATTCTATCATGTCTATAATAAAGGAAGAAGTCCTTGCATATGTT
GTACAGCTACCTATCTATGGTGTAATTGATACACCTTGCTGGAAATTACACACATCACCT
CTGTGCACCACCAACATCAAAGAAGGATCAAATATTTGTTTAACAAGGACTGATAGAGGA
TGGTATTGTGATAATGCAGGATCAGTATCCTTCTTTCCACAAGCTGACACTTGTAAAGTA
CAGTCCAATCGAGTATTTTGTGACACTATGAACAGTTTGACATTACCAAGTGAAGTCAGC
CTTTGTAACACTGACATATTCAATCCCAAGTATGACTGCAAAATTATGACATCAAAAACA
GACATAAGCAGCTCAGTAATCACTTCTCTAGGAGCTATAGTGTCATGCTATGGTAAGACT
AAATGTACTGCATCCAACAAAAATCGTGGAATTATAAAGACATTTTCTAATGGCTGTGAT
TATGTGTCAAACAAAGGAGTAGATACTGTATCAGTGGGCAACACTTTATATTATGTCAAC
AAGCTGGAAGGCAAAAACCTTTATGTAAAAGGGGAACCTATAATAAATTACTATGACCCT
CTAGTGTTTCCTTCTGATGAGTTTGATGCATCAATATCTCAAGTCAATGAAAAAATTAAT
CAAAGTTTAGCTTTTATTCGTAGATCCGATGAATTATTACATAATGTACATACTGGAAAA
TCTACTACAAATATTATGATAACTGCAATTATTATAGTAATCATTGTAGTATTGTTATCA
TTAATAGCTATTGGTTTACTGTTGTATTGCAAAGCCAAAAACACACCAGTTACATTAAGC
AAAGACCAACTAAGTGGAATCAATAATATTGCATTCAGCAAATAG
>JHRSV441
ATGGAGTTGCTGATCCATAGATCAAGTGCAATCTTCCTAACCCTTGCTATTAATGCATTG
TACCTTACCTCAAGTCAGAACATAACTGAGGAGTTTTACCAATCAACATGTAGTGCAGTT
AGCAAAGGTTACTTGAGTGCTTTAAGAACTGGTTGGTATACCAGTGTCATAACAATAGAA
TTAAGTAATATAAAAGAAACCAAATGCAATGGAACTGACACTAAAGTTAAACTTATAAAA
CAAGAATTAGATAAGTATAAGAATGCAGTAACTGAATTACAGTTACTTATGCAAAACACA
CCAGCTGTCAACAACCGGGCCAGAAGAGAAGCACCACAGTATATGAACTATACAATCAAT
ACCACTAAAAACCTAAATGTATCAATAAGCAAGAAGAGGAAACGAAGATTTCTGGGCTTC
TTGTTAGGTGTAGGATCTGCAATAGCAAGTGGTATAGCTGTATCCAAAGTTCTACACCTT
GAAGGAGAAGTGAACAAGATCAAAAATGCTTTGCAGCTTACGAACAAAGCTGTAGTCAGT
CTATCAAATGGGGTCAGTGTTTTAACCAACAGAGTGTTAGATCTCAAGAATTATATAAAC
AACCAATTATTACCTATGGTAAATCGACAGAATTGTCGCATATCCAACATTGAGACAGTT
ATAGAATTCCAGCAGAAGAACAGCAGATTGTTGGAAATCACCAGAGAATTTAGTGTCAAT
GCAGGTGTAACGACACCTTTAAGCACTTACATGTTAACAAACAGTGAGTTACTATCATTA
ATCAATGATATGCCTATAACAAATGATCAGAAAAAATTAATGTCAAGCAATGTTCAGATA
GTAAGGCAACAAAGTTATTCTATCATGTCTATAATAAAGGAAGAAGTCCTTGCATATGTT
GTACAGCTACCTATCTATGGTGTAATTGATACACCTTGCTGGAAATTACACACATCACCT
CTGTGCACCACCAACATCAAAGAAGGATCAAATATTTGTTTAACAAGGACTGATAGAGGA
TGGTATTGTGATAATGCAGGATCAGTATCCTTCTTTCCACAAGCTGACACTTGTAAAGTA
CAGTCCAATCGAGTATTTTGTGACACTATGAACAGTTTGACATTACCAAGTGAAGTCAGC
CTTTGTAACACTGACATATTCAATCCCAAGTATGACTGCAAAATTATGACATCAAAAACA
GACATAAGCAGCTCAGTAATCACTTCTCTAGGAGCTATAGTGTCATGCTATGGTAAGACT
AAATGTACTGCATCCAACAAAAATCGTGGAATTATAAAGACATTTTCTAATGGCTGTGAT
TATGTGTCAAACAAAGGAGTAGATACTGTATCAGTGGGCAACACTCTATATTATGTCAAC
AAGCTGGAAGGCAAAAACCTTTATGTAAAAGGGGAACCTATAATAAATTACTATGACCCT
CTAGTGTTTCCTTCTGATGAGTTTGATGCATCAATATCTCAAGTCAATGAAAAAATTAAT
CAAAGTTTAGCTTTTATTCGTAGATCCGATGAATTATTACATAATGTAAATACTGGAAAA
TCTACTACAAATATTATGATAACTGCAATTATTATAGTAATCATTGTAGTATTGTTATCA
TTAATAGCTATTGGTTTACTGTTGTATTGCAAAGCCAAAAACACACCAGTTACATTAAGC
AAAGACCAACTAAGTGGAATCAATAATATTGCATTCAGCAAATAG
>JHRSV436
ATGGAGTTGCTGATCCATAGATCAAGTGCAATCTTCCTAACTCTTGCTATTAATGCATTG
TACCTTACCTCAAGTCAGAACATAACTGAGGAGTTTTACCAATCAACATGTAGTGCAGTT
AGCAGAGGTTACTTGAGTGCTTTAAGAACAGGTTGGTATACCAGTGTCATAACAATAGAA
TTAAGTAATATAAAAGAAACCAAATGCAATGGAACTGACACTAAAGTTAAACTTATAAAA
CAAGAATTAGATAAGTATAAGAATGCAGTAACTGAATTACAGTTACTTATGCAAAACACA
CCAGCTGTCAACAATCGGGCCAGAAGAGAAGCACCACAGTATATGAACTATACAATCAAT
ACCACTAAAAACCTAAATGTATCAATAAGCAAGAAGAGGAAACGAAGATTTCTGGGCTTC
TTGTTAGGTGTAGGATCTGCAATAGCAAGTGGTATAGCTGTATCCAAAGTTCTACACCTT
GAAGGAGAAGTGAACAAGATCAAAAATGCTTTGCAGCTTACGAACAAAGCTGTAGTCAGT
CTATCAAATGGGGTCAGTGTTTTAACCAACAGAGTGTTAGATCTCAAGAATTATATAAAC
AACCAATTATTACCTATGGTAAATCGACAGAATTGTCGCATATCCAACATTGAGACAGTT
ATAGAATTCCAGCAGAAGAACAGCAGATTGTTGGAAATCACCAGAGAATTTAGTGTCAAT
GCAGGTGTAACAACACCTTTAAGCACTTACATGTTAACAAACAGTGAGTTACTATCATTA
ATCAATGATATGCCTATAACAAATGATCAGAAAAAATTAATGTCAAGCAATGTTCAGATA
GTAAGGCAACAAAGTTATTCTATCATGTCTATAATAAAGGAAGAAGTCCTTGCATATGTT
GTACAGCTACCTATCTATGGTGTAATTGATACACCTTGCTGGAAATTACACACATCACCT
CTGTGCACCACCAACATCAAAGAAGGATCAAATATTTGTTTAACAAGGACTGATAGAGGA
TGGTATTGTGATAATGCAGGATCAGTATCCTTCTTTCCACAAGCTGACACTTGTAAAGTA
CAGTCCAATCGAGTATTTTGTGACACTATGAACAGTTTGACATTACCAAGTGAGGTCAGC
CTTTGTAACACTGACATATTCAATCCCAAGTATGACTGCAAAATTATGACATCAAAAACA
GACATAAGCAGCTCAGTAATCACTTCTCTAGGAGCTATAGTGTCATGCTATGGTAAGACT
AAATGTACTGCATCCAACAAAAATCGTGGAATTATAAAGACATTTTCTAATGGCTGTGAT
TATGTATCAAACAAAGGAGTAGATACTGTATCAGTGGGCAACACTTTATATTATGTCAAC
AAGCTGGAAGGCAAAAACCTTTATGTAAAAGGGGAACCTATAATAAATTACTATGACCCT
CTAGTGTTTCCTTCTGATGAGTTTGATGCATCAATATCTCAAGTCAATGAAAAAATTAAT
CAAAGTTTAGCTTTTATTCGTAGATCCGATGAATTATTACATAATGTAAATACTGGAAAA
TCTACTACAAATATTATGATAACTGTAATTATTATAGTAATCATTGTAGTATTGTTATCA
TTAATAGCTATTGGTTTACTGTTGTATTGCAAAGCCAAAAACACACCAGTTACATTAAGC
AAAGACCAACTAAGTGGAATCAATAATATTGCATTCAGCAAATAG
>JHRSV443
ATGGAGTTGCTGATCCATAGATCAAGTGCAATCTTCCTAACTCTTGCTATTAATGCATTG
TACCTTACCTCAAGTCAGAACATAACTGAGGAGTTTTACCAATCAACATGTAGTGCAGTT
AGCAGAGGTTACTTGAGTGCTTTAAGAACAGGTTGGTATACCAGTGTCATAACAATAGAA
TTAAGTAATATAAAAGAAACCAAATGCAATGGAACTGACACTAAAGTTAAACTTATAAAA
CAAGAATTAGATAAGTATAAGAATGCAGTAACTGAATTACAGTTACTTATGCAAAACACA
CCAGCTGTTAACAACCGGGCCAGAAGAGAAGCACCACAGTATATGAACTATACAATCAAT
ACCACTAAAAACCTAAATGTATCAATAAGCAAGAAGAGGAAACGAAGATTTCTGGGCTTC
TTGTTAGGTGTAGGATCTGCAATAGCAAGTGGTATAGCTGTATCCAAAGTTCTACACCTT
GAAGGAGAAGTGAACAAGATCAAAAATGCTTTGCAGCTTACGAACAAAGCTGTAGTCAGT
CTATCAAATGGAGTCAGTGTTTTAACCAACAGAGTGTTAGATCTCAAGAATTATATAAAC
AACCAATTATTACCTATGGTAAATCGACAGAATTGTCGCATATCCAACATTGAGACAGTT
ATAGAATTCCAGCAGAAGAACAGCAGATTGTTGGAAATCACCAGAGAATTTAGTGTCAAT
GCAGGTGTAACGACACCTTTAAGCACTTACATGTTAACAAACAGTGAGTTACTATCATTA
ATCAATGATATGCCTATAACAAATGATCAGAAAAAATTAATGTCAAGCAATGTTCAGATA
GTAAGGCAACAAAGTTATTCTATCATGTCTATAATAAAGGAAGAAGTCCTTGCATATGTT
GTACAGCTACCTATCTATGGTGTAATTGATACACCTTGCTGGAAATTACACACATCACCT
CTGTGCACCACCAACATCAAAGAAGGATCAAATATTTGTTTAACAAGGACTGATAGAGGA
TGGTATTGTGATAATGCAGGATCAGTATCCTTCTTTCCACAAGCTGACACTTGTAAAGTA
CAGTCCAATCGAGTATTTTGTGACACTATGAACAGTTTGACATTACCAAGTGAAGTCAGC
CTTTGTAACACTGACATATTCAATCTCAAGTATGACTGCAAAATTATGACATCAAAAACA
GACATAAGCAGCTCAGTAATCACTTCTCTAGGAGCTATAGTGTCATGCTATGGTAAGACT
AAATGTACTGCATCCAACAAAAATCGTGGAATTATAAAGACATTTTCTAATGGCTGTGAT
TATGTGTCAAACAAAGGAGTAGATACTGTATCAGTGGGCAACACCTTATATTATGTCAAC
AAGCTGGAAGGCAAAAACCTTTATGTAAAAGGGGAACCTATAATAAATTACTATGACCCT
CTAGTGTTTCCTTCTGATGAGTTTGATGCATCAATATCTCAAGTCAATGAAAAAATTAAT
CAAAGTTTAGCTTTTATTCGTAGATCCGATGAATTATTACATAATGTAAATACTGGAAAA
TCTACTACAAATATTATGATAACTGCAATTATTATAGTAATCATTGTAGTATTGTTATCA
TTAATAGCTATTGGTTTACTGTTGTATTGCAAAGCCAAAAACACACCAGTTACATTAAGC
AAAGACCAACTAAGTGGAATCAATAATATTGCATTCAGCAAATAG
>JHRSV444
ATGGAGTTGCTGATCCATAGATCAAGTGCAATCTTCCTAACTCTTGCTATCAATGCATTG
TACCTTACCTCAAGTCAGAACATAACTGAGGAGTTTTACCAATCAACATGTAGTGCAGTT
AGCAGAGGTTACTTGAGTGCTTTAAGAACAGGTTGGTATACCAGTGTCATAACAATAGAA
TTAAGTAATATAAAAGAAACCAAATGCAATGGAACTGACACTAAAGTTAAACTTATAAAA
CAAGAATTAGATAAATATAAGAATGCAGTAACTGAATTACAGTTACTTATGCAAAACACA
CCAGCTGTCAACAACCGGGCCAGAAGAGAAGCACCACAGTATATGAACTATACAATCAAT
ACCACTAAAAACCTAAATGTATCAATAAGCAAGAAGAGGAAACGAAGATTTCTGGGCTTC
TTGTTAGGTGTAGGATCTGCAATAGCAAGTGGTATAGCTGTATCCAAAGTTCTACACCTT
GAAGGAGAAGTGAACAAGATCAAAAATGCTTTGCAGCTTACGAACAAAGCTGTAGTCAGT
CTATCAAATGGGGTCAGTGTTTTAACCAACAGAGTGTTAGATCTCAAGAATTATATAAAC
AACCAATTATTACCTATGGTAAATCGACAGAATTGTCGCATATCCAACATTGAGACAGTT
ATAGAATTCCAGCAGAAGAACAGCAGATTGTTGGAAATCACCAGAGAATTTAGTGTCAAT
GCAGGTGTAACGACACCTTTAAGCACTTACATGTTAACAAACAGTGAGTTACTATCATTA
ATCAATGATATGCCTATAACAAATGATCAGAAAAAATTAATGTCAAGCAATGTTCAGATA
GTAAGGCAACAAAGTTATTCTATCATGTCTATAATAAAGGAAGAAGTCCTTGCATATGTT
GTACAGCTACCTATCTATGGTGTAATTGATACACCTTGCTGGAAATTACACACATCACCT
CTGTGCACCACCAACATCAAAGAAGGATCAAATATTTGTTTAACAAGGACTGATAGAGGA
TGGTATTGTGATAATGCAGGATCAGTATCCTTCTTTCCACAAGCTGACACTTGTAAAGTA
CAGTCCAATCGAGTATTTTGTGACACTATGAACAGTTTGACATTACCAAGTGAAGTCAGC
CTTTGTAACACTGACATATTCAATCCCAAGTATGACTGCAAAATTATGACATCAAAAACA
GACATAAGCAGCTCAGTAATCACTTCTCTAGGAGCTATAGTGTCATGCTATGGTAAGACT
AAATGTACTGCATCCAACAAAAATCGTGGAATTATAAAGACATTTTCTAATGGCTGTGAT
TATGTGTCAAACAAAGGAGTAGATACTGTATCAGTGGGCAACACTTTATATTATGTCAAC
AAGCTGGAAGGCAAAAACCTTTATGTAAAAGGGGAACCTATAATAAATTACTATGACCCT
CTAGTGTTTCCTTCTGATGAGTTTGATGCATCAATATCTCAAGTCAATGAAAAAATTAAT
CAAAGTTTAGCTTTTATTCGTAGATCCGATGAATTATTACATAATGTAAATACTGGAAAA
TCTACTACAAATATTATGATAACTGCAATTATTATAGTAATCATTGTAGTATTGTTATCA
TTAATAGCTATTGGTTTACTGTTGTATTGCAAAGCCAAAAACACACCAGTTACATTAAGC
AAAGACCAACTAAGTGGAATCAATAATATTGCATTCAGCAAATAG
>JHRSV450
ATGGAGTTGCTGATCCATAGATCAAGTGCAATCTTCCTAACTCTTGCTATTAATGCATTG
TACCTTACCTCAAGTCAGAACATAACTGAGGAGTTTTACCAATCAACATGTAGTGCAGTT
AGCAGAGGTTACTTGAGTGCTTTAAGAACAGGTTGGTATACCAGTGTCATAACAATAGAA
TTAAGTAATATAAAAGAAACCAAATGCAATGGAACTGACACTAAAGTTAAACTTATAAAA
CAAGAATTAGATAAGTATAAGAATGCAGTAACTGAATTACAGTTACTTATGCAAAACACA
CCAGCTGTCAACAACCGGGCCAGAAGAGAAGCACCACAGTATATGAACTATACAATCAAT
ACCACTAAAAACCTAAATGTATCAATAAGCAAGAAGAGGAAACGAAGATTTCTGGGCTTC
TTGTTAGGTGTAGGATCTGCAATAGCAAGTGGTATAGCTGTATCCAAAGTTCTACACCTT
GAAGGAGAAGTGAACAAGATCAAAAATGCTTTGCAGCTAACGAACAAAGCTGTAGTCAGT
CTATCAAATGGGGTCAGTGTTTTAACCAACAGAGTGTTAGATCTCAAGAATTATATAAAC
AACCAATTATTACCTATGGTAAATCGACAGAATTGTCGCATATCCAACATTGAGACAGTT
ATAGAATTCCAGCAGAAGAACAGCAGATTGTTGGAAATCACCAGAGAATTTAGTGTCAAT
GCAGGTGTAACGACACCTTTAAGCACTTACATGTTAACAAACAGTGAGTTACTATCATTA
ATCGATGATATGCCTATAACAAATGATCAGAAAAAATTAATGTCAAGCAATGTTCAGATA
GTAAGGCAACAAAGTTATTCTATCATGTCTATAATAAAGGAAGAAGTCCTTGCATATGTT
GTACAGCTACCTATCTATGGTGTAATTGATACACCTTGTTGGAAATTACACACATCACCT
CTTTGCACCACCAACATCAAAGAAGGATCAAATATTTGTTTAACAAGGACTGATAGAGGA
TGGTATTGTGATAATGCAGGATCAGTATCCTTCTTTCCACAAGCTGACACTTGTAAAGTA
CAGTCCAATCGAGTATTTTGTGACACTATGAACAGTTTGACATTACCAAGTGAAGTCAGC
CTTTGTAACACTGACATATTCAATCCCAAGTATGACTGCAAAATTATGACATCAAAAACA
GACATAAGCAGCTCAGTAATCACTTCTCTAGGAGCTATAGTGTCATGCTATGGTAAGACT
AAATGTACTGCATCCAACAAAAATCGTGGAATTATAAAGACATTTTCTAATGGCTGTGAT
TATGTGTCAAACAAAGGAGTAGATACTGTATCAGTGGGCAACACTTTATATTATGTCAAC
AAGCTGGAAGGCAAAAACCTTTATGTAAAAGGGGAACCTATAATAAATTACTATGACCCT
CTAGTGTTTCCTTCTGATGAGTTTGATGCATCAATATCTCAAGTCAATGAAAAAATTAAT
CAAAGTTTAGCTTTTATTCGTAGATCCGATGAATTATTACATAATGTAAATACTGGAAAA
TCTACTACAAATATTATGATAACTGCAATTATTATAGTAATCATTGTAGTATTGTTATCA
TTAATAGCTATTGGTTTACTGTTGTATTGCAAAGCCAAAAACACACCAGTTACATTAAGC
AAAGACCAACTAAGTGGAATCAATAATATTGCATTCAGCAAATAG
>JHRSV440
ATGGAGTTGCTGATCCATAGATCAAGTGCAATCTTCCTAACTCTTGCTATTAATGCATTG
TACCTTACCTCAAGTCAGAACATAACTGAGGAGTTTTACCAATCAACATGTAGTGCAGTT
AGCAAAGGTTACTTGAGTGCTTTAAGAACTGGTTGGTATACCAGTGTCATAACAATAGAA
TTAAGTAATATAAAAGAAACCAAATGCAATGGAACTGACACTAAAGTTAAACTTATAAAA
CAAGAATTAGATAAGTATAAGAATGCAGTAACTGAATTACAGTTACTTATGCAAAACACA
CCAGCTGTCAACAACCGGGCCAGAAGAGAAGCACCACAGTATATGAACTATACAATCAAT
ACCACTAAAAACCTAAATGTATCAATAAGCAAGAAGAGGAAACGAAGATTTCTGGGCTTC
TTGTTAGGTGTAGGATCTGCAATAGCAAGTGGTATAGCTGTATCCAAAGTTCTACACCTT
GAAGGAGAAGTGAACAAGATCAAAAATGCTTTGCAGCTTACGAACAAAGCTGTAGTCAGT
CTATCAAATGGGGTCAGTGTTTTAACCAACAGAGTGTTAGATCTCAAGAATTATATAAAC
AACCAATTATTACCTATGGTAAATCGACAGAATTGTCGCATATCCAACATTGAGACAGTT
ATAGAATTCCAGCAGAAGAACAGCAGATTGTTGGAAATCACCAGAGAATTTAGTGTCAAT
GCAGGTGTAACGACACCTTTAAGCACTTACATGTTAACAAACAGTGAGTTACTATCATTA
ATCAATGATATGCCTATAACAAATGATCAGAAAAAATTAATGTCAAGCAATGTTCAGATA
GTAAGGCAACAAAGTTATTCTATCATGTCTATAATAAAGGAAGAAGTCCTTGCATATGTT
GTACAGCTACCTATCTATGGTGTAATTGATACACCTTGCTGGAAATTACACACATCACCT
CTGTGCACCACCAACATCAAAGAAGGATCAAATATTTGTTTAACAAGGACTGATAGAGGA
TGGTATTGTGATAATGCAGGATCAGTATCCTTCTTTCCACAAGCTGACACTTGTAAAGTA
CAGTCCAATCGAGTATTTTGTGACACTATGAACAGTTTGACATTACCAAGTGAAGTCAGC
CTTTGTAACACTGACATATTCAATCCCAAGTATGACTGCAAAATTATGACATCAAAAACA
GACATAAGCAGCTCAGTAATCACTTCTCTAGGAGCTATAGTGTCATGCTATGGTAAGACT
AAATGTACTGCATCCAACAAAAATCGTGGAATTATAAAGACATTTTCTAATGGCTGTGAT
TATGTGTCAAACAAAGGAGTAGATACTGTATCAGTGGGCAACACTTTATATTATGTCAAC
AAGCTGGAAGGCAAAAACCTTTATGTAAAAGGGGAACCTATAATAAATTACTATGACCCT
CTAGTGTTTCCTTCTGATGAGTTTGATGCATCAATATCTCAAGTCAATGAAAAAATTAAT
CAAAGTTTAGCTTTTATTCGTAGATCCGATGAATTATTACATAATGTAAATACTGGAAAA
TCTACTACAAATATTATGATAACTGCAATTATTATAGTAATCGTTGTAGTATTGTTATCA
TTAATAGCTATTGGTTTACTGTTGTATTGCAAAGCCAAAAACACACCAGTTACATTAAGC
AAAGACCAACTAAGTGGAATCAATAATATTGCATTCAGCAAATAG
>JHRSV451
ATGGAGTTGCTGATCCATAGATCAAGTGCAATCTTCCTAATTCTTGCTATTAATGCATTG
TACCTTACCTCAAGTCAGAACATAACTGAGGAGTTTTACCAATCAACATGTAGTGCAGTT
AGCAGAGGTTACTTGAGTGCTTTAAGAACAGGTTGGTACACCAGTGTCATAACAATAGAA
TTAAGTAATATAAAAGAAACCAAATGCAATGGAACTGACACTAAAGTTAAACTTATAAAA
CAAGAATTAGATAAGTATAAGAATGCAGTAACTGAATTACAGTTACTTATGCAAAACACA
CCAGCTGTCAACAACCGGGCCAGAAGAGAAGCACCACAGTATATGAACTATACAATCAAT
ACCACTAAAAACCTAAATGTATCAATAAGCAAGAAGAGGAAACGAAGATTTCTGGGCTTC
TTGTTAGGTGTAGGATCTGCAATAGCAAGTGGTATAGCTGTATCCAAAGTTCTACACCTT
GAAGGAGAAGTGAACAAGATCAAAAATGCTTTGCAGCTTACGAACAAAGCTGTAGTCAGT
CTATCAAATGGGGTCAGTGTTTTAACCAACAGAGTGTTAGATCTCAAGAATTATATAAAC
AACCAATTATTACCTATGGTAAATCGACAGAATTGTCGCATATCCAACATTGAGACAGTT
ATAGAATTCCAGCAGAAGAACAGCAGATTGTTGGAAATCACCAGAGAATTTAGTGTCAAT
GCAGGTGTAACAACACCTTTAAGCACTTACATGTTAACAAACAGTGAGTTACTATCATTA
ATCAATGATATGCCTATAACAAATGATCAGAAAAAATTAATGTCAAGCAATGTTCAGATA
GTAAGGCAACAAAGTTATTCTATCATGTCTATAATAAAGGAAGAAGTCCTTGCATATGTT
GTACAGCTACCTATCTATGGTGTAATTGATACACCTTGCTGGAAATTACACACATCACCT
CTGTGCACCACCAACATCAAAGAAGGATCAAACATTTGTTTAACAAGGACTGATAGAGGA
TGGTATTGTGATAATGCAGGATCAGTATCCTTCTTTCCACAAGCTGACACTTGTAAAGTA
CAGTCCAATCGAGTATTTTGTGACACTATGAACAGTTTGACATTACCAAGTGAAGTCAGC
CTTTGTAACACTGACATATTCAATCCCAAGTATGACTGCAAAATTATGACATCAAAAACA
GACATAAGCAGCTCAGTAATCACTTCTCTAGGAGCTATAGTGTCATGCTATGGTAAGACT
AAATGTACTGCATCCAACAAAAATCGTGGAATTATAAAGACATTTTCTAATGGCTGTGAT
TATGTGTCAAACAAAGGAGTAGATACTGTATCAGTGGGCAACACTTTATATTATGTCAAC
AAGCTGGAAGGCAAAAACCTTTATGTAAAGGGGGAACCTATAATAAATTACTATGACCCT
CTAGTGTTTCCTTCTGATGAGTTTGATGCATCAATATCTCAAGTCAATGAAAAAATTAAT
CAAAGTTTAGCTTTTATTCGTAGATCCGATGAATTATTACATAATGTAAATACTGGAAAA
TCTACTACAAATATTATGATAACTGCAATTATTATAGTAATCATTGTAGTATTGTTATCA
TTAATAGCTATTGGTTTACTGTTGTATTGCAAAGCCAAAAACACACCAGTTACATTAAGC
AAAGACCAACTAAGTGGAATCAATAATATTGCATTCAGCAAATAG
>JHRSV447
ATGGAGTTGCTGATCCATAGATCAAGTGCAATCTTCCTAACTCTTGCTATTAATGCATTG
TACCTTACCTCAAGTCAGAACATAACTGAGGAGTTTTACCAATCAACATGTAGTGCAGTT
AGCAGAGGTTACTTGAGTGCTTTAAGAACAGGTTGGTATACCAGTGTCATAACAATAGAA
TTAAGTAATATAAAAGAAACCAAATGCAATGGAACTGACACTAAAGTTAAACTTATAAAA
CAAGAATTAGATAAGTATAAGAATGCAGTAACTGAATTACAGTTACTTATGCAAAACACA
CCAGCTGTCAACAACCGGGCCAGAAGAGAAGCACCACAGTATATGAACTATACAATCAAT
ACCACTAAAAACCTAAATGTATCAATAAGCAAGAAGAGGAAACGAAGATTTCTGGGCTTC
TTGTTAGGTGTAGGATCTGCAATAGCAAGTGGTATAGCTGTATCCAAAGTTCTACACCTT
GAAGGAGAAGTGAACAAGATCAAAAATGCTTTGCAGCTAACGAACAAAGCTGTAGTCAGT
CTATCAAATGGGGTCAGTGTTTTAACCAACAGAGTGTTAGATCTCAAGAATTATATAAAC
AACCAATTATTACCTATGGTAAATCGACAGAATTGTCGCATATCCAACATTGAGACAGTT
ATAGAATTCCAGCAGAAGAACAGCAGATTGTTGGAAATCACCAGAGAATTTAGTGTCAAT
GCAGGTGTAACGACACCTTTAAGCACTTACATGTTAACAAACAGTGAGTTACTATCATTA
ATCAATGATATGCCTATAACAAATGATCAGAAAAAATTAATGTCAAGCAATGTTCAGATA
GTAAGGCAACAAAGTTATTCTATCATGTCTATAATAAAGGAAGAAGTCCTTGCATATGTT
GTACAGCTACCTATCTATGGTGTAATTGATACACCTTGTTGGAAATTACACACATCACCT
CTTTGCACCACCAACATCAAAGAAGGATCAAATATTTGTTTAACAAGGACTGATAGAGGA
TGGTATTGTGATAATGCAGGATCAGTATCCTTCTTTCCACAAGCTGACACTTGTAAAGTA
CAGTCCAATCGAGTATTTTGTGACACTATGAACAGTTTGACATTACCAAGTGAAGTCAGC
CTTTGTAACACTGACATATTCAATCCCAAGTATGACTGCAAAATTATGACATCAAAAACA
GACATAAGCAGCTCAGTAATCACTTCTCTAGGAGCTATAGTGTCATGCTATGGTAAGACT
AAATGTACTGCATCCAACAAAAATCGTGGAATTATAAAGACATTTTCTAATGGCTGTGAT
TATGTGTCAAACAAAGGAGTAGATACTGTATCAGTGGGCAACACTTTATATTATGTCAAC
AAGCTGGAAGGCAAAAACCTTTATGTAAAAGGGGAACCTATAATAAATTACTATGACCCT
CTAGTGTTTCCTTCTGATGAGTTTGATGCATCAATATCTCAAGTCAATGAAAAAATTAAT
CAAAGTTTAGCTTTTATTCGTAGATCTGATGAATTATTACATAATGTAAATACTGGAAAA
TCTACTACAAATATTATGATAACTGCAATTATTATAGTAATCATTGTAGTATTGTTATCA
TTAATAGCTATTGGTTTACTGTTGTATTGCAAAGCCAAAAACACACCAGTTACATTAAGC
AAAGACCAACTAAGTGGAATCAATAATATTGCATTCAGCAAATAG
>JHRSV448
ATGGAGTTGCTGATCCATAGATCAAGTGCAATCTTCCTAACTCTTGCTATTAATGCATTG
TACCTTACCTCAAGTCAGAACATAACTGAGGAGTTTTACCAATCAACATGTAGTGCAGTT
AGCAGAGGTTACTTGAGTGCTTTAAGAACAGGTTGGTATACCAGTGTCATAACAATAGAA
TTAAGTAATATAAAAGAAACCAAATGCAATGGAACTGACACTAAAGTTAAACTTATAAAA
CAAGAATTAGATAAGTATAAGAATGCAGTAACTGAATTACAGTTACTTATGCAAAACACA
CCAGCTGTCAACAACCGGGCCAGAAGAGAAGCACCACAGTATATGAACTATACAATCAAT
ACCACTAAAAACCTAAATGTATCAATAAGCAAGAAGAGGAAACGAAGATTTCTGGGCTTC
TTGTTAGGTGTAGGATCTGCAATAGCAAGTGGTATAGCTGTATCCAAAGTTCTACACCTT
GAAGGAGAAGTGAACAAGATCAAAAATGCTTTGCAGCTAACGAACAAAGCTGTAGTCAGT
CTATCAAATGGGGTCAGTGTTTTAACCAACAGAGTGTTAGATCTCAAGAATTATATAAAC
AACCAATTATTACCTATGGTAAATCGACAGAATTGTCGCATATCCAACATTGAGACAGTT
ATAGAGTTCCAGCAGAAGAACAGCAGATTGTTGGAAATCACCAGAGAATTTAGTGTCAAT
GCAGGTGTAACGACACCTTTAAGCACTTACATGTTAACAAACAGTGAGTTACTATCATTA
ATCAATGATATGCCTATAACAAATGATCAGAAAAAATTAATGTCAAGCAATGTTCAGATA
GTAAGGCAACAAAGTTATTCTATCATGTCTATAATAAAGGAAGAAGTCCTTGCATATGTT
GTACAGCTACCTATCTATGGTGTAATTGATACACCTTGCTGGAAATTACACACATCACCT
CTTTGCACCACCAACATCAAAGAAGGATCAAATATTTGTTTAACAAGGACTGATAGAGGA
TGGTATTGTGATAATGCAGGATCAGTATCCTTCTTTCCACAAGCTGACACTTGTAAAGTA
CAGTCCAATCGAGTATTTTGTGACACTATGAACAGTTTGACATTACCAAGTGAAGTCAGC
CTTTGTAACACTGACATATTCAATCCCAAGTATGACTGCAAAATTATGACATCAAAAACA
GACATAAGCAGCTCAGTAATCACTTCTCTAGGAGCTATAGTGTCATGCTATGGTAAGACT
AAATGTACTGCATCCAACAAAAATCGTGGAATTATAAAGACATTTTCTAATGGCTGTGAT
TATGTGTCAAACAAAGGAGTAGATACTGTATCAGTGGGCAACACTTTATATTATGTCAAC
AAGCTGGAAGGCAAAAACCTTTATGTAAAAGGGGAACCTATAATAAATTACTATGACCCT
CTAGTGTTTCCTTCTGATGAGTTTGATGCATCAATATCTCAAGTCAATGAAAAAATTAAT
CAAAGTTTAGCTTTTATTCGTAGATCCGATGAATTATTACATAATGTAAATACTGGAAAA
TCTACTACAAATATTATGATAACTGCAATTATTATAGTAATCATTGTAGTATTGTTATCA
TTAATAGCTATTGGTTTACTGTTGTATTGCAAAGCCAAAAACACACCAGTTACATTAAGC
AAAGACCAACTAAGTGGAATCAATAATATTGCATTCAGCAAATAG
>JHRSV454
ATGGAGTTGCTGATCCATAGATCAAGTGCAATCTTCCTAATTCTTGCTATTAATGCATTG
TACCTTACCTCAAGTCAGAACATAACTGAGGAGTTTTACCAATCAACATGTAGTGCAGTT
AGCAGAGGTTACTTGAGTGCTTTAAGAACAGGTTGGTACACCAGTGTCATAACAATAGAA
TTAAGTAATATAAAAGAAACCAAATGCAATGGAACTGACACTAAAGTTAAACTTATAAAA
CAAGAATTAGATAAGTATAAGAATGCAGTAACTGAATTACAGTTACTTATGCAAAACACA
CCAGCTGTCAACAACCGGGCCAGAAGAGAAGCACCACAGTATATGAACTATACAATCAAT
ACCACTAAAAACCTAAATGTATCAATAAGCAAGAAGAGGAAACGAAGATTTCTGGGCTTC
TTGTTAGGTGTAGGATCTGCAATAGCAAGTGGTATAGCTGTATCCAAAGTTCTACACCTT
GAAGGAGAAGTGAACAAGATCAAAAATGCTTTGCAGCTTACGAACAAAGCTGTAGTCAGT
CTATCAAATGGGGTCAGTGTTTTAACCAACAGAGTGTTAGATCTCAAGAATTATATAAAC
AACCAATTATTACCTATGGTAAATCGACAGAATTGTCGCATATCCAACATTGAGACAGTT
ATAGAATTCCAGCAGAAGAACAGCAGATTGTTGGAAATCACCAGAGAATTTAGTGTCAAT
GCAGGTGTAACAACACCTTTAAGCACTTACATGTTAACAAACAGTGAGTTACTATCATTA
ATCAATGATATGCCTATAACAAATGATCAGAAAAAATTAATGTCAAGCAATGTTCAGATA
GTAAGGCAACAAAGTTATTCTATCATGTCTATAATAAAGGAAGAAGTCCTTGCATATGTT
GTACAGCTACCTATCTATGGTGTAATTGATACACCTTGCTGGAAATTACACACATCACCT
CTGTGCACCACCAACATCAAAGAAGGATCAAACATTTGTTTAACAAGGACTGATAGAGGA
TGGTATTGTGATAATGCAGGATCAGTATCCTTCTTTCCACAAGCTGACACTTGTAAAGTA
CAGTCCAATCGAGTATTTTGTGACACTATGAACAGTTTGACATTACCAAGTGAAGTCAGC
CTTTGTAACACTGACATATTCAATCCCAAGTATGACTGCAAAATTATGACATCAAAAACA
GACATAAGCAGCTCAGTAATCACTTCTCTAGGAGCTATAGTGTCATGCTATGGTAAGACT
AAATGTACTGCATCCAACAAAAATCGTGGAATTATAAAGACATTTTCTAATGGCTGTGAT
TATGTGTCAAACAAAGGAGTAGATACTGTATCAGTGGGCAACACTTTATATTATGTCAAC
AAGCTGGAAGGCAAAAACCTTTATGTAAAGGGGGAACCTATAATAAATTACTATGACCCT
CTAGTGTTTCCTTCTGATGAGTTTGATGCATCAATATCTCAAGTCAATGAAAAAATTAAT
CAAAGTTTAGCTTTTATTCGTAGATCCGATGAATTATTACATAATGTAAATACTGGAAAA
TCTACTACAAATATTATGATAACTGCAATTATTATAGTAATCATTGTAGTATTGTTATCA
TTAATAGCTATTGGTTTACTGTTGTATTGCAAAGCCAAAAACACACCAGTTACATTAAGC
AAAGACCAACTAAGTGGAATCAATAATATTGCATTCAGCAAATAG
>JHRSV452
ATGGAGTTGCTGATCCATAGATCAAGTGCAATCTTCCTAACTCTTGCTATCAATGCATTG
TACCTTACCTCAAGTCAGAACATAACTGAGGAGTTTTACCAATCAACATGTAGTGCAGTT
AGCAAAGGTTACTTGAGTGCTTTAAGAACAGGTTGGTATACCAGTGTCATAACAATAGAA
TTAAGTAATATAAAAGAAACCAAATGCAATGGAACTGACACTAAAGTTAAACTTATAAAA
CAAGAATTAGATAAGTATAAGAATGCAGTAACTGAATTACAGTTACTTATGCAAAAAACA
CCAGCTGTCAACAACCGGGCCAGAAGAGAAGCACCACAGTATATGAACTATACAATCAAT
ACCACTAAAAACCTAAATGTATCAATAAGCAAGAAGAGGAAACGAAGATTTCTGGGCTTC
TTGTTAGGTGTAGGATCTGCAATAGCAAGTGGTATAGCTGTATCCAAAGTTCTACACCTT
GAAGGAGAAGTGAACAAGATCAAAAATGCTTTGCAGCTTACGAACAAAGCTGTAGTCAGT
CTATCAAATGGGGTCAGTGTTTTAACCAACAGAGTGTTAGATCTCAAGAATTATATAAAC
AACCAATTATTACCTATGGTAAATCGACAGAATTGTCGCATATCCAACATTGAGACAGTT
ATAGAATTCCAGCAGAAGAACAGCAGATTGTTGGAAATCACCAGAGAATTTAGTGTCAAT
GCAGGTGTAACGACACCTTTAAGCACTTACATGTTAACAAACAGTGAGTTACTATCATTA
ATCAATGATATGCCTATAACAAATGATCAGAAAAAATTAATGTCAAGCAATGTTCAGATA
GTAAGGCAACAAAGTTATTCTATCATGTCTATAATAAAGGAAGAAGTCCTTGCATATGTT
GTACAGCTACCTATCTATGGTGTAATTGATACACCTTGCTGGAAATTACACACATCACCT
CTGTGCACCACCAACATCAAAGAAGGATCAAATATTTGTTTAACAAGGACTGATAGAGGA
TGGTATTGTGATAATGCAGGATCAGTATCCTTCTTTCCACAAGCTGACACTTGTAAAGTA
CAGTCCAATCGAGTATTTTGTGACACTATGAACAGTTTGACATTACCAAGTGAAGTCAGC
CTTTGTAACACTGACATATTCAATCCCAAGTATGACTGCAAAATTATGACATCAAAAACA
GACATAAGCAGCTCAGTAATCACTTCTCTAGGAGCTATAGTGTCATGCTATGGTAAGACT
AAATGTACTGCATCCAACAAAAATCGTGGAATTATAAAGACATTTTCTAATGGCTGTGAT
TATGTGTCAAACAAAGGAGTAGATACTGTATCAGTGGGCAACACTTTATATTATGTCAAC
AAGCTGGAAGGCAAAAACCTTTATGTAAAAGGGGAACCTATAATAAATTACTATGACCCT
CTAGTGTTTCCTTCTGATGAGTTTGATGCATCAATATCTCAAGTCAATGAAAAAATTAAT
CAAAGTTTAGCTTTTATTCGTAGATCCGATGAATTATTACATAATGTAAATACTGGAAAA
TCTACTACAAATATTATGATAACTGCAATTATTATAGTAATCATTGTAGTATTGTTATCA
TTAATAGCTATTGGTTTACTGTTGTATTGCAAAGCCAAAAACACACCAGTTACATTAAGC
AAAGACCAACTAAGTGGAATCAATAATATTGCATTCAGCAAATAG
>JHRSV458
ATGGAGTTGCTGATCCATAGATCAAGTGCAATCTTCCTAACTCTTGCTATTAATGCATTG
TACCTTACCTCAAGTCAGAACATAACTGAGGAGTTTTACCAATCAACATGTAGTGCAGTT
AGCAGAGGTTACTTGAGTGCTTTAAGAACTGGTTGGTATACCAGTGTCATAACAATAGAA
TTAAGTAATATAAAAGAAACCAAATGCAATGGAACTGACACTAAAGTTAAACTTATAAAA
CAAGAATTAGATAAGTATAAGAATGCAGTAACTGAATTACAGTTACTTATGCAAAACACA
CCAGCTGTCAACAACCGGGCCAGAAGAGAAGCACCACAGTATATGAACTATACAATCAAT
ACCACTAAAAACCTAAATGTATCAATAAGCAAGAAGAGGAAACGAAGATTTCTGGGCTTC
TTGTTAGGTGTAGGATCTGCAATAGCAAGTGGTATAGCTGTATCCAAAGTTCTACACCTT
GAAGGAGAAGTGAACAAGATCAAAAATGCTTTGCAGCTAACGAACAAAGCTGTAGTCAGT
CTATCAAATGGGGTCAGTGTTTTAACCAACAGAGTGTTAGATCTCAAGAATTATATAAAC
AACCAATTATTACCTATGGTAAATCGACAGAATTGTCGCATATCCAACATTGAGACAGTT
ATAGAATTCCAGCAGAAGAACAGCAGATTGTTGGAAATCACCAGAGAATTTAGTGTCAAT
GCAGGTGTAACGACACCTTTAAGCACTTACATGTTAACAAACAGTGAGTTACTATCATTA
ATCAATGATATGCCTATAACAAATGATCAGAAAAAATTAATGTCAAGCAATGTTCAGATA
GTAAGGCAACAAAGTTATTCTATCATGTCTATAATAAAGGAAGAAGTCCTTGCATATGTT
GTACAGCTACCTATCTATGGTGTAATTGATACACCTTGTTGGAAATTACACACATCACCT
CTTTGCACCACCAACATCAAAGAAGGATCAAATATTTGTTTAACAAGGACTGATAGAGGA
TGGTATTGTGATAATGCAGGATCAGTATCCTTCTTTCCACAAGCTGACACTTGTAAAGTA
CAGTCCAATCGAGTATTTTGTGACACTATGAACAGTTTGACATTACCAAGTGAAGTCAGC
CTTTGTAACACTGACATATTCAATCCCAAGTATGACTGCAAAATTATGACATCAAAAACA
GACATAAGCAGCTCAGTAATCACTTCTCTAGGAGCTATAGTGTCATGCTATGGTAAGACT
AAATGTACTGCATCCAACAAAAATCGTGGAATTATAAAGACATTTTCTAATGGCTGTGAT
TATGTGTCAAACAAAGGAGTAGATACTGTATCAGTGGGCAACACTTTATATTATGTCAAC
AAGCTGGAAGGCAAAAACCTTTATGTAAAAGGGGAACCTATAATAAATTACTATGACCCT
CTAGTGTTTCCTTCTGATGAGTTTGATGCATCAATATCTCAAGTCAATGAAAAAATTAAT
CAAAGTTTAGCTTTTATTCGTAGATCCGATGAATTATTACATAATGTAAATACTGGAAAA
TCTACTACAAATATTATGATAACTGCAATTATTATAGTAATCATTGTAGTATTGTTATCA
TTAATAGCTATTGGTTTACTGTTGTATTGCAAAGCCAAAAACACACCAGTTACATTAAGC
AAAGACCAACTAAGTGGAATCAATAATATTGCATTCAGCAAATAG
>JHRSV459
ATGGAGTTGCTGATCCATAGATCAAGTGCAATCTTCCTAACTCTTGCTATCAATGCATTG
TACCTTACCTCAAGTCAGAACATAACTGAGGAGTTTTACCAATCAACATGTAGTGCAGTT
AGCAGAGGTTACTTGAGTGCTTTAAGAACAGGTTGGTATACCAGTGTCATAACAATAGAA
TTAAGTAATATAAAAGAAACCAAATGCAATGGAACTGACACTAAAGTTAAACTTATAAAA
CAAGAATTAGATAAATATAAGAATGCAGTAACTGAATTACAGTTACTTATGCAAAACACA
CCAGCTGTCAACAACCGGGCCAGAAGAGAAGCACCACAGTATATGAACTATACAATCAAT
ACCACTAAAAACCTAAATGTATCAATAAGCAAGAAGAGGAAACGAAGATTTCTGGGCTTC
TTGTTAGGTGTAGGATCTGCAATAGCAAGTGGTATAGCTGTATCCAAAGTTCTACACCTT
GAAGGAGAAGTGAACAAGATCAAAAATGCTTTGCAGCTTACGAACAAAGCTGTAGTCAGT
CTATCAAATGGGGTCAGTGTTTTAACCAACAGAGTGTTAGATCTCAAGAATTATATAAAC
AACCAATTATTACCTATGGTAAATCGACAGAATTGTCGCATATCCAACATTGAGACAGTT
ATAGAATTCCAGCAGAAGAACAGCAGATTGTTGGAAATCACCAGAGAATTTAGTGTCAAT
GCAGGTGTAACGACACCTTTAAGCACTTACATGTTAACAAACAGTGAGTTACTATCATTA
ATCAATGATATGCCTATAACAAATGATCAGAAAAAATTAATGTCAAGCAATGTTCAGATA
GTAAGGCAACAAAGTTATTCTATCATGTCTATAATAAAGGAAGAAGTCCTTGCATATGTT
GTACAGCTACCTATCTATGGTGTAATTGATACACCTTGCTGGAAATTACACACATCACCT
CTGTGCACCACCAACATCAAAGAAGGATCAAATATTTGTTTAACAAGGACTGATAGAGGA
TGGTATTGTGATAATGCAGGATCAGTATCCTTCTTTCCACAAGCTGACACTTGTAAAGTA
CAGTCCAATCGAGTATTTTGTGACACTATGAACAGTTTGACATTACCAAGTGAAGTCAGC
CTTTGTAACACTGACATATTCAATCCCAAGTATGACTGCAAAATTATGACATCAAAAACA
GACATAAGCAGCTCAGTAATCACTTCTCTAGGAGCTATAGTGTCATGCTATGGTAAGACT
AAATGTACTGCATCCAACAAAAATCGTGGAATTATAAAGACATTTTCTAATGGCTGTGAT
TATGTGTCAAACAAAGGAGTAGATACTGTATCAGTGGGCAACACTTTATATTATGTCAAC
AAGCTGGAAGGCAAAAACCTTTATGTAAAAGGGGAACCTATAATAAATTACTATGACCCT
CTAGTGTTTCCTTCTGATGAGTTTGATGCATCAATATCTCAAGTCAATGAAAAAATTAAT
CAAAGTTTAGCTTTTATTCGTAGATCCGATGAATTATTACATAATGTAAATACTGGAAAA
TCTACTACAAATATTATGATAACTGCAATTATTATAGTAATCATTGTAGTATTGTTATCA
TTAATAGCTATTGGTTTACTGTTGTATTGCAAAGCCAAAAACACACCAGTTACATTAAGC
AAAGACCAACTAAGTGGAATCAATAATATTGCATTCAGCAAATAG
>JHRSV461
ATGGAGTTGCTGATCCATAGATCAAGTGCAATCTTCCTAACTCTTGCTATTAATGCATTG
TACCTTACCTCAAGTCAGAACATAACTGAGGAGTTTTACCAATCAACATGTAGTGCAGTT
AGCAAAGGTTACTTGAGTGCTTTAAGAACAGGTTGGTATACCAGTGTCATAACAATAGAA
TTAAGTAATATAAAAGAAACCAAATGCAATGGAACTGACACTAAAGTTAAACTTATAAAA
CAAGAATTAGATAAGTATAAGAATGCAGTAACTGAATTACAGTTACTTATGCAAAACACA
CCAGCTGTCAACAACCGGGCCAGAAGAGAAGCACCACAGTATATGAACTATACAATCAAT
ACCACTAAAAACCTAAATGTATCAATAAGCAAGAAGAGGAAACGAAGATTTCTGGGCTTC
TTGTTAGGTGTAGGATCTGCAATAGCAAGTGGCATAGCTGTATCCAAAGTTCTACACCTT
GAAGGAGAAGTGAACAAGATCAAAAATGCTTTGCAGCTTACGAACAAAGCTGTAGTCAGT
CTATCAAATGGGGTCAGTGTTTTAACCAACAGAGTGTTAGATCTCAAGAATTATATAAAC
AACCAATTATTACCTATGGTAAATCGACAGAATTGTCGCATATCCAACATTGAGACAGTT
ATAGAATTCCAGCAGAAGAACAGCAGATTGTTGGAAATCACTAGAGAATTTAGTGTCAAT
GCAGGTGTAACGACACCTTTAAGCACTTACATGTTAACAAACAGTGAGTTACTATCATTA
ATCAATGATATGCCTATAACAAATGATCAGAAAAAATTAATGTCAAGCAATGTTCAGATA
GTAAGGCAACAAAGTTATTCTATCATGTCTATAATAAAGGAAGAAGTCCTTGCATATGTT
GTACAGCTACCTATCTATGGTGTAATTGATACACCTTGCTGGAAATTACACACATCACCT
CTGTGTACCACCAACATCAAAGAAGGATCAAATATTTGTTTAACAAGGACTGATAGAGGA
TGGTATTGTGATAATGCAGGATCAGTATCCTTCTTTCCACAAGCTGACACTTGTAAAGTA
CAGTCCAATCGAGTATTTTGTGACACTATGAACAGTTTGACATTACCAAGTGAAGTCAGC
CTTTGTAACACTGACATATTCAATCCTAAGTATGACTGCAAAATTATGACATCAAAAACA
GACATAAGCAGCTCAGTAATCACTTCTCTAGGAGCTATAGTGTCATGCTATGGTAAGACT
AAATGTACTGCATCCAACAAAAATCGTGGAATTATAAAGACATTTTCTAATGGCTGTGAT
TATGTGTCAAACAAAGGAGTAGATACTGTATCAGTGGGCAACACTTTATATTATGTCAAC
AAGCTGGAAGGCAAAAACCTTTATGTAAAAGGGGAACCTATAATAAATTACTATGACCCT
CTAGTGTTTCCTTCTGATGAGTTTGATGCATCAATATCTCAAGTCAATGAAAAAATTAAT
CAAAGTTTAGCTTTTATTCGTAGATCCGATGAATTATTACATAATGTAAATACTGGAAAA
TCTACTACAAATATTATGATAACTGCAATTATTATAGTAATCATTGTAGTATTGTTATCA
TTAATAGCTATTGGTTTACTGTTGTATTGCAAAGCCAAAAACACACCAGTTACATTAAGC
AAAGACCAACTAAGTGGAATCAATAATATTGCATTCAGCAAATAG
>JHRSV457
ATGGAGTTGCTGATCCATAGATCAAGTGCAATCTTCCTAACTCTTGCTATCAATGCATTG
TACCTTACCTCAAGTCAGAACATAACTGAGGAGTTTTACCAATCAACATGTAGTGCAGTT
AGCAAAGGTTACTTGAGTGCTTTAAGAACAGGTTGGTATACCAGTGTCATAACAATAGAA
TTAAGTAATATAAAAGAAACCAAATGCAATGGAACTGACACTAAAGTTAAACTTATAAAA
CAAGAATTAGATAAGTATAAGAATGCAGTAACTGAATTACAGTTACTTATGCAAAAAACA
CCAGCTGTCAACAACCGGGCCAGAAGAGAAGCACCACAGTATATGAACTATACAATCAAT
ACCACTAAAAACCTAAATGTATCAATAAGCAAGAAGAGGAAACGAAGAGTGCTGGGCTTC
TTGTTAGGTGTAGGATCTGCAATAGCAAGTGGTATAGCTGTATCCAAAGTTCTACACCTT
GAAGGAGAAGTGAACAAGATCAAAAATGCTTTGCAGCTTACGAACAAAGCTGTAGTCAGT
CTATCAAATGGGGTCAGTGTTTTAACCAACAGAGTGTTAGATCTCAAGAATTATATAAAC
AACCAATTATTACCTATGGTAAATCGACAGAATTGTCGCATATCCAACATTGAGACAGTT
ATAGAATTCCAGCAGAAGAACAGCAGATTGTTGGAAATCACCAGAGAATTTAGTGTCAAT
GCAGGTGTAACGACACCTTTAAGCACTTACATGTTAACAAACAGTGAGTTACTATCATTA
ATCAATGATATGCCTATAACAAATGATCAGAAAAAATTAATGTCAAGCAATGTTCAGATA
GTAAGGCAACAAAGTTATTCTATCATGTCTATAATAAAGGAAGAAGTCCTTGCATATGTT
GTACAGCTACCTATCTATGGTGTAATTGATACACCTTGCTGGAAATTACACACATCACCT
CTGTGCACCACCAACATCAAAGAAGGATCAAATATTTGTTTAACAAGGACTGATAGAGGA
TGGTATTGTGATAATGCAGGATCAGTATCCTTCTTTCCACAAGCTGACACTTGTAAAGTA
CAGTCCAATCGAGTATTTTGTGACACTATGAACAGTTTGACATTACCAAGTGAAGTCAGC
CTTTGTAACACTGACATATTCAATCCCAAGTATGACTGCAAAATTATGACATCAAAAACA
GACATAAGCAGCTCAGTAATCACTTCTCTAGGAGCTATAGTGTCATGCTATGGTAAGACT
AAATGTACTGCATCCAACAAAAATCGTGGAATTATAAAGACATTTTCTAATGGCTGTGAT
TATGTGTCAAACAAAGGAGTAGATACTGTATCAGTGGGCAACACTTTATATTATGTCAAC
AAGCTGGAAGGCAAAAACCTTTATGTAAAAGGGGAACCTATAATAAATTACTATGACCCT
CTAGTGTTTCCTTCTGATGAGTTTGATGCATCAATATCTCAAGTCAATGAAAAAATTAAT
CAAAGTTTAGCTTTTATTCGTAGATCCGATGAATTATTACATAATGTAAATACTGGAAAA
TCTACTACAAATATTATGATAACTGCAATTATTATAGTAATCATTGTAGTATTGTTATCA
TTAATAGCTATTGGTTTACTGTTGTATTGCAAAGCCAAAAACACACCAGTTACATTAAGC
AAAGACCAACTAAGTGGAATCAATAATATTGCATTCAGCAAATAG
>JHRSV468
ATGGAGTTGCTGATCCATAGATCAAGTGCAATCTTCCTAACTCTTGCTATTAATGCATTG
TACCTTACCTCAAGTCAGAACATAACTGAGGAGTTTTACCAATCAACATGTAGTGCAGTT
AGCAGAGGTTACTTGAGTGCTTTAAGAACAGGTTGGTATACCAGTGTCATAACAATAGAA
TTAAGTAATATAAAAGAAACCAAATGCAATGGAACTGACACTAAAGTTAAACTTATAAAA
CAAGAATTAGATAAGTATAAGAATGCAGTAACAGAATTACAGTTACTTATGCAAAACACA
CCAGCTGTCAACAACCGGGCCAGAAGAGAAGCACCACAGTATATGAACTATACAATCAAT
ACCACTAAAAACCTAAATGTATCAATAAGCAAGAAGAGGAAACGAAGATTTCTGGGCTTC
TTGTTAGGTGTAGGATCTGCAATAGCAAGTGGTATAGCTGTATCCAAAGTTCTACACCTT
GAAGGAGAAGTGAACAAGATCAAAAATGCTTTGCAGCTAACGAACAAAGCTGTAGTCAGT
CTATCAAATGGGGTCAGTGTTTTAACCAACAGAGTGTTAGATCTCAAGAATTATATAAAC
AACCAATTATTACCTATGGTAAATCGACAGAATTGTCGCATATCCAACATTGAGACAGTT
ATAGAGTTCCAGCAGAAGAACAGCAGATTGTTGGAAATCACCAGAGAATTTAGTGTCAAT
GCAGGTGTAACGACACCTTTAAGCACTTACATGTTAACAAACAGTGAGTTACTATCATTA
ATCAATGATATGCCTATAACAAATGATCAGAAAAAATTAATGTCAAGCAATGTTCAGATA
GTAAGGCAACAAAGTTATTCTATCATGTCTATAATAAAGGAAGAAGTCCTTGCATATGTT
GTACAGCTACCTATCTATGGTGTAATTGATACACCTTGCTGGAAATTACACACATCACCT
CTTTGCACCACCAACATCAAAGAAGGATCAAATATTTGTTTAACAAGGACTGATAGAGGA
TGGTATTGTGATAATGCAGGATCAGTATCCTTCTTTCCACAAGCTGACACTTGTAAAGTA
CAGTCCAATCGAGTATTTTGTGACACTATGAACAGTTTGACATTACCAAGTGAAGTCAGC
CTTTGTAACACTGACATATTCAATCCCAAGTATGACTGCAAAATTATGACATCAAAAACA
GACATAAGCAGCTCAGTAATCACTTCTCTAGGAGCTATAGTGTCATGCTATGGTAAGACT
AAATGTACTGCATCCAACAAAAATCGTGGAATTATAAAGACATTTTCTAATGGCTGTGAT
TATGTGTCAAACAAAGGAGTAGATACTGTATCAGTGGGCAACACTTTATATTATGTCAAC
AAGCTGGAAGGCAAAAACCTTTATGTAAAAGGGGAACCTATAATAAATTACTATGACCCT
CTAGTGTTTCCTTCTGATGAGTTTGATGCATCAATATCTCAAGTCAATGAAAAAATTAAT
CAAAGTTTAGCTTTTATTCGTAGATCCGATGAATTATTACATAATGTAAATACTGGAAAA
TCTACTACAAATATTATGATAACTGCAATTATTATAGTAATCATTGTAGTATTGTTATCA
TTAATAGCTATTGGTTTACTGTTGTATTGCAAAGCCAAAAACACACCAGTTACATTAAGC
AAAGACCAACTAAGTGGAATCAATAATATTGCATTCAGCAAATAG
>JHRSV472
ATGGAGTTGCTGATCCATAGATCAAGTGCAATCTTCCTAACTCTTGCTATTAATGCATTG
TACCTTACCTCAAGTCAGAACATAACTGAGGAGTTTTACCAATCAACATGTAGTGCAGTT
AGCAGAGGTTACTTGAGTGCTTTAAGAACAGGTTGGTATACCAGTGTCATAACAATAGAA
TTAAGTAATATAAAAGAAACCAAATGCAATGGAACTGACACTAAAGTTAAACTTATAAAA
CAAGAATTAGATAAGTATAAGAATGCAGTAACTGAATTACAGTTACTTATGCAAAACACA
CCAGCTGTCAACAACCGGGCCAGAAGAGAAGCACCACAGTATATGAACTATACAATCAAT
ACCACTAAAAACCTAAATGTATCAATAAGCAAGAAGAGGAAACGAAGATTTCTGGGCTTC
TTGTTAGGTGTAGGATCTGCAATAGCAAGTGGTATAGCTGTATCCAAAGTTCTACACCTT
GAAGGAGAAGTGAACAAGATCAAAAATGCTTTGCAGCTAACGAACAAAGCTGTAGTCAGT
TTATCAAATGGGGTCAGTGTTTTAACCAACAGAGTGTTAGATCTCAAGAATTATATAAAC
AACCAATTATTACCTATGGTAAATCGACAGAATTGTCGCATATCCAACATTGAGACAGTT
ATAGAATTCCAGCAGAAGAACAGCAGATTGTTGGAAATCACCAGAGAATTTAGTGTCAAT
GCAGGTGTAACGACACCTTTAAGCACTTACATGTTAACAAACAGTGAGTTACTATCATTA
ATCAATGACATGCCTATAACAAATGATCAGAAAAAATTAATGTCAAGCAATGTTCAGATA
GTAAGGCAACAAAGTTATTCTATCATGTCTATAATAAAGGAAGAAGTCCTTGCATATGTT
GTACAGCTACCTATCTATGGTGTAATTGATACACCTTGCTGGAAATTACACACATCACCT
CTTTGCACCACCAACATCAAAGAAGGATCAAATATTTGTTTAACAAGGACTGATAGAGGA
TGGTATTGTGATAATGCAGGATCAGTATCCTTCTTTCCACAAGCTGACACTTGTAAAGTA
CAGTCCAATCGAGTATTTTGTGACACTATGAACAGTTTGACATTACCAAGTGAAGTCAGC
CTTTGTAACACTGACATATTCAATCCCAAGTATGACTGCAAAATTATGACGTCAAAAACA
GACATAAGCAGCTCAGTAATCACTTCTCTAGGAGCTATAGTGTCGTGCTATGGTAAGACT
AAATGTACTGCATCCAACAAAAATCGTGGAATTATAAAGACATTTTCTAATGGCTGTGAT
TATGTGTCAAACAAAGGAGTAGATACTGTATCAGTGGGCAACACTTTATATTATGTCAAC
AAGCTGGAAGGCAAAAACCTTTATGTAAAAGGGGAACCTATAATAAATTACTATGACCCT
CTAGTGTTTCCTTCTGATGAGTTTGATGCATCTATATCTCAAGTCAATGAAAAAATTAAT
CAAAGTTTAGCTTTTATTCGTAGATCCGATGAATTATTACATAATGTAAATACTGGAAAA
TCTACTACAAATATTATGATAACTGCAATTATTATAGTAATCATTGTAGTATTGTTATCA
TTAATAGCTATTGGTTTACTGTTGTATTGCAAAGCCAAAAACACACCAGTTACATTAAGC
AAAGACCAACTAAGTGGAATCAATAATATTGCATTCAGCAAATAG
>JHRSV463
ATGGAGTTGCTGATCCATAGATCAAGTGCAATCTTCCTAACTCTTGCTATTAATGCATTG
TACCTTGCCTCAAGTCAGAACATAACTGAGGAGTTTTACCAATCAACATGTAGTGCAGTT
AGTAGAGGTTACTTGAGTGCTTTAAGAACAGGTTGGTATACCAGTGTCATAACAATAGAA
TTAAGTAATATAAAAGAAACCAAATGCAATGGAACTGACACTAAAGTAAAACTTATAAAA
CAAGAATTAGATAAGTACAAGAATGCAGTAACAGAATTACAGTTACTTATGCAAAACACA
CCAGCTGTCAACAACCGGGCCAGAAGAGAAGCACCACAGTATATGAACTACACAATCAAT
ACCACTAAAAACCTAAATGTATCAATAAGCAAGAAGAGGAAACGAAGATTTCTGGGCTTC
TTGTTAGGTGTAGGATCTGCAATAGCAAGTGGTATAGCTGTATCCAAAGTTCTACACCTT
GAAGGAGAAGTGAACAAGATCAAAAATGCTTTGCAGCTTACAAACAAAGCTGTAGTCAGT
CTATCAAATGGGGTCAGTGTTTTAACCAGCAAAGTGTTAGATCTCAAGAATTATATAAAC
AACCAATTATTACCTATAGTAAATCAACAGAGTTGTCGCATATCCAACATTGAAACAGTT
ATAGAATTCCAGCAGAAGAACAGCAGATTGTTGGAAATCACCAGAGAATTTAGTGTCAAT
GCAGGTGTAACGACACCTTTAAGTACTTACATGTTAACAAACAGTGAGTTACTATCATTA
ATCAATGATATGCCTATAACAAATGATCAGAAAAAATTAATGTCAAGCAATGTTCAGATA
GTAAGGCAACAAAGTTATTCTATCATGTCTATAATAAAGGAAGAAGTCCTTGCATATGTT
GTACAGCTACCTATCTATGGTGTAATTGATACACATTGCTGGAAATTACACACATCACCT
CTGTGCACCACCAACATCAAAGAAGGATCAAATATTTGTTTAACAAGGACTGATAGAGGA
TGGTACTGTGATAATGCAGGATCAGTATCCTTCTTTCCACAAGCTGACACTTGTAAAGTA
CAGTCCAATCGAGTATTTTGTGACACTATGAACAGTTTGACATTACCAAGTGAAGTCAGC
CTTTGTAACACTGACATATTCAATTCCAAGTATGACTGCAAAATTATGACATCAAAAACA
GACATAAGCAGCTCAGTAATTACTTCTCTAGGAGCTATAGTGTCATGCTATGGTAAGACT
AAATGTACTGCATCCAACAAAAATCGTGGAATTATAAAGACATTTTCTAATGGTTGTGAT
TATGTGTCAAACAAAGGAGTAGATACTGTATCAGTGGGCAACACTTTATATTATGTCAAC
AAGCTGGAAGGCAAAAACCTTTATGTAAAAGGGGAACCTATAATAAATTACTATGACCCT
CTAGTGTTTCCTTCTGATGAGTTTGATGCATCAATATCTCAAGTCAATGAAAAAATTAAT
CAAAGTTTAGCTTTTATTCGTAGATCCGATGAATTATTACATAATGTAAATACTGGAAAA
TCTACTACAAATATTATGATAACTGCAATTATTATAGTAATCATTGTAGTATTGTTATCA
TTAATAGCTATTGGTTTACTGTTGTATTGCAAAGCCAAAAACACACCAGTTACATTAAGC
AAAGACCAACTAAGTGGAATCAATAATATTGCGTTCAGCAAATAG
>JHRSV476
ATGGAGTTGCTGATCCATAGATCAAGTGCAATCTTCCTAACTCTTGCTATTAATGCATTG
TACCTTACCTCAAGTCAGAACATAACTGAGGAGTTTTACCAATCAACATGTAGTGCAGTT
AGCAGAGGTTACTTGAGTGCTTTAAGAACAGGTTGGTATACCAGTGTCATAACAATAGAA
TTAAGTAATATAAAAGAAACCAAATGCAATGGAACTGACACTAAAGTTAAACTTATAAAA
CAAGAATTAGATAAGTATAAGAATGCAGTAACTGAATTACAGTTACTTATGCAAAACACA
CCAGCTGTTAACAACCGGGCCAGAAGAGAAGCACCACAGTATATGAACTATACAATCAAT
ACCACTAAAAACCTAAATGTATCAATAAGCAAGAAGAGGAAACGAAGATTTCTGGGCTTC
TTGTTAGGTGTAGGATCTGCAATAGCAAGTGGTATAGCTGTATCCAAAGTTCTACACCTT
GAAGGAGAAGTGAACAAGATCAAAAATGCTTTGCAGCTTACGAACAAAGCTGTAGTCAGT
CTATCAAATGGAGTCAGTGTTTTAACCAACAGAGTGTTAGATCTCAAGAATTATATAAAC
AACCAATTATTACCTATGGTAAATCGACAGAATTGTCGCATATCCAACATTGAGACAGTT
ATAGAATTCCAGCAGAAGAACAGCAGATTGTTGGAAATCACCAGAGAATTTAGTGTCAAT
GCAGGTGTAACGACACCTTTAAGCACTTACATGTTAACAAACAGTGAGTTACTATCATTA
ATCAATGATATGCCTATAACAAATGATCAGAAAAAATTAATGTCAAGCAATGTTCAGATA
GTAAGGCAACAAAGTTATTCTATCATGTCTATAATAAAGGAAGAAGTCCTTGCATATGTT
GTACAGCTACCTATCTATGGTGTAATTGATACACCTTGCTGGAAATTACACACATCACCT
CTGTGCACCACCAACATCAAAGAAGGATCAAATATTTGTTTAACAAGGACTGATAGAGGA
TGGTATTGTGATAATGCAGGATCAGTATCCTTCTTTCCACAAGCTGACACTTGTAAAGTA
CAGTCCAATCGAGTATTTTGTGACACTATGAACAGTTTGACATTACCAAGTGAAGTCAGC
CTTTGTAACACTGACATATTCAATCTCAAGTATGACTGCAAAATTATGACATCAAAAACA
GACATAAGCAGCTCAGTAATCACTTCTCTAGGAGCTATAGTGTCATGCTATGGTAAGACT
AAATGTACTGCATCCAACAAAAATCGTGGAATTATAAAGACATTTTCTAATGGCTGTGAT
TATGTGTCAAACAAAGGAGTAGATACTGTATCAGTGGGCAACACCTTATATTATGTCAAC
AAGCTGGAAGGCAAAAACCTTTATGTAAAAGGGGAACCTATAATAAATTACTATGACCCT
CTAGTGTTTCCTTCTGATGAGTTTGATGCATCAATATCTCAAGTCAATGAAAAAATTAAT
CAAAGTTTAGCTTTTATTCGTAGATCCGATGAATTATTACATAATGTAAATACTGGAAAA
TCTACTACAAATATTATGATAACTGCAATTATTATAGTAATCATTGTAGTATTGTTATCA
TTAATAGCTATTGGTTTACTGTTGTATTGCAAAGCCAAAAACACACCAGTTACATTAAGC
AAAGACCAACTAAGTGGAATCAATAATATTGCATTCAGCAAATAG
>JHRSV477
ATGGAGTTGCTGATCCATAGATCAAGTGCAATCTTCCTAACTCTTGCTATTAATGCATTG
TACCTTACCTCAAGTCAGAACATAACTGAGGAGTTTTACCAATCAACATGTAGTGCAGTT
AGCAGAGGTTACTTGAGTGCTTTAAGAACAGGTTGGTATACCAGTGTCATAACAATAGAA
TTAAGTAATATAAAAGAAACCAAATGCAATGGAACTGACACTAAAGTTAAACTTATAAAA
CAAGAATTAGATAAGTATAAGAATGCAGTAACTGAATTACAGTTACTTATGCAAAACACA
CCAGCTGTCAACAACCGGGCCAGAAGAGAAGCACCACAGTATATGAACTATACAATCAAT
GCCACTAAGGACCTAAGTGTATCAATAAGCAAGAAGAGGAAACGAAGATTTCTGGGCTTC
TTGTTAGGTGTAGGATCTGCAATAGCAAGTGGTATAGCTGTATCCAAAGTTCTACACCTT
GAAGGAGAAGTGAACAAGATCAAAAATGCTTTGCAGCTTACGAACAAAGCTGTAGTCAGT
CTATCAAATGGGGTCAGTGTTTTAACCAACAGAGTGTTAGATCTCAAGAATTATATAAAC
AACCAATTATTACCTATGGTAAATCGACAGAATTGTCGCATATCCAACATTGAGACAGTT
ATAGAATTCCAGCAGAAGAACAGCAGATTGTTGGAAATCACCAGAGAATTTAGTGTCAAT
GCAGGTGTAACGACACCTTTAAGCACTTACATGTTAACAAACAGTGAGTTACTATCATTA
ATCAATGATATGCCTATAACAAATGATCAGAAAAAATTAATGTCAAGCAATGTTCAGATA
GTAAGGCAACAAAGTTATTCTATCATGTCTATAATAAAGGAAGAAGTCCTTGCATATGTT
GTACAGCTACCTATCTATGGTGTAATTGATACACCTTGCTGGAAATTACACACATCACCT
CTGTGCACCACCAACATCAAAGAAGGATCAAATATTTGTTTAACAAGGACTGATAGAGGA
TGGTATTGTGATAATGCAGGATCAGTATCCTTCTTTCCACAAGCTGACACTTGTAAAGTA
CAGTCCAATCGAGTATTTTGTGACACTATGAACAGTTTGACATTACCAAGTGAAGTCAGC
CTTTGTAACACTGACATATTCAATCCCAAGTATGACTGCAAAATTATGACATCAAAAACA
GACATAAGCAGCTCAGTAATCACTTCTCTAGGAGCTATAGTGTCATGCTATGGTAAGACT
AAATGTACTGCATCCAACAAAAATCGTGGAATTATAAAGACATTTTCTAATGGCTGTGAT
TATGTGTCAAACAAAGGAGTAGATACTGTATCAGTGGGCAACACTTTATATTATGTCAAC
AAGCTGGAAGGCAAAAACCTTTATGTAAAAGGGGAACCTATAATAAATTACTATGACCCT
CTAGTGTTTCCTTCTGATGAGTTTGATGCATCAATATCTCAAGTCAATGAAAAAATTAAT
CAAAGTTTAGCTTTTATTCGTAGATCCGATGAATTATTACATAATGTACATACTGGAAAA
TCTACTACAAATATTATGATAACTGCAATTATTATAGTAATCATTGTAGTATTGTTATCA
TTAATAGCTATTGGTTTACTGTTGTATTGCAAAGCCAAAAACACACCAGTTACATTAAGC
AAAGACCAACTAAGTGGAATCAATAATATTGCATTCAGCAAATAG
>JHRSV473
ATGGAGTTGCTGATCCATAGATCAAGTGCAATCTTCCTAACTCTTGCTATTAATGCATTG
TACCTTACCTCAAGTCAGAACATAACTGAGGAGTTTTACCAATCAACATGTAGTGCAGTT
AGCAGAGGTTACTTGAGTGCTTTAAGAACAGGTTGGTATACCAGTGTCATAACAATAGAA
TTAAGTAATATAAAAGAAACCAAATGCAATGGAACTGACACTAAAGTTAAACTTATAAAA
CAAGAATTAGATAAGTATAAGAATGCAGTAACTGAATTACAGTTACTTATGCAAAACACA
CCAGCTGTCAACAACCGGGCCAGAAGAGAAGCACCACAGTATATGAACTATACAATCAAT
ACCACTAAAAACCTAAATGTATCAATAAGCAAGAAGAGGAAACGAAGATTTCTGGGCTTC
TTGTTAGGTGTAGGATCTGCAATAGCAAGTGGTATAGCTGTATCCAAAGTTCTACACCTT
GAAGGAGAAGTGAACAAGATCAAAAATGCTTTGCAGCTAACGAACAAAGCTGTAGTCAGT
CTATCAAATGGGGTCAGTGTTTTAACCAACAGAGTGTTAGATCTCAAGAATTATATAAAC
AACCAATTATTACCCATGGTAAATCGACAGAATTGTCGCATATCCAACATTGAGACAGTT
ATAGAATTCCAGCAGAAGAACAGCAGATTGTTGGAAATCACCAGAGAATTTAGTGTCAAT
GCAGGTGTAACGACACCTTTAAGCACTTACATGTTAACAAACAGTGAGTTACTATCATTA
ATCAATGATATGCCTATAACAAATGATCAGAAAAAATTAATGTCAAGCAATGTTCAGATA
GTAAGGCAACAAAGTTATTCTATCATGTCTATAATAAAGGAAGAAGTCCTTGCATATGTT
GTACAGCTACCTATCTATGGTGTAATTGATACACCTTGCTGGAAATTACACACATCACCT
CTTTGCACCACCAACATCAAAGAAGGATCAAATATTTGTTTAACAAGGACTGATAGAGGA
TGGTATTGTGATAATGCAGGATCAGTATCCTTCTTTCCACAAGCTGACACTTGTAAAGTA
CAGTCCAATCGAGTATTTTGTGACACTATGAACAGTTTGACATTACCAAGTGAAGTCAGC
CTTTGTAACACTGACATATTCAATCCCAAGTATGACTGCAAAATTATGACATCAAAAACA
GACATAAGCAGCTCAGTAATCACTTCTCTAGGAGCTATAGTGTCATGCTATGGTAAGACT
AAATGTACTGCATCCAACAAAAATCGTGGAATTATAAAGACATTTTCTAATGGCTGTGAT
TATGTGTCAAACAAAGGAGTAGATACTGTATCAGTGGGCAACACTTTATATTATGTCAAC
AAGCTGGAAGGCAAAAACCTTTATGTAAAAGGGGAACCTATAATAAATTACTATGACCCT
CTAGTGTTTCCTTCTGATGAGTTTGATGCATCAATATCTCAAGTCAATGAAAAAATTAAT
CAAAGTTTAGCTTTTATTCATAGATCCGATGAATTATTACATAATGTAAATACTGGAAAA
TCTACTACAAATATTATGATAACTGCAATTATTATAGTAATCATTGTAGTATTGTTATCA
TTAATAGCTATTGGTTTACTGTTGTATTGCAAAGCCAAAAACACACCAGTTACATTAAGC
AAAGACCAACTAAGTGGAATCAATAATATTGCATTCAGCAAATAG
>JHRSV478
ATGGAGTTGCTGATCCATAGATCAAGTGCAATCTTCCTAACTCTTGCTATCAATGCATTG
TACCTTACCTCAAGTCAGAACATAACTGAGGAGTTTTACCAATCAACATGTAGTGCAGTT
AGCAGAGGTTACTTGAGTGCTTTAAGAACTGGTTGGTATACCAGTGTCATAACAATAGAA
TTAAGTAATATAAAAGAAACCAAATGCAATGGAACTGACACTAAAGTTAAACTTATAAAA
CAAGAATTAGATAAATATAAGAATGCAGTAACTGAATTACAGTTACTTATGCAAAACACA
CCAGCTGTCAACAACCGGGCCAGAAGAGAAGCACCACAGTATATGAACTATACAATCAAT
ACCACTAAAAACCTAAATGTATCAATAAGCAAGAAGAGGAAACGAAGATTTCTGGGCTTC
TTGTTAGGTGTAGGATCTGCAATAGCAAGTGGTATAGCTGTATCCAAAGTTCTACACCTT
GAAGGAGAAGTGAACAAGATCAAAAATGCTTTGCAGCTTACGAACAAAGCTGTAGTCAGT
CTATCAAATGGGGTCAGTGTTTTAACCAACAGAGTGTTAGATCTCAAGAATTATATAAAC
AACCAATTATTACCTATGGTAAATCGACAGAATTGTCGCATATCCAACATTGAGACAGTT
ATAGAATTCCAGCAGAAGAACAGCAGATTGTTGGAAATCACCAGAGAATTTAGTGTCAAT
GCAGGTGTAACGACACCTTTAAGCACTTACATGTTAACAAACAGTGAGTTACTATCATTA
ATCAATGATATGCCTATAACAAATGATCAGAAAAAATTAATGTCAAGCAATGTTCAGATA
GTAAGGCAACAAAGTTATTCTATCATGTCTATAATAAAGGAAGAAGTCCTTGCATATGTT
GTACAGCTACCTATCTATGGTGTAATTGATACACCTTGCTGGAAATTACACACATCACCT
CTGTGCACCACCAACATCAAAGAAGGATCAAATATTTGTTTAACAAGGACTGATAGAGGA
TGGTATTGTGATAATGCAGGATCAGTATCCTTCTTTCCACAAGCTGACACTTGTAAAGTA
CAGTCCAATCGAGTATTTTGTGACACTATGAACAGTTTGACATTACCAAGTGAAGTCAGC
CTTTGTAACACTGACATATTCAATCCCAAGTATGACTGCAAAATTATGACATCAAAAACA
GACATAAGCAGCTCAGTAATCACTTCTCTAGGAGCTATAGTGTCATGCTATGGTAAGACT
AAATGTACTGCATCCAACAAAAATCGTGGAATTATAAAGACATTTTCTAATGGCTGTGAT
TATGTGTCAAACAAAGGAGTAGATACTGTATCAGTGGGCAACACTTTATATTATGTCAAC
AAGCTGGAAGGCAAAAACCTTTATGTAAAAGGGGAACCTATAATAAATTACTATGACCCT
CTAGTGTTTCCTTCTGATGAGTTTGATGCATCAATATCTCAAGTCAATGAAAAAATTAAT
CAAAGTTTAGCTTTTATTCGTAGATCCGATGAATTATTACATAATGTAAATACTGGAAAA
TCTACTACAAATATTATGATAACTGCAATTATTATAGTAATCATTGTAGTATTGTTATCA
TTAATAGCTATTGGTTTACTGTTGTATTGCAAAGCCAAAAACACACCAGTTACATTAAGC
AAAGACCAACTAAGTGGAATCAATAATATTGCATTCAGCAAATAG
>JHRSV482
ATGGAGTTGCTGATCCATAGATCAAGTGCAATCTTCCTAACTCTTGCTATTAATGCATTG
TACCTTACCTCAAGTCAGAACATAACTGAGGAGTTTTACCAATCAACATGTAGTGCAGTT
AGCAGAGGTTACTTGAGTGCTTTAAGAACAGGTTGGTATACCAGTGTCATAACAATAGAA
TTAAGTAATATAAAAGAAACCAAATGCAATGGAACTGACACTAAAGTTAAACTTATAAAA
CAAGAATTAGATAAGTATAAGAATGCAGTAACTGAATTACAGTTACTTATGCAAAACACA
CCAGCTGTCAACAACCGGGCCAGAAGAGAAGCACCACAGTATATGAACTATACAATCAAT
ACCACTAAAAACCTAAATGTATCAATAAGCAAGAAGAGGAAACGAAGATTTCTGGGCTTC
TTGTTAGGTGTAGGATCTGCAATAGCAAGTGGTATAGCTGTATCCAAAGTTCTACACCTT
GAAGGAGAAGTGAACAAGATCAAAAATGCTTTGCAGCTAACGAACAAAGCTGTAGTCAGT
CTATCAAATGGGGTCAGTGTTTTAACCAACAGAGTGTTAGATCTCAAGAATTATATAAAC
AACCAATTATTACCTATGGTAAATCGACAGAATTGTCGCATATCCAACATTGAGACAGTT
ATAGAATTCCAGCAGAAGAACAGCAGATTGTTGGAAATCACCAGAGAATTTAGTGTCAAT
GCAGGTGTAACGACACCTTTAAGCACTTACATGTTAACAAACAGTGAGTTACTATCATTA
ATCAATGATATGCCTATAACAAATGATCAGAAAAAATTAATGTCAAGCAATGTTCAGATA
GTAAGGCAACAAAGTTATTCTATCATGTCTATAATAAAGGAAGAAGTCCTTGCATATGTT
GTACAGCTACCTATCTATGGTGTAATTGATACACCTTGCTGGAAATTACACACATCACCT
CTTTGCACTACCAACATCAAAGAAGGATCAAATATTTGTTTAACAAGGACTGATAGAGGA
TGGTATTGTGATAATGCAGGATCAGTATCCTTCTTTCCACAAGCTGACACTTGTAAAGTA
CAGTCCAATCGAGTATTTTGTGACACTATGAACAGTTTGACATTACCAAGTGAAGTCAGC
CTTTGTAACACTGACATATTCAATCCCAAGTATGACTGCAAAATTATGACATCAAAAACA
GACATAAGCAGCTCAGTAATCACTTCTCTAGGAGCTATAGTGTCATGCTATGGTAAGACT
AAATGTACTGCATCCAACAAAAATCGTGGAATTATAAAGACATTTTCTAATGGCTGTGAT
TATGTGTCAAACAAAGGAGTAGATACTGTATCAGTGGGCAACACTTTATATTATGTCAAC
AAGCTGGAAGGCAAAAACCTTTATGTAAAAGGGGAACCTATAATAAATTACTATGACCCT
CTAGTGTTTCCTTCTGATGAGTTTGATGCATCAATATCTCAAGTCAATGAAAAAATTAAT
CAAAGTTTAGCTTTTATTCGTAGATCCGATGAATTATTACATAATGTAAATACTGGAAAA
TCTACTACAAATATTATGATAACTGCAATTATTATAGTAATCATTGTAGTATTGTTATCA
TTAATAGCTATTGGTTTACTGTTGTATTGCAAAGCCAAAAACACACCAGTTACATTAAGC
AAAGACCAACTAAGTGGAATCAATAATATTGCATTCAGCAAATAG
>JHRSV489
ATGGAGTTGCTGATCCATAGATCAAGTGCAATCTTCCTAACTCTTGCTATTAATGCATTG
TACCTTACCTCAAGTCAGAACATAACTGAGGAGTTTTACCAATCAACATGTAGTGCAGTT
AGCAGAGGTTACTTGAGTGCTTTAAGAACAGGTTGGTATACCAGTGTCATAACAATAGAA
TTAAGTAATATAAAAGAAACCAAATGCAATGGAACTGACACTAAAGTTAAACTTATAAAA
CAAGAATTAGATAAGTATAAGAATGCAGTAACTGAATTACAGTTACTTATGCAAAACACA
CCAGCTGTCAACAACCGGGCCAGAAGAGAAGCACCACAGTATATGAACTATACAATCAAT
ACCACTAAAAACCTAAATGTATCAATAAGCAAGAAGAGGAAACGAAGATTTCTGGGCTTC
TTGTTAGGTGTAGGATCTGCAATAGCAAGTGGTATAGCTGTATCCAAAGTTCTACACCTT
GAAGGAGAAGTGAACAAGATCAAAAATGCTTTGCAGCTTACGAACAAAGCTGTAGTCAGT
CTATCAAATGGGGTCAGTGTTTTAACCAACAGAGTGTTAGATCTCAAGAATTATATAAAC
AACCAATTATTACCTATGGTAAATCGACAGAATTGTCGCATATCCAACATTGAGACAGTT
ATAGAATTCCAGCAGAAGAACAGCAGATTGTTGGAAATCACCAGAGAATTTAGTGTCAAT
GCAGGTGTAACGACACCTTTAAGCACTTACATGTTAACAAACAGTGAGTTACTATCATTA
ATCAATGATATGCCTATAACAAATGATCAGAAAAAATTAATGTCAAGCAATGTTCAGATA
GTAAGGCAACAAAGTTATTCTATCATGTCTATAATAAAGGAAGAAGTCCTTGCATATGTT
GTACAGCTACCTATCTATGGTGTAATTGATACACCTTGCTGGAAATTACACACATCACCT
CTGTGCACCACCAACATCAAAGAAGGATCAAATATTTGTTTAACAAGGACTGATAGAGGA
TGGTATTGTGATAATGCAGGATCAGTATCCTTCTTTCCACAAGCTGACACTTGTAAAGTA
CAGTCCAATCGAGTATTTTGTGACACTATGAACAGTTTGACATTACCAAGTGAAGTCAGC
CTTTGTAACACTGACATATTCAATCCCAAGTATGACTGCAAAATTATGACATCAAAAACA
GACATAAGCAGCTCAGTAATCACTTCTCTAGGAGCTATAGTGTCATGCTATGGTAAGACT
AAATGTACTGCATCCAACAAAAATCGTGGAATTATAAAGACATTTTCTAATGGCTGTGAT
TATGTGTCAAACAAAGGAGTAGATACTGTATCAGTGGGCAACACTTTATATTATGTCAAC
AAGCTGGAAGGCAAAAACCTTTATGTAAAAGGGGAACCTATAATAAATTACTATGACCCT
CTAGTGTTTCCTTCTGATGAGTTTGATGCATCAATATCTCAAGTCAATGAAAAAATTAAT
CAAAGTTTAGCTTTTATTCGTAGATCCGATGAATTATTACATAATGTAAATACTGGAAAA
TCTACTACAAATATTATGATAACTGCAATTATTATAGTAATCATTGTAGTATTGTTATCA
TTAATAGCTATTGGTTTACTGTTGTATTGCAAAGCCAAAAACACACCAGTTACATTAAGC
AAAGACCAACTAAGTGGAATCAATAATATTGCATTCAGCAAATAG
>JHRSV488
ATGGAGTTGCTGATCCATAGATCAAGTGCAATCTTCCTAACTCTTGCTATTAATGCATTG
TACCTTACCTCAAGTCAGAACATAACTGAGGAGTTTTACCAATCAACATGTAGTGCAGTT
AGCAGAGGTTACTTGAGTGCTTTAAGAACAGGTTGGTATACCAGTGTCATAACAATAGAA
TTAAGTAATATAAAAGAAACCAAATGCAATGGAACTGACACTAAAGTTAAACTTATAAAA
CAAGAATTAGATAAGTATAAGAATGCAGTAACTGAATTACAGTTACTTATGCAAAACACA
CCAGCTGTCAACAACCGGGCCAGAAGAGAAGCACCACAGTATATGAACTATACAATCAAT
ACCACTAAAAACCTAAATGTATCAATAAGCAAGAAGAGGAAACGAAGATTTCTGGGCTTC
TTGTTAGGTGTAGGATCTGCAATAGCAAGCGGTATAGCTGTATCCAAAGTTCTACACCTT
GAAGGAGAAGTGAACAAGATCAAAAATGCTTTGCAGCTTACGAACAAAGCTGTAGTCAGT
CTATCAAATGGGGTCAGTGTTTTAACCAACAGAGTGTTAGATCTCAAGAATTATATAAAC
AACCAATTATTACCTATGGTAAATCGACAGAATTGTCGCATATCCAACATTGAGACAGTT
ATAGAATTCCAGCAGAAGAACAGCAGATTGTTGGAAATCACCAGAGAATTTAGTGTCAAT
GCAGGTGTAACGACACCTTTAAGCACTTACATGTTAACAAACAGTGAGTTACTATCATTA
ATCAATGATATGCCTATAACAAATGATCAGAAAAAATTAATGTCAAGCAATGTTCAGATA
GTAAGGCAACAAAGTTATTCTATCATGTCTATAATAAAGGAAGAAGTCCTTGCATATGTT
GTACAGCTACCTATCTATGGTGTAATTGATACACCTTGCTGGAAATTACACACATCACCT
CTGTGCACCACCAACATCAAAGAAGGATCAAATATTTGTTTAACAAGGACTGATAGAGGA
TGGTATTGTGATAATGCAGGATCAGTATCCTTCTTTCCACAAGCTGACACTTGTAAAGTA
CAGTCCAATCGAGTATTTTGTGACACTATGAACAGTTTGACATTACCAAGTGAAGTCAGC
CTTTGTAACACTGACATATTCAATCCCAAGTATGACTGCAAAATTATGACATCAAAAACA
GACATAAGCAGCTCAGTAATCACTTCTCTAGGAGCTATAGTGTCATGCTATGGTAAGACT
AAATGTACTGCATCCAACAAAAATCGTGGAATTATAAAGACATTTTCTAATGGCTGTGAT
TATGTGTCAAACAAAGGAGTAGATACTGTATCAGTGGGCAACACTTTATATTATGTCAAC
AAGCTGGAAGGCAAAAACCTTTATGTAAAAGGGGAACCTATAATAAATTACTATGACCCT
CTAGTGTTTCCTTCTGATGAGTTTGATGCATCAATATCTCAAGTCAATGAAAAAATTAAT
CAAAGTTTAGCTTTTATTCGTAGATCCGATGAATTATTACATAATGTAAATACTGGAAAA
TCTACTACAAATATTATGATAACTGCAATTATTATAGTAATCATTGTAGTATTGTTATCA
TTAATAGCTATTGGTTTACTGTTGTATTGCAAAGCCAAAAACACACCAGTTACATTAAGC
AAAGACCAACTAAGTGGAATCAATAATATTGCATTCAGCAAATAG
>JHRSV491
ATGGAGTTGCTGATCCATAGATCAAGTGCAATCTTCCTAACTCTTGCTATTAATGCATTG
TACCTTACCTCAAGTCAGAACATAACTGAGGAGTTTTACCAATCAACATGTAGTGCAGTT
AGCAAAGGTTACTTGAGTGCTTTAAGAACAGGTTGGTATACCAGTGTCATAACGATAGAA
TTAAGTAATATAAAAGAAACCAAATGCAATGGAACTGACACTAAAGTTAAACTTATAAAA
CAAGAATTAGATAAGTATAAGAATGCAGTAACTGAATTACAGTTACTTATGCAAAACACA
CCAGCTGTCAACAACCGGGCCAGAAGAGAAGCACCACAGTATATGAACTATACAATCAAT
ACCACTAAAAACCTAAATGTATCAATAAGCAAGAAGAGGAAACGAAGATTTCTGGGCTTC
TTGTTAGGTGTAGGATCTGCAATAGCAAGTGGTATAGCTGTATCCAAAGTTCTACACCTT
GAAGGAGAAGTGAACAAGATCAAAAATGCTTTGCAGCTTACGAACAAAGCTGTAGTCAGT
CTATCAAATGGGGTCAGTGTTTTAACCAACAGAGTGTTAGATCTCAAGAATTATATAAAC
AACCAATTATTACCTATGGTAAATAGACAGAATTGTCGCATATCCAACATTGAGACAGTT
ATAGAATTCCAGCAGAAGAACAGCAGATTGTTGGAAATCACCAGAGAATTTAGTGTCAAT
GCAGGTGTAACGACACCTTTAAGCACTTACATGTTAACAAACAGTGAGTTACTATCATTA
ATCAATGATATGCCTATAACAAATGATCAGAAAAAATTAATGTCAAGCAATGTTCAGATA
GTAAGGCAACAAAGTTATTCTATCATGTCTATAATAAAGGAAGAAGTCCTTGCATATGTT
GTACAGCTACCTATCTATGGTGTAATTGATACACCTTGCTGGAAATTACACACATCACCT
CTGTGCACCACCAACATCAAAGAAGGATCAAATATTTGTTTAACAAGGACTGATAGAGGA
TGGTATTGTGATAATGCAGGATCAGTATCCTTCTTTCCACAAGCTGACACTTGTAAAGTA
CAGTCCAATCGAGTATTTTGTGACACTATGAACAGTTTGACATTACCAAGTGAAGTCAGC
CTTTGTAATACTGACATATTCAATCCCAAGTATGACTGCAAAATTATGACATCAAAAACA
GACATAAGCAGCTCAGTAATCACTTCCCTAGGAGCTATAGTGTCATGCTATGGTAAGACT
AAATGTACTGCATCCAACAAAAATCGTGGAATTATAAAGACATTTTCTAATGGCTGTGAT
TATGTGTCAAACAAAGGAGTAGATACTGTATCAGTGGGCAACACTTTATATTATGTCAAC
AAGCTGGAAGGCAAAAACCTTTATGTAAAAGGGGAACCTATAATAAATTACTATGACCCT
CTAGTGTTTCCTTCTGATGAGTTTGATGCATCAATATCTCAAGTCAATGAAAAAATTAAT
CAAAGTTTAGCTTTTATTCGTAGATCCGATGAATTATTACATAATGTAAATACTGGAAAA
TCTACTACAAATATTATGATAACTGCAATTATTATAGTAATCATTGTAGTATTGTTATCA
TTAATAGCTATTGGTTTACTGTTGTATTGCAAAGCCAAAAACACACCAGTTACATTAAGC
AAAGACCAACTAAGTGGAATCAATAATATTGCATTCAGCAAATAG
>JHRSV496
ATGGAATTGCTGATCCATAGATCAAGTGCAATCTTCCTAACTCTTGCTATTAATGCATTG
TACCTTACCTCAAGTCAGAACATAACTGAGGAGTTTTACCAATCAACATGTAGTGCAGTT
AGCAAAGGTTACTTGAGTGCTTTAAGAACTGGTTGGTATACCAGTGTCATAACAATAGAA
TTAAGTAATATAAAAGAAACCAAATGCAATGGAACTGACACTAAAGTTAAACTTATAAAA
CAAGAATTAGATAAGTATAAGAATGCAGTAACTGAATTACAGTTACTTATGCAAAACACA
CCAGCTGTCAACAACCGGGCCAGAAGAGAAGCACCACAGTATATGAACTATACAATCAAT
ACCACTAAAAACCTAAATGTACCAATAAGCAAGAAGAGGAAACGAAGATTTCTGGGCTTC
TTGTTAGGTGTAGGATCTGCAATAGCAAGTGGTATAGCTGTATCCAAAGTTCTACACCTT
GAAGGAGAAGTGAACAAGATCAAAAATGCTTTGCAGCTTACGAACAAAGCTGTAGTCAGT
CTATCAAATGGGGTCAGTGTTTTAACCAACAGAGTGTTAGATCTCAAGAATTATATAAAC
AACCAATTATTACCTATGGTAAATCGACAGAATTGTCGCATATCCAACATTGAGACAGTT
ATAGAATTCCAGCAGAAGAACAGCAGATTGTTGGAAATCACCAGAGAATTTAGTGTCAAT
GCAGGTGTAACGACACCTTTAAGCACTTACATGTTAACAAACAGTGAGTTACTATCATTA
ATCAATGATATGCCTATAACAAATGATCAGAAAAAATTAATGTCAAGCAATGTTCAGATA
GTAAGGCAACAAAGTTATTCTATCATGTCTATAATAAAGGAAGAAGTCCTTGCATATGTT
GTACAGCTACCTATCTATGGTGTAATTGATACACCTTGCTGGAAATTACACACATCACCT
CTGTGCACCACCAACATCAAAGAAGGATCAAATATTTGTTTAACAAGGACTGATAGAGGA
TGGTATTGTGATAATGCAGGATCAGTATCCTTCTTTCCACAAGCTGACACTTGTAAAGTA
CAGTCCAATCGAGTATTTTGTGACACTATGAACAGTTTGACATTACCAAGTGAAGTCAGC
CTTTGTAACACTGACATATTCAATCCCAAGTATGACTGCAAAATTATGACATCAAAAACA
GACATAAGCAGCTCAGTAATCACTTCTCTAGGAGCTATAGTGTCATGCTATGGTAAGACT
AAATGTACTGCATCCAACAAAAATCGTGGAATTATAAAGACATTTTCTAATGGCTGTGAT
TATGTGTCAAACAAAGGAGTAGATACTGTATCAGTGGGCAACACTCTATATTATGTCAAC
AAGCTGGAAGGCAAAAACCTTTATGTAAAAGGGGAACCTATAATAAATTACTATGACCCT
CTAGTGTTTCCTTCTGATGAGTTTGATGCATCAATATCTCAAGTCAATGAAAAAATTAAT
CAAAGTTTAGCTTTTATTCGTAGATCCGATGAATTATTACATAATGTAAATACTGGGAAA
TCTACTACAAATATTATGATAACTGCAATTATTATAGTAATCATTGTAGTATTGTTATCA
TTAATAGCTATTGGTTTACTGTTGTATTGCAAAGCCAAAAACACACCAGTTACATTAAGC
AAAGACCAACTAAGTGGAATCAATAATATTGCATTCAGCAAATAG
>JHRSV498
ATGGAGTTGCTGATCCATAGATCAAGTGCAATCTTCCTAACTCTTGCTATTAATGCATTG
TACCTTACCTCAAGTCAGAACATAACTGAGGAGTTTTACCAATCAACATGTAGTGCAGTT
AGCAGAGGTTACTTGAGTGCTTTAAGAACTGGTTGGTATACCAGTGTCATAACAATAGAA
TTAAGTAATATAAAAGAAACCAAATGCAATGGAACTGACACTAAAGTTAAACTTATAAAA
CAAGAATTAGATAAGTATAAGAATGCAGTAACTGAATTACAGTTACTTATGCAAAACACA
CCAGCTGTCAACAACCGGGCCAGAAGAGAAGCACCACAGTATATGAACTATACAATCAAT
ACCACTAAAAACCTAAATGTATCAATAAGCAAGAAGAGGAAACGAAGATTTCTGGGCTTC
TTGTTAGGTGTAGGATCTGCAATAGCAAGTGGTATAGCTGTATCCAAAGTTCTACACCTT
GAAGGAGAAGTGAACAAGATCAAAAATGCTTTGCAGCTAACGAACAAAGCTGTAGTCAGT
CTATCAAATGGGGTCAGTGTTTTAACCAACAGAGTGTTAGATCTCAAGAATTATATAAAC
AACCAATTATTACCTATGGTAAATCGACAGAATTGTCGCATATCCAACATTGAGACAGTT
ATAGAATTCCAGCAGAAGAACAGCAGATTGTTGGAAATCACCAGAGAATTTAGTGTCAAT
GCAGGTGTAACGACACCTTTAAGCACTTACATGTTAACAAACAGTGAGTTACTATCATTA
ATCAATGATATGCCTATAACAAATGATCAGAAAAAATTAATGTCAAGCAATGTTCAGATA
GTAAGGCAACAAAGTTATTCTATCATGTCTATAATAAAGGAAGAAGTCCTTGCATATGTT
GTACAGCTACCTATCTATGGTGTAATTGATACACCTTGTTGGAAATTACACACATCACCT
CTTTGCACCACCAACATCAAAGAAGGATCAAATATTTGTTTAACAAGGACTGATAGAGGA
TGGTATTGTGATAATGCAGGATCAGTATCCTTCTTTCCACAAGCTGACACTTGTAAAGTA
CAGTCCAATCGAGTATTTTGTGACACTATGAACAGTTTGACATTACCAAGTGAAGTCAGC
CTTTGTAACACTGACATATTCAATCCCAAGTATGACTGCAAAATTATGACATCAAAAACA
GACATAAGCAGCTCAGTAATCACTTCTCTAGGAGCTATAGTGTCATGCTATGGTAAGACT
AAATGTACTGCATCCAACAAAAATCGTGGAATTATAAAGACATTTTCTAATGGCTGTGAT
TATGTGTCAAACAAAGGAGTAGATACTGTATCAGTGGGCAACACTTTATATTATGTCAAC
AAGCTGGAAGGCAAAAACCTTTATGTAAAAGGGGAACCTATAATAAATTACTATGACCCT
CTAGTGTTTCCTTCTGATGAGTTTGATGCATCAATATCTCAAGTCAATGAAAAAATTAAT
CAAAGTTTAGCTTTTATTCGTAGATCCGATGAATTATTACATAATGTAAATACTGGAAAA
TCTACTACAAATATTATGATAACTGCAATTATTATAGTAATCATTGTAGTATTGTTATCA
TTAATAGCTATTGGTTTACTGTTGTATTGCAAAGCCAAAAACACACCAGTTACATTAAGC
AAAGACCAACTAAGTGGAATCAATAATATTGCATTCAGCAAATAG
>JHRSV497
ATGGAGTTGCTGATCCATAGATCAAGTGCAATCTTCCTAACTCTTGCTATTAATGCATTG
TACCTTACCTCAAGTCAGAACATAACTGAGGAGTTTTACCAATCAACATGTAGTGCAGTT
AGCAGAGGTTACTTGAGTGCTTTAAGAACAGGTTGGTATACCAGTGTCATAACAATAGAA
TTAAGTAATATAAAAGAAACCAAATGCAATGGAACTGACACTAAAGTTAAACTTATAAAA
CAAGAATTAGATAAGTATAAGAATGCAGTAACTGAATTACAGTTACTTATGCAAAACACA
CCAGCTGTCAACAACCGGGCCAGAAGAGAAGCACCACAGTATATGAACTATACAATCAAT
ACCACTAAAAACCTAAATGTATCAATAAGCAAGAAGAGGAAACGAAGATTTCTGGGCTTC
TTGTTAGGTGTAGGATCTGCAATAGCAAGTGGTATAGCTGTATCCAAAGTTCTACACCTT
GAAGGAGAAGTGAACAAGATCAAAAATGCTTTGCAGCTTACGAACAAAGCTGTAGTCAGT
CTATCAAATGGGGTCAGTGTTTTAACCAACAGAGTGTTAGATCTCAAGAATTATATAAAC
AACCAATTATTACCTATGGTAAATCGACAGAATTGTCGCATATCCAACATTGAGACAGTT
ATAGAATTCCAGCAGAAGAACAGCAGATTGTTGGAAATCACCAGAGAATTTAGTGTCAAT
GCAGGTGTAACGACGCCTTTAAGCACTTACATGTTAACAAACAGTGAGTTACTATCATTA
ATCAATGATATGCCTATAACAAATGATCAGAAAAAATTAATGTCAAGCAATGTTCAGATA
GTAAGGCAACAAAGTTATTCTATCATGTCTATAATAAAGGAAGAAGTCCTTGCATATGTT
GTACAGCTACCTATCTATGGTGTAATTGATACACCTTGCTGGAAATTACACACATCACCT
CTTTGCACCACCAACATCAAAGAAGGATCAAATATTTGTTTAACAAGGACTGATAGAGGA
TGGTATTGTGATAATGCAGGATCAGTATCCTTCTTCCCACAAGCTGACACTTGTAAAGTA
CAGTCCAATCGAGTATTTTGTGACACTATGAACAGTTTGACATTACCAAGTGAAGTCAGC
CTTTGTAACACTGACATATTCAATCCCAAGTATGACTGCAAAATTATGACATCAAAAACA
GACGTAAGCAGCTCAGTAATCACTTCTCTAGGAGCTATAGTGTCATGCTATGGTAAGACT
AAATGTACTGCATCCAACAAAAATCGTGGAATTATAAAGACATTTTCTAATGGCTGTGAT
TATGTGTCAAACAAAGGAGTAGATACTGTATCAGTGGGCAACACTTTATATTATGTCAAC
AAGCTGGAAGGCAAAAACCTTTATGTAAAAGGGGAACCTATAATAAATTACTATGACCCT
CTAGTGTTTCCTTCTGATGAGTTTGATGCATCAATATCTCAAGTCAATGAAAAAATTAAT
CAAAGTTTAGCTTTTATTCGTAGATCCGATGAATTATTACATAATGTAAATACTGGGAAA
TCTACTACAAATATTATGATAACTGCAATTATTATAGTAATCATTGTAGTATTGTTATCA
TTAATAGCTATTGGTTTACTGTTGTATTGCAAAGCCAAAAACACACCAGTTACATTAAGC
AAAGACCAACTAAGTGGAATCAATAATATTGCATTCAGCAAATAG
>JHRSV492
ATGGAGTTGCTGATCCATAGATCAAGTGCAATCTTCCTAACTCTTGCTATTAATGCATTA
TACCTTACCTCAAGTCAGAACATAACTGAGGAGTTTTACCAATCAACATGTAGTGCAGTT
AGCAGAGGTTACTTGAGTGCTTTAAGAACAGGTTGGTATACCAGTGTCATAACAATAGAA
TTAAGTAATATAAAAGAAACCAAATGCAATGGAACTGACACTAAAGTTAAACTTATAAAA
CAAGAATTAGATAAGTATAAGAATGCAGTAACTGAATTACAGTTACTTATGCAAAACACA
CCAGCTGTCAACAACCGGGCCAGAAGAGAAGCACCACAGTATATGAACTACACAATCAAT
ACCACAAAAAACCTAAATGTATCAATAAGCAAGAAGAGGAAACGAAGATTTCTGGGCTTC
TTGTTAGGTGTAGGATCTGCAATAGCAAGTGGTATAGCTGTATCCAAAGTTCTACACCTT
GAAGGAGAAGTGAACAAGATCAAAAATGCTTTGCAGCTTACAAACAAAGCTGTAGTCAGT
CTATCAAATGGGGTCAGTGTTTTAACCAGCAGAGTGTTAGATCTCAAGAATTATATAAAC
AACCAATTATTACCTATGGTAAATCGACAGAATTGTCGCATATCCAACATTGAGACAGTT
ATAGAATTCCAGCAGAAGAACAGCAGATTGTTGGAAATCACCAGAGAATTTAGTGTCAAT
GCAGGTGTAACGACACCTTTAAGCACTTACATGTTAACAAACAGTGAGTTACTATCATTA
ATCAATGATATGCCTATAACAAATGATCAGAAAAAATTAATGTCAAGCAATGTTCAGATA
GTAAGGCAACAAAGTTATTCTATCATGTCTATAATAAAGGAAGAAGTCCTTGCATATGTT
GTACAGCTACCTATCTATGGTGTAATTGATACACCTTGCTGGAAATTACACACATCACCT
CTGTGCACCACCAACATCAATGAAGGATCAAATATTTGTTTAACAAGGACTGATAGAGGA
TGGTATTGTGATAATGCAGGATCAGTATCCTTCTTTCCACAAGCTGACACTTGTAAAGTA
CAGTCCAATCGAGTATTTTGTGACACTATGAACAGTTTGACATTACCAAGTGAAGTCAGC
CTTTGTAACACTGACATATTCAATTCCAAGTATGACTGCAAAATTATGACATCAAAAACA
GACATAAGCAGCTCAGTAATTACTTCTCTAGGAGCTATAGTGTCATGCTATGGTAAGACT
AAATGTACTGCATCCAACAAAAATCGTGGAATTATAAAGACATTTTCTAATGGTTGTGAT
TATGTGTCAAACAAAGGAGTAGATACTGTATCAGTAGGCAACACCCTATATTATGTCAAC
AAGCTAGAAGGCAAAAACCTTTATGTAAAAGGGGAACCTATAATAAATTACTATGACCCT
CTAGTGTTTCCTTCTGATGAGTTTGATGCATCAATATCTCAAGTCAATGAAAAAATTAAT
CAAAGTTTAGCTTTTATTCGTAGATCCGATGAATTATTACATAATGTAAATACTGGAAAA
TCTACTACAAATATTATGATAACTGTAATTATTATAGTAATCATTGTAGTATTGTTATCA
TTAATAGCTATTGGTTTACTGTTGTATTGCAAAGCCAAAAACACACCAGTTACATTAAGC
AAAGACCAACTAAGTGGAATCAATAATATTGCATTCAGCAAATAG
>JHRSV495
ATGGAGTTGCTGATCCATAGATCAAGTGCAATCTTCCTAACTCTTGCTATTAATGCATTG
TACCTTACCTCAAGTCAGAACATAACTGAGGAGTTTTACCAATCAACATGTAGTGCAGTT
AGCAGAGGTTACTTGAGTGCTTTAAGAACAGGTTGGTATACCAGTGTCATAACAATAGAA
TTAAGTAATATAAAAGAAACCAAATGCAATGGAACTGACACTAAAGTTAAACTTATAAAA
CAAGAATTAGATAAGTATAAGAATGCAGTAACTGAATTACAGTTACTTATGCAAAACACA
CCAGCTGTCAACAACCGGGCCAGAAGAGAAGCACCACAGTATATGAACTATACAATCAAT
ACCACTAAAAACCTAAATGTATCAATAAGCAAGAAGAGGAAACGAAGATTTCTGGGCTTC
TTGTTAGGTGTAGGATCTGCAATAGCAAGTGGTATAGCTGTATCCAAAGTTCTACACCTT
GAAGGAGAAGTGAACAAGATCAAAAATGCTTTGCAGCTTACGAACAAAGCTGTAGTCAGT
CTATCAAATGGGGTCAGTGTTTTAACCAACAGAGTGTTAGATCTCAAGAATTATATAAAC
AACCAATTATTACCTATGGTAAATCGACAGAATTGTCGCATATCCAACATTGAGACAGTT
ATAGAATTCCAGCAGAAGAACAGCAGATTGTTGGAAATCACCAGAGAATTTAGTGTCAAT
GCAGGTGTAACGACACCTTTAAGCACTTACATGTTAACAAACAGTGAGTTACTATCATTA
ATCAATGATATGCCTATAACAAATGATCAGAAAAAATTAATGTCAAGCAATGTTCAGATA
GTAAGGCAACAAAGTTATTCTATCATGTCTATAATAAAGGAAGAAGTCCTTGCATATGTT
GTACAGCTACCTATCTATGGTGTAATTGATACACCTTGCTGGAAATTACACACATCACCT
CTGTGCACCACCAACATCAAAGAAGGATCAAATATTTGTTTAACAAGGACTGATAGAGGA
TGGTATTGTGATAATGCAGGATCAGTATCCTTCTTTCCACAAGCTGACACTTGTAAAGTA
CAGTCCAATCGAGTATTTTGTGACACTATGAACAGTTTGACATTACCAAGTGAAGTCAGC
CTTTGTAACACTGACATATTCAATCCCAAGTATGACTGCAAAATTATGACATCAAAAACA
GACATAAGCAGCTCAGTAATCACTTCTCTAGGAGCTATAGTGTCATGCTATGGTAAGACT
AAATGTACTGCATCCAACAAAAATCGTGGAATTATAAAGACATTTTCTAATGGCTGTGAT
TATGTGTCAAACAAAGGAGTAGATACTGTATCAGTGGGCAACACTTTATATTATGTCAAC
AAGCTGGAAGGCAAAAACCTTTATGTAAAAGGGGAACCTATAATAAATTACTATGACCCT
CTAGTGTTTCCTTCTGATGAGTTTGATGCATCAATATCTCAAGTCAATGAAAAAATTAAT
CAAAGTTTAGCTTTTATTCGTAGATCCGATGAATTATTACATAATGTACATACTGGAAAA
TCTACTACAAATATTATGATAACTGCAATTATTATAGTAATCATTGTAGTATTGTTATCA
TTAATAGCTATTGGTTTACTGTTGTATTGCAAAGCCAAAAACACACCAGTTACATTAAGC
AAAGACCAACTAAGTGGAATCAATAATATTGCATTCAGCAAATAG
>JHRSV502
ATGGAGTTGCTGATCCATAGATCAAGTGCAATCATCCTAACTCTTGCTATTAATGCATTG
TACCTTACCTCAAGTCAGAACATAACTGAGGAGTTTTACCAATCAACATGTAGTGCAGTT
AGCAGAGGTTACTTGAGTGCTTTAAGAACAGGTTGGTACACCAGTGTCATAACAATAGAA
TTAAGTAATATAAAAGAAACCAAATGCAATGGAACTGACACTAAAGTTAAACTTATAAAA
CAAGAATTAGATAAGTATAAGAATGCAGTAACTGAATTACAGTTACTTATGCAAAACACA
CCAGCTGTCAACAACCGGGCCAGAAGAGAAGCACCACAGTATATGAACTATACAATCAAT
ACCACTAAAAACCTAAATGTATCAATAAGCAAGAAGAGGAAACGAAGATTTCTGGGCTTC
TTGTTAGGTGTAGGATCTGCAATAGCAAGTGGTATAGCTGTATCCAAAGTTCTACACCTT
GAAGGAGAAGTGAACAAGATCAAAAATGCTTTGCAGCTTACGAACAAAGCTGTAGTCAGT
CTATCAAATGGGGTCAGTGTTTTAACCAACAGAGTGTTAGATCTCAAGAATTATATAAAC
AACCAATTATTACCTATGGTAAATCGACAGAATTGTCGCATATCCAACATTGAGACAGTT
ATAGAATTCCAGCAGAAGAACAGCAGATTGTTGGAAATCACCAGAGAATTTAGTGTCAAT
GCAGGTGTAACGACACCTTTAAGCACTTACATGTTAACAAACAGTGAGTTACTATCATTA
ATCAATGATATGCCTATAACAAATGATCAGAAAAAATTAATGTCAAGCAATGTTCAGATA
GTAAGGCAACAAAGTTATTCTATCATGTCTATAATAAAGGAAGAAGTCCTTGCATATGTT
GTACAGCTACCTATCTATGGTGTAATTGATACACCTTGCTGGAAATTACACACATCACCT
CTGTGCACCACTAACATCAAAGAAGGATCAAATATTTGTTTAACAAGGACTGATAGAGGA
TGGTATTGTGATAATGCAGGATCAGTATCCTTCTTTCCACAAGCTGACACTTGTAAAGTA
CAGTCCAATCGAGTATTTTGTGACACTATGAACAGTTTGACATTACCAAGTGAAGTCAGC
CTTTGTAACACTGACATATTCAATCCCAAGTATGACTGCAAAATTATGACATCAAAAACA
GACATAAGCAGCTCAGTAATCACTTCTCTAGGAGCTATAGTGTCATGCTATGGTAAGACT
AAATGTACTGCATCCAACAAAAATCGTGGAATTATAAAGACATTTTCTAATGGCTGTGAT
TATGTGTCAAACAAAGGAGTAGATACTGTATCAGTGGGCAACACTTTATATTATGTCAAC
AAGCTGGAAGGCAAAAACCTTTATGTAAAAGGGGAACCTATAATAAATTACTATGACCCT
CTAGTGTTTCCTTCTGATGAGTTTGATGCATCAATATCTCAAGTCAATGAAAAAATTAAT
CAAAGTTTAGCTTTTATTCGTAGATCCGATGAATTATTACATAATGTAAATACTGGAAAA
TCTACTACAAATATTATGATAACTGCAATTATTATAGTAATCATTGTAGTATTGTTATCA
TTAATAGCTATTGGTTTACTGTTGTATTGCAAAGCCAAAAACACACCAGTTACATTAAGC
AAAGACCAACTAAGTGGAATCAATAATATTGCATTCAGCAAATAG
>JHRSV499
ATGGAGTTGCTGATCCATAGATCAAGTGCAATCTTCCTAACTCTTGCTATTAATGCATTG
TACCTTACCTCAAGTCAGAACATAACTGAGGAGTTTTACCAATCAACATGTAGTGCAGTT
AGCAGAGGTTACTTGAGTGCTTTAAGAACAGGTTGGTATACCAGTGTCATAACAATAGAA
TTAAGTAATATAAAAGAAACCAAATGCAATGGAACTGACACTAAAGTTAAACTTATAAAA
CAAGAATTAGATAAGTATAAGAATGCAGTAACTGAATTACAGTTACTTATGCAAAACACA
CCAGCTGTCAACAACCGGGCCAGAAGAGAAGCACCACAGTATATGAACTATATAATCAAT
ACCACTAAAAACCTAAATGTATCAATAAGCAAGAAGAGGAAACGAAGATTTCTGGGCTTC
TTGTTAGGTGTAGGATCTGCAATAGCAAGTGGTATAGCTGTATCCAAAGTTCTACACCTT
GAAGGAGAAGTGAACAAGATCAAAAATGCTCTGCAGCTAACGAACAAAGCTGTAGTCAGT
CTATCAAATGGGGTCAGTGTTTTAACCAACAGAGTGTTAGATCTCAAGAATTATATAAAC
AACCAATTATTACCTATGGTAAATCGACAGAATTGTCGCATATCCAACATTGAGACAGTT
ATAGAATTCCAGCAGAAGAACAGCAGATTGTTGGAAATCACCAGAGAATTTAGTGTCAAT
GCAGGTGTAACGACACCTTTAAGCACTTACATGTTAACAAACAGTGAGTTACTA------
------------------------------------------------------------
------------------------------------------------------------
---CAGCTACCTATCTATGGTGTAATTGATACACCTTGCTGGAAATTACACACATCACCT
CTTTGCACCACCAACATCAAAGAAGGATCAAATATTTGTTTAACAAGGACTGATAGAGGA
TGGTATTGTGATAATGCAGGATCAGTATCCTTCTTTCCACAAGCTGACACTTGTAAAGTA
CAGTCCAATCGAGTATTTTGTGACACTATGAACAGTTTGACATTACCAAGTGAAGTCAGC
CTTTGTAACACTGACATATTCAATCCCAAGTATGACTGCAAAATTATGACATCAAAAACA
GACATAAGCAGCTCAGTAATCACTTCTCTAGGAGCTATAGTGTCATGCTATGGTAAGACT
AAATGTACTGCATCCAACAAAAATCGTGGAATTATAAAGACATTTTCTAATGGCTGTGAT
TATGTGTCAAACAAAGGAGTAGATACTGTATCAGTGGGCAACACTTTATATTATGTCAAC
AAGCTGGAAGGCAAAAACCTTTATGTAAAAGGGGAACCTATAATAAATTACTATGACCCT
CTAGTGTTTCCTTCTGATGAGTTTGATGCATCAATATCTCAAGTCAATGAAAAAATTAAT
CAAAGTTTAGCTTTTATTCGTAGATCCGATGAATTATTACATAATGTAAATACTGGAAAA
TCTACTACAAATATTATGATAACTGCAATTATTATAGTAATCATTGTAGTATTGTTATCA
TTAATAGCTATTGGTTTACTGTTGTATTGCAAAGCCAAAAACACACCAGTTACATTAAGC
AAAGACCAACTAAGTGGAATCAATAATATTGCATTCAGCAAATAG
>JHRSV510
ATGGAGTTGCTGATCCATAGATCAAGTGCAATCTTCCTAACTCTTGCTATTAATGCATTG
TACCTTACCTCAAGTCAGAACATAACTGAGGAGTTTTACCAATCAACATGTAGTGCAGTT
AGCAAAGGTTACTTGAGTGCTTTAAGAACAGGTTGGTATACCAGTGTCATAACAATAGAA
TTAAGTAATATAAAAGAAACCAAATGCAATGGAACTGACACTAAAGTTAAACTTATAAAA
CAAGAATTAGATAAGTATAAGAATGCAGTAACTGAATTACAGTTACTTATGCAAAACACA
CCAGCTGTCAACAACCGGGCCAGAAGAGAAGCACCACAGTATATGAACTATACAATCAAT
ACCACTAAAAACCTAAATGTATCAATAAGCAAGAAGAGGAAACGAAGATTTCTGGGCTTC
TTGTTAGGTGTAGGATCTGCAATAGCAAGTGGTATAGCTGTATCCAAAGTTCTACACCTT
GAAGGAGAAGTGAACAAGATCAAAAATGCTTTGCAGCTTACGAACAAAGCTGTAGTCAGT
CTATCAAATGGGGTCAGTGTTTTAACCAACAGAGTGTTAGATCTCAAGAATTATATAAAC
AACCAATTATTACCTATGGTAAATCGACAGAATTGTCGCATATCCAACATTGAGACAGTT
ATAGAATTCCAGCAGAAGAACAGCAGATTGTTGGAAATCACCAGAGAATTTAGTGTCAAT
GCAGGTGTAACGACACCTTTAAGCACTTACATGTTAACAAACAGTGAGTTACTATCATTA
ATCAATGATATGCCTATAACAAATGATCAGAAAAAATTAATGTCAAGCAATGTTCAGATA
GTAAGGCAACAAAGTTATTCTATCATGTCTATAATAAAGGAAGAAGTCCTTGCATATGTT
GTACAGCTACCTATCTATGGTGTAATTGATACACCTTGCTGGAAATTACACACATCACCT
CTGTGCACCACCAACATCAAAGAAGGATCAAATATTTGTTTAACAAGGACTGATAGAGGA
TGGTATTGTGATAATGCAGGATCAGTATCCTTCTTTCCACAAGCTGACACTTGTAAAGTA
CAGTCCAATCGAGTATTTTGTGACACTATGAACAGTTTGACATTACCAAGTGAAGTCAGC
CTTTGTAACACTGACATATTCAATCCCAAGTATGACTGCAAAATTATGACATCAAAAACA
GACATAAGCAGCTCAGTAATCACTTCTCTAGGAGCTATAGTGTCATGCTATGGTAAGACT
AAATGTACTGCATCCAACAAAAATCGTGGAATTATAAAGACATTTTCTAATGGCTGTGAT
TATGTGTCAAACAAAGGAGTAGATACTGTATCAGTGGGCAACACTTTATATTATGTCAAC
AAGCTGGAAGGCAAAAACCTTTATGTAAAAGGGGAACCTATAATAAATTACTATGACCCT
CTAGTGTTTCCTTCTGATGAGTTTGATGCATCAATATCTCAAGTCAATGAAAAAATTAAT
CAAAGTTTAGCTTTTATTCGTAGATCCGATGAATTATTACATAATGTAAATACTGGAAAA
TCTACTACAAATATTATGATAACTGCAATTATTATAGTAATCATTGTAGTATTGTTATCA
TTAATAGCTATTGGTTTACTGTTGTATTGCAAAGCCAAAAACACACCAGTTACATTAAGC
AAAGACCAACTAAGTGGAATCAATAATATTGCATTCAGCAAATAG
>JHRSV504
ATGGAGTTGCTGATCCATAGATCAAGTGCAATCATCCTAACTCTTGCTATTAATGCATTG
TACCTTACCTCAAGTCAGAACATAACTGAGGAGTTTTACCAATCAACATGTAGTGCAGTT
AGCAGAGGTTACTTGAGTGCTTTAAGAACAGGTTGGTATACCAGTGTCATAACAATAGAA
TTAAGTAATATAAAAGAAACCAAATGCAATGGAACTGACACTAAAGTTAAACTTATAAAA
CAAGAATTAGATAAGTATAAGAATGCAGTAACTGAATTACAGTTACTTATGCAAAACACA
CCAACTGTCAACAACCGGGCCAGAAGAGAAGCACCACGGTATATGAACTATACAATCAAT
ACCACTAAAAACCTAAATGTATCAATAAGCAAGAAGAGGAAACGAAGATTTCTGGGCTTC
TTGTTGGGTGTAGGATCTGCAATAGCAAGTGGTATAGCTGTATCCAAAGTTCTACACCTT
GAAGGAGAAGTGAACAAGATCAAAAATGCTTTGCAGCTTACGAACAAAGCTGTAGTCAGT
TTATCAAATGGGGTCAGTGTTTTAACCAACAGAGTGTTAGATCTCAAGAATTATATAAAC
AACCAATTATTACCTATGGTAAATCGACAGAATTGTCGCATATCCAACATTGAGACAGTT
ATAGAATTCCAGCAGAAGAACAGCAGATTGTTGGAAATCACCAGAGAATTTAGTGTCAAT
GCAGGTGTAACGACACCTTTAAGCACTTACATGTTAACAAACAGTGAGTTACTATCATTA
ATCAATGATATGCCTATAACAAATGATCAGAAAAAATTAATGTCAAGCAATGTTCAGATA
GTAAGGCAACAAAGTTATTCTATCATGTCTATAATAAAGGAAGAAGTCCTTGCATATGTT
GTACAGCTACCTATCTATGGTGTAATTGATACACCTTGCTGGAAATTACACACATCACCT
CTGTGCACCACCAACATCAAAGAAGGATCAAATATTTGTTTAACAAGGACTGATAGAGGA
TGGTATTGTGATAATGCAGGATCAGTATCCTTCTTTCCACAAGCTGACACTTGTAAAGTA
CAGTCCAATCGAGTATTTTGTGACACTATGAACAGTTTGACATTACCAAGTGAAGTCAGC
CTTTGTAACACTGACATATTCAATCCCAAGTATGACTGCAAAATTATGACATCAAAAACA
GACATAAGCAGCTCAGTAATCACTTCTCTAGGAGCTATAGTGTCATGCTATGGTAAGACT
AAATGTACTGCATCCAACAAAAATCGTGGAATTATAAAGACATTTTCTAATGGCTGTGAT
TATGTGTCAAACAAAGGAGTAGATACTGTATCAGTGGGCAACACTTTATATTATGTCAAC
AAGCTGGAAGGCAAAAACCTTTATGTAAAAGGGGAACCTATAATAAATCACTATGACCCT
CTAGTGTTTCCTTCTGATGAGTTTGATGCATCAATATCTCAAGTCAATGAAAAAATTAAT
CAAAGTTTAGCTTTTATTCGTAGATCCGATGAATTATTACATAATGTAAATACTGGAAAA
TCTACTACAAATATTATGATAACTGCAATTATTATAGTAATCATTGTAGTATTGTTATCA
TTAATAGCTATTGGTTTACTGTTGTATTGCAAAGCCAAAAACACACCAGTTACATTAAGC
AAAGACCAACTAAGTGGAATCAATAATATTGCATTCAGCAAATAG
>JHRSV420
ATGGAGTTGCTGATCCATAGATCAAGTGCAATCTTCCTAACTCTTGCTATTAATGCATTG
TACCTTACCTCAAGTCAGAACATAACTGAGGAGTTTTACCAATCAACATGTAGTGCAGTT
AGCAGAGGTTACTTGAGTGCTTTAAGAACAGGTTGGTATACCAGTGTCATAACAATAGAA
TTAAGTAATATAAAAGAAACCAAATGCAATGGAACTGACACTAAAGTTAAACTTATAAAA
CAAGAATTAGATAAGTATAAGAATGCAGTAACTGAACTACAGTTACTTATGCAAAACACA
CCAGCTGTCAACAACCGGGCCAGAAGAGAAGCACCACAGTATATGAACTATACAATCAAT
ACCACTAAAAACCTAAATGTATCAATAAGCAAGAAGAGGAAACGAAGATTTCTGGGCTTC
TTGTTAGGTGTAGGATCTGCAATAGCAAGTGGTATAGCTGTATCCAAAGTTCTACACCTT
GAAGGAGAAGTGAACAAGATCAAAAATGCTTTGCAGCTAACGAACAAAGCTGTAGTCAGT
CTATCAAATGGGGTCAGTGTTTTAACCAACAGAGTGTTAGATCTTAAGAATTATATAAAC
AACCAATTATTACCTATGGTAAATCGACAGAATTGTCGCATATCCAACATTGAGACAGTT
ATAGAATTCCAGCAGAAGAACAGCAGATTGTTGGAAATCACCAGAGAATTTAGTGTCAAT
GCAGGTGTAACGACACCTTTAAGCACTTACATGTTAACAAACAGTGAGTTACTATCATTA
ATCAATGATATGCCTATAACAAATGATCAGAAAAAATTAATGTCAAGCAATGTTCAGATA
GTAAGGCAACAAAGCTATTCTATCATGTCTATAATAAAGGAAGAAGTCCTTGCATATGTT
GTACAGCTACCTATCTATGGTGTAATTGATACACCTTGCTGGAAATTACACACATCACCT
CTTTGCACCACCAACATCAAAGAAGGATCAAATATTTGTTTAACAAGGACTGATAGAGGA
TGGTATTGTGATAATGCAGGATCAGTGTCCTTCTTTCCACAAGCTGACACTTGTAAAGTA
CAGTCCAATCGAGTATTTTGTGACACTATGAACAGTTTGACATTACCAAGTGAAGTCAGC
CTTTGTAACACTGACATATTCAATCCCAAGTATGACTGCAAAATTATGACATCAAAAACA
GACATAAGCAGCTCAGTAATCACTTCTCTAGGAGCTATAGTGTCATGCTATGGTAAGACT
AAATGTACTGCATCCAACAAAAATCGTGGAATTATAAAGACATTTTCTAATGGCTGTGAT
TATGTGTCAAACAAAGGAGTAGATACTGTATCAGTGGGCAACACTTTATATTATGTCAAC
AAGCTGGAAGGCAAAAACCTTTATGTAAAAGGGGAACCTATAATAAATTACTATGACCCT
CTAGTGTTTCCTTCTGATGAGTTTGATGCATCAATATCTCAAGTCAATGAAAAAATTAAT
CAAAGTTTAGCTTTTATTCGTAGATCCGATGAATTATTACATAATGTAAATACTGGAAAA
TCTACTACAAATATTATGATAACTGCAATTATTATAGTAATCATTGTAGTATTGTTATCA
TTAATAGCTATTGGTTTACTGTTGTATTGCAAAGCCAAAAACACACCAGTTACATTAAGC
AAAGACCAACTAAGTGGAATCAATAATATTGCATTCAGCAAATAG
>JHRSV419
ATGGAGTTGCTGATCCATAGATCAAGTGCAATCTTCCTAACTCTTGCTATTAATGCATTG
TACCTTACCTCAAGTCAGAACATAACTGAGGAGTTTTACCAATCAACATGTAGTGCAGTT
AGCAAAGGTTACTTGAGTGCTTTAAGAACAGGTTGGTATACCAGTGTCATAACAATAGAA
TTAAGTAATATAAAAGAAACCAAATGCAATGGAACTGACACTAAAGTTAAACTTATAAAA
CAAGAATTAGATAAGTATAAGAATGCAGTAACTGAATTACAGTTACTTATGCAAAACACG
CCAGCTGTCAACAACCGGGCCAGAAGAGAAGCACCACAGTATATGAACTATACAATCAAT
ACCACTAAAAACCTAAATGTATCAATAAGCAAGAAGAGGAAACGAAGATTTCTGGGCTTC
TTGTTAGGTGTAGGATCTGCAATAGCAAGTGGTATAGCTGTATCCAAAGTTCTACACCTT
GAAGGAGAAGTGAACAAGATCAAAAATGCTTTGCAGCTTACGAACAAAGCTGTAGTCAGT
CTATCAAATGGGGTCAGTGTTTTAACCAACAGAGTGTTAGATCTCAAGAATTATATAAAC
AACCAATTATTACCTATGGTAAATCGACAGAATTGTCGCATATCCAACATTGAGACAGTT
ATAGAATTCCAGCAGAAGAACAGCAGATTGTTGGAAATCACCAGAGAATTTAGTGTCAAT
GCAGGTGTAACGACACCTTTAAGCACTTACATGTTAACAAACAGTGAGTTACTATCATTA
ATCAATGATATGCCTATAACAAATGATCAGAAAAAATTAATGTCAAGCAATGTTCAGATA
GTAAGGCAACAAAGTTATTCTATCATGTCTATAATAAAGGAAGAAGTCCTTGCATATGTT
GTACAGCTACCTATCTATGGTGTAATTGATACACCTTGCTGGAAATTACACACATCACCT
CTGTGCACCACCAACATCAAAGAAGGATCAAATATTTGTTTAACAAGGACTGATAGAGGA
TGGTATTGTGATAATGCAGGATCAGTATCCTTCTTTCCACAAGCTGACACTTGTAAAGTA
CAGTCCAATCGAGTATTTTGTGACACTATGAACAGTTTGACATTACCAAGTGAAGTCAGC
CTTTGTAACACTGACATATTCAATCCCAAGTATGACTGCAAAATTATGACATCAAAAACA
GACATAAGCAGCTCAGTAATCACTTCTCTAGGAGCTATAGTGTCATGCTATGGTAAGACT
AAATGTACTGCATCCAACAAAAATCGTGGAATTATAAAGACATTTTCTAATGGCTGTGAT
TATGTGTCAAACAAAGGAGTAGATACTGTATCAGTGGGCAACACTTTATATTATGTCAAC
AAGCTGGAAGGCAAAAACCTTTATGTAAAAGGGGAACCTATAATAAATTACTATGACCCT
CTAGTGTTTCCTTCTGATGAGTTTGATGCATCAATATCTCAAGTCAATGAAAAAATTAAT
CAAAGTTTAGCTTTTATTCGTAGATCCGATGAATTATTACATAATGTAAATACTGGAAAA
TCTACTACAAATATTATGATAACTGCAATTATTATAGTAATCATTGTAGTATTGTTATCA
TTAATAGCTATTGGTTTACTGTTGTATTGCAAAGCCAAAAACACACCAGTTACATTAAGC
AAAGACCAACTAAGTGGAATCAATAATATTGCATTCAGCAAATAG
>JHRSV514
ATGGAGTTGCTGATCCATAGATCAAGTGCAATCTTCCTAACTCTTGCTATTAATGCATTG
TACCTTACCTCAAGTCAGAACATAACTGAGGAGTTTTACCAATCAACATGTAGTGCAGTT
AGCAGAGGTTACTTGAGTGCTTTAAGAACAGGTTGGTATACCAGTGTCATAACAATAGAA
TTAAGTAATATAAAAGAAACCAAATGCAATGGAACTGACACTAAAGTTAAACTTATAAAA
CAAGAATTAGATAAGTATAAGAATGCAGTAACTGAATTACAGTTACTTATGCAAAACACA
CCAGCTGTCAACAACCGGGCCAGAAGAGAAGCACCACAGTATATGAACTATACAATCAAT
ACCACTAAAAACCTAAATGTATCAATAAGCAAGAAGAGGAAACGAAGATTTCTGGGCTTC
TTGTTAGGTGTAGGATCTGCAATAGCAAGTGGTATAGCTGTATCCAAAGTTCTACACCTT
GAAGGAGAAGTGAACAAGATCAAAAATGCTCTGCAGCTAACGAACAAAGCTGTAGTCAGT
CTATCAAATGGGGTCAGTGTTTTAACCAACAGAGTGTTAGATCTCAAGAATTATATAAAC
AACCAATTATTACCTATGGTAAATCGACAGAATTGTCGCATATCCAACATTGAGACAGTT
ATAGAATTCCAGCAGAAGAACAGCAGATTGTTGGAAATCACCAGAGAATTTAGTGTCAAT
GCAGGTGTAACGACACCTTTAAGCACTTACATGTTAACAAACAGTGAGTTACTATCATTA
ATCAATGATATGCCTATAACAAATGATCAGAAAAAATTAATGTCAAGCAATGTTCAGATA
GTAAGGCAACAAAGTTATTCTATCATGTCTATAATAAAGGAAGAAGTCCTTGCATATGTT
GTACAGCTACCTATCTATGGTGTAATTGATACACCTTGCTGGAAATTACACACATCACCT
CTTTGCACCACCAACATCAAAGAAGGATCAAATATTTGTTTAACAAGGACTGATAGAGGA
TGGTATTGTGATAATGCAGGATCAGTATCCTTCTTTCCACAAGCTGACACTTGTAAAGTA
CAGTCCAATCGAGTATTTTGTGACACTATGAACAGTTTGACATTACCAAGTGAAGTCAGC
CTTTGTAACACTGACATATTCAATCCCAAGTATGACTGCAAAATTATGACATCAAAAACA
GACATAAGCAGCTCAGTAATCACTTCTCTAGGAGCTATAGTGTCATGCTATGGTAAGACT
AAATGTACTGCATCCAACAAAAATCGTGGAATTATAAAGACATTTTCTAATGGCTGTGAT
TATGTGTCAAACAAAGGGGTAGATACTGTATCAGTGGGCAACACTTTATATTATGTCAAC
AAGCTGGAAGGCAAAAACCTTTATGTAAAAGGGGAACCTATAATAAATTACTATGACCCT
CTAGTGTTTCCTTCTGATGAGTTTGATGCATCAATATCTCAAGTCAATGAAAAAATTAAT
CAAAGCTTAGCTTTTATTCGTAGATCCGATGAATTATTACATAATGTAAATACTGGAAAA
TCTACTACAAATATTATGATAACTGCAATTATTATAGTAATCATTGTAGTATTGTTATCA
TTAATAGCTATTGGTTTACTGTTGTATTGCAAAGCCAAAAACACACCAGTTACATTAAGC
AAAGACCAACTAAGTGGAATCAATAATATTGCATTCAGCAAATAG
>JHRSV421
ATGGAGTTGCTGATCCATAGATCAAGTGCAATCTTCCTAACTCTTGCTATTAATGCATTG
TACCTTACCTCAAGTCAGAACATAACTGAGGAGTTTTACCAATCAACATGTAGTGCAGTT
AGCAAAGGTTACTTGAGTGCTTTAAGAACAGGTTGGTATACCAGTGTCATAACAATAGAA
TTAAGTAATATAAAAGAAACCAAATGCAATGGAACTGACACTAAAGTTAAACTTATAAAA
CAAGAATTAGATAAGTATAAGAATGCAGTAACTGAATTACAGTTACTTATGCAAAACACA
CCAGCTGTCAACAACCGGGCCAGAAGAGAAGCACCACAGTATATGAACTATACAATCAAT
ACCACTAAAAACCTAAATGTATCAATAAGCAAGAAGAGGAAACGAAGATTTCTGGGCTTC
TTGTTAGGTGTAGGATCTGCAATAGCAAGTGGTATAGCTGTATCCAAAGTTCTACACCTT
GAAGGAGAAGTGAACAAGATCAAAAATGCTTTGCAGCTTACGAACAAAGCTGTAGTCAGT
CTATCAAATGGGGTCAGTGTTTTAACCAACAGAGTGTTAGATCTCAAGAATTATATAAAC
AACCAATTATTACCTATGGTAAATCGACAGAATTGTCGCATATCCAACATTGAGACAGTT
ATAGAATTCCAGCAGAAGAACAGCAGATTGTTGGAAATCACCAGAGAATTTAGTGTCAAT
GCAGGTGTAACGACACCTTTAAGCACTTACATGTTAACAAACAGTGAGTTACTATCATTA
ATCAATGATATGCCTATAACAAATGATCAGAAAAAATTAATGTCAAGCAATGTTCAGATA
GTAAGGCAACAAAGTTATTCTATCATGTCTATAATAAAGGAAGAAGTCCTTGCATATGTT
GTACAGCTACCTATCTATGGTGTAATTGATACACCTTGCTGGAAATTACACACATCACCT
CTGTGCACCACCAACATCAAAGAAGGATCAAATATTTGTTTAACAAGGACTGATAGAGGA
TGGTATTGTGATAATGCAGGATCAGTATCCTTCTTTCCACAAGCTGACACTTGTAAAGTA
CAGTCCAATCGAGTATTTTGTGACACTATGAACAGTTTGACATTACCAAGTGAAGTCAGC
CTTTGTAACACTGACATATTCAATCCCAAGTATGACTGCAAAATTATGACATCAAAAACA
GACATAAGCAGCTCAGTAATCACTTCTCTAGGAGCTATAGTGTCATGCTATGGTAAGACT
AAATGTACTGCATCCAACAAAAATCGTGGAATTATAAAGACATTTTCTAATGGCTGTGAT
TATGTGTCAAACAAAGGAGTAGATACTGTATCAGTGGGCAACACTTTATATTATGTCAAC
AAGCTGGAAGGCAAAAACCTTTATGTAAAAGGGGAACCTATAATAAATTACTATGACCCT
CTAGTGTTTCCTTCTGATGAGTTTGATGCATCAATATCTCAAGTCAATGAAAAAATTAAT
CAAAGTTTAGCTTTTATTCGTAGATCCGATGAATTATTACATAATGTAAATACTGGAAAA
TCTACTACAAATATTATGATAACTGCAATTATTATAGTAATCATTGTAGTATTGTTATCA
TTAATAGCTATTGGTTTACTGTTGTATTGCAAAGCCAAAAACACACCAGTTACATTAAGC
AAAGACCAACTAAGTGGAATCAATAATATTGCATTCAGCAAATAG
>JHRSV518
ATGGAGTTGCTGATCCATAGATCAAGTGCAATCTTCCTAACTCTTGCTATTAATGCATTG
TACCTTACCTCAAGTCAGAACATAACTGAGGAGTTTTACCAATCAACATGTAGTGCAGTT
AGCAGAGGTTACTTGAGTGCTTTAAGAACAGGTTGGTATACCAGTGTCATAACAATAGAA
TTAAGTAATATAAAAGAAACCAAATGCAATGGAACTGACACTAAAGTTAAACTTATAAAA
CAAGAATTAGATAAGTATAAGAATGCAGTAACTGAATTACAGTTACTTATGCAAAACACA
CCAGCTGTCAACAACCGGGCCAGAAGAGAAGCACCACAGTATATGAACTATACAATCAAT
ACCACTAAAAACCTAAATGTATCAATAAGCAAGAAGAGGAAACGAAGATTTCTGGGCTTC
TTGTTAGGTGTAGGATCTGCAATAGCAAGTGGTATAGCTGTATCCAAAGTTCTACACCTT
GAAGGAGAAGTGAACAAGATCAAAAATGCTTTGCAGCTAACGAACAAAGCTGTAGTCAGT
CTATCAAATGGGGTCAGTGTTTTAACCAACAGAGTGTTAGATCTCAAGAATTATATAAAC
AACCAATTATTACCTATGGTAAATCGACAGAATTGTCGCATATCCAACATTGAGACAGTT
ATAGAATTCCAGCAGAAGAACAGCAGATTGTTGGAAATCACCAGAGAATTTAGTGTCAAT
GCAGGTGTAACGACACCTTTAAGCACTTACATGTTAACAAACAGTGAGTTACTATCATTA
ATCAATGATATGCCTATAACAAATGATCAGAAAAAATTAATGTCAAGCAATGTTCAGATA
GTAAGGCAACAAAGTTATTCTATCATGTCTATAATAAAGGAAGAAGTCCTTGCATATGTT
GTACAGCTACCTATCTATGGTGTAATTGATACACCTTGCTGGAAATTACACACATCACCT
CTTTGCACCACCAACATCAAAGAAGGATCAAATATTTGTTTAACAAGGACTGATAGAGGA
TGGTATTGTGATAATGCAGGATCAGTATCCTTCTTTCCACAAGCTGACACTTGTAAAGTA
CAGTCCAATCGAGTATTTTGTGACACTATGAACAGTTTGACATTACCAAGTGAAGTCAGC
CTTTGTAACACTGACATATTCAATCCCAAGTATGACTGCAAAATTATGACATCAAAAACA
GACATAAGCAGCTCAGTAATCACTTCTCTAGGAGCTATAGTGTCATGCTATGGTAAGACT
AAATGTACTGCATCCAACAAAAATCGTGGAATTATAAAGACATTTTCTAATGGCTGTGAT
TATGTGTCAAACAAAGGAGTAGATACTGTATCAGTGGGCAACACTTTATATTATGTCAAC
AAGCTGGAAGGCAAAAACCTTTATGTAAAAGGGGAACCTATAATAAATTACTATGACCCT
CTAGTGTTTCCTTCTGATGAGTTTGATGCATCAATATCTCAAGTCAATGAAAAAATTAAT
CAAAGTTTAGCTTTTATTCGTAGATCCGATGAATTATTACATAATGTAAATACTGGAAAA
TCTACTACAAATATTATGATAACTGCAATTATTATAGTAATCATTGTAGTATTGTTATCA
TTAATAGCTATTGGTTTACTGTTGTATTGCAAAGCCAAAAACACACCAGTTACATTAAGC
AAAGACCAACTAAGTGGAATCAATAATATTGCATTCAGCAAATAG
>JHRSV524
ATGGAGTTGCTGATCCATAGATCAAGTGCAATCTTCCTAACTCTTGCTATTAATGCATTG
TACCTTACCTCAAGTCAGAACATAACTGAGGAGTTTTACCAATCAACATGTAGTGCAGTT
AGCAAAGGTTACTTGAGTGCTTTAAGAACAGGTTGGTATACCAGTGTCATAACAATAGAA
TTAAGTAATATAAAAGAAACCAAATGCAATGGAACTGACACTAAAGTTAAACTTATAAAA
CAAGAATTAGATAAGTATAAGAATGCAGTAACTGAATTACAGTTACTTATGCAAAACACA
CCAGCTGTCAACAACCGGGCCAGAAGAGAAGCACCACAGTATATGAACTATACAATCAAT
ACCACTAAAAACCTAAATGTATCAATAAGCAAGAAGAGGAAACGAAGATTTCTGGGCTTC
TTGTTAGGTGTAGGATCTGCAATAGCAAGTGGTATAGCTGTATCCAAAGTTCTACACCTT
GAAGGAGAAGTGAACAAGATCAAAAATGCTTTGCAGCTTACGAACAAAGCTGTAGTCAGT
CTATCAAATGGGGTCAGTGTTTTAACCAACAGAGTGTTAGATCTCAAGAATTATATAAAC
AACCAATTATTACCTATGGTAAATCGACAGAATTGTCGCATATCCAACATTGAGACAGTT
ATAGAATTCCAGCAGAAGAACAGCAGATTGTTGGAAATCACCAGAGAATTTAGTGTCAAT
GCAGGTGTAACGACACCTTTAAGCACTTACATGTTAACAAACAGTGAGTTACTATCATTA
ATCAATGATATGCCTATAACAAATGATCAGAAAAAATTAATGTCAAGCAATGTTCAGATA
GTAAGGCAACAAAGTTATTCTATCATGTCTATAATAAAGGAAGAAGTCCTTGCATATGTT
GTACAGCTACCTATCTATGGTGTAATTGATACACCTTGCTGGAAATTACACACATCACCT
CTGTGCACCACCAACATCAAAGAAGGATCAAATATTTGTTTAACAAGGACTGATAGAGGA
TGGTATTGTGATAATGCAGGATCAGTATCCTTCTTTCCACAAGCTGACACTTGTAAAGTA
CAGTCCAATCGAGTATTTTGTGACACTATGAACAGTTTGACATTACCAAGTGAAGTCAGC
CTTTGTAACACTGACATATTCAATCCCAAGTATGACTGCAAAATTATGACATCAAAAACA
GACATAAGCAGCTCAGTAATCACTTCTCTAGGAGCTATAGTGTCATGCTATGGTAAGACT
AAATGTACTGCATCCAACAAAAATCGTGGAATTATAAAGACATTTTCTAATGGCTGTGAT
TATGTGTCAAACAAAGGAGTAGATACTGTATCAGTGGGCAACACTTTATATTATGTCAAC
AAGCTGGAAGGCAAAAACCTTTATGTAAAAGGGGAACCTATAATAAATTACTATGACCCT
CTAGTGTTTCCTTCTGATGAGTTTGATGCATCAATATCTCAAGTCAATGAAAAAATTAAT
CAAAGTTTAGCTTTTATTCGTAGATCCGATGAATTATTACATAATGTAAATACTGGAAAA
TCTACTACAAATATTATGATAACTGCAATTATTATAGTAATCATTGTAGTATTGTTATCA
TTAATAGCTATTGGTTTACTGTTGTATTGCAAAGCCAAAAACACACCAGTTACATTAAGC
AAAGACCAACTAAGTGGAATCAATAATATTGCATTCAGCAAATAG
>JHRSV527
ATGGAGTTGCTGATCCATAGATCAAGTGCAATCTTCCTAACTCTTGCTATTAATGCATTG
TACCTTACCTCAAGTCAGAACATAACTGAGGAGTTTTACCAATCAACATGTAGTGCAGTT
AGCAGAGGTTACTTGAGTGCTTTAAGAACAGGTTGGTATACCAGTGTCATAACAATAGAA
TTAAGTAATATAAAAGAAACCAAATGCAATGGAACTGACACTAAAGTTAAACTTATAAAA
CAAGAATTAGATAAGTATAAGAATGCAGTAACTGAATTACAGTTACTTATGCAAAACACA
CCAGCTGTCAACAACCGGGCCAGAAGAGAAGCACCACAGTATATGAACTATACAATCAAT
ACCACTAAAAACCTAAATGTATCAATAAGCAAGAAGAGGAAACGAAGATTTCTGGGCTTC
TTGTTAGGTGTAGGATCTGCAATAGCAAGTGGTATAGCTGTATCCAAAGTTCTACACCTT
GAAGGAGAAGTGAACAAGATCAAAAATGCTTTGCAGCTAACGAACAAAGCTGTAGTCAGT
CTATCAAATGGGGTCAGTGTTTTAACCAACAGAGTGTTAGATCTCAAGAATTATATAAAC
AACCAATTATTACCTATGGTAAATCGACAGAATTGTCGCATATCCAACATTGAGACAGTT
ATAGAATTCCAGCAGAAGAACAGCAGATTGTTGGAAATCACCAGAGAATTTAGTGTCAAT
GCAGGTGTAACGACACCTTTAAGCACTTACATGTTAACAAACAGTGAGTTACTATCATTA
ATCAATGATATGCCTATAACAAATGATCAGAAAAAATTAATGTCAAGCAATGTTCAGATA
GTAAGGCAACAAAGTTATTCTATCATGTCTATAATAAAGGAAGAAGTCCTTGCATATGTT
GTACAGCTACCTATCTATGGTGTAATTGATACACCTTGCTGGAAATTACACACATCACCT
CTTTGCACTACCAACATCAAAGAAGGATCAAATATTTGTTTAACAAGGACTGATAGAGGA
TGGTATTGTGATAATGCAGGATCAGTATCCTTCTTTCCACAAGCTGACACTTGTAAAGTA
CAGTCCAATCGAGTATTTTGTGACACTATGAACAGTTTGACATTACCAAGTGAAGTCAGC
CTTTGTAACACTGACATATTCAATCCCAAGTATGACTGCAAAATTATGACATCAAAAACA
GACATAAGCAGCTCAGTAATCACTTCTCTAGGAGCTATAGTGTCATGCTATGGTAAGACT
AAATGTACTGCATCCAACAAAAATCGTGGAATTATAAAGACATTTTCTAATGGCTGTGAT
TATGTGTCAAACAAAGGAGTAGATACTGTATCAGTGGGCAACACTTTATATTATGTCAAC
AAGCTGGAAGGCAAAAACCTTTATGTAAAAGGGGAACCTATAATAAATTACTATGACCCT
CTAGTGTTTCCTTCTGATGAGTTTGATGCATCAATATCTCAAGTCAATGAAAAAATTAAT
CAAAGTTTAGCTTTTATTCGTAGATCTGATGAATTATTACATAATGTAAATACTGGAAAA
TCTACTACAAATATTATGATAACTGCAATTATTATAGTAATCATTGTAGTATTGTTATCA
TTAATAGCTATTGGTTTACTGTTGTATTGCAAAGCCAAAAACACACCAGTTACATTAAGC
AAAGACCAACTAAGTGGAATCAATAATATTGCATTCAGCAAATAG
>JHRSV522
ATGGAGTTGCTGATCCATAGATCAAGTGCAATCTTCCTAACTCTTGCTATTAATGCATTG
TACCTTACCTCAAGTCAGAACATAACTGAGGAGTTTTACCAATCAACATGTAGTGCAGTT
AGCAGAGGTTACTTGAGTGCTTTAAGAACAGGTTGGTATACCAGTGTCATAACAATAGAA
TTAAGTAATATAAAAGAAACCAAATGCAATGGAACTGACACTAAAGTTAAACTTATAAAG
CAAGAATTAGATAAGTATAAGAATGCAGTAACTGAATTACAGTTACTTATGCAAAACACA
CCAGCTGTCAACAACCGGGCCAGAAGAGAAGCACCAAAGTATATGAACTATACAATCAAT
ACCACTAAAAACCTAAATGTATCAATAAGCAAGAAGAGGAAACGAAGATTTCTGGGCTTC
TTGTTAGGTGTAGGATCTGCAATAGCAAGTGGTATAGCTGTATCCAAAGTCCTACACCTT
GAAGGAGAAGTGAACAAGATCAAAAATGCTTTGCATCTTACGAACAAAGCTGTAGTCAGT
CTATCAAATGGGGTCAGTGTTTTAACCAACAGAGTGTTAGATCTCAAGAATTATATAAAC
AACCAATTATTACCTATGGTAAATCGACAGAATTGTCGCATATCCAACATTGAGACAGTT
ATAGAATTCCAGCAGAAGAACAGCAGATTGTTGGAAATCACCAGAGAATTTAGTGTCAAT
GCAGGTGTAACGACACCTTTAAGCACTTACATGTTAACAAACAGTGAGTTACTATCATTA
ATCAATGATATGCCTATAACAAATGATCAGAAAAAATTAATGTCAAGCAATGTTCAGATA
GTAAGGCAACAAAGTTATTCTATCATGTCTATAATAAAGGAAGAAGTCCTTGCATATGTT
GTACAGCTACCTATCTATGGTGTAATTGATACACCTTGCTGGAAATTACACACATCACCT
CTGTGCACCACCAACATCAAAGAAGGATCAAATATTTGTTTAACAAGGACTGATAGAGGA
TGGTATTGTGATAATGCAGGATCAGTATCCTTCTTTCCACAAGCTGACACTTGTAAAGTA
CAGTCCAATCGAGTATTTTGTGACACTATGAACAGTTTGACATTACCAAGTGAAGTCAGC
CTTTGTAACACTGACATATTCAATCCCAAGTATGACTGCAAAATTATGACATCAAAAACA
GACATAAGCAGCTCAGTAATCACTTCTCTAGGAGCTATAGTGTCATGCTATGGTAAGACT
AAATGTACTGCATCCAACAAAAATCGTGGAATTATAAAGACATTTTCTAATGGCTGTGAT
TATGTGTCAAACAAAGGGGTAGATACTGTATCAGTGGGCAACACTTTATATTATGTCAAC
AAGCTGGAAGGCAAAAACCTTTATGTAAAAGGGGAACCTATAATAAATTACTATGACCCT
CTAGTGTTTCCTTCTGATGAGTTTGATGCATCAATATCTCAAGTCAATGAAAAAATTAAT
CAAAGCTTAGCTTTTATTCGTAGATCCGATGAATTATTACATAATGTAAATACTGGAAAA
TCTACTACAAATATTATGATAACTGCAATTATTATAGTAATCATTGTAGTATTGTTATCA
TTAATAGCTATTGGTTTACTGTTGTATTGCAAAGCCAAAAACACACCAGTTACATTAAGC
AAAGACCAACTAAGTGGAATCAATAATATTGCATTCAGCAAATAG
>JHRSV534
ATGGAGTTGCTGATCCATAGATCAAGTGCAATCTTCCTAACTCTTGCTATTAATGCATTG
TACCTTACCTCAAGTCAGAACATAACTGAGGAGTTTTACCAATCAACATGTAGTGCAGTT
AGCAGAGGTTACTTGAGTGCTTTAAGAACAGGTTGGTATACCAGTGTCATAACAATAGAA
TTAAGTAATATAAAAGAAACCAAATGCAATGGAACTGACACTAAAGTTAAACTTATAAAA
CAAGAATTAGATAAGTATAAGAATGCAGTAACTGAATTACAGTTACTTATGCAAAACACA
CCAGCTGTCAACAACCGGGCCAGAAGAGAAGCACCACAGTATATGAACTATACAATCAAT
ACCACTAAAAACCTAAATGTATCAATAAGCAAGAAGAGGAAACGAAGATTTCTGGGCTTC
TTGTTAGGTGTAGGATCTGCAATAGCAAGTGGTATAGCTGTATCCAAAGTTCTACACCTT
GAAGGAGAAGTGAACAAGATCAAAAATGCTTTGCAGCTTACGAACAAAGCTGTAGTCAGT
CTATCAAATGGGGTCAGTGTTTTAACCAACAGAGTGTTAGATCTCAAGAATTATATAAAC
AACCAATTATTACCTATGGTAAATCGACAGAATTGTCGCATATCCAACATTGAGACAGTT
ATAGAATTCCAGCAGAAGAACAGCAGATTGTTGGAAATCACCAGAGAATTTAGTGTCAAT
GCAGGTGTAACGACGCCTTTAAGCACTTACATGTTAACAAACAGTGAGTTACTATCATTA
ATCAATGATATGCCTATAACAAATGATCAGAAAAAATTAATGTCAAGCAATGTTCAGATA
GTAAGGCAACAAAGTTATTCTATCATGTCTATAATAAAGGAAGAAGTCCTTGCATATGTT
GTACAGCTACCTATCTATGGTGTAATTGATACACCTTGCTGGAAATTACACACATCACCT
CTTTGCACCACCAACATCAAAGAAGGATCAAATATTTGTTTAACAAGGACTGATAGAGGA
TGGTATTGTGATAATGCAGGATCAGTATCCTTCTTCCCACAAGCTGACACTTGTAAAGTA
CAGTCCAATCGAGTATTTTGTGACACTATGAACAGTTTGACATTACCAAGTGAAGTCAGC
CTTTGTAACACTGACATATTCAATCCCAAGTATGACTGCAAAATTATGACATCAAAAACA
GACGTAAGCAGCTCAGTAATCACTTCTCTAGGAGCTATAGTGTCATGCTATGGTAAGACT
AAATGTACTGCATCCAACAAAAATCGTGGAATTATAAAGACATTTTCTAATGGCTGTGAT
TATGTGTCAAACAAAGGAGTAGATACTGTATCAGTGGGCAACACTTTATATTATGTCAAC
AAGCTGGAAGGCAAAAACCTTTATGTAAAAGGGGAACCTATAATAAATTACTATGACCCT
CTAGTGTTTCCTTCTGATGAGTTTGATGCATCAATATCTCAAGTCAATGAAAAAATTAAT
CAAAGTTTAGCTTTTATTCGTAGATCCGATGAATTATTACATAATGTAAATACTGGGAAA
TCTACTACAAATATTATGATAACTGCAATTATTATAGTAATCATTGTAGTATTGTTATCA
TTAATAGCTATTGGTTTACTGTTGTATTGCAAAGCCAAAAACACACCAGTTACATTAAGC
AAAGACCAACTAAGTGGAATCAATAATATTGCATTCAGCAAATAG
>JHRSV535
ATGGAGTTGCTGATCCATAGATCAAGTGCAATCTTCCTAATTCTTGCTATTAATGCATTG
TACCTTACCTCAAGTCAGAACATAACTGAGGAGTTTTACCAATCAACATGTAGTGCAGTT
AGCAGAGGTTACTTGAGTGCTTTAAGAACAGGTTGGTACACCAGTGTCATAACAATAGAA
TTAAGTAATATAAAAGAAACCAAATGCAATGGAACTGACACTAAAGTTAAACTTATAAAA
CAAGAATTAGATAAGTATAAGAATGCAGTAACTGAATTACAGTTACTTATGCAAAACACA
CCAGCTGTCAACAACCGGGCCAGAAGAGAAGCACCACAGTATATGAACTATACAATCAAT
ACCACTAAAAACCTAAATGTATCAATAAGCAAGAAGAGGAAACGAAGATTTCTGGGCTTC
CTGTTAGGTGTAGGATCTGCAATAGCAAGTGGTATAGCTGTATCCAAAGTTCTACACCTT
GAAGGAGAAGTGAACAAGATCAAAAATGCTTTGCAGCTTACGAACAAAGCTGTAGTCAGT
CTATCAAATGGGGTCAGTGTTTTAACCAACAGAGTGTTAGATCTCAAGAATTATATAAAC
AACCAATTATTACCTATGGTAAATCGACAGAATTGTCGCATATCCAACATTGAGACAGTT
ATAGAATTCCAGCAGAAGAACAGCAGATTGTTGGAAATCACCAGAGAATTTAGTGTCAAT
GCAGGTGTAACAACACCTTTAAGCACTTACATGTTAACAAACAGTGAGTTACTATCATTA
ATCAATGATATGCCTATAACAAATGATCAGAAAAAATTAATGTCAAGCAATGTTCAGATA
GTAAGGCAACAAAGTTATTCTATCATGTCTATAATAAAGGAAGAAGTCCTTGCATATGTT
GTACAGCTACCTATCTATGGTGTAATTGATACACCTTGCTGGAAATTACACACATCACCT
CTGTGCACCACCAACATCAAAGAAGGATCAAACATTTGTTTAACAAGGACTGATAGAGGA
TGGTATTGTGATAATGCAGGATCAGTATCCTTCTTTCCACAAGCTGACACTTGTAAAGTA
CAGTCCAATCGAGTATTTTGTGACACTATGAACAGTTTGACATTACCAAGTGAAGTCAGC
CTTTGTAACACTGACATATTCAATCCCAAGTATGACTGCAAAATTATGACATCAAAAACA
GACATAAGCAGCTCAGTAATCACTTCTCTAGGAGCTATAGTGTCATGCTATGGTAAGACT
AAATGTACTGCATCCAACAAAAATCGTGGAATTATAAAGACATTTTCTAATGGCTGTGAT
TATGTGTCAAACAAAGGAGTAGATACTGTATCAGTGGGCAACACTTTATATTATGTCAAC
AAGCTGGAAGGCAAAAACCTTTATGTAAAGGGGGAACCTATAATAAATTACTATGACCCT
CTAGTGTTTCCTTCTGATGAGTTTGATGCATCAATATCTCAAGTCAATGAAAAAATTAAT
CAAAGTTTAGCTTTTATTCGTAGATCCGATGAATTATTACATAATGTAAATACTGGAAAA
TCTACTACAAATATTATGATAACTGCAATTATTATAGTAATCATTGTAGTATTGTTATCA
TTAATAGCTATTGGTTTACTGTTGTATTGCAAAGCCAAAAACACACCAGTTACATTAAGC
AAAGACCAACTAAGTGGAATCAATAATATTGCATTCAGCAAATAG
>JHRSV540
ATGGAGTTGCTGATCCATAGATCAAGTGCAATCTTCCTAACTCTTGCTATTAATGCATTG
TACCTTACCTCAAGTCAGAACATAACTGAGGAGTTTTACCAATCAACATGTAGTGCAGTT
AGCAGAGGTTACTTGAGTGCTTTAAGAACAGGTTGGTATACCAGTGTCATAACAATAGAA
TTAAGTAATATAAAAGAAACCAAATGCAATGGAACTGACACTAAAGTTAAACTTATAAAA
CAAGAATTAGATAAGTATAAGAATGCAGTAACTGAATTACAGTTACTTATGCAAAACACA
CCAGCTGTCAACAACCGGGCCAGAAGAGAAGCACCACAGTATATGAACTATACAATCAAT
ACCACTAAAAACCTAAATGTATCAATAAGCAAGAAGAGGAAACGAAGATTTCTGGGCTTC
TTGTTAGGTGTAGGATCTGCAATAGCAAGTGGTATAGCTGTATCCAAAGTTCTACACCTT
GAAGGAGAAGTGAACAAGATCAAAAATGCTTTGCAGCTAACGAACAAAGCTGTAGTCAGT
CTATCAAATGGGGTCAGTGTTTTAACCAACAGAGTGTTAGATCTCAAGAATTATATAAAC
AACCAATTATTACCTATGGTAAATCGACAGAATTGTCGCATATCCAACATTGAGACAGTT
ATAGAGTTCCAGCAGAAGAACAGCAGATTGTTGGAAATCACCAGAGAATTTAGTGTCAAT
GCAGGTGTAACGACACCTTTAAGCACTTACATGTTAACAAACAGTGAGTTACTATCATTA
ATCAATGATATGCCTATAACAAATGATCAGAAAAAATTAATGTCAAGCAATGTTCAGATA
GTAAGGCAACAAAGTTATTCTATCATGTCTATAATAAAGGAAGAAGTCCTTGCATATGTT
GTACAGCTACCTATCTATGGTGTAATTGATACACCTTGCTGGAAATTACACACATCACCT
CTTTGCACCACCAACATCAAAGAAGGATCAAATATTTGTTTAACAAGGACTGATAGAGGA
TGGTATTGTGATAATGCAGGATCAGTATCCTTCTTTCCACAAGCTGACACTTGTAAAGTA
CAGTCCAATCGAGTATTTTGTGACACTATGAACAGTTTGACATTACCAAGTGAAGTCAGC
CTTTGTAACACTGACATATTCAATCCCAAGTATGACTGCAAAATTATGACATCAAAAACA
GACATAAGCAGCTCAGTAATCACTTCTCTAGGAGCTATAGTGTCATGCTATGGTAAGACT
AAATGTACTGCATCCAACAAAAATCGTGGAATTATAAAGACATTTTCTAATGGCTGTGAT
TATGTGTCAAACAAAGGAGTAGATACTGTATCAGTGGGCAACACTTTATATTATGTCAAC
AAGCTGGAAGGCAAAAACCTTTATGTAAAAGGGGAACCTATAATAAATTACTATGACCCT
CTAGTGTTTCCTTCTGATGAGTTTGATGCATCAATATCTCAAGTCAATGAAAAAATTAAT
CAAAGTTTAGCTTTTATTCGTAGATCCGATGAATTATTACATAATGTAAATACTGGAAAA
TCTACTACAAATATTATGATAACTGCAATTATTATAGTAATCATTGTAGTATTGTTATCA
TTAATAGCTATTGGTTTACTGTTGTATTGCAAAGCCAAAAACACACCAGTTACATTAAGC
AAAGACCAACTAAGTGGAATCAATAATATTGCATTCAGCAAATAG
>JHRSV539
ATGGAGTTGCTGATCCATAGATCAAGTGCAATCTTCCTAATTCTTGCTATTAATGCATTG
TACCTTACCTCAAGTCAGAACATAACTGAGGAGTTTTACCAATCAACATGTAGTGCAGTT
AGCAGAGGTTACTTGAGTGCTTTAAGAACAGGTTGGTACACCAGTGTCATAACAATAGAA
TTAAGTAATATAAAAGAAACCAAATGCAATGGAACTGACACTAAAGTTAAACTTATAAAA
CAAGAATTAGATAAGTATAAGAATGCAGTAACTGAATTACAGTTACTTATGCAAAACACA
CCAGCTGTCAACAACCGGGCCAGAAGAGAAGCACCACAGTATATGAACTATACAATCAAT
ACCACTAAAAACCTAAATGTATCAATAAGCAAGAAGAGGAAACGAAGATTTCTGGGCTTC
TTGTTAGGTGTAGGATCTGCAATAGCAAGTGGTATAGCTGTATCCAAAGTTCTACACCTT
GAAGGAGAAGTGAACAAGATCAAAAATGCTTTGCAGCTTACGAACAAAGCTGTAGTCAGT
CTATCAAATGGGGTCAGTGTTTTAACCAACAGAGTGTTAGATCTCAAGAATTATATAAAC
AACCAATTATTACCTATGGTAAATCGACAGAATTGTCGCATATCCAACATTGAGACAGTT
ATAGAATTCCAGCAGAAGAACAGCAGATTGTTGGAAATCACCAGAGAATTTAGTGTCAAT
GCAGGTGTAACAACACCTTTAAGCACTTACATGTTAACAAACAGTGAGTTACTATCATTA
ATCAATGATATGCCTATAACAAATGATCAGAAAAAATTAATGTCAAGCAATGTTCAGATA
GTAAGGCAACAAAGTTATTCTATCATGTCTATAATAAAGGAAGAAGTCCTTGCATATGTT
GTACAGCTACCTATCTATGGTGTAATTGATACACCTTGCTGGAAATTACACACATCACCT
CTGTGCACCACCAACATCAAAGAAGGATCAAACATTTGTTTAACAAGGACTGATAGAGGA
TGGTATTGTGATAATGCAGGATCAGTATCCTTCTTTCCACAAGCTGACACTTGTAAAGTA
CAGTCCAATCGAGTATTTTGTGACACTATGAACAGTTTGACATTACCAAGTGAAGTCAGC
CTTTGTAACACTGACATATTCAATCCCAAGTATGACTGCAAAATTATGACATCAAAAACA
GACATAAGCAGCTCAGTAATCACTTCTCTAGGAGCTATAGTGTCATGCTATGGTAAGACT
AAATGTACTGCATCCAACAAAAATCGTGGAATTATAAAGACATTTTCTAATGGCTGTGAT
TATGTGTCAAACAAAGGAGTAGATACTGTATCAGTGGGCAACACTTTATATTATGTCAAC
AAGCTGGAAGGCAAAAACCTTTATGTAAAGGGGGAACCTATAATAAATTACTATGACCCT
CTAGTGTTTCCTTCTGATGAGTTTGATGCATCAATATCTCAAGTCAATGAAAAAATTAAT
CAAAGTTTAGCTTTTATTCGTAGATCCGATGAATTATTACATAATGTAAATACTGGAAAA
TCTACTACAAATATTATGATAACTGCAATTATTATAGTAATCATTGTAGTATTGTTATCA
TTAATAGCTATTGGTTTACTGTTGTATTGCAAAGCCAAAAACACACCAGTTACATTAAGC
AAAGACCAACTAAGTGGAATCAATAATATTGCATTCAGCAAATAG
>JHRSV544
ATGGAGTTGCTGATCCATAGATCAAGTGCAATCTTCCTAACTCTTGCTATTAATGCATTG
TACCTTACCTCAAGTCAGAACATAACTGAGGAGTTTTACCAATCAACATGTAGTGCAGTT
AGCAGAGGTTACTTGAGTGCTCTAAGAACTGGTTGGTATACCAGTGTCATAACAATAGAA
TTAAGTAATATAAAAGAAACCAAATGCAATGGAACTGACACTAAAGTTAAACTTATAAAA
CAAGAATTAGATAAGTATAAGAATGCAGTAACTGAATTACAGTTACTTATGCAAAACACA
CCAGCTGTCAACAACCGGGCCAGAAGAGAAGCACCACAGTATATGAACTATACAATCAAT
ACCACTAAAAACCTAAATGTATCAATAAGCAAGAAGAGGAAACGAAGATTTCTTGGATTT
TTGTTAGGTGTTGGATCTGCAATCGCCAGTGGTATTGCTGTATCCAAGGTTCTGCACCTT
GAAGGAGAAGTGAACAAGATCAAAAGTGCTTTGCAGCTAACGAACAAGGCTGTAGTCAGT
TTATCAAATGGGGTCAGTGTTTTAACCAGCAGGGTGTTAGATCTCAAGAATTATATAGAC
AACCAGTTGTTACCTATGGTAAATCGACAGAGTTGTAGCATATCAAACATTGAGACTGTT
ATAGAGTTCCAGCAGAAGAACAGCAGATTACTGGAGATCACCAGAGAATTTAGTGTCAAT
GCAGGTGTAACGACTCCTTTAAGCACTTACATGTTAACAAACAGTGAGTTATTATCATTA
ATCAATGATATGCCTATAACAAATGATCAGAAAAAGTTAATGTCCAGCAATGTTCAGATA
GTAAGGCAACAAAGTTATTCTATCATGTCTATAATAAAGGAAGAAGTCCTTGCATATGTT
GTACAGCTACCTATCTATGGTGTAATTGATACACCTTGCTGGAAATTACACACATCACCT
CTTTGCACTACCAACATCAAAGAAGGATCAAATATTTGTTTAACAAGGACTGATAGAGGA
TGGTATTGTGATAATGCAGGATCAGTATCCTTCTTTCCACAAGCTGACACTTGTAAAGTA
CAGTCCAATCGAGTGTTTTGTGACACTATGAACAGTTTGACATTACCAAGTGAAGTCAGC
CTTTGTAACACTGACATATTCAATCCCAAGTATGACTGCAAAATTATGACATCAAAAACA
GACATAAGCAGCTCAGTAATCACTTCTCTAGGAGCTATAGTGTCATGCTATGGTAAGACT
AAATGTACTGCATCCAACAAAAATCGTGGAATTATAAAGACATTTTCTAATGGCTGTGAT
TATGTGTCAAACAAAGGAGTAGATACTGTATCAGTGGGCAACACTTTACATTATGTCAAC
AAGCTGGAAGGCAAAAACCTTTATGTAAAAGGGGAACCTATAATAAATTACTATGACCCT
CTAGTGTTTCCTTCTGATGAGTTTGATGCATCAATATCTCAAGTCAATGAAAAAATTAAT
CAAAGTTTAGCTTTTATTCGTAGATCCGATGAATTATTACATAATGTAAATACTGGAAAA
TCTACTACAAATATTATGATAACTGCAATTATTATAGTAATCATTGTAGTATTGTTATCA
TTAATAGCTATTGGTTTACTGTTGTATTGCAAAGCCAAAAACACACCAGTTACATTAAGC
AAAGACCAACTAAGTGGAATCAATAATATTGCATTCAGCAAATAG
>JHRSV548
ATGGAGTTGCTGATCCATAGATCAAGTGCAATCTTCCTAACTCTTGCTATTAATGCATTG
TACCTTACCTCAAGTCAGAACATAACTGAGGAGTTTTACCAATCAACATGTAGTGCAGTT
AGCAGAGGTTACTTGAGTGCTTTAAGAACTGGTTGGTATACCAGTGTCATAACAATAGAA
TTAAGTAATATAAAAGAAACCAAATGCAATGGAACTGACACTAAAGTTAAACTTATAAAA
CAAGAATTAGATAAGTATAAGAATGCAGTAACTGAATTACAGTTACTTATGCAAAACACA
CCAGCTGTCAACAACCGGGCCAGAAGAGAAGCACCACAGTATATGAACTATACAATCAAT
ACCACTAAAAACCTAAATGTATCAATAAGCAAGAAGAGGAAACGAAGATTTCTGGGCTTC
TTGTTAGGTGTAGGATCTGCAATAGCAAGTGGTATAGCTGTATCCAAAGTTTTACACCTT
GAAGGAGAAGTGAACAAGATCAAAAATGCTCTGCAGCTAACGAACAAAGCTGTAGTCAGT
CTATCAAATGGGGTCAGTGTTTTAACCAACAGAGTGTTAGATCTCAAGAATTATATAAAC
AACCAATTATTACCTATGGTAAATCGACAGAATTGTCGCATATCCAACATTGAGACAGTT
ATAGAATTCCAGCAGAAGAACAGCAGATTGTTGGAAATCACCAGAGAATTTAGTGTCAAT
GCAGGTGTAACGACACCTTTAAGCACTTACATGTTAACAGACAGTGAGTTACTATCATTA
ATCAATGATATGCCTATAACAAATGATCAGAAAAAATTAATGTCAAGCAATGTTCAGATA
GTAAGGCAACAAAGTTATTCTATCATGTCTATAATAAAGGAAGAAGTCCTTGCATATGTT
GTACAGCTACCTATCTATGGTGTAATTGATACACCTTGCTGGAAATTACACACATCACCT
CTTTGCACCACCAACATCAAAGAAGGATCAAATATTTGTTTAACAAGGACTGATAGAGGA
TGGTATTGTGATAATGCAGGATCAGTATCCTTCTTTCCACAAGCTGACACTTGTAAAGTA
CAGTCCAATCGAGTATTTTGTGACACTATGAACAGTTTGACATTACCAAGTGAAGTCAGC
CTTTGTAACACTGACATATTCAATCCCAAGTATGACTGCAAAATTATGACATCAAAAACA
GACATAAGCAGCTCAGTAATCACTTCTCTAGGAGCTATAGTGTCATGCTATGGTAAGACT
AAATGTACTGCATCCAACAAAAATCGTGGAATTATAAAGACATTTTCTAATGGCTGTGAT
TATGTGTCAAACAAAGGAGTAGATACTGTATCAGTGGGCAACACTTTATATTATGTCAAC
AAGCTGGAAGGCAAAAACCTTTATGTAAAAGGGGAACCTATAATAAATTACTATGACCCT
CTAGTGTTTCCTTCTGATGAGTTTGATGCATCAATATCTCAAGTCAATGAAAAAATTAAT
CAAAGTTTAGCTTTTATTCGTAGATCCGATGAATTATTACATAATGTAAATACTGGAAAA
TCTACTACAAATATTATGATAACTGCAATTATTATAGTAATCATTGTAGTATTGTTATCA
TTAATAGCTATTGGTTTACTGTTGTATTGCAAAGCCAAAAACACACCAGTTACATTAAGC
AAAGACCAACTAAGTGGAATCAATAATATTGCATTCAGCAAATAG
>JHRSV537
ATGGAGTTGCTGATCCATAGATCAAGTGCAATCTTCCTAACTCTTGCTATTAATGCATTG
TACCTTACCTCAAGTCAGAACATAACTGAGGAGTTTTACCAATCAACATGTAGTGCAGTT
AGCAGAGGTTACTTGAGTGCTTTAAGAACAGGTTGGTATACCAGTGTCATAACAATAGAA
TTAAGTAATATAAAAGAAACCAAATGCAATGGAACTGACACTAAAGTTAAACTTATAAAA
CAAGAATTAGATAAGTATAAGAATGCAGTAACTGAATTACAGTTACTTATGCAAAACACA
CCAGCTGTCAACAACCGGGCCAGAAGAGAAGCACCACAGTATATGAACTATACAATCAAT
ACCACTAAAAACCTAAATGTATCAATAAGCAAGAAGAGGAAACGAAGATTTCTGGGCTTC
TTGTTAGGTGTAGGATCTGCAATAGCAAGTGGTATAGCTGTATCCAAAGTTCTACACCTT
GAAGGAGAAGTGAACAAGATCAAAAATGCTTTGCAGCTAACGAACAAAGCTGTAGTCAGT
CTATCAAATGGGGTCAGTGTTTTAACCAACAGAGTGTTAGATCTCAAGAATTATATAAAC
AACCAATTATTACCTATGGTAAATCGACAGAATTGTCGCATATCCAACATTGAGACAGTT
ATAGAATTCCAGCAGAAGAACAGCAGATTGTTGGAAATCACCAGAGAATTTAGTGTCAAT
GCAGGTGTAACGACACCTTTAAGCACTTACATGTTAACAAACAGTGAGTTACTATCATTA
ATCAATGATATGCCTATAACAAATGATCAGAAAAAATTAATGTCAAGCAATGTTCAGATA
GTAAGGCAACAAAGTTATTCTATCATGTCTATAATAAAGGAAGAAGTCCTTGCATATGTT
GTACAGCTACCTATCTATGGTGTAATTGATACACCTTGCTGGAAATTACACACATCACCT
CTTTGCACTACCAACATCAAAGAAGGATCAAATATTTGTTTAACAAGGACTGATAGAGGA
TGGTATTGTGATAATGCAGGATCAGTATCCTTCTTTCCACAAGCTGACACTTGTAAAGTA
CAGTCCAATCGAGTGTTTTGTGACACTATGAACAGTTTGACATTACCAAGTGAAGTCAGC
CTTTGTAACACTGACATATTCAATCCCAAGTATGACTGCAAAATTATGACATCAAAAACA
GACATAAGCAGCTCAGTAATCACTTCTCTAGGAGCTATAGTGTCATGCTATGGTAAGACT
AAATGTACTGCATCCAACAAAAATCGTGGAATTATAAAGACATTTTCTAATGGCTGTGAT
TATGTGTCAAACAAAGGAGTAGATACTGTATCAGTGGGCAACACTTTACATTATGTCAAC
AAGCTGGAAGGCAAAAACCTTTATGTAAAAGGGGAACCTATAATAAATTACTATGACCCT
CTAGTGTTTCCTTCTGATGAGTTTGATGCATCAATATCTCAAGTCAATGAAAAAATTAAT
CAAAGTTTAGCTTTTATTCGTAGATCCGATGAATTATTACATAATGTAAATACTGGAAAA
TCTACTACAAATATTATGATAACTGCAATTATTATAGTAATCATTGTAGTATTGTTATCA
TTAATAGCTATTGGTTTACTGTTGTATTGCAAAGCCAAAAACACACCAGTTACATTAAGC
AAAGACCAACTAAGTGGAATCAATAATATTGCATTCAGCAAATAG
>JHRSV546
ATGGAGTTGCTGATCCATAGATCAAGTGCAATCTTCCTAATTCTTGCTATTAATGCATTG
TACCTTACCTCAAGTCAGAACATAACTGAGGAGTTTTACCAATCAACATGTAGTGCAGTT
AGCAGAGGTTACTTGAGTGCTTTAAGAACAGGTTGGTACACCAGTGTCATAACAATAGAA
TTAAGTAATATAAAAGAAACCAAATGCAATGGAACTGACACTAAAGTTAAACTTATAAAA
CAAGAATTAGATAAGTATAAGAATGCAGTAACTGAATTACAGTTACTTATGCAAAACACA
CCAGCTGTCAACAACCGGGCCAGAAGAGAAGCACCACAGTATATGAACTATACAATCAAT
ACCACTAAAAACCTAAATGTATCAATAAGCAAGAAGAGGAAACGAAGATTTCTGGGCTTC
TTGTTAGGTGTAGGATCTGCAATAGCAAGTGGTATAGCTGTATCCAAAGTTCTACACCTT
GAAGGAGAAGTGAACAAGATCAAAAATGCTTTGCAGCTTACGAACAAAGCTGTAGTCAGT
CTATCAAATGGGGTCAGTGTTTTAACCAACAGAGTGTTAGATCTCAAGAATTATATAAAC
AACCAATTATTACCTATGGTAAATCGACAGAATTGTCGCATATCCAACATTGAGACAGTT
ATAGAATTCCAGCAGAAGAACAGCAGATTGTTGGAAATCACCAGAGAATTTAGTGTCAAT
GCAGGTGTAACAACACCTTTAAGCACTTACATGTTAACAAACAGTGAGTTACTATCATTA
ATCAATGATATGCCTATAACAAATGATCAGAAAAAATTAATGTCAAGCAATGTTCAGATA
GTAAGGCAACAAAGTTATTCTATCATGTCTATAATAAAGGAAGAAGTCCTTGCATATGTT
GTACAGCTACCTATCTATGGTGTAATTGATACACCTTGCTGGAAATTACACACATCACCT
CTGTGCACCACCAACATCAAAGAAGGATCAAACATTTGTTTAACAAGGACTGATAGAGGA
TGGTATTGTGATAATGCAGGATCAGTATCCTTCTTTCCACAAGCTGACACTTGTAAAGTA
CAGTCCAATCGAGTATTTTGTGACACTATGAACAGTTTGACATTACCAAGTGAAGTCAGC
CTTTGTAACACTGACATATTCAATCCCAAGTATGACTGCAAAATTATGACATCAAAAACA
GACATAAGCAGCTCAGTAATCACTTCTCTAGGAGCTATAGTGTCATGCTATGGTAAGACT
AAATGTACTGCATCCAACAAAAATCGTGGAATTATAAAGACATTTTCTAATGGCTGTGAT
TATGTGTCAAACAAAGGAGTAGATACTGTATCAGTGGGCAACACTTTATATTATGTCAAC
AAGCTGGAAGGCAAAAACCTTTATGTAAAGGGGGAACCTATAATAAATTACTATGACCCT
CTAGTGTTTCCTTCTGATGAGTTTGATGCATCAATATCTCAAGTCAATGAAAAAATTAAT
CAAAGTTTAGCTTTTATTCGTAGATCCGATGAATTATTACATAATGTAAATACTGGAAAA
TCTACTACAAATATTATGATAACTGCAATTATTATAGAAATTATTGTAGTATTGTTATCA
TTAATAGCTATTGGTTTACTGTTGTATTGCAAAGCCAAAAACACACCAGTTACATTAAGC
AAAGACCAACTAAGTGGAATCAATAATATTGCATTCAGCAAATAG
>JHRSV557
ATGGAGTTGCTGATCCATAGATCAAGTGCAATCTTCCTAACTCTTGCTATTAATGCATTG
TACCTTACCTCAAGTCAGAACATAACTGAGGAGTTTTACCAATCAACATGTAGTGCAGTT
AGCAGAGGTTACTTGAGTGCTTTAAGAACTGGTTGGTATACCAGTGTCATAACAATAGAA
TTAAGTAATATAAAAGAAACCAAATGCAATGGAACTGACACTAAAGTTAAACTTATAAAA
CAAGAATTAGATAAGTATAAGAATGCAGTAACTGAATTACAGTTACTTATGCAAAACACA
CCAGCTGTCAACAACCGGGCCAGAAGAGAAGCACCACAGTATATGAACTATACAATCAAT
ACCACTAAAAACCTAAATGTATCAATAAGCAAGAAGAGGAAACGAAGATTTCTGGGCTTC
TTGTTAGGTGTAGGATCTGCAATAGCAAGTGGTATAGCTGTATCCAAAGTTCTACACCTT
GAAGGAGAAGTGAACAAGATCAAAAATGCTTTGCAGCTAACGAACAAAGCTGTAGTCAGT
CTATCAAATGGGGTCAGTGTTTTAACCAACAGAGTGTTAGATCTCAAGAATTATATAAAC
AACCAATTATTATCTATGGTAAATCGACAGAATTGTCGCATATCCAACATTGAGACAGTT
ATAGAGTTCCAGCAGAAGAACAGCAGATCTTTGGAAATCACCAGAGAATTTAGTGTCAAT
GCAGGTGTAACGACACCTTTAAGCACTTACATGTTAACAAACAGTGAGTTACTATCATTA
ATCAATGATATGCCTATAACAAATGATCAGAAAAAATTAATGTCAAGCAATGTTCAGATA
GTAAGGCAACAAAGTTATTCTATCATGTCTATAATAAAGGAAGAAGTCCTTGCATATGTT
GTACAGCTACCTATCTATGGTGTAATTGATACACCTTGCTGGAAATTACACACATCACCT
CTTTGCACCACCAACATCAAAGAAGGATCAAATATTTGTTTAACAAGGACTGATAGAGGA
TGGTATTGTGATAATGCAGGATCAGTATCCTTCTTTCCACAAGCTGACACTTGTAAAGTA
CAGTCCAATCGAGTATTTTGTGACACTATGAACAGTTTGACATTACCAAGTGAAGTCAGC
CTTTGTAACACTGACATATTCAATCCCAAGTATGACTGCAAAATTATGACATCAAAAACA
GACATAAGCAGCTCAGTAATCACTTCTCTAGGAGCTATAGTGTCATGCTATGGTAAGACT
AAATGTACTGCATCCAACAAAAATCGTGGAATTATAAAGACATTTTCTAATGGCTGTGAT
TATGTGTCAAACAAAGGAGTAGATACTGTATCAGTGGGCAACACTTTATATTATGTCAAC
AAGCTGGAAGGCAAAAACCTTTATGTAAAAGGGGAACCTATAATAAATTACTATGACCCT
CTAGTGTTTCCTTCTGATGAGTTTGATGCATCAATATCTCAAGTCAATGAAAAAATTAAT
CAAAGTTTAGCTTTTATTCGTAGATCCGATGAATTATTACATAATGTAAATACTGGAAAA
TCTACTACAAATATTATGATAACTGCAATTATTATAGTAATCATTGTAGTATTGTTATCA
TTAATAGCTATTGGTTTACTGTTGTATTGCAAAGCCAAAAACACACCAGTTACATTAAGC
AAAGACCAACTAAGTGGAATCAATAATATTGCATTCAGCAAATAG
>JHRSV558
ATGGAGTTGCTGATCCATAGATCAAGTGCAATCTTCCTAACTCTTGCTATTAATGCATTG
TACCTTACCTCAAGTCAGAACATAACTGAGGAGTTTTACCAATCAACATGTAGTGCAGTT
AGCAGAGGTTACTTGAGTGCTTTAAGAACAGGTTGGTATACCAGTGTCATAACAATAGAA
TTAAGTAATATAAAAGAAACCAAATGCAATGGAACTGACACTAAAGTTAAACTTATAAAA
CAAGAATTAGATAAGTATAAGAATGCAGTAACTGAATTACAGTTACTTATGCAAAACACA
CCAGCTGTCAACAACCGGGCCAGAAGAGAAGCACCACAGTATATGAACTATACAATCAAT
ACCACTAAAAACCTAAATGTATCAATAAGCAAGAAGAGGAAACGAAGATTTCTGGGCTTC
TTGTTAGGTGTAGGATCTGCAATAGCAAGTGGTATAGCTGTATCCAAAGTTCTACACCTT
GAAGGAGAAGTGAACAAGATCAAAAATGCTTTGCAGCTAACGAACAAAGCTGTAGTCAGT
CTATCAAATGGGGTCAGTGTTTTAACCAACAGAGTGTTAGATCTCAAGAATTATATAAAC
AACCAATTATTACCTATGGTAAATCGACAGAATTGTCGCATATCCAACATTGAGACAGTT
ATAGAGTTCCAGCAGAAGAACAGCAGATTGTTGGAAATCACCAGAGAATTTAGTGTCAAT
GCAGGTGTAACGACACCTTTAAGCACTTACATGTTAACAAACAGTGAGTTACTATCATTA
ATCAATGATATGCCTATAACAAATGATCAGAAAAAATTAATGTCAAGCAATGTTCAGATA
GTAAGGCAACAAAGTTATTCTATCATGTCTATAATAAAGGAAGAAGTCCTTGCATATGTT
GTACAGCTACCTATCTATGGTGTAATTGATACACCTTGCTGGAAATTACACACATCACCT
CTTTGCACCACCAACATCAAAGAAGGATCAAATATTTGTTTAACAAGGACTGATAGAGGA
TGGTATTGTGATAATGCAGGATCAGTATCCTTCTTTCCACAAGCTGACACTTGTAAAGTA
CAGTCCAATCGAGTATTTTGTGACACTATGAACAGTTTGACATTACCAAGTGAAGTCAGC
CTTTGTAACACTGACATATTCAATCCCAAGTATGACTGCAAAATTATGACATCAAAAACA
GACATAAGCAGCTCAGTAATCACTTCTCTAGGAGCTATAGTGTCATGCTATGGTAAGACT
AAATGTACTGCATCCAACAAAAATCGTGGAATTATAAAGACATTTTCTAATGGCTGTGAT
TATGTGTCAAACAAAGGAGTAGATACTGTATCAGTGGGCAACACTTTATATTATGTCAAC
AAGCTGGAAGGCAAAAACCTTTATGTAAAAGGGGAACCTATAATAAATTACTATGACCCT
CTAGTGTTTCCTTCTGATGAGTTTGATGCATCAATATCTCAAGTCAATGAAAAAATTAAT
CAAAGTTTAGCTTTTATTCGTAGATCCGATGAATTATTACATAATGTAAATACTGGAAAA
TCTACTACAAATATTATGATAACTGCAATTATTATAGTAATCATTGTAGTATTGTTATCA
TTAATAGCTATTGGTTTACTGTTGTATTGCAAAGCCAAAAACACACCAGTTACATTAAGC
AAAGACCAACTAAGTGGAATCAATAATATTGCATTCAGCAAATAG
>JHRSV551
ATGGAGTTGCTGATCCATAGATCAAGTGCAATCTTCCTAACTCTTGCTATTAATGCATTG
TACCTTACCTCAAGTCAGAACATAACTGAGGAGTTTTACCAATCAACATGTAGTGCAGTT
AGCAAAGGTTACTTGAGTGCTTTAAGAACAGGTTGGTATACCAGTGTCATAACAATAGAA
TTAAGTAATATAAAAGAAACCAAATGCAATGGAACTGACACTAAAGTTAAACTTATAAAA
CAAGAATTAGATAAGTATAAGAATGCAGTAACTGAATTACAGTTACTTATGCAAAACACA
CCAGCTGTCAACAACCGGGCCAGAAGAGAAGCACCACAGTATATGAACTATACAATCAAT
ACCACTAAAAACCTAAATGTATCAATAAGCAAGAAGAGGAAACGAAGATTTCTGGGCTTT
TTGTTAGGTGTTGGATCTGCAATCGCCAGTGGTATTGCCGTATCTAAAGTCCTGCACCTA
GAAGGGGAAGTGAACAAGATCAAAAGTGCTCTACTATCCACGAACAAAGCTGTAGTCAGC
TTATCTAATGGAGTCAGTGTCTTAACCAGCAAGGTGCTAGATCTCAAAAACTATATAGAT
AAACAGTTGTTACCTATTGTTAACAAGCAAAGCTGCAGCATATCAAACATTGAGACTGTG
ATAGAGTTCCAACAAAAGAACAACAGACTACTGGAGATTACCAGAGAATTTAGTGTTAAT
GCAGGTGTAACTACACCTTTAAGCACTTATATGTTAACAAATAGTGAGTTACTATCATTA
ATCAATGATATGCCTATAACAAATGATCAGAAAAAGTTAATGTCAAGCAATGTTCAGATA
GTAAGGCAACAAAGTTATTCTATCATGTCTATAATAAAGGAAGAAGTCCTTGCATATGTT
GTACAGCTACCTATCTATGGTGTAATTGATACACCTTGCTGGAAATTACACACATCACCT
CTGTGCACCACCAACATCAAAGAAGGATCAAATATTTGTTTAACAAGGACTGATAGAGGA
TGGTATTGTGATAATGCAGGATCAGTATCCTTCTTTCCACAAGCTGACACTTGTAAAGTA
CAGTCCAATCGAGTATTTTGTGACACTATGAACAGTTTGACATTACCAAGTGAAGTCAGC
CTTTGTAACACTGACATATTCAATCCCAAGTATGACTGCAAAATTATGACATCAAAAACA
GACATAAGCAGCTCAGTAATCACTTCTCTAGGAGCTATAGTGTCATGCTATGGTAAGACT
AAATGTACTGCATCCAATAAAAATCGTGGAATTATAAAGACATTTTCTAATGGCTGTGAT
TATGTGTCAAACAAAGGAGTAGATACTGTATCAGTGGGCAACACTTTATATTATGTCAAC
AAGCTGGAAGGCAAAAACCTTTATGTAAAAGGGGAACCTATAATAAATTACTATGACCCT
CTAGTGTTTCCTTCTGATGAGTTTGATGCATCAATATCTCAAGTCAATGAAAAAATTAAT
CAAAGTTTAGCTTTTATTCGTAGATCCGATGAATTATTACATAATGTAAATACTGGAAAA
TCTACTACAAATATTATGATAACTGCAATTATTATAGTAATCATTGTAGTATTGTTATCA
TTAATAGCTATTGGTTTACTGTTGTATTGCAAAGCCAAAAATACACCAGTTACATTAAGC
AAAGACCAACTAAGTGGAATCAATAATATTGCATTCAGCAAATAG
>JHRSV567
ATGGAGTTGCTGATCCATAGATCAAGTGCAATCTTCCTAACTCTTGCTATTAATGCATTG
TACCTTACCTCAAGTCAGAACATAACTGAGGAGTTTTACCAATCAACATGTAGTGCAGTT
AGCAGAGGTTACTTGAGTGCTTTAAGAACTGGTTGGTATACCAGTGTCATAACAATAGAA
TTAAGTAATATAAAAGAAACCAAATGCAATGGAACTGACACTAAAGTTAAACTTATAAAA
CAAGAATTAGATAAGTATAAGAATGCAGTAACTGAATTACAGTTACTTATGCAAAACACA
CCAGCTGTCAACAACCGGGCCAGAAGAGAAGCACCACAGTATATGAACTATACAATCAAT
ACCACTAAAAACCTAAATGTATCAATAAGCAAGAAGAGGAAACGAAGATTTCTGGGCTTC
TTGTTAGGTGTAGGATCTGCAATAGCAAGTGGTATAGCTGTATCCAAAGTTCTACACCTT
GAAGGAGAAGTGAACAAGATCAAAAATGCTTTGCAGCTAACGAACAAAGCTGTAGTCAGT
CTATCAAATGGGGTCAGTGTTTTAACCAACAGAGTGTTAGATCTCAAGAATTATATAAAC
AACCAATTATTACCTATGGTAAATCGACAGAATTGTCGCATATCCAACATTGAGACAGTT
ATAGAGTTCCAGCAGAAGAACAGCAGATTGTTGGAAATCACCAGAGAATTTAGTGTCAAT
GCAGGTGTAACGACACCTTTAAGCACTTACATGTTAACAAACAGTGAGTTACTATCATTA
ATCAATGATATGCCTATAACAAATGATCAGAAAAAATTAATGTCAAGCAATGTTCAGATA
GTAAGGCAACAAAGTTATTCTATCATGTCTATAATAAAGGAAGAAGTCCTTGCATATGTT
GTACAGCTACCTATCTATGGTGTAATTGATACACCTTGCTGGAAATTACACACATCACCT
CTTTGCACCACCAACATCAAAGAAGGATCAAATATTTGTTTAACAAGGACTGATAGAGGA
TGGTATTGTGATAATGCAGGATCAGTATCCTTCTTTCCACAAGCTGACACTTGTAAAGTA
CAGTCCAATCGAGTATTTTGTGACACTATGAACAGTTTGACATTACCAAGTGAAGTCAGC
CTTTGTAACACTGACATATTCAATCCCAAGTATGACTGCAAAATTATGACATCAAAAACA
GACATAAGCAGCTCAGTAATCACTTCTCTAGGAGCTATAGTGTCATGCTATGGTAAGACT
AAATGTACTGCATCCAACAAAAATCGTGGAATTATAAAGACATTTTCTAATGGCTGTGAT
TATGTGTCAAACAAAGGAGTAGATACTGTATCAGTGGGCAACACTTTATATTATGTCAAC
AAGCTGGAAGGCAAAAACCTTTATGTAAAAGGGGAACCTATAATAAATTACTATGACCCT
CTAGTGTTTCCTTCTGATGAGTTTGATGCATCAATATCTCAAGTCAATGAAAAAATTAAT
CAAAGTTTAGCTTTTATTCGTAGATCCGATGAATTATTACATAATGTAAATACTGGAAAA
TCTACTACAAATATTATGATAACTGCAATTATTATAGTAATCATTGTAGTATTGTTATCA
TTAATAGCTATTGGTTTACTGTTGTATTGCAAAGCCAAAAACACACCAGTTACATTAAGC
AAAGACCAACTAAGTGGAATCAATAATATTGCATTCAGCAAATAG
>JHRSV559
ATGGAGTTGCTGATCCATAGATCAAGTGCAATCTTCCTAACTCTTGCTATTAATGCATTG
TACCTTACCTCAAGTCAGAACATAACTGAGGAGTTTTACCAATCAACATGTAGTGCAGTT
AGCAGAGGTTACTTGAGTGCTTTAAGAACAGGTTGGTATACCAGTGTCATAACAATAGAA
TTAAGTAATATAAAAGAAACCAAATGCAATGGAACTGACACTAAAGTTAAACTTATAAAA
CAAGAATTAGATAAGTATAAGAATGCAGTAACTGAATTACAGTTACTTATGCAAAACACA
CCAGCTGTCAACAACCGGGCCAGAAGAGAAGCACCACAGCATATGAACTATACAATCAAT
ACCACTAAAAACCTAAATGTATCAATAAGCAAGAAGAGGAAACGAAGATTTCTGGGCTTC
TTGTTAGGTGTAGGATCTGCAATAGCAAGTGGTATAGCTGTATCCAAAGTTCTACACCTT
GAAGGAGAAGTGAACAAGATCAAAAATGCTTTGCAGCTTACGAACAAAGCTGTAGTCAGT
CTATCAAATGGGGTCAGTGTTTTAACCAACAGAGTGTTAGATCTCAAGAATTATATAAAC
AACCAATTATTACCTATGGTAAATCGACAGAATTGTCGCATATCCAACATTGAGACAGTT
ATAGAATTCCAGCAGAAGAACAGCAGATTGTTGGAAATCACCAGAGAATTTAGTGTCAAT
GCAGGTGTAACGACACCTTTAAGCACTTACATGTTAACAAACAGTGAGTTACTATCATTA
ATCAATGATATGCCTATAACAAATGATCAGAAAAAATTAATGTCAAGCAATGTTCAGATA
GTAAGGCAACAAAGTTATTCTATCATGTCTATAATAAAGGAAGAAGTCCTTGCATATGTT
GTACAGCTACCTATCTATGGTGTAATTGATACACCTTGCTGGAAATTACACACATCACCT
CTTTGCACCACCAACATCAAAGAAGGATCAAATATTTGTTTAACAAGGACTGATAGAGGA
TGGTATTGTGATAATGCAGGATCAGTATCCTTCTTTCCACAAGCTGACACTTGTAAAGTA
CAGTCCAATCGAGTATTTTGTGACACTATGAACAGTTTGACATTACCAAGTGAAGTCAGC
CTTTGTAACACTGACATATTCAATCCCAAGTATGACTGCAAAATTATGACATCAAAAACA
GACATAAGCAGCTCAGTAATCACTTCTCTAGGAGCTATAGTGTCATGCTATGGTAAGACT
AAATGTACTGCATCCAACAAAAATCGTGGAATTATAAAGACATTTTCTAATGGCTGTGAT
TATGTGTCAAACAAAGGAGTAGATACTGTATCAGTGGGCAACACTTTATATTATGTCAAC
AAGCTGGAAGGCAAAAACTTTTATGTAAAAGGGGAACCTATAATAAATTACTATGACCCT
CTAGTGTTTCCTTCTGATGAGTTTGATGCATCAATATCTCAAGTCAATGAAAAAATTAAT
CAAAGTTTAGCTTTTATCCGTAGATCCGATGAATTATTACATAATGTAAATACTGGAAAA
TCTACTACAAATATTATGATAACTGCAATTATTATAGTAATCATTGTAGTATTGTTATCA
TTAATAGCTATTGGTTTACTGTTGTATTGCAAAGCCAAAAACACACCAGTTACATTAAGC
AAAGACCAACTAAGTGGAATCAATAATATTGCATTCAGCAAATAG
>JHRSV555
ATGGAGTTGCTGATCCATAGATCAAGTGCAATCTTCCTAACTCTTGCTATTAATGCATTG
TACCTTACCTCAAGTCAGAACATAACTGAGGAGTTTTACCAATCAACATGTAGTGCAGTT
AGCAGAGGTTACTTGAGTGCTTTAAGAACTGGTTGGTATACCAGTGTCATAACAATAGAA
TTAAGTAATATAAAAGAAACCAAATGCAATGGAACTGACACTAAAGTTAAACTTATAAAA
CAAGAATTAGATAAGTATAAGAATGCAGTAACTGAATTACAGTTACTTATGCAAAACACA
CCAGCTGTCAACAACCGGGCCAGAAGAGAAGCACCACAGTATATGAACTATACAATCAAT
ACCACTAAAAACCTAAATGTATCAATAAGCAAGAAGAGGAAACGAAGATTTCTGGGCTTC
TTGTTAGGTGTAGGATCTGCAATAGCAAGTGGTATAGCTGTATCCAAAGTTCTACACCTT
GAAGGAGAAGTGAACAAGATCAAAAATGCTTTGCAGCTAACGAACAAAGCTGTAGTCAGT
CTATCAAATGGGGTCAGTGTTTTAACCAACAGAGTGTTAGATCTCAAGAATTATATAAAC
AACCAATTATTACCTATGGTAAATCAACAGAATTATCACATATCCAACATTGAGACAGTT
ATAGAATTCCAGCAGAAGAACAGCAGATTGTTGGAAATCACCAGAGAATTTAGTGTCAAT
GCAGGTGTAACGACACCTTTAAGCACTTACATGTTAACAAACAGTGAGTTACTATCATTA
ATCAATGATATGCCTATAACAAATGATCAGAAAAAATTAATGTCAAGCAATGTTCAGATA
GTAAGGCAACAAAGTTATTCTATCATGTCTATAATAAAGGAAGAAGTCCTTGCATATGTT
GTACAGCTACCTATCTATGGTGTAATTGATACACCTTGCTGGAAATTACACACATCACCT
CTTTGCACTACCAACATCAAAGAAGGATCAAATATTTGTTTAACAAGGACTGATAGAGGA
TGGTATTGTGATAATGCAGGATCAGTATCCTTCTTTCCACAAGCTGACACTTGTAAAGTA
CAGTCCAATCGAGTATTTTGTGACACTATGAACAGTTTGACATTACCAAGTGAAGTCAGC
CTTTGTAACACTGACATATTCAATCCCAAGTATGACTGCAAAATTATGACATCAAAAACA
GACATAAGCAGCTCAGTAATCACTTCTCTAGGAGCTATAGTGTCATGCTATGGTAAGACT
AAATGTACTGCATCCAACAAAAATCGTGGAATTATAAAGACATTTTCTAATGGCTGTGAT
TATGTGTCAAACAAAGGAGTAGATACTGTATCAGTGGGCAACACTTTATATTATGTCAAC
AAGCTGGAAGGCAAAAACCTTTATGTAAAAGGGGAACCTATAATAAATTACTATGACCCT
CTAGTGTTTCCTTCTGATGAGTTTGATGCATCAATATCTCAAGTCAATGAAAAAATTAAT
CAAAGTTTAGCTTTTATTCGTAGATCCGATGAATTATTACATAATGTAAATACTGGAAAA
TCTACTACAAATATTATGATAACTGCAATTATTATAGTAATCATTGTAGTATTGTTATCA
TTAATAGCTATTGGTTTACTGTTGTATTGCAAAGCCAAAAACACACCAGTTACATTAAGC
AAAGACCAACTAAGTGGAATCAATAATATTGCATTCAGCAAATAG
>JHRSV574
ATGGAGTTGCTGATCCATAGATCAAGTGCAATCTTCCTAACTCTTGCTATTAATGCATTG
TACCTTACCTCAAGTCAGAACATAACTGAGGAGTTTTACCAATCAACATGTAGTGCAGTT
AGCAGAGGTTACTTGAGTGCTTTAAGAACAGGTTGGTATACCAGTGTCATAACAATAGAA
TTAAGTAATATAAAAGAAACCAAATGCAATGGAACTGACACTAAAGTTAAACTTATAAAA
CAAGAATTAGATAAGTATAAGAATGCAGTAACTGAATTACAGTTACTTATGCAAAACACA
CCAGCTGTTAACAACCGGGCCAGAAGAGAAGCACCACAGTATATGAACTATACAATCAAT
ACCACTAAAAACCTAAATGTATCAATAAGCAAGAAGAGGAAACGAAGATTTCTGGGCTTC
TTGTTAGGTGTAGGATCTGCAATAGCAAGTGGTATAGCTGTATCCAAAGTTCTACACCTT
GAAGGAGAAGTGAACAAGATCAAAAATGCTTTGCAGCTAACGAACAAAGCTGTAGTCAGT
CTATCAAATGGGGTCAGTGTTTTAACCAACAGAGTGTTAGATCTCAAGAATTATATAAAC
AACCAATTATTACCTATGGTAAATCGACAGAATTGTCGCATATCCAACATTGAGACAGTT
ATAGAATTCCAGCAGAAGAACAGCAGATTGTTGGAAATCACCAGAGAATTTAGTGTCAAT
GCAGGTGTAACGACACCTTTAAGCACTTACATGTTAACAAACAGTGAGTTACTATCATTA
ATCAATGATATGCCTATAACAAATGATCAGAAAAAATTAATGTCAAGCAATGTTCAGATA
GTAAGGCAACAAAGTTATTCTATCATGTCTATAATAAAGGAAGAAGTCCTTGCATATGTT
GTACAGCTACCTATCTATGGTGTAATTGATACACCTTGCTGGAAATTACACACATCACCT
CTTTGCACCACCAGCATCAAAGAAGGATCAAATATTTGTTTAACAAGGACTGATAGAGGA
TGGTATTGTGATAATGCAGGATCAGTATCCTTCTTTCCACAAGCTGACACTTGTAAAGTA
CAGTCCAATCGAGTATTTTGTGACACTATGAACAGTTTGACATTACCAAGTGAAGTCAGC
CTTTGTAACACTGACATATTCAATCCCAAGTATGACTGCAAAATTATGACATCAAAAACA
GACATAAGCAGCTCAGTAATCACTTCTTTAGGAGCTATAGTGTCATGCTATGGTAAGACT
AAATGTACTGCATCCAACAAAAATCGTGGAATTATAAAGACATTTTCTAATGGCTGTGAT
TATGTGTCAAACAAAGGAGTAGATACTGTATCAGTGGGCAACACTTTATATTATGTCAAC
AAGCTGGAAGGCAAAAACCTTTATGTAAAAGGGGAACCTATAATAAATTACTATGACCCT
CTAGTGTTTCCTTCTGATGAGTTTGATGCATCAATATCTCAAGTCAATGAAAAAATTAAT
CAAAGTTTAGCTTTTATTCGTAGATCCGATGAATTATTACATAATGTAAATACTGGAAAA
TCTACTACAAATATTATGATAACTGCAATTATTATAGTAATCATTGTAGTATTGTTATCA
TTAATAGCTATTGGTTTACTGTTGTATTGCAAAGCCAAAAACACACCAGTTACATTAAGC
AAAGACCAACTAAGTGGAATCAATAATATTGCATTCAGCAAATAG
>JHRSV565
ATGGAGTTGCTGATCCATAGATCAAGTGCAATCTTCCTAACTCTTGCTATTAATGCATTG
TACCTTACCTCAAGTCAGAACATAACTGAGGAGTTTTACCAATCAACATGTAGTGCAGTT
AGCAGAGGTTACTTGAGTGCTTTAAGAACTGGTTGGTATACCAGTGTCATAACAATAGAA
TTAAGTAATATAAAAGAAACCAAATGCAATGGAACTGACACTAAAGTTAAACTTATAAAA
CAAGAATTAGATAAGTATAAGAATGCAGTAACTGAATTACAGTTACTTATGCAAAACACA
CCAGCTGTCAACAACCGGGCCAGAAGAGAAGCACCACAGTATATGAACTATACAATCAAT
ACCACTAAAAACCTAAATGTATCAATAAGCAAGAAGAGGAAACGAAGATTTCTGGGCTTC
TTGTTAGGTGTAGGATCTGCAATAGCAAGTGGTATAGCTGTATCCAAAGTTCTACACCTT
GAAGGAGAAGTGAACAAGATCAAAAATGCTTTGCAGCTTACGAACAAAGCTGTAGTCAGT
CTATCAAATGGGGTCAGTGTTTTAACCAACAGAGTGTTAGATCTCAAGAATTATATAAAC
AACCAATTATTACCTATGGTAATTCGACAGAATTGTCGCATATCCAACATTGAGACAGTT
ATAGAATTCCAGCAGAAGAACAGCAGATTGTTGGAAATCACCAGAGAATTTAGTGTCAAT
GCAGGTGTAACGACACCTTTAAGCACTTACATGTTAACAAACAGTGAGTTACTATCATTA
ATCAATGATATGCCTATAACAAATGATCAGAACAAATTAATGTCAAGCAATGTTCAGATA
GTAAGGCAACAAAGTTATTCTATCATGTCTATAATAAAGGAAGAAGTCCTTGCATATGTT
GTACAGCTACCTATCTATGGTGTAATTGATACACCTTGCTGGAAATTACACACATCACCT
CTGTGCACCACCAACATCAAAGAAGGATCAAATATTTGTTTAACAAGGACTGATAGAGGA
TGGTATTGTGATAATGCAGGATCAGTATCCTTCTTTCCACAAGCTGACACTTGTAAAGTA
CAGTCCAATCGAGTATTTTGTGACACTATGAACAGTTTGACATTACCAAGTGAAGTCAGC
CTTTGTAACACTGACATATTCAATCCCAAGTATGACTGCAAAATTATGACATCAAAAACA
GACATAAGCAGCTCAGTAATCACTTCTCTAGGAGCTATAGTGTCATGCTATGGTAAGACT
AAATGTACTGCATCCAACAAAAATCGTGGAATTATAAAGACATTTTCTAATGGCTGTGAT
TATGTGTCAAACAAAGGAGTAGATACTGTATCAGTGGGCAACACTTTATATTATGTCAAC
AAGCTGGAAGGCAAAAACCTTTATGTAAAAGGGGAACCTATAATAAATTACTATGACCCT
CTAGTGTTTCCTTCTGATGAGTTTGATGCATCAATATCTCAAGTCAATGAAAAAATTAAT
CAAAGTTTAGCTTTTATTCGTAGATCCGATGAATTATTACATAATGTACATACTGGAAAA
TCTACTACAAATATTATGATAACTGCAATTATTATAGTAATCATTGTAGTATTGTTATCA
TTAATAGCTATTGGTTTACTGTTGTATTGCAAAGCCAAAAACACACCAGTTACATTAAGC
AAAGACCAACTAAGTGGAATCAATAATATTGCATTCAGCAAATAG
>JHRSV572
ATGGAGTTGCTGATCCATAGATCAAGTGCAATCTTCCTAACTCTTGCTATCAATGCATTG
TACCTTACCTCAAGTCAGAACATAACTGAGGAGTTTTACCAATCAACATGTAGTGCAGTT
AGCAGAGGTTACTTGAGTGCTTTAAGAACAGGTTGGTATACCAGTGTCATAACAATAGAA
TTAAGTAATATAAAAGAAACCAAATGCAATGGAACTGACACTAAAGTTAAACTTATAAAA
CAAGAATTAGATAAATATAAGAATGCAGTAACTGAATTACAGTTACTTATGCAAAACACA
CCAGCTGTCAACAACCGGGCCAGAAGAGAAGCACCACAGTATATGAACTATACAATCAAT
ACCACTAAAAACCTAAATGTATCAATAAGCAAGAAGAGGAAACGAAGATTTCTGGGCTTC
TTGTTAGGTGTAGGATCTGCAATAGCAAGTGGTATAGCTGTATCCAAAGTTCTACACCTT
GAAGGAGAAGTGAACAAGATCAAAAATGCTTTGCAGCTTACGAACAAAGCTGTAGTCAGT
CTATCAAATGGGGTCAGTGTTTTAACCAACAGAGTGTTAGATCTCAAGAATTATATAAAC
AACCAATTATTACCTATGGTAAATCGACAGAATTGTCGCATATCCAACATTGAGACAGTT
ATAGAATTCCAGCAGAAGAACAGCAGATTGTTGGAAATCACCAGAGAATTTAGTGTCAAT
GCAGGTGTAACGACACCTTTAAGCACTTACATGTTAACAAACAGTGAGTTACTATCATTA
ATCAATGATATGCCTATAACAAATGATCAGAAAAAATTAATGTCAAGCAATGTTCAGATA
GTAAGGCAACAAAGTTATTCTATCATGTCTATAATAAAGGAAGAAGTCCTTGCATATGTT
GTACAGCTACCTATCTATGGTGTAATTGATACACCTTGCTGGAAATTACACACATCACCT
CTGTGCACCACCAACATCAAAGAAGGATCAAATATTTGTTTAACAAGGACTGATAGAGGA
TGGTATTGTGATAATGCAGGATCAGTATCCTTCTTTCCACAAACTGACACTTGTAAAGTA
CAGTCCAATCGAGTATTTTGTGACACTATGAACAGTTTGACATTACCAAGTGAAGTCAGC
CTTTGTAACACTGACATATTCAATCCCAAGTATGACTGCAAAATTATGACATCAAAAACA
GACATAAGCAGCTCAGTAATCACTTCTCTAGGAGCTATAGTGTCATGCTATGGTAAGACT
AAATGTACTGCATCCAACAAAAATCGTGGAATTATAAAGACATTTTCTAATGGCTGTGAT
TATGTGTCAAACAAAGGAGTAGATACTGTATCAGTGGGCAACACTTTATATTATGTCAAC
AAGCTGGAAGGCAAAAACCTTTATGTAAAAGGGGAACCTATAATAAATTACTATGACCCT
CTAGTGTTTCCTTCTGATGAGTTTGATGCATCAATATCTCAAGTCAATGAAAAAATTAAT
CAAAGTTTAGCTTTTATTCGTAGATCCGATGAATTATTACATAATGTAAATACTGGAAAA
TCTACTACAAATATTATGATAACTGCAATTATTATAGTAATCATTGTAGTATTGTTATCA
TTAATAGCTATTGGTTTACTGTTGTATTGCAGAGCCAAAAACACACCAGTTACATTAAGC
AAAGACCAACTAAGTGGAATCAATAATATTGCATTCAGCAAATAG
>JHRSV585
ATGGAGTTGCTGATCCATAGATCAAGTGCAATCTTCCTAACTCTTGCTATTAATGCATTG
TACCTTACCTCAAGTCAGAACATAACTGAGGAGTTTTACCAATCAACATGTAGTGCAGTT
AGCAGAGGTTACTTGAGTGCTTTAAGAACAGGTTGGTATACCAGTGTCATAACAATAGAA
TTAAGTAATATAAAAGAAACCAAATGCAATGGAACTGACACTAAAGTTAAACTTATAAAA
CAAGAATTAGATAAGTATAAGAATGCAGTAACTGAATTACAGTTACTTATGCAAAACACA
CCAGCTGTCAACAACCGGGCCAGAAGAGAAGCACCACAGTATATGAACTATACAATCAAT
ACCACTAAAAACCTAAATGTATCAATAAGCAAGAAGAGGAAACGAAGATTTCTGGGCTTC
TTGTTAGGTGTAGGATCTGCAATAGCAAGTGGTATAGCTGTATCCAAAGTTCTACACCTT
GAAGGAGAAGTGAACAAGATCAAAAATGCTTTGCAGCTAACGAACAAAGCTGTAGTCAGT
CTATCAAATGGGGTCAGTGTTTTAACCAACAGAGTGTTAGATCTCAAGAATTATATAAAC
AACCAATTATTACCTATGGTAAATCGACAGAATTGTCGCATATCCAACATTGAGACAGTT
ATAGAATTCCAGCAGAAGAACAGCAGATTGTTGGAAATCACCAGAGAATTTAGTGTCAAT
GCAGGTGTAACGACACCTTTAAGCACTTACATGTTAACAAACAGTGAGTTACTATCATTA
ATCAATGATATGCCTATAACAAATGATCAGAAAAAATTAATGTCAAGCAATGTTCAGATA
GTAAGGCAACAAAGTTATTCTATCATGTCTATAATAAAGGAAGAAGTCCTTGCATATGTT
GTACAGCTACCTATCTATGGTGTAATTGATACACCTTGCTGGAAATTACACACATCACCT
CTTTGCACTACCAACATCAAAGAAGGATCAAATATTTGTTTAACAAGGACTGATAGAGGA
TGGTATTGTGATAATGCAGGATCAGTATCCTTCTTTCCACAAGCTGACACTTGTAAAGTA
CAGTCCAATCGAGTATTTTGTGACACTATGAACAGTTTGACATTACCAAGTGAAGTCAGC
CTTTGTAACACTGACATATTCAATCCCAAGTATGACTGCAAAATTATGACATCAAAAACA
GACATAAGCAGCTCAGTAATCACTTCTCTAGGAGCTATAGTGTCATGCTATGGTAAGACT
AAATGTACTGCATCCAACAAAAATCGTGGAATTATAAAGACATTTTCTAATGGCTGTGAT
TATGTGTCAAACAAAGGAGTAGATACTGTATCAGTGGGCAACACTTTATATTATGTCAAC
AAGCTGGAAGGCAAAAACCTTTATGTAAAAGGGGAACCTATAATAAATTACTATGACCCT
CTAGTGTTTCCTTCTGATGAGTTTGATGCATCAATATCTCAAGTCAATGAAAAAATTAAT
CAAAGTTTAGCTTTTATTCGTAGATCCGATGAATTATTACATAATGTAAATACTGGAAAA
TCTACTACAAATATTATGATAACTGCAATTATTATAGTAATCATTGTAGTATTGTTATCA
TTAATAGCTATTGGTTTACTGTTGTATTGCAAAGCCAAAAACACACCAGTTACATTAAGC
AAAGACCAACTAAGTGGAATCAATAATATTGCATTCAGCAAATAG
>JHRSV583
ATGGAGTTGCTGATCCATAGATCAAGTGCAATCTTCCTAACTCTTGCTATTAATGCATTG
TACCTTACCTCAAGTCAGAACATAACTGAGGAGTTTTACCAATCAACATGTAGTGCAGTT
AGCAGAGGTTACTTGAGTGCTTTAAGAACAGGTTGGTATACCAGTGTCATAACAATAGAA
TTAAGTAATATAAAAGAAACCAAATGCAATGGAACTGACACTAAAGTTAAACTTATAAAA
CAAGAATTAGATAAGTATAAGAATGCAGTAACTGAATTACAGTTACTTATGCAAAACACA
CCAGCTGTCAACAACCGGGCCAGAAGAGAAGCACCACAGTATATGAACTATACAATCAAT
ACCACTAAAAACCTAAATGTATCAATAAGCAAGAAGAGGAAACGAAGATTTCTGGGCTTC
TTGTTAGGTGTAGGATCTGCAATAGCAAGTGGTATAGCTGTATCCAAAGTTCTACACCTT
GAAGGAGAAGTGAACAAGATCAAAAATGCTTTGCAGCTAACGAACAAAGCTGTAGTCAGT
CTATCAAATGGGGTCAGTGTTTTAACCAACAGAGTGTTAGATCTCAAGAATTATATAAAC
AACCAATTATTACCTATGGTAAATCGACAGAATTGTCGCATATCCAACATTGAGACAGTT
ATAGAATTCCAGCAGAAGAACAGCAGATTGTTGGAAATCACCAGAGAATTTAGTGTCAAT
GCAGGTGTAACGACACCTTTAAGCACTTACATGTTAACAAACAGTGAGTTACTATCATTA
ATCAATGATATGCCTATAACAAATGATCAGAAAAAATTAATGTCAAGCAATGTTCAGATA
GTAAGGCAACAAAGTTATTCTATCATGTCTATAATAAAGGAAGAAGTCCTTGCATATGTT
GTACAGCTACCTATCTATGGTGTAATTGATACACCTTGCTGGAAATTACACACATCACCT
CTTTGCACCACCAACATCAAAGAAGGATCAAATATTTGTTTAACAAGGACTGATAGAGGA
TGGTATTGTGATAATGCAGGATCAGTATCCTTCTTTCCACAAGCTGACACTTGTAAAGTA
CAGTCCAATCGAGTATTTTGTGACACTATGAACAGTTTGACATTACCAAGTGAAGTCAGC
CTTTGTAACACTGACATATTCAATCCCAAGTATGACTGCAAAATTATGACATCAAAAACA
GACATAAGCAGCTCAGTAATCACTTCTCTAGGAGCTATAGTGTCATGCTATGGTAAGACT
AAATGTACTGCATCCAACAAAAATCGTGGAATTATAAAGACATTTTCTAATGGCTGTGAT
TATGTGTCAAACAAAGGAGTAGATACTGTATCAGTGGGCAACACTTTATATTATGTCAAC
AAGCTGGAAGGCAAAAACCTTTATGTAAAAGGGGAACCTATAATAAATTACTATGACCCT
CTAGTGTTTCCTTCTGATGAGTTTGATGCATCAATATCTCAAGTCAATGAAAAAATTAAT
CAAAGTTTAGCTTTTATTCGTAGATCCGATGAATTATTACATAATGTAAATACTGGAAAA
TCTACTACAAATATTATGATAACTGCAATTATTATAGTAATCATTGTAGTATTGTTATCA
TTAATAGCTATTGGTTTACTGTTGTATTGCAAAGCCAAAAACACACCAGTTACATTAAGC
AAAGACCAACTAAGTGGAATCAATAATATTGCATTCAGCAAATAG
>JHRSV579
ATGGAGTTGCTGATCCATAGATCAAGTGCAATCTTCCTAACTCTTGCTATCAATGCATTG
TACCTTACCTCAAGTCAGAACATAACTGAGGAGTTTTACCAATCAACATGTAGTGCAGTT
AGCAGAGGTTACTTGAGTGCTTTAAGAACAGGTTGGTATACCAGTGTCATAACAATAGAA
TTAAGTAATATAAAAGAAACCAAATGCAATGGAACTGACACTAAAGTTAAACTTATAAAA
CAAGAATTAGATAAATATAAGAATGCAGTAACTGAATTACAGTTACTTATGCAAAACACA
CCAGCTGTTAACAACCGGGCCAGAAGAGAAGCACCACAGTATATGAACTATACAATCAAT
ACCACTAAAAACCTAAATGTATCAATAAGCAAGAAGAGGAAACGAAGATTTCTGGGCTTC
TTGTTAGGTGTAGGATCTGCAATAGCAAGTGGTATAGCTGTATCCAAAGTTCTACACCTT
GAAGGAGAAGTGAACAAGATCAAAAATGCTTTGCAGCTTACGAACAAAGCTGTAGTCAGT
CTATCAAATGGGGTCAGTGTTTTAACCAACAGAGTGTTAGATCTCAAGAATTATATAAAC
AACCAATTATTACCTATGGTAAATCGACAGAATTGTCGCATATCCAACATTGAGACAGTT
ATAGAATTCCAGCAGAAGAACAGCAGATTGTTGGAAATCACCAGAGAATTTAGTGTCAAT
GCAGGTGTAACGACACCTTTAAGCACTTACATGTTAACAAACAGTGAGTTACTATCATTA
ATCAATGATATGCCTATAACAAATGATCAGAAAAAATTAATGTCAAGCAATGTTCAGATA
GTAAGGCAACAAAGTTATTCTATCATGTCTATAATAAAGGAAGAAGTCCTTGCATATGTT
GTACAGCTACCTATCTATGGTGTAATTGATACACCTTGCTGGAAATTACACACATCACCT
CTGTGCACCACCAACATCAAAGAAGGATCAAATATTTGTTTAACAAGGACTGATAGAGGA
TGGTATTGTGATAATGCAGGATCAGTATCCTTCTTTCCACAAGCTGACACTTGTAAAGTA
CAGTCCAATCGAGTATTTTGTGACACTATGAACAGTTTGACATTACCAAGTGAAGTCAGC
CTTTGTAACACTGACATATTCAATCCCAAGTATGACTGCAAAATTATGACATCAAAAACA
GACATAAGCAGCTCAGTAATCACTTCTCTAGGAGCTATAGTGTCATGCTATGGTAAGACT
AAATGTACTGCATCCAACAAAAATCGTGGAATTATAAAGACATTTTCTAATGGCTGTGAT
TATGTGTCAAACAAAGGAGTAGATACTGTATCAGTGGGCAACACTTTATATTATGTCAAC
AAGCTGGAAGGCAAAAACCTTTATGTAAAAGGGGAACCTATAATAAATTACTATGACCCT
CTAGTGTTTCCTTCTGATGAGTTTGATGCATCAATATCTCAAGTCAATGAAAAAATTAAT
CAAAGTTTAGCTTTTATTCGTAGATCCGATGAATTATTACATAATGTAAATACTGGAAAA
TCTACTACAAATATTATGATAACTGCAATTATTATAGTAATCATTGTAGTATTGTTATCA
TTAATAGCTATTGGTTTACTGTTGTATTGCAAAGCCAAAAACACACCAGTTACATTAAGC
AAAGACCAACTAAGTGGAATCAATAATATTGCATTCAGCAAATAG
>JHRSV591
ATGGAGTTGCTGATCCATAGATCAAGTGCAATCTTCCTAACTCTTGCTATTAATGCATTG
TACCTTACCTCAAGTCAGAACATAACTGAGGAGTTTTACCAATCAACATGTAGTGCAGTT
AGCAGAGGTTACTTGAGTGCTTTAAGAACAGGTTGGTATACCAGTGTCATAACAATAGAA
TTAAGTAATATAAAAGAAACCAAATGCAATGGAACTGACACTAAAGTTAAACTTATAAAA
CAAGAATTAGATAAGTATAAGAATGCAGTAACTGAATTACAGTTACTTATGCAAAACACA
CCAGCTGTCAACAACCGGGCCAGAAGAGAAGCACCACAGTATATGAACTATACAATCAAT
ACCACTAAAAACCTAAATGTATCAATAAGCAAGAAGAGGAAACGAAGATTTCTGGGCTTC
TTGTTAGGTGTAGGATCTGCAATAGCAAGTGGTATAGCTGTATCCAAAGTTCTACACCTT
GAAGGAGAAGTGAACAAGATCAAAAATGCTTTGCAGCTAACGAACAAAGCTGTAGTCAGT
CTATCAAATGGGGTCAGTGTTTTAACCAACAGAGTGTTAGATCTCAAGAATTATATAAAC
AACCAATTATTACCTATGGTAAATCGACAGAATTGTCGCATATCCAACATTGAGACAGTT
ATAGAGTTCCAGCAGAAGAACAGCAGATTGTTGGAAATCACCAGAGAATTTAGTGTCAAT
GCAGGTGTAACGACACCTTTAAGCACTTACATGTTAACAAACAGTGAGTTACTATCATTA
ATCAATGATATGCCTATAACAAATGATCAGAAAAAATTAATGTCAAGCAATGTTCAGATA
GTAAGGCAACAAAGTTATTCTATCATGTCTATAATAAAGGAAGAAGTCCTTGCATATGTT
GTACAGCTACCTATCTATGGTGTAATTGATACACCTTGCTGGAAATTACACACATCACCT
CTTTGCACCACCAACATCAAAGAAGGATCAAATATTTGTTTAACAAGGACTGATAGAGGA
TGGTATTGTGATAATGCAGGATCAGTATCCTTCTTTCCACAAGCTGACACTTGTAAAGTA
CAGTCCAATCGAGTATTTTGTGACACTATGAACAGTTTGACATTACCAAGTGAAGTCAGC
CTTTGTAACACTGACATATTCAATCCCAAGTATGACTGCAAAATTATGACATCAAAAACA
GACATAAGCAGCTCAGTAATCACTTCTCTAGGAGCTATAGTGTCATGCTATGGTAAGACT
AAATGTACTGCATCCAACAAAAATCGTGGAATTATAAAGACATTTTCTAATGGCTGTGAT
TATGTGTCAAACAAAGGAGTAGATACTGTATCAGTGGGCAACACTTTATATTATGTCAAC
AAGCTGGAAGGCAAAAACCTTTATGTAAAAGGGGAACCTATAATAAATTACTATGACCCT
CTAGTGTTTCCTTCTGATGAGTTTGATGCATCAATATCTCAAGTCAATGAAAAAATTAAT
CAAAGTTTAGCTTTTATTCGTAGATCCGATGAATTATTACATAATGTAAATACTGGAAAA
TCTACTACAAATATTATGATAACTGCAATTATTATAGTAATCATTGTAGTATTGTTATCA
TTAATAGCTATTGGTTTACTGTTGTATTGCAAAGCCAAAAACACACCAGTTACATTAAGC
AAAGACCAACTAAGTGGAATCAATAATATTGCATTCAGCAAATAG
>JHRSV595
ATGGAGTTGCTGATCCATAGATCAAGTGCAATCTTCCTAACTCTTGCTATTAATGCATTG
TACCTTACCTCAAGTCAGAACATAACTGAGGAGTTTTACCAATCAACATGTAGTGCAGTT
AGCAGAGGTTACTTGAGTGCTTTAAGAACTGGTTGGTATACCAGTGTCATAACAATAGAA
TTAAGTAATATAAAAGAAACCAAATGCAATGGAACTGACACTAAAGTTAAACTTATAAAA
CAAGAATTAGATAAGTATAAGAATGCAGTAACTGAATTACAGTTACTTATGCAAAACACA
CCAGCTGTCAACAACCGGGCCAGAAGAGAAGCACCACAGTATATGAACTATACAATCAAT
ACCACTAAAAACCTAAATGTATCAATAAGCAAGAAGAGGAAACGAAGATTTCTGGGCTTC
TTGTTAGGTGTAGGATCTGCAATAGCAAGTGGTATAGCTGTATCCAAAGTTCTACACCTT
GAAGGAGAAGTGAACAAGATCAAAAATGCTTTGCAGCTAACGAACAAAGCTGTAGTCAGT
TTATCAAATGGGGTCAGTGTTCTAACCAACAGAGTGTTAGATCTCAAGAATTATATAAAC
AACCAATTATTACCTATGGTAAATCGACAGAATTGTCGCATATCCAACATTGAGACAGTT
ATAGAATTCCAGCAGAAGAACAGCAGATTGTTGGAAATCACCAGAGAATTTAGTGTCAAT
GCAGGTGTAACGACACCTTTAAGCACTTACATGTTAACAAACAGTGAGTTACTATCATTA
ATCAATGATATGCCTATAACAAATGATCAGAAAAAATTAATGTCAAGCAATGTTCAGATA
GTAAGGCAACAAAGTTATTCTATCATGTCTATAATAAAGGAAGAAGTCCTTGCATATGTT
GTACAGCTACCTATCTATGGTGTAATTGATACACCTTGCTGGAAATTACACACATCACCT
CTTTGCACTACCAACATCAAAGAAGGATCAAATATTTGTTTAACAAGGACTGATAGAGGA
TGGTATTGTGATAATGCAGGATCAGTATCCTTCTTTCCACAAGCTGACACTTGTAAAGTA
CAGTCCAATCGAGTATTTTGTGACACTATGAACAGTTTGACATTACCAAGTGAAGTCAGC
CTTTGTAACACTGACATATTCAATCCCAAGTATGACTGCAAAATTATGACATCAAAAACA
GACATAAGCAGCTCAGTAATCACTTCTCTAGGAGCTATAGTGTCATGCTATGGTAAGACT
AAATGTACTGCATCCAACAAAAATCGTGGAATTATAAAGACATTTTCTAATGGCTGTGAT
TATGTGTCAAACAAAGGAGTAGATACTGTATCAGTGGGCAACACTTTATATTATGTCAAC
AAGCTGGAAGGCAAAAACCTTTATGTAAAAGGGGAACCTATAATAAATTACTATGACCCT
CTAGTGTTTCCTTCTGATGAGTTTGATGCATCAATATCTCAAGTCAATGAAAAAATTAAT
CAAAGTTTAGCTTTTATTCGTAGATCCGATGAATTATTACATAATGTAAATACTGGAAAA
TCTACTACAAATATTATGATAACTGCAATTATTATAGTAATCATTGTAGTATTGTTATCA
TTAATAGCTATTGGTTTACTGTTGTATTGCAAAGCCAAAAACACACCAGTTACATTAAGC
AAAGACCAACTAAGTGGAATCAATAATATTGCATTCAGCAAATAG
>JHRSV593
ATGGAGTTGCTGATCCATAGATCAAGTGCAATCATCCTAACTCTTGCTATTAATGCATTG
TACCTTACCTCAAGTCAGAACATAACTGAGGAGTTTTACCAATCAACATGTAGTGCAGTT
AGCAGAGGTTACTTGAGTGCTTTAAGAACTGGTTGGTATACCAGTGTCATAACAATAGAA
TTAAGTAATATAAAAGAAACCAAATGCAATGGAACTGACACTAAAGTTAAACTTATAAAA
CAAGAATTAGATAAGTATAAGAATGCAGTAACTGAATTACAGTTACTTATGCAAAACACA
CCAGCTGTCAACAACCGGGCCAGAAGAGAAGCACCACAGTATATGAACTATACAATCAAT
ACCACTAAAAACCTAAATGTATCAATAAGCAAGAAGAGGAAACGAAGATTTCTGGGCTTC
TTGTTAGGTGTAGGATCTGCAATAGCAAGTGGTATAGCTGTATCCAAAGTTCTACACCTT
GAAGGAGAAGTGAACAAGATCAAAAATGCTCTGCAGCTTACGAACAAAGCTGTAGTCAGT
CTATCAAATGGGGTCAGTGTTTTAACCAACAGAGTGTTAGATCTCAAGAATTATATAAAC
AACCAATTATTGCCTATGGTAAATCGACAGAATTGTCGCATATCCAACATTGAGACAGTT
ATAGAATTCCAGCAGAAGAACAGCAGATTGTTGGAAATCACCAGAGAATTTAGTGTCAAT
GCAGGTGTAACAACAGGCTTAAGCACTTACATGTTAACAAACAGTGAGTTACTATCATTA
ATCAATGATATGCCTATAACAAATGATCAGAAAAAATTAATGTCAAGCAATGTTCAGATA
GTAAGGCAACAAAGTTATTCTATCATGTCTATAATAAAGGAAGAAGTCCTTGCATATGTT
GTACAGCTACCTATCTATGGTGTAATTGATACACCTTGCTGGAAATTGCACACATCACCT
CTGTGCACCACCAACATCAAAGAAGGATCAAATATTTGTTTAACAAGGACTGATAGAGGA
TGGTATTGTGATAATGCAGGATCAGTATCCTTCTTTCCACAAGCTGACACTTGTAAAGTA
CAGTCCAATCGAGTATTTTGTGACACTATGAACAGTTTGACATTACCAAGTGAAGTCAGC
CTTTGTAACACTGACATATTCAATCCCAAGTATGACTGCAAAATTATGACATCAAAAACA
GACATAAGCAGCTCAGTAATCACTTCTCTAGGAGCTATAGTGTCATGCTATGGTAAGACT
AAATGTACTGCATCCAACAAAAATCGTGGAATTATAAAGACATTTTCTAATGGCTGTGAT
TATGTGTCAAACAAAGGAGTAGATACTGTATCAGTGGGCAACACTTTATATTATGTCAAC
AAGCTGGAAGGCAAAAACCTTTATGTAAAAGGGGAACCTATAATAAATTACTATGACCCT
CTAGTGTTTCCTTCTGATGAGTTTGATGCATCAATATCTCAAGTCAATGAAAAAATTAAT
CAAAGTTTAGCTTTTATTCGTAGATCCGATGAATTATTACATAATGTAAATACTGGAAAA
TCTACTACAAATATTGTGATAACTGCAATTATTATAGTAATCATTGTAGTATTGTTATCA
TTAATAGCTATTGGTTTACTGTTGTATTGCAAAGCCAAAAACACACCAGTTACATTAAGC
AAAGACCAACTAAGTGGAATCAATAATATTGCATTCAGCAAATAG
>JHRSV590
ATGGAGTTGCTGATCCATAGATCAAGTGCAATCTTCCTAACTCTTGCTATTAATGCATTG
TACCTTACCTCAAGTCAGAACATAACTGAGGAGTTTTACCAATCAACATGTAGTGCAGTT
AGCAGAGGTTACTTGAGTGCTTTAAGAACAGGTTGGTATACCAGTGTCATAACAATAGAA
TTAAGTAATATAAAAGAAACCAAATGCAATGGAACTGACACTAAAGTTAAACTTATAAAA
CAAGAATTAGATAAGTATAAGAATGCAGTAACTGAATTACAGTTACTTATGCAAAACACA
CCAGCTGTCAACAACCGGGCCAGAAGAGAAGCACCACAGTATATGAACTATACAATCAAT
ACCACTAAAAACCTAAATGTATCAATAAGCAAGAAGAGGAAACGAAGATTTCTGGGCTTC
TTGTTAGGTGTAGGATCTGCAATAGCAAGTGGTATAGCTGTATCCAAAGTTCTACACCTT
GAAGGAGAAGTGAACAAGATCAAAGATGCTTTGCAGCTTACGAACAAAGCTGTAGTCAGT
CTATTAACTGGGTTAAGTGTTCTAACCAACAGAGTGTTAGATCTCAAGAATTATATAAAC
AACCAATTATTACCTATGGTAAATCGACAGAATTGTCGCATATCCAACATTGAGACAGTT
ATAGAATTCCAGCAGAAGAACAGCAGATTGTTGGAAATCACCAGAGAATTTAGTGTCAAT
GCAGGTGTAACGACACCTTTAAGCACTTACATGTTAACAAACAGTGAGTTACTATCATTA
ATCAATGATATGCCTATAACAAATGATCAGAAAAAATTAATGTCAAGCAATGTTCAGATA
GTAAGGCAACAAAGTTATTCTATCATGTCTATAATAAAGGAAGAAGTCCTTGCATATGTT
GTACAGCTACCTATCTATGGTGTAATTGATACACCTTGCTGGAAATTACACACATCACCT
CTGTGCACCACCAACATCAAAGAAGGATCAAATATTTGTTTAACAAGGACTGATAGAGGA
TGGTATTGTGATAATGCAGGATCAGTATCCTTCTTTCCACAAGCTGACACTTGTAAAGTA
CAGTCCAATCGAGTATTTTGTGACACTATGAACAGTTTGACATTACCAAGTGAAGTCAGC
CTTTGTAACACTGACATATTCAATCCCAAGTATGACTGCAAAATTATGACATCAAAAACA
GACATAAGCAGCTCAGTAATCACTTCTCTAGGAGCTATAGTGTCATGCTATGGTAAGACT
AAATGTACTGCATCCAACAAAAATCGTGGAATTATAAAGACATTTTCTAATGGCTGTGAT
TATGTGTCAAACAAAGGAGTAGATACTGTATCAGTGGGCAACACTTTATATTATGTCAAC
AAGCTGGAAGGCAAAAACCTTTATGTAAAAGGGGAACCTATAATAAATTACTATGACCCT
CTAGTGTTTCCTTCTGATGAGTTTGATGCATCAATATCTCAAGTCAATGAAAAAATTAAT
CAAAGTTTAGCTTTTATTCGTAGATCCGATGAATTATTACATAATGTACATACTGGAAAA
TCTACTACAAATATTATGATAACTGCAATTATTATAGTAATCATTGTAGTATTGTTATCA
TTAATAGCTATTGGTTTACTGTTGTATTGCAAAGCCAAAAACACACCAGTTACATTAAGC
AAAGACCAACTAAGTGGAATCAATAATATTGCATTCAGCAAATAG
>JHRSV596
ATGGAGTTGCTGATCCATAGATCAAGTGCAATCTTCCTAACTCTTGCTATTAATGCATTG
TACCTTACCTCAAGTCAGAACATAACTGAGGAGTTTTACCAATCAACATGTAGTGCAGTT
AGCAAAGGTTACTTGAGTGCTTTAAGAACAGGTTGGTATACCAGTGTCATAACAATAGAA
TTAAGTAATATAAAAGAAACCAAATGCAATGGAACTGACACTAAAGTTAAACTTATAAAA
CAAGAATTAGATAAGTATAAGAATGCAGTAACTGAATTACAGTTACTTATGCAAAACACA
CCAGCTGTCAACAACCGGGCCAGAAGAGAAGCACCACAGTATATGAACTATACAATCAAT
ACCACTAAAAACCTAAATGTATCAATAAGCAAGAAGAGGAAACGAAGATTTCTGGGCTTC
TTGTTAGGTGTAGGATCTGCAATAGCAAGTGGTATAGCTGTATCCAAAGTTCTACACCTT
GAAGGAGAAGTGAACAAGATCAAAAATGCTTTGCAGCTTACGAACAAAGCTGTAGTCAGT
CTATCAAATGGGGTCAGTGTTTTAACCAACAGAGTGTTAGATCTCAAGAATTATATAAAC
AACCAATTATTACCTATGGTAAATCGACAGAATTGTCGCATATCCAACATTGAGACAGTT
ATAGAATTCCAGCAGAAGAACAGCAGATTGTTGGAAATCACCAGAGAATTTAGTGTCAAT
GCAGGTGTAACGACACCTTTAAGCACTTACATGTTAACAAACAGTGAGTTACTATCATTA
ATCAATGATATGCCTATAACAAATGATCAGAAAAAATTAATGTCAAGCAATGTTCAGATA
GTAAGGCAACAAAGTTATTCTATCATGTCTATAATAAAGGAAGAAGTCCTTGCATATGTT
GTACAGCTACCTATCTATGGTGTAATTGATACACCTTGCTGGAAATTACACACATCACCT
CTGTGCACCACCAACATCAAAGAAGGATCAAATATTTGTTTAACAAGGACTGATAGAGGA
TGGTATTGTGATAATGCAGGATCAGTATCCTTCTTTCCACAAGCTGACACTTGTAAAGTA
CAGTCCAATCGAGTATTTTGTGACACTATGAACAGTTTGACATTACCAAGTGAAGTCAGC
CTTTGTAACACTGACATATTCAATCCCAAGTATGACTGCAAAATTATGACATCAAAAACA
GACATAAGCAGCTCAGTAATCACTTCTCTAGGAGCTATAGTGTCATGCTATGGTAAGACT
AAATGTACTGCATCCAACAAAAATCGTGGAATTATAAAGACATTTTCTAATGGCTGTGAT
TATGTGTCAAACAAAGGAGTAGATACTGTATCAGTGGGCAACACTTTATATTATGTCAAC
AAGCTGGAAGGCAAAAACCTTTATGTAAAAGGGGAACCTATAATAAATTACTATGACCCT
CTAGTGTTTCCTTCTGATGAGTTTGATGCATCAATATCTCAAGTCAATGAAAAAATTAAT
CAAAGTTTAGCTTTTATTCGTAGATCCGATGAATTATTACATAATGTAAATACTGGAAAA
TCTACTACAAATATTATGATAACTGCAATTATTATAGTAATCATTGTAGTATTGTTATCA
TTAATAGCTATTGGTTTACTGTTGTATTGCAAAGCCAAAAACACACCAGTTACATTAAGC
AAAGACCAACTAAGTGGAATCAATAATATTGCATTCAGCAAATAG
>JHRSV597
ATGGAGTTGCTGATCCATAGATCAAGTGCAATCTTCCTAACTCTTGCTATTAATGCATTG
TACCTTACCTCAAGTCAGAACATAACTGAGGAGTTTTACCAATCAACATGTAGTGCAGTT
AGCAGAGGTTACTTGAGTGCTTTAAGAACAGGTTGGTATACCAGTGTCATAACAATAGAA
TTAAGTAATATAAAAGAAACCAAATGCAATGGAACTGACACTAAAGTTAAACTTATAAAA
CAAGAATTAGATAAGTATAAGAATGCAGTAACTGAATTACAGTTACTTATGCAAAACACA
CCAGCTGTTAACAACCGGGCCAGAAGAGAAGCACCACAGTATATGAACTATACAATCAAT
ACCACTAAAAACCTAAATGTATCAATAAGCAAGAAGAGGAAACGAAGATTTCTGGGCTTC
TTGTTAGGTGTAGGATCTGCAATAGCAAGTGGTATAGCTGTATCCAAAGTTCTACACCTT
GAAGGAGAAGTGAACAAGATCAAAAATGCTTTGCAGCTTACGAACAAAGCTGTAGTCAGT
CTATCAAATGGAGTCAGTGTTTTAACCAACAGAGTGTTAGATCTCAAGAATTATATAAAC
AACCAATTATTACCTATGGTAAATCGACAGAATTGTCGCATATCCAACATTGAGACAGTT
ATAGAATTCCAGCAGAAGAACAGCAGATTGTTGGAAATCACCAGAGAATTTAGTGTCAAT
GCAGGTGTAACGACACCTTTAAGCACTTACATGTTAACAAACAGTGAGTTACTATCATTA
ATCAATGATATGCCTATAACAAATGATCAGAAAAAATTAATGTCAAGCAATGTTCAGATA
GTAAGGCAACAAAGTTATTCTATCATGTCTATAATAAAGGAAGAAGTCCTTGCATATGTT
GTACAGCTACCTATCTATGGTGTAATTGATACACCTTGCTGGAAATTACACACATCACCT
CTGTGCACCACCAACATCAAAGAAGGATCAAATATTTGTTTAACAAGGACTGATAGAGGA
TGGTATTGTGATAATGCAGGATCAGTATCCTTCTTTCCACAAGCTGACACTTGTAAAGTA
CAGTCCAATCGAGTATTTTGTGACACTATGAACAGTTTGACATTACCAAGTGAAGTCAGC
CTTTGTAACACTGACATATTCAATCTCAAGTATGACTGCAAAATTATGACATCAAAAACA
GACATAAGCAGCTCAGTAATCACTTCTCTAGGAGCTATAGTGTCATGCTATGGTAAGACT
AAATGTACTGCATCCAACAAAAATCGTGGAATTATAAAGACATTTTCTAATGGCTGTGAT
TATGTGTCAAACAAAGGAGTAGATACTGTATCAGTGGGCAACACCTTATATTATGTCAAC
AAGCTGGAAGGCAAAAACCTTTATGTAAAAGGGGAACCTATAATAAATTACTATGACCCT
CTAGTGTTTCCTTCTGATGAGTTTGATGCATCAATATCTCAAGTCAATGAAAAAATTAAT
CAAAGTTTAGCTTTTATTCGTAGATCCGATGAATTATTACATAATGTAAATACTGGAAAA
TCTACTACAAATATTATGATAACTGCAATTATTATAGTAATCATTGTAGTATTGTTATCA
TTAATAGCTATTGGTTTACTGTTGTATTGCAAAGCCAAAAACACACCAGTTACATTAAGC
AAAGACCAACTAAGTGGAATCAATAATATTGCATTCAGCAAATAG
>JHRSV600
ATGGAGTTGCTGATCCATAGATCAAGTGCAATCTTCCTAACTCTTGCTATTAATGCATTG
TACCTTACCTCAAGTCAGAACATAACTGAGGAGTTTTACCAATCAACATGTAGTGCAGTT
AGCAAAGGTTACTTGAGTGCTTTAAGAACAGGTTGGTATACCAGTGTCATAACAATAGAA
TTAAGTAATATAAAAGAAACCAAATGCAATGGAACTGACACTAAAGTTAAACTTATAAAA
CAAGAATTAGATAAGTATAAGAATGCAGTAACTGAATTACAGTTACTTATGCAAAACACA
CCAGCTGTCAACAACCGGGCCAGAAGAGAAGCACCACAGTATATGAACTATACAATCAAT
ACCACTAAAAACCTAAATGTATCAATAAGCAAGAAGAGGAAACGAAGATTTCTGGGCTTC
TTGTTAGGTGTAGGATCTGCAATAGCAAGTGGTATAGCTGTATCCAAAGTTCTACACCTT
GAAGGAGAAGTGAACAAGATCAAAAATGCTTTGCAGCTTACGAACAAAGCTGTAGTCAGT
CTATCAAATGGGGTCAGTGTTTTAACCAACAGAGTGTTAGATCTCAAGAATTATATAAAC
AACCAATTATTACCTATGGTAAATCGACAGAATTGTCGCATATCCAACATTGAGACAGTT
ATAGAATTCCAGCAGAAGAACAGCAGATTGTTGGAAATCACCAGAGAATTTAGTGTCAAT
GCAGGTGTAACGACACCTTTAAGCACTTACATGTTAACAAACAGTGAGTTACTATCATTA
ATCAATGATATGCCTATAACAAATGATCAGAAAAAATTAATGTCAAGCAATGTTCAGATA
GTAAGGCAACAAAGTTATTCTATCATGTCTATAATAAAGGAAGAAGTCCTTGCATATGTT
GTACAGCTACCTATCTATGGTGTAATTGATACACCTTGCTGGAAATTACACACATCACCT
CTGTGCACCACCAACATCAAAGAAGGATCAAATATTTGTTTAACAAGGACTGATAGAGGA
TGGTATTGTGATAATGCAGGATCAGTATCCTTCTTTCCACAAGCTGACACTTGTAAAGTA
CAGTCCAATCGAGTATTTTGTGACACTATGAACAGTTTGACATTACCAAGTGAAGTCAGC
CTTTGTAACACTGACATATTCAATCCCAAGTATGACTGCAAAATTATGACATCAAAAACA
GACATAAGCAGCTCAGTAATCACTTCTCTAGGAGCTATAGTGTCATGCTATGGTAAGACT
AAATGTACTGCATCCAACAAAAATCGTGGAATTATAAAGACATTTTCTAATGGCTGTGAT
TATGTGTCAAACAAAGGAGTAGATACTGTATCAGTGGGCAACACTTTATATTATGTCAAC
AAGCTGGAAGGCAAAAACCTTTATGTAAAAGGGGAACCTATAATAAATTACTATGACCCT
CTAGTGTTTCCTTCTGATGAGTTTGATGCATCAATATCTCAAGTCAATGAAAAAATTAAT
CAAAGTTTAGCTTTTATTCGTAGATCCGATGAATTATTACATAATGTAAATACTGGAAAA
TCTACTACAAATATTATGATAACTGCAATTATTATAGTAATCATTGTAGTATTGTTATCA
TTAATAGCTATTGGTTTACTGTTGTATTGCAAAGCCAAAAACACACCAGTTACATTAAGC
AAAGACCAACTAAGTGGAATCAATAATATTGCATTCAGCAAATAG
>JHRSV602
ATGGAGTTGCTGATCCATAGATCAAGTGCAATCTTCCTAACTCTTGCTATCAATGCATTG
TACCTTACCTCAAGTCAGAACATAACTGAGGAGTTTTACCAATCAACATGTAGTGCAGTT
AGCAAAGGTTACTTGAGTGCTTTAAGAACAGGTTGGTATACCAGTGTCATAACAATAGAA
TTAAGTAATATAAAAGAAACCAAATGCAATGGAACTGACACTAAAGTTAAACTTATAAAA
CAAGAATTAGATAAGTATAAGAATGCAGTAACTGAATTACAGTTACTTATGCAAAACACA
CCAGCTGTCAACAACCGGGCCAGAAGAGAAGCACCACAGTATATGAACTATACAATCAAT
ACCACTAAAAACCTAAATGTATCAATAAGCAAGAAGAGGAAACGAAGATTTCTGGGCTTC
TTGTTAGGTGTAGGATCTGCAATAGCAAGTGGTATAGCTGTATCCAAAGTTCTACACCTT
GAAGGAGAAGTGAACAAGATCAAAAATGCTTTGCAGCTTACGAACAAAGCTGTAGTCAGT
CTATCAAATGGGGTCAGTGTTTTAACCAACAGAGTGTTAGATCTCAAGAATTATATAAAC
AACCAATTATTACCTATGGTAAATCGACAGAATTGTCGCATATCCAACATTGAGACAGTT
ATAGAATTCCAGCAGAAGAACAGCAGATTGTTGGAAATCACCAGAGAATTTAGTGTCAAT
GCAGGTGTAACGACACCTTTAAGCACTTACATGTTAACAAACAGTGAGTTACTATCATTA
ATCAATGATATGCCTATAACAAATGATCAGAAAAAATTAATGTCAAGCAATGTTCAGATA
GTAAGGCAACAAAGTTATTCTATCATGTCTATAATAAAGGAAGAAGTCCTTGCATATGTT
GTACAGCTACCTATCTATGGTGTAATTGATACACCTTGCTGGAAATTACACACATCACCT
CTGTGCACCACCAACATCAAAGAAGGATCAAATATTTGTTTAACAAGGACTGATAGAGGA
TGGTATTGTGATAATGCAGGATCAGTATCCTTCTTTCCACAAGCTGACACTTGTAAAGTA
CAGTCCAATCGAGTATTTTGTGACACTATGAACAGTTTGACATTACCAAGTGAAGTCAGC
CTTTGTAACACTGACATATTCAATCCCAAGTATGACTGCAAAATTATGACATCAAAAACA
GACATAAGCAGCTCAGTAATCACTTCTCTAGGAGCTATAGTGTCATGCTATGGTAAGACT
AAATGTACTGCATCCAACAAAAATCGTGGAATTATAAAGACATTTTCTAATGGCTGTGAT
TATGTGTCAAACAAAGGAGTAGATACTGTATCAGTGGGCAACACTTTATATTATGTCAAC
AAGCTGGAAGGCAAAAACCTTTATGTAAAAGGGGAACCTATAATAAATTACTATGACCCT
CTAGTGTTTCCTTCTGATGAGTTTGATGCATCAATATCTCAAGTCAATGAAAAAATTAAT
CAAAGTTTAGCTTTTATTCGTAGATCCGATGAATTATTACATAATGTAAATACTGGAAAA
TCTACTACAAATATTATGATAACTGCAATTATTATAGTAATCATTGTAGTATTGTTATCA
TTAATAGCTATTGGTTTACTGTTGTATTGCAAAGCCAAAAACACACCAGTTACATTAAGC
AAAGACCAACTAAGTGGAATCAATAATATTGCATTCAGCAAATAG
>JHRSV604
ATGGAGTTGCTGATCCATAGATCAAGTGCAATCTTCCTAACCCTTGCTATTAATGCATTG
TACCTTACCTCAAGTCAGAACATAACTGAGGAGTTTTACCAATCAACATGTAGTGCAGTT
AGCAAAGGTTACTTGAGTGCTTTAAGAACAGGTTGGTATACCAGTGTCATAACAATAGAA
TTAAGTAATATAAAAGAAACCAAATGCAATGGAACTGACACTAAAGTTAAACTTATAAAA
CAAGAATTAGATAAGTATAAGAATGCAGTAACTGAATTACAGTTACTTATGCAAAACACA
CCAGCTGTCAACAACCGGGCCAGAAGAGAAGCACCACAGTATATGAACTATACAATCAAT
ACCACTAAAAGCCTAAATGTATCAATAAGCAAGAAGAGGAAACGAAGATTTCTGGGCTTC
TTGTTAGGTGTAGGATCTGCAATAGCAAGTGGTATAGCTGTATCCAAAGTTCTACACCTT
GAAGGAGAAGTGAACAAGATCAAAAATGCTTTGCAGCTTACGAACAAAGCTGTAGTCAGT
CTATCAAATGGGGTCAGTGTTTTAACCAACAGAGTGTTAGATCTCAAGAATTATATAAAC
AACCAATTATTACCTATGGTAAATCGACAGAATTGTCGCATATCCAACATTGAGACAGTT
ATAGAATTCCAGCAGAAGAACAGCAGATTGTTGGAAATCACCAGAGAATTTAGTGTCAAT
GCAGGTGTAACGACACCTTTAAGCACTTACATGTTAACAAACAGTGAGTTACTATCATTA
ATCAATGATATGCCTATAACAAATGATCAGAAAAAATTAATGTCAAGCAATGTTCAGATA
GTAAGGCAACAAAGTTATTCTATCATGTCTATAATAAAGGAAGAAGTCCTTGCATATGTT
GTACAGCTACCTATCTATGGTGTAATTGATACACCTTGCTGGAAATTACACACATCACCT
CTGTGCACCACCAACATCAAAGAAGGATCAAATATTTGTTTAACAAGGACTGATAGAGGA
[truncated: 6,010 more chars]
