# Supplementary material for: Genomic Evolution and Surveillance of Respiratory Syncytial Virus during the 2023–2024 Season
Source: Viruses. 2024 Jul 12;16(7):1122. doi: 10.3390/v16071122 (PMC11281595; doi:10.3390/v16071122)
Supplement: Supplementary file 1 [file viruses-16-01122-s001.zip › RSV B g gene aligned.fasta]

>RSV/Human/USA/MA-Broad_MGB-13787/2022
ATGTCCAAAAACAAGAATCAACGCACTGCCAGGACTCTAGAAAAGACCTGGGATACTCTT
AATCATCTAATTGTAATATCCTCTTGTTTATACAAATTAAATTTAAAATCTATAGCACAA
ATAGCACTATCAGTTTTGGCAATGATAATCTCAACCTCTCTTATAATTGCAGCCATAATA
TTCATCATCTCTGCCAATCACAAAGTTACACTAACAACTGTCACAGTTCAAACAATAAAA
AACCACACTGAGAAAAACATAACCACTTACCTTACTCAAGTCTCACCAGAAAGGGTTGGC
CCATCCAAACAACCCACAGCCACTCCACCAATCCACACAAACTCAGCCACAATATCACCC
AATACAAAATCAGAAACACACCATACAACAGCACAAACCAAAGGCACAACCTCTACTCCA
ACACAGAACAACAAGCCAAGCACAAAACCACGTCCAAAAAATCCACCAAAAAAAGATGAT
TACCATTTTGAAGTGTTCAACTTTGTTCCCTGTAGTATATGTGGCAACAATCAACTCTGC
AAATCCATTTGCAAAACAATACCAAGCAATAAACCAAAGAAAAAACCAACTACAAAACCC
ACAAACAAACCACCTACCAAAACCACAAACAAAAGAGACTCCAAAACACTAGCCAAAACA
CTGAAAAAAGAAACCACCATTAACCCAACAAAAAAACTAACCCCCAAGACTACAGAAAGA
GACACCAGCACCCCACAATCCACTGTGCTCGACACAACCACATCAAACCACACAGAAAGG
GACACCAGCACCTCACAATCCACTGCGCTCGACACAACCACACCAAAACATACAACCCAA
CAGCAATCTCTCCACTCAACCATCCCCGAAAATACACCCAACTCCACACAAACACCCACA
GCATCCGAGCCCTCCACATCAAATTCTATCTAA
>hRSV-B-G43Q53R8
ATGTCCAAAAACAAGAATCAACGCACTGCCAGGACTCTAGAAAAGACCTGGGATACTCTT
AATCATCTAATTGTAATATCCTCTTGTTTATACAAATTAAATTTAAAATCTATAGCACAA
ATAGCACTATCAGTTTTGGCAATGATAATCTCAACCTCTCTTATAATAGCAGCCATAATA
TTCATCATCTCTGCCAATCACAAAGTTACACTAACAACTGTCACAGTTCAAACAATAAAA
AACCACACTGAGAAAAACATAACCACTTACCTTACTCAAGTCTCACCAGAAAGGGTTGGC
CCATCCAAACAACCCACAGCCACTCCACCAATCCACACAAACTCAGCCACAATATCACCC
AGTACAAAATCAGAAACACACCATACAACAGCACAAACCAAAGGCACAACCTCTACTCCA
ACACAGAACAACAAGCCAAGCACAAAACCACGTCCAAAAAATCCACCAAAAAAGGATGAT
TACCATTTTGAAGTGTTCAACTTTGTTCCCTGTAGTATATGTGGCAACAATCAACTCTGC
AAATCCATTTGCAAAACAATACCAAGCAATAAACCAAAGAAAAAACCAACTACAAAACCC
ACAAACAAACCACCTACCAAAACCACAAACAAAAGAGACTCTAAAACACTAGCCAAAACA
CTGAAAAAAGAAATCACCATTAACCCAACAAAAAAACCAACCCCCAAGACTACAGAAAGA
GACACCAGCACCCCACAATCCACTGTGCTCGACACAACCACATCAAACCACACAGAAAGG
GACACCAGCACCTCACAATCCACTGTGCTCGACACAACCACACCAAAACATACAACCCAA
CAGCAATCTCTCCACTCAACCATCCCCGAAAACACACCCAACTCTACACAAACACCCACA
GCATCCGAGCCCTCCACATCAAATTCTATCTAA
>RSV-B/human/USA/WA-S25047/2024
ATGTCCAAAAACAAGAATCAACGCACTGCCAGGACTCTAGAAAAGACCTGGGATACTCTT
AATCATCTAATTGTAATATCCTCTTGTTTATACAAATTAAATTTAAAATCTATAGCACAA
ATAGCACTATCAGTTTTGGCAATGATAATCTCAACCTCTCTTATAATTGCAGCCATAATA
TTCATCATCTCTGCCAATCACAAAGTTACACTAACAACTGTCACAGTTCAAACAATAAAA
AACCACACTGAGAAAAACATAACCACTTACCTTACTCAAGTCTCACCAGAAAGGGTTGGC
CCATCCAAACAACCCACAGCCACTCCACCAATCCACACAAACTCAGCCACAATATCACCC
AATACAAAATCAGAAACACACCATACAACAGCACAAACCAAAGGCACAACCTCTACTCCA
ACACAGAACAACAAGCCAAGCACAAAACCACGTCCAAAAAATCCACCAAAAAAAGATGAT
TACCATTTTGAAGTGTTCAACTTTGTTCCCTGTAGTATATGTGGCAACAATCAACTCTGC
AAATCCATTTGCAAAACAATACCAAGCAATAAACCAAAGAAAAAACCAACTACAAAACCC
ACAAACAAACCACCTACCAAAACCACAAACAAAAGAGACTCTAAAACACTAGCCAAAACA
CTGAAAAAAGAAACCACCATTAACCCAACAAAAAAACCAACCCCCAAGACTACAGAAAGA
GACACCAGCACCCCACAATCCACTGTGCTCGACACAACCACATCAAACCACACAGAAAGG
GACACCAGCACCTCACAATCCACTGCGCTCGACACAACCACACCAAAACATACAACCCAA
CAGCAATCTCTCCACTCAACCATCCCCGAAAACACACCCAACTCTACACAAACACCCACA
GCATCCGAGCCCTCCACATCAAATTCTATCTAA
>RSV-B/human/USA/WA-S25082/2021
ATGTCCAAAAACAAGAATCAACGCACTGCCAGGACTCTAGAAAAGACCTGGGATACTCTT
AATCATCTAATTGTAATATCCTCTTGTTTATACAAATTAAATTTAAAATCTATAGCACAA
ATAGCACTATCAGTTTTGGCAATGATAATCTCAACCTCTCTTATAATTGCAGCCATAATA
TTCATCATCTCTGCCAATCACAAAGTTACACTAACAACTGTCACAGTTCAAACAATAAAA
AACCACACTGAGAAAAACATAACCACTTACCTTACTCAAGTCTCACCAGAAAGGGTTGGC
CCATCCAAACAACCCACAGCCACTCCACCAATCCACACAAACTCAGCCACAATATCACCC
AATACAAAATCAGAAACACACCATACAACAGCACAAACCAAAGGCACAACCTCTACTCCA
ACACAGAACAACAAGCCAAGCACAAAACCACGTCCAAAAAATCCACCAAAAAAAGATGAT
TACCATTTTGAAGTGTTCAACTTTGTTCCCTGCAGTATATGTGGCAACAATCAACTCTGC
AAATCCATTTGCAAAACAATACCAAGCAATAAACCAAAGAAAAAACCAACTACAAAACCC
ACAAACAAACCACCTACCAAAACCACAAACAAAAGAGACTCTAAAACACTAGCCAAAACA
CTGAAAAAAGAAACCACCATTAACCCAACAAAAAAACCAACCCCCAAGACTACAGAAAGA
GACACCAGCACCCCACAATCCACTGTGCTCGACACAACCACATCAAACCACACAGAAAGG
GACACCAGCACCTCACAATCCACTGCGCTCGACACAACCACACCAAAACATACAACCCAA
CAGCAATCTCTCCACTCAACCATCCCCGAAAACACACCCAACTCTACACAAACACCCACA
GCATCCGAGCCCTCCACATCAAATTCTATCTAA
>MN-MDH-RSVB-00045
ATGTCCAAAAACAAGAATCAACGAACTGCCAGGACTCTAGAAAAGACCTGGGATACTCTT
AATCATCTAATTGTAATATCCTCTTGTTTATACAAATTAAATTTAAAATCTATAGCACAA
ATAGCACTATCAGTTTTGGCAATGATAATCTCAACCTCTCTTATAATTGCAGCCATAATA
TTCATCATCTCTGCCAATCACAAAGTTACACTAACAACTGTCACAGTTCAAACAATAAAA
AACCACACTGAGAAAAACATAACCACCTACCTTACTCAAGTCTCACCAGAAAGGGTTGGC
CCATCCAAACAACCCACAGCCACTCCACCAATCCACACAAACTCAGCCACAATATCACCC
AATACAAAATCAGAAACACACCATACAACAGCACAAACCAAAGGCACAACCTCTACTCCA
ACACAGAACAACAAGCCAAGCACAAAACCACGTCCAAAAAATCCACCAAAAAAAGATGAT
TACCATTTTGAAGTGTTCAACTTTGTTCCCTGTAGTATATGTGGCAACAATCAACTCTGC
AAATCCATTTGCAAAACAATACCAAGCAATAAACCAAAGAAAAAACCAACTACAAAACCC
ACAAACAAACCACCTACCAAAACCACAAACAAAAGAGACTCTAAAACACTAGCCAAAACA
CTGAAAAAAGAAACCACCATCAACCCAACAAAAAAACCAACCCCCAAGACTACAGAAAGA
GACACCAGCACCCCACAATCCACTGTGCTCGACACAACCACATCAAACCACACAGAAAGG
GACACCAGCACCTCACAATCCACTGCGCTCGACACAACCACACCAAAACATACAACCCAA
CAGCAATCTCTCCACTCAACCATCCCCGAAAACACACCCAACTCTACACAAACACCCACA
GCATCCGAGCCCTCCACATCAAATTCTATCTAA
>RSV-B/human/USA/WA-S23481/2021
ATGTCCAAAAACAAGAATCAACGCACTGCCAGGACTCTAGAAAAGACCTGGGATACTCTT
AATCATCTAATTGTAATATCCTCTTGTTTATACAAATTAAATTTAAAATCTATAGCACAA
ATAGCACTATCAGTTTTGGCAATGATAATCTCAACCTCTCTTATAATTGCAGCCATAATA
TTCATCATCTCTGCCAATCACAAAGTCACACCAACAACTGTCACAGTTCAAACAATAAAA
AACCACACTGAGAAAAACATAACCACTTACCTTACTCAAGTCTCACCAGAAAGGGTTGGC
CCATCCAAACAACCCACAGCCACTCCACCAATCCACACAAACTCAGCCACAATATCACCC
AATACAAAATCAGAAACACACCATACAACAGCACAAACCAAAGGCACAACCTCTACTCCA
ACACAGAACAACAAGCCAAGCACAAAACCGCGTCCAAAAAATCCACCAAAAAAAGATGAT
TACCATTTTGAAGTGTTCAACTTTGTTCCCTGCAGTATATGTGGCAACAATCAACTCTGC
AAATCCATTTGCAAAACAATACCAAGCAACAAACCAAAGAAAAAACCAACTACAAAACCC
ACAAACAAACCACCTACCAAAACCACAAACAAAAGAGACTCTAAAACACTAGCCAAAACA
CTGAAAAAAGAAACCACCATCAACCCAACAAAAAAACCAACCCCCAAGACTACAGAAAGA
GACACCAGCACCCCACAATCCACTGTGCTCGACACAACCACATCAAACCACACAGAAAGG
GACACCAGCACCTCACAATCCACTGCGCTCGACACAACCACACCAAAACATACAACCCAA
CAGCAATCTCTCCACTCAACCATCCCCGAAAACACACCCAACTCTACACAAACACCCACA
GCATCCGAGCCCTCCACATCAAATTCTATCTAA
>PEH231034
ATGTCCAAAAACAAGAATCAACGCACTGCCAGGACTCTAGAAAAGACCTGGGATACTCTT
AATCATCTAATTGTAATATCCTCTTGTTTATACAAATTAAATTTAAAATCTATAGCACAA
ATAGCACTATCAGTTTTGGCAATGATAATCTCAACCTCTCTTATAATTGCAGCCATAATA
TTCATCATCTCTGCCAATCACAAAGTTACACTAACAACTGTCACAGTTCAAACAATAAAA
AACCACACTGAGAAAAACATAACCACTTACCTTACTCAAGTCTCACCAGAAAGGGTTGGC
CCATCCAAACAACCCACAGCCACTCCACCAATCCACACAAACTCAGTCACAATATCACCC
AATACAAAATCAGAAACACACCATACAACAGCACAAACCAAAGGCACAACCTCTACTCCA
ACACAGAACAACAAGCCAAGCACAAAACCACGTCCAAAAAATCCACCAAAAAAAGATGAT
TACCATTTTGAAGTGTTCAACTTTGTTCCCTGTAGTATATGTGGCAACAATCGACTCTGC
AAATCCATTTGCAAAACAATACCAAGCAATAAACCAAAGAAAAAACCAACCACAAAACCC
ACAAACAAACCACCTACCAAAACCACAAACAAAAGAGACTCTAAAACACTAGCCAAAACA
CTGAAAAAAGAAACCACCATTAACCCAACAAAAAAACCAACCCCCAAGACTACAGAAAGA
GACACCAGCACCCCACAATCCACTGTGCTCGACACAACCACATCAAACCACACAGAAAGG
GACACCAGCACTTCACAATCCACTGCGCTCGACACAACCACACCAAAACATACAACCCAA
CAGCAATCTCTCCACTCAACCATCCCCGAAAACACACCCAACTCCACACAAACACCCACA
GCATCCGAGCCCTCCACATCAAATTCTATCTAA
>PEH230734
ATGTCCAAAAACAAGAATCAACGCACTGCCAGGACTCTAGAAAAGACCTGGGATACTCTT
AATCATCTAATTGTGATATCCTCTTGTTTATACAAATTAAATTTAAAATCTATAGCACAA
ATTGCACTATCAGTTTTGGCAATGATAATCTCAACCTCTCTTATAATTGCAGCCATAATA
TTCATCATCTCTGCCAATCACAAAGTTACACTAACAACTGTCACAGTTCAAACAATAAAA
AACCACACTGAGGAAAACATAACCACTTACCTTACTCAAGTCTCACCAGAAAGGGTTGGC
CCATCCAAACAACCCACAGCCACACCACCAATCCACACAAACTCAGCCACAATATCACCC
AATACAAAATCAGAAACACACCATACAACAGCACAAACCAAAGGCACAACCTCTACTCCA
ACACAGAACAACAAGCCAAGCACAAAACCACGTCCAAAAAATCCACCAAATAAAGATGAT
TACCATTTTGAAGTGTTCAACTTTGTTCCCTGTAGTATATGTGGCAACAATCAACTCTGC
AAATCCATTTGCAAAACAATACCAAGCAATAAACCAAAGAAAAAACCAACCACAAAACCC
ACAAACAAACCACCTACCAAAACCACAAACAAAAGAGACTCTAAAACACTAGCCAAAACA
CTGAAAAAAGAAACCACCATTAACCCAACAAAAAAACCAACCCCCAAGACTACAGAAAGA
GACACCAGCACCCCACAATCCACTGTGCTCGACATAACCACATCAAAACACACAGAAAGG
GACACCAGCACCTCACAATCCATTGCGCTTGACACAACCACATCAAAACACACAACCCAA
CAGCAATCTCTCTACTCAACCATCCCCGAAAACACACCCAACTCCACACAAACACCCACA
GCATCCGAGCCCTCCACATCAAATTCTATCTAA
>Patient_F_D0
ATGTCCAAAAACAAAAATCAACGCACTGCCAGGACTCTAGAAAAGACCTGGGATACTCTT
AATCATCTAATTGTAATATCCTCTTGTTTATACAAATTAAATTTAAAATCTATAGCACAA
ATAGCACTATCAGTTTTGGCAATGATAATCTCAACCTCTCTTATAATTGCAGCCATAATA
TTCATCATCTCTGCCAATCACAAAGTTACACTAACAACTGTCACAGTTCAAACAATAAAA
AACCACACTGAGAAAAACATAACCACTCACTTTATTCAAGTCTCACCAGAAAGGGTCAGC
CCATCCAAACAACCCACAGCCACGCCACCAATCCACACAAACTCAGCCACAATATCACCC
AATACAAAATCAGAAACACACCATACAACAGCACAAACCAAAGGCACAACCTCTACTCCA
ACACAGAACAACAAGCCAAGCACAAAACCACGTCCAAAAAATCCACCAAAAAAAGATGAT
TACCATTTTGAAGTGTTCAACTTTGTTCCCTGTAGTATATGTGGCAACAATCAACTCTGC
AAATCCATTTGCAAAACAATACCAAGCAATAAACCAAAGAAAAAACCAACCACAAAACCC
ACAAACAAACCACCTACCAAAACCACAAACAAAAGAGACCCCAAAACACCAGCCAAAACA
CCGAAAAAAGAAAACACCATTAACCCAACAAAAAAACCAACCCCCAAGACTACAGAAAGA
GACACCAGTACTCCACAATCCACTGTGCTCGACACAACCACATCAAAACACACAGAAAGA
GACACCAGCACCTCACAATCCACTGCGCTTGACACAATCACATCAAAACACACAACCCAA
CAGCAATCTCTCTACTCAACCACCCTCGAAAACACACCCAACTCCACACAAACACCCACA
ACATCCGAGCCCTCCACATCAAATTCTACCTAA
>RSV-B/human/USA-IL-NM-RSV335/2021
ATGTCCAAAAACAAGAATCAACGCACTGCCAGGACTCTAGAAAAGACCTGGGATACTCTT
AATCATCTAATTGTAATATCCTCTTGTTTATACAAATTAAATTTAAAATCTATAGCACAA
ATAGCACTATCAGTTTTGGCAATGATAATCTCAACCTCTCTTATAATTGCAGCCATAATA
TTCATCATCTCTGCCAATCACAAAGTTACACTAACAACTGTCACAGTTCAAACAATAAAA
AACCACACTGAGAAAAACATAACCACTTACCTTACTCAAGTCTCACCAGAAAGGGTTGGC
CCATCCAAACAACCCACAGCCACTCCACCAATCCACACAAACTCAGCCACAATATCACCC
AATACAAAATCAGAAACACACCATACAACAGCACAAACCAAAGGCACAACCTCTACTCCA
ACACAGAACAACAAGCCAAGCACAAAACCACGTCCAAAAAATCCACCAAAAAAAGATGAT
TACCATTTTGAAGTGTTCAACTTTGTTCCCTGTAGTATATGTGGCAACAATCAACTCTGC
AAATCCATTTGCAAAACAATACCAAGCAATAAACCAAAGAAAAAACCAACTACAAAACCC
ACAAACAAACCACCTACCAAAACCACAAACAAAAGAGACTCTAAAACACTAGCCAAAACA
CTGAAAAAAGAAACCACCATTAACCCAACAAAAAAACCAACCCCCAAGACTACAGAAAGA
GACACCAGCACCCCACAATCCACTGTGCTCGACACAACCACATCAAACCACACAGAAAGG
GACACCAGCACCTCACAATCCACTGCGCTCGACACAACCACACCAAAACATACAACCCAA
CAGCAATCTCTCCACTCAACCATCCCCGAAAACACACCCAACTCCACACAAACACCCACA
GCATCCGAGCCCTCCACATCAAATTCTATCTAA
>RSV-B/human/USA/WA-S24500/2023
ATGTCCAAAAACAAGAATCAACGCACTGCCAGGACTCTAGAAAAGACCTGGGATACTCTT
AATCATCTAATTGTAATATCCTCTTGTTTATACAAATTAAATTTAAAATCTATAGCACAA
ATAGCACTATCAGTTTTGGCAATGATAATCTCAACCTCTCTTATAATTGCAGCCATAATA
TTCATCATCTCTGCCAATCACAAAGTTACACTAACAACTGTCACAGTTCAAACAATAAAA
AACCACACTGAGAAAAACATAACCACTTACCTTACTCAAGTCTCACCAGAAAGGGTTGGC
CCATCCAAACAACCCACAGCCACTCCACCAATCCACACAAACTCAGCCACAATATCACCC
AATACAAAATCAGAAACACACCATACAACAGCACAAACCAAAGGCACAACCTCTACTCCA
ACACAGAACAACAAGCCAAGCACAAAACCACGTCCAAAAAATCCACCAAAAAAAGATGAT
TACCATTTTGAAGTGTTCAACTTTGTTCCCTGTAGTATATGTGGCAACAATCAACTCTGC
AAATCCATTTGCAAAACAATACCAAGCAATAAACCAAAGAAAAAACCAACTAAAAAACCC
ACAAACAAACCACCTACCAAAACCACAAACAAAAGAGACTCTAAAACACTAGCCAAAACA
CTGAAAAAAGAAACCACCATTAACCCAACAAAAAAACCAACCCCCAAGACTACAGAAAGA
GACACCAGCACCCCACTATCCACTGTGCTCGACACAACCACATCAAACCACATAGAAAGG
GACACCAGCACCCCACAATCCACTGCGCTCGACACAACCACACCAAAACACACTACCCAA
CAGCAATCTCTCCACTCANCCATCCCCGAAAACACNCCCAACTCCACACAAACACCCACA
GCATCCGAGCCCTCCACATCAAATTCTATCTAA
>RSV-B/human/USA/WA-S24717/2023
ATGTCCAAAAACAAGAATCAACGCACTGCCAGGACTCTAGAAAAGACCTGGGATACTCTT
AATCATCTAATTGTAATATCCTCTTGTTTATACAAATTAAATTTAAAATCTATAGCACAA
ATAGCACTATCAGTTTTGGCAATGATAATCTCAACCTCTCTTATAATTGCAGCCATAATA
TTCATCATCTCTGCCAATCACAAAGTTACACTAACAACTGTCACAGTTCAAACAATAAAA
AACCACACTGAGAAAAACATAACCACTTACCTTACTCAAGTCTCACCAGAAAGGGTTGGC
CCATCCAAACAACCCACAGCCACTCCACCAATCCACACAAACTCAACCACAATATCACCC
AATACAAAATCAGAAACACACCATACAACAGCACAAACCAAAGGCACAACCTCTACTCCA
ACACAGAACAACAAGCCAAGCACAAAACCACGTCCAAAAAATCCACCAAAAAAAGATGAT
TACCATTTTGAAGTGTTCAACTTTGTTCCCTGTAGTATATGTGGCAACAATCAACTCTGC
AAATCCATTTGCAAAACAATACCAAGCAACAAACCAAAGAAAAAACCAACTACAAAACCC
ACAAACAAACCACCTACCAAAACCACAAACAAAAGAGACTCTAAAACACTAGCCAAAACA
CTGAAAAAAGAAACCACCATTAACCCAACAAAAAAACCAACCCCCAAGACTACAGAAAGA
GACACCAGCACCCCACAATCCACTGTGCTCGACACAACCATATCAAAACACACAGAAAGG
GACACCAGCACCTCACAATCCACTGTGCTCGACACAACCACACCAAAACACACAACCCAA
CAGCAATCTCTCCACTCAACCATCCCCGAAAACACACCCAACTCTACACAAACACCCACA
GCATCCGAGCCCTCCACATCAAATTCTATCTAA
>MN-MDH-RSVB-00039
ATGTCCAAAAACAAGAATCAACGCACTGCCAGGACTCTAGAAAAGACCTGGGATACTCTT
AATCATCTAATTGTAATATCCTCTTGTTTATACAAATTAAATTTAAAATCTATAGCACAA
ATAGCACTATCAGTTTTGGCAATGATAATCTCAACCTCTCTTATAATTGCAGCCATAATA
TTCATCATCTCTGCCAATCACAAAGTTACACTAACAACTGTCACAGTTCAAACAATAAAA
AACCACACTGAGAAAAACATAACCACTTACCTTACTCAAGTCTCACCAGAAAGGGTTGGC
CCATCCAAACAACCCACAGCCACTCCACCAATCCACACAAACTCAGCCACAATATCACCC
AATACAAAATCAGAAACACACCATACAACAGCACAAACCAAAGGCACAACCTCTACTCCA
ACACAGAACAACAAGCCAAGCACAAAACCACGTCCAAAAAATCCACCAAAAAAAGATGAT
TACCATTTTGAAGTGTTCAACTTTGTTCCCTGTAGTATATGTGGCAACAATCAACTCTGC
AAATCCATTTGCAAAACAATACCAAGCAATAAACCAAAGAAAAAACCAACTACAAAACCC
ACAAACAAACCACCTACCAAAACCACAAACAAAAGAGACTCTAAAACACTAGCCAAAACA
CTGAAAAAAGAAACCACCATTAACCCAACAAAAAAACCAACCCCCAAGACTACAGAAAGA
GACACCAGCACCCCACAATCCACTGTGCTCGACACAACCACATCAAACCACACAGAAAGG
GACACCAGCACCTCACAATCCACTGCGCTCGACACAACCACACCAAAACATACAACCCAA
CAGCAATCTCTCCTCTCAACCATCCCCGAAAACACACCCAACTCTACACAAACACCCACA
GCATCCGAGCCCTCCACATCAAATTCTATCTAA
>hRSV/B/Australiza/VIC-RCH056/2019|EPI_ISL_1653999|Ggene
ATGTCCAAAAACAAGAATCAACGCACTGCCAGGACTCTAGAAAAGACCTGGGATACTCTT
AATCATCTAATTGTAATATCCTCTTGTTTATACAAATTAAATTTAAAATCTATAGCACAA
ATAGCACTATCAGTTTTGGCAATGATAATCTCAACCTCTCTTATAATTGCAGCCATAATA
TTCATCATCTCTGCCAATCACAAAGTTACACTAACAACTGCCACAGTTCAAACAATAAAA
AACCACACTGAGAAAAACATAACCACTTACCTTACTCAAGTCTCACCAGAAAGGGTTAGC
CCATCCAAACAACCCACAGCCACACCACCAATCCACACAAACTCAGCCACAATATCACCC
AATACAAAATCAGAAACACACCATACAACAACACAAACCAAAGGCACAATCTCTACTCCA
ACACAGAACAACAAGCCAAGCACAAAACCACGTCCAAAAAATCCACCAAAAAAAGATGAT
TACCATTTTGAAGTGTTCAACTTTGTTCCCTGTAGTATATGTGGCAACAATCAACTCTGC
AAATCCATTTGCAAAACAATACCAAGCAATAAACCAAAGAAAAAACCAACTACAAAACCC
ACAAACAAACCACCTACCAAAACCACAAACAAAAGAGACCCTAAAACACTAGCCAAAACA
CCGAAAAAAGAAACCACCATTAACCCAACAAAAAAACCAACCCCCAAGACTACAGAAAGA
GACACCAGCACCCCACAATCCACTGTGCTCGACATAACCACATCAAAACACACAGAAAGG
GACACCAGCACCTCACAATCCATTGCGCTTGACACAACCACATCAAAACACACAACCCAA
CAGCAATCTCTCTACTCAACCATCCCCGAAAACACACCCAACTCCACACAAACACCCACA
GCATCCGAGCCCTCCACATCAAATTCTATCTAA
>RSV-B/human/USA/IL-NM-RSV520/2022
ATGTCCAAAAACAAGAATCAACGCACTGCCAGGACTCTAGAAAAGACCTGGGATACTCTT
AATCATCTAATTGTAATATCCTCTTGTTTATACAAATTAAATTTAAAATCTATAGCACAA
ATAGCACTATCAGTTTTGGCAATGATAATCTCAACCTCTCTTATAATTGCAGCCATAATA
TTCATCATCTCTGCCAATCACAAAGTTACACTAACAACTGTCACAGTTCAAACAATAAAA
AACCACACTGAGAAAAACATAACCACTTACCTTACTCAAGTCTCACCAGAAAGGGTTGGC
CCATCCAAACAACCCACAGCCACTCCACCAATCCACACAAACTCAGCCACAATATCACCC
AATACAAAATCAGAAACACACCATACAACAGCACAAACCAAAGGCACAACCTCTACTCCA
ACACAGAACAACAAGCCAAGCACAAAACCACGTCCAAAAAATCCACCAAAAAAAGATGAT
TACCATTTTGAAGTGTTCAACTTTGTTCCCTGTAGTATATGTGGCAACAATCAACTCTGC
AAATCCATTTGCAAAACAATACCAAGCAATAAACCAAAGAAAAAACCAACTACAAAACCC
ACAAACAAACCACCTACCAAAACCACAAACAAAAGAGACTCTAAAACACTAGCCAAAACA
CTGAAAAAAGAAACCACCATTAACCCAACAAAAAAACCAACCCCCAAGACTACAGAAAGA
GACACCAGCACCCCACAATCCACTGTGCTCGACACAACCACATCAAACCACACAGAAAGG
GACACCAGCACCTCACAATCCACTGCGCTCGACACAACCACACCAAAACATACAACCCAA
CAGCAATCTCTCCACTCAACCATCCCCGAAAACACACCCAACTCTACACAAACACCCACA
GCATCCGAGCCCTCCACATCAAATTCTATCTAA
>RSV-B/human/USA/WA-S24522/2023
ATGTCCAAAAACAAGAATCAACGCACTGCCAGGACTCTAGAAAAGACCTGGGATACTCTT
AATCATCTAATTGTAATATCCTCTTGTTTATACAAATTAAATTTAAAATCTATAGCACAA
ATAGCACTATCAGTTTTGGCAATGATAATCTCAACCTCTCTTATAATTGCAGCCATAATA
TTCATCATCTCTGCCAATCACAAAGTTACACTAACAACTGTCACAGTTCAAACAATAAAA
AACCACACTGAGAAAAACATAACCACTTACCTTACTCAAGTCTCACCAGAAAGGGTTGGC
CCATCCAAACAACCCACAGCCACTCCACCAATCCACACAAACTCAGCCACAATATCACCC
AATACAAAATCAGAAACACACCATACAACAGCACAAACCAAAGGCACAACCTCTACTCCA
ACACAGAACAACAAGCCAAGCACAAAACCACGTCCAAAAAATCCACCAAAAAAAGATGAT
TACCATTTTGAAGTGTTCAACTTTGTTCCCTGTAGTATATGTGGCAACAATCAACTCTGC
AAATCCATTTGCAAAACAATACCAAGCAATAAACCAAAGAAAAAACCAACTACAAAACCC
ACAAACAAACCACCTACCAAAACCACAAACAAAAGAGACTCTAAAACACTAGCCAAAACA
CTGAAAAAAGAAACCACCATTAACCCAACAAAAAAACCAACCCCCAAGACTACAGAAAGA
GACACCAGCACCCCACAATCCACTGTGCTCGACACAACCACATCAAACCACACAGAAAGG
GACACCAGCACCTTACAATCCACTGTGCTCGACACAACCACACCAAAACATACAACCCAA
CAGCAATCTCTCCACTCAACCATCCCCGAAAACACACCCAACTCTACACAAACACCCACA
GTATCCGAGCCCTCCACATCAAATTCTATCTAA
>RSV-B/human/USA/WA-S24746/2023
ATGTCCAAAAACAAGAATCAACGCACTGCTAGGACTCTAGAAAAGACCTGGGATACTCTT
AATCATCTAATTGTAATATCCTCTTGTTTATACAAATTAAATTTAAAATCTATAGCACAA
ATAGCACTATCAGTTTTGGCAATGATAATCTCAACCTCTCTTATAATTGCAGCCATAATA
TTCATCATCTCTGCCAATCACAAAGTTACACTAACAACTGTCACAGTTCAAACAATAAAA
AACCACACTGAGAAAAACATAACCACTTACCTTACTCAAGTCTCACCAGAAAGGGTTGGC
CCATCCAAACAACCCACAGCCACTCCACCAATCCACACAAACTCAGCCACAATATCACCC
AATACAAAATCAGAAACACACCATACAACAGCACAAACCAAAGGCACAACCTCTACTCTA
ACACAGAACAACAAGCCAAGCACAAAACCACGTCCAAAAAATCCACCAAAAAAAGATGAT
TACCATTTTGAAGTGTTCAACTTTGTTCCCTGTAGTATATGTGGCAACAATCAACTCTGC
AAATCCATTTGCAAAACAATACCAAGCAATAAACCAAAGAAAAAACCAACTACAAAACCC
ACAAACAAACCACCTACCAAAACCACAAACAAAAGAGACTCCAAAACACTAGCCAAAACA
CTGAAAAAAGAAACCACCATCAACCCAACAAAAAAACCAACCCCCAAGACTACAGAAAGA
GACACCAGCACCCCACAATCCACTGTGCTCGACACAACCACACCAAACCACACAGAAAGG
GACACCAGCACCTCACAATCCACTGCGCTCGACACAACCACACCAAAACACACAACCCAA
CAGCAATCTCTCCACTCAACCATCCCCGAAAACACACCCAACTCTACACAAACACCCACA
GCATCCGAGCCCTCCACATCAAATTCTATCTAA
>RSV-B/human/USA/IL-NM-RSV137/2018
ATGTCCAAAAACAAGAATCAACGCACTGCCAGGACTCTAGAAAAGACCTGGGATACTCTT
AATCATCTAATTGTAATATCCTCTTGTTTATACAAATTAAATTTAAAATCTATAGCACAA
ATAGCACTATCAGTTTTGGCAATGATAATCTCAACCTCTCTTATAATTGCAGCCATAATA
TTCATCATCTCTGCCAATCACAAAGTTACACTAACAACTGTCACAGTTCAAACAATAAAA
AACCACACTGAGAAAAACATAACCACTTACCTTACTCAAGTCTCACCAGAAAGGGTTAGC
CCATCCAAACAACCCACAGCCACACCACCAATCCACACAAACTCAGCCACAATATCACCC
AATACAAAATCAGAAACACACCATACAACAACACAAACCAAAGGCACAATCTCTACTCCA
ACACAGAACAACAAGCCAAGCACAAAACCACGTCCAAAAAATCCACCAAAAAAAGATGAT
TACCATTTTGAAGTGTTCAACTTTGTTCCCTGTAGTATATGTGGCAACAATCAACTCTGC
AAATCCATTTGCAAAACAATACCAAGCAATAAACCAAAGAAAAAACCAACTACAAAACCC
ACAAACAAACCACCTACCAAAACCACAAACAAAAGAGACCCCAAAACACTAGCCAAAACA
CCGAAAAAAGAAACCACCATTAACCCAACAAAAAAACCAACCCCCAAGACTACAGAAAGA
GACACCAGCACCCCACAATCCACTGTGCTCGACATAACCACATCAAAACACACAGAAAGG
GACACCAGCACCTCACAATCCATTGCGCTTGACACAACCACATCAAAACACACAACCCAA
CAGCAATCTCTCTACTCAACCATCTCCGAAAACACACCCAACTCCACACAAACACCCACA
GCATCCGAGCCCTCCACATCAAATTCTATCTAA
>hRSV/B/Germany/22-01678/2021
ATGTCCAAAAACAAGAATCAACGCACTGCCAGGACTCTAGAAAAGACCTGGGATACTCTT
AATCATCTAATTGTAATATCCTCTTGTTTATACAAATTAAATTTAAAATCTATAGCACAA
ATAGCACTATCAGTTTTGGCAATGATAATCTCAACCTCTCTTATAATTGCAGCCATAATA
TTCATCATCTCTGCCAATCACAAAGTTACACTAACAACTGTCACAGTTCAAACAATAAAA
AACCACACTGAGAAAAACATAACCACTTACCTTACTCAAGTCTCACCAGAAAGGGTTGGC
CCATCCAAACAACCCACAGCCACTCCACCAATCCACACAAACTCAGCCACAATATCACCC
AATACAAAATCAGAAACACACCATACAACAGCACAAACCAAAGGCACAACCTCTACTCCA
ACACAGAACAACAAGCCAAGCACAAAACCACGTCCAAAAAATCCACCAAAAAAAGATGAT
TACCATTTTGAAGTGTTCAACTTTGTTCCCTGTAGTATATGTGGCAACAATCAACTCTGC
AAATCCATTTGCAAAACAATACCAAGCAATAAACCAAAGAAAAAACCAACTACAAAACCC
ACAAACAAACCACCTACCAAAACCACAAACAAAAGAGACTCTAAAACACTAGCCAAAACA
CTGAAAAAAGAAACCACCATCAACCCAACAAAAAAACCAACCCCCAAGACTACAGAAAGA
GACACCAGCACCCCACAATCCACTGTGCTCGACACAACCACACCAAACCACACAGAAAGG
GACACCAGCACCCCACAATCCACTGCGCTCGACACAACCACACCAAAACACACAACCCAA
CAGCAATCCCTCCACTCAACCATCCCCGAAAACACACCCAACTCCACACAAACACCCACA
GCATCCGAGCCCTCCACATCAAATTCTATCTAA
>hRSV/B/Australiza/VIC-RCH056/2019|EPI_ISL_1653999
ATGTCCAAAAACAAGAATCAACGCACTGCCAGGACTCTAGAAAAGACCTGGGATACTCTT
AATCATCTAATTGTAATATCCTCTTGTTTATACAAATTAAATTTAAAATCTATAGCACAA
ATAGCACTATCAGTTTTGGCAATGATAATCTCAACCTCTCTTATAATTGCAGCCATAATA
TTCATCATCTCTGCCAATCACAAAGTTACACTAACAACTGCCACAGTTCAAACAATAAAA
AACCACACTGAGAAAAACATAACCACTTACCTTACTCAAGTCTCACCAGAAAGGGTTAGC
CCATCCAAACAACCCACAGCCACACCACCAATCCACACAAACTCAGCCACAATATCACCC
AATACAAAATCAGAAACACACCATACAACAACACAAACCAAAGGCACAATCTCTACTCCA
ACACAGAACAACAAGCCAAGCACAAAACCACGTCCAAAAAATCCACCAAAAAAAGATGAT
TACCATTTTGAAGTGTTCAACTTTGTTCCCTGTAGTATATGTGGCAACAATCAACTCTGC
AAATCCATTTGCAAAACAATACCAAGCAATAAACCAAAGAAAAAACCAACTACAAAACCC
ACAAACAAACCACCTACCAAAACCACAAACAAAAGAGACCCTAAAACACTAGCCAAAACA
CCGAAAAAAGAAACCACCATTAACCCAACAAAAAAACCAACCCCCAAGACTACAGAAAGA
GACACCAGCACCCCACAATCCACTGTGCTCGACATAACCACATCAAAACACACAGAAAGG
GACACCAGCACCTCACAATCCATTGCGCTTGACACAACCACATCAAAACACACAACCCAA
CAGCAATCTCTCTACTCAACCATCCCCGAAAACACACCCAACTCCACACAAACACCCACA
GCATCCGAGCCCTCCACATCAAATTCTATCTAA
>ASU102752
ATGTCCAAAAACAAGAATCAACGCACTGCCAGGACTCTAGAAAAGACCTGGGATACTCTT
AATCATCTAATTGTAATATCCTCTTGTTTATACAAATTAAATTTAAAATCTATAGCACAA
ATAGCACTATCAGTTTTGGCAATGATAATCTCAACCTCTCTTATAATTGCAGCCATAATA
TTCATCATCTCTGCCAATCACAAAGTTACACTAACAACTGTCACAGTTCAAACAATAAAA
AACCACACTGAGAAAAACATAACCACTTACCTTACTCAAGTCTCACCAGAAAGGGTTGGC
CCATCCAAACAACCCACAGCTACTCCACCAATCCACACAAACTCAGCCACAATATCACCC
AATACAAAATCAGAAACACACCATACAACAGCACAAACCAAAGGCACAACCTCTATCCCA
ACACAGAACAACAAGCCAAGCACAAAACCACGTCCAAAAAATCCACCAAAAAAAGATGAT
TACCATTTTGAAGTGTTCAACTTTGTTCCCTGTAGTATATGTGGCAACAATCAACTCTGC
AAATCCATTTGCAAAACAATACCAAGCAATAAACCAAAGAAAAAACCAACTACAAAACCC
ACAAACAAACCACCTACCAAAACCACAAACAAAAGAGACTCTAAAACACTAGCCAAAACA
CTGAAAAAAGAAACCACCATTAACCCAACAAAAAAACCAACCCCCAAGACTACAGAAAGA
GACACCAGCACCCCACAATCCACTGTGCTCGACACAACCACATCAAACCACACAGAAAGG
GACACCAGCACCCCACAATCCACTGTGCTCGACACAACCACACCAAAACATACAACCCAA
CAGCAATCTCTCCACTCAACCATCCCCGAAAACACACCCAACTCTACACAAACACCCACA
GCATCCGAGCCCTCCACATCAAATTCTATCTAA
>JHRSV102
ATGTCCAAAAACAAGAATCAACGCACTGCCAGGACTCTAGAAAAGACCTGGGATACTCTT
AATCATCTAATTGTAATATCCTCTTGTTTATACAAATTAAATTTAAAATCTATAGCACAA
ATAGCACTATCAGTTTTGGCAATGATAATCTCAACCTCTCTTATAATTGCAGCCATAATA
TTCATCATCTCTGCCAATCACAAAGTTACACTAACAACTGTCACAGTTCAAACAATAAAA
AACCACACTGAGAAAAACATAACCACTTACCTTACTCAAGTCTCACCAGAAAGGGTTGGC
CCATCCAAACAACCCACAGCTACTTCACCAATCCACACAAACTCAGCCACAATATCACCC
AATACAAAATCAGAAACACACCATACAACAGCACAAACCAAAGGCACAACCTCTATCCCA
ACACAGAACAACAAGCCAAGCACAAAACCACGTCCAAAAAATCCACCAAAAAAAGATGAT
TACCATTTTGAAGTGTTCAACTTTGTTCCCTGTAGTATATGTGGCAACAATCAACTCTGC
AAATCCATTTGCAAAACAATACCAAGCAATAAACCAAAGAAAAAACCAACTACAAAACCC
ACAAACAAACCACCTACCAAAACCACAAACAAAAGAGACCCTAAAACACTAGCCAAAACA
CTGAAAAAAGAAACCACCATTAACCCAACAAAAAAACCAACCCCCAAGACTACAGAAAGA
GACACCAGCACCCCACAATCCACTGTGCTCGACACAACCACATCAAACCACACAGAAAGG
GACACCAGCACCCCACAATCCACTGTGCTCGACACAACCACACCAAAACATACAACCCAA
CAGCAATCTCTCCACTCAACCATCCCCGAAAACACACCCAACTCTACACAAACACCCACA
GCATCCGAGCCCTCCACATCAAATTCTATCCAA
>JHRSV0068
ATGTCCAAAAACAAGAATCAACGCACTGCCAGGACCCTAGAAAAGACCTGGGATACTCTT
AATCATCTAATTGTAATATCCTCTTGTTTATACAAATTAAATTTAAAATCTATAGCACAA
ATAGCACTATCAGTTTTGGCAATGATAATCTCAACCTCTCTTATAATTGCAGCCATAATA
TTCATCATCTCTGCCAATCACAAAGTTACACTAACAACTGTCACAGTTCAAACAATAAAA
AACCACACTGAGAAAAACATAACCACTTACCTTACTCAAGTCTCATCAGAAAGGGTTGGC
TCATCCAAACAACCCACAGCCACTCCACCAATCCACACAAACTCAGCCACAATATCACCC
AATACAAAATCAGAAACACACCATACAACAGCACAAACCAAAGGCACAGCCTCTACTCCA
ACACAGAACAACAAGCCAAGCACAAAACCACGTCCAAAAAATCCACCAAAAAAAGATGAT
TACCATTTTGAAGTGTTCAACTTTGTTCCCTGTAGTATATGTGGCAACAATCAACTTTGC
AAATCCATTTGCAAAACAATACCAAGCAATAAACCAAAGAAAAAACCAACTACAAAACCC
ACAAACAAACCACCTACCAAAACCACAAACAAAAGAGACCCTAAAACACTAGCCAAAACA
CTGAAAAAAGAAACCACCATTAACCCAACAAAAAAACCAACCCCCAAGACTACAGAAAGA
GACACCAGCACCCCACAATCCACTGTGCTCGAAACAACCACATCAAACCACACAGAAAGG
GACACCAGCACCTCACAATCCACTGCGCTCGACACAACCACACCAAAACATACAACCCAA
CAGCAATCTCTCCACTCAACCATCCCCGAAAACACACCCAACTCTACACAAACACCCACA
GCATCCGAGCCCTCCACATCAAACTCTATCTAA
>JHRSV100
ATGTCCAAAAACAAGAATCAACGCACTGCCAGGACTCTAGAAAAGACCTGGGATACTCTT
AATCATCTAATTGTAATATCCTCTTGTTTATACAAATTAAATTTAAAATCTATAGCACAA
ATAGCACTATCAGTTTTGGCAATGATAATCTCAACCTCTCTTATAATTGCAGCCATAATA
TTCATCATCTCTGCCAATCACAAAGTTACACTAACAACTGTCACAGTTCAAACAATAAAA
AACCACACTGAGAAAAACATAACCACTTACCTTACTCAAGTCTCACCAGAAAGGGTTGGC
CCATCCAAACAACCCACAGCCACTCCACCAATCCACACAAACTCAGTCACAATATCACCC
AATACAAAATCAGAAACACACCATACAACAGCACAAACCAAAGGCACAACCTCTACTCCA
ACACAGAACAACAAGCCAAGCACAAAACCACGTCCAAAAAATCCACCAAAAAAAGATGAT
TACCATTTTGAAGTGTTCAACTTTGTTCCCTGTAGTATATGTGGCAACAATCAATTTTGC
AAATCCATTTGCAAAACAATACCAAGCAATAAACCAAAGAAAAAACCAACTACAAAACCC
ACAAACAAACCACCTACCAAAACCACAAACAAAAGAGACCCTAAAACACTAGCCAAAACA
CTGAAAAAAGAAACCACCATTAACCCAACAAAAAAACCAACCCCCAAGACTACAGAAAGA
GACACCAGCACCCCACAATCCACTGTGCTCGACACAACCACATCAAACCACACAGAAAGG
GACACCAGCACCTCACAATCCACTGCGCTCGACACAACCACACCAAAACATACAACCCAA
CAGCAATCTCTCCTCTCAACCATCCCCGAAAACACACCCAACTCTACACAAACACCCACA
GCATCCGAGCCCTCCACATCAAATTCTATCTAA
>JHRSV104
ATGTCCAAAAACAAGAATCAACGCACTGCCAGGACTCTAGAAAAGACCTGGGATACTCTT
AATCATCTAATTGTAATATCCTCTTGTTTATACAAATTAAATTTAAAATCTATAGCACAA
ATAGCACTATCAGTTTTGGCAATGATAATCTCAACCTCTCTTATAATTGCAGCCATAATA
TTCATCATCTCTGCCAATCACAAAGTTACACTAACAACTGTCACAGTTCAAACAATAAAA
AATCACACTGAGAAAAACATAACCACTTACCTTACTCAAGTCTCACCAGAAAGGGTTGGC
CCATCCAAACAACCCACAGCCACTCCACCAATCCACACAAACTCAGCCACAATATCACCC
AATACAAAATCAGAAACACACCATACAACAGCACAAACCAAAGGCACAACCTCTACTCCA
ACACAGAACAACAAGCCAAGCACAAAACCACGTCCAAAAAATCCACCAAAAAAAGATGAT
TACCATTTTGAAGTGTTCAACTTTGTTCCCTGTAGTATATGTGGCAACAATCAACTTTGC
AAATCCATTTGCAAAACAATACCAAGCAATAAACCAAAGAAAAAACCAACTACAAAACCC
ACAAACAAACCACCTACCAAAACCACAAACAAAAGAGACCCTAAAACACTAGCCAAAACA
CTGAAAAAAGAAACCACCATTAACCCAACAAAAAAACTAACCCCCAAGACTACAGAAAGA
GACACCAGCACCCCACAATCCACTGTGCTCGACACAACCACATCAAACCACACAGAAAGG
GACACCAGCACCTCACAATCCACTGCGCTCGACACAACCACACCAAAACATACAACCCAA
CAGCAATCTCTCCACTCAACCATCCCCGAAAACACACCCAACTCCACACAAACACCCACA
GCATCCGAGCCCTCCACATCAAATTCTATCTAA
>JHRSV105
ATGTCCAAAAACAAGAATCAACGCACTGCCAGGACTCTAGAAAAGACCTGGGATACTCTT
AATCATCTAATTGTAATATCCTCTTGTTTATACAAATTAAATTTAAAATCTATAGCACAA
ATAGCACTATCAGTTTTGGCAATGATAATCTCAACCTCTCTTATAATTGCAGCCATAATA
TTCATCATCTCTGCCAATCACAAAGTTACACTAACAACTGTCACAGTTCAAACAATAAAA
AACCACACTGAGAAAAACATAACCACTTACCTTACTCAAGTCTCATCAGAAAGGGTTGGC
CCATCCAAACAACCCACAGCCACTCCACCAATCCACACAAACTCAGCCACAATATCACCC
AATACAAAATCAGAAACACACCATACAACAGCACAAACCAAAGGCACAACCTCTGCTCCA
ACACAGAACAACAAGCCAAGCACAAAACCACGTCCAAAAAATCCACCAAAAAAAGATGAT
TACCATTTTGAAGTGTTCAACTTTGTTCCCTGTAGTATATGTGGCAACAATCAACTCTGC
AAATCCATTTGCAAAACAATACCAAGCAATAAACCAAAGAAAAAACCAACTACAAAACCC
ACAAACAAACCACCTACCAAAACCACAAACAAAAGAGACCCTAAAACACTAGCCAAAACA
CTGAAAAAAGAAACCACCATTAACCCAACAAAAAAACCAACCCCCAAGACTACAGAAAGA
GACACCAGCACCCCACAATCCACTGTGCTCGAAACAACCACATCAAACCACACAGAAAGG
GACACCAGCACCTCACAATCCACTGCGCTCGACACAACCACACCAAAACATACAACCCAA
CAGCAATCTCTCCACTCAACCATCCCCGAAAACACACCCAACTCTACACAAACACCCACA
GCATCCGAGCCCTCCACATCAAATTCTATCTAA
>JHRSV103
ATGTCCAAAAACAAGAATCAACGCACTGCCAGGACTCTAGAAAAGACCTGGGATACTCTT
AATCATCTAATTGTAATATCCTCTTGTTTATACAAATTAAATTTAAAATCTATAGCACAA
ATAGCACTATCAGTTTTGGCAATGATAATCTCAACCTCTCTTATAATTGCAGCCATAATA
TTCATCATCTCTGCCAATCACAAAGTTACACTAACAACTGTCACAGTTCAAACAATAAAA
AACCACACTGAGAAAAACATAACCACTTACCTTACTCAAGTCTCACCAGAAAGGGTTGGC
CCATCCAAACAACCCACAGCCACTCCACCAATCCACACAAACTCAGCCACAATATCACCC
AATACAAAATCAGAAACACACCATACAACAGCACAAACCAAAGGCACAACCTCTACTCCA
ACACAGAACAACAAGCCAAGCACAAAACCACGTCCAAAAAATCCACCAAAAAAAGATGAT
TACCATTTTGAAGTGTTCAACTTTGTTCCCTGTAGTATATGTGGCAACAATCAACTTTGC
AAATCCATTTGCAAAACAATACCAAGCAATAAATCAAAGAAAAAACCAACTACAAAACCC
ACAAACAAACCACCTACCAAAACCACAAACAAAAGAGACCCTAAAACACTAGCCAAAACA
CTGAAAAAAGAAACCACCATTAACCCAACAAAAAAACTAACCCCCAAAACCACAGAAAGA
GACACCAGCACCCCACTATCCACTGTGCTCGAC---------------------------
---------------------------------ACAACCACACCAAAACACACTACCCAA
CAGCAATCTCTCCACTCAACCATCCCCGAAAACACACCCAACTCTACACAAAAACCCACA
GCATCCGAGCCCTCCACATCAAATTCTATCTAA
>JHRSV113
ATGTCCAAAAACAAGAATCAACGCACTGCCAGGACTCTAGAAAAGACCTGGGATACTCTT
AATCATCTAATTGTAATATCCTCTTGTTTATACAAATTAAATTTAAAATCTATAGCACAA
ATAGCACTATCAGTTTTGGCAATGATAATCTCAACCTCTCTTATAATTGCAGCCATAATA
TTCATCATCTCTGCCAATCACAAAGTTACACTAACAACTGTCACAGTTCAAACAATAAAA
AATCACACTGAGAAAAACATAACCACTTACCTTACTCAAGTCTCACCAGAAAGGGTTGGC
CCATCCAAACAACCCACAGCCACTCCACCAATCCACACAAACTCAGCCACAATATCACCC
AATACAAAATCAGAAACACACCATACAACAGCACAAACCAAAGGCACAACCTCTACTCCA
ACACAGAACAACAAGCCAAGCACAAAACCACGTCCAAAAAATCCACCAAAAAAAGATGAT
TACCATTTTGAAGTGTTCAACTTTGTTCCCTGTAGTATATGTGGCAACAATCAACTCTGC
AAATCCATTTGCAAAACAATACCAAGCAATAAACCAAAGAAAAAACCAACTACAAAACCC
ACAAACAAACCACCTACCAAAACCACAAACAAAAGAGACTCCAAAACACTAGCCAAAACA
CTGAAAAAAGAAACCACCATTAACCCAACAAAAAAACTAACCCCCAAGACTACAGAAAGA
GACACCAGCACCCCACAATCCACTGTGCTCGACACAACCACATCAAACCACACAGAAAGG
GACACCAGCACCTCACAATCCACTGCGCTCGACACAACCACACCAAAACATACAACCCAA
CAGCAATCTCTCCACTCAACCATCCCCGAAAACACACCCAACTCCACACAAACACCCACA
GCATCCGAGCCCTCCACATCAAATTCTATCTAA
>JHRSV107
ATGTCCAAAAACAAGAATCAACGCACTGCCAGGACTCTAGAAAAGACCTGGGATACTCTT
AATCATCTAATTGTAATATCCTCTTGTTTATACAAATTAAATTTAAAATCTATAGCACAA
ATAGCACTATCAGTTTTGGCAATGATAATCTCAACCTCTCTTATAATTGCAGCCATAATA
TTCATCATCTCTGCCAATCACAAAGTTGCACTAACAACTGTCACAGTTCAAACAATAAAA
AACCACACTGAGAAAAACATAACCACTTACCTTACTCAAGTCTCACCAGAAAGGGTTGGC
CCATCCAAACAACCCACAGCTACTCCACCAATCAACACAAACTCATCCACAATATCACCC
AATACAAAATCAGAAACACACCATACAACAGCACAAACCAAAGGCACAACCTCTATCCCA
ACACAGAACAACAAGCCAAGCACAAAACCACGTCCAAAAAATCCACCAAAAAAAGATGAT
TACCATTTTGAAGTGTTCAACTTTGTTCCCTGTAGTATATGTGGCAACAATCAACTCTGC
AAATCCATTTGCAAAACAATACCAAGCAATAAACCAAAGAAAAAACCAACTACAAAACCC
ACAAACAAACCACCTACCAAAACCACAAACAAAAGAGACCCTAAAACACTAGCCAAAACA
CTGAAAAAAGAAACCACCATTAACCCAACAAAAAAACCAACCCCCAAGACTACAGAAAGA
GACACCAGCACCCCACAATCCACTGTGCTCGACACAACCACATCAAACCACACAGAAAGG
GACACCAGCACCCCACAATCCACTGCGCTCGACACAACCACACCAAAACATACAACCCAA
CAGCAATCTCTCCACTCAACCATCCCCGAAAACACACCCAACTCTACACAAACACCCACA
GCATCCGAGCCCTCCACATCAAATTCTATCTAA
>JHRSV109
ATGTCCAAAAACAAGAATCAACGCACTGCCAGGACTCTAGAAAAGACCTGGGATACTCTT
AATCATCTAATTGTAATATCCTCTTGTTTATACAAATTAAATTTAAAATCTATAGCACAA
ATAGCACTATCAGTTTTGGCAATGATAATCTCAACCTCTCTTATAATTGCAGCCATAATA
TTCATCATCTCTGCCAATCACAAAGTTACACTAACAACTGTCACAGTTCAAACAATAAAA
AACCACACTGAGAAAAACATAACCACTTACCTTACTCAAGTCTCACCAGATAGGGTTGGC
CCATCCAAACAACCCACAGCCACTCCACCAATCCACACAAACTCAGCCACAATATCACCC
AATACAAAATCAGAAACACACCATACAACAGCACAAACCAAAGGCACAACCTCTACTCCA
ACACAGAACAACAAGCCAAGCACAAAACCACGTCCAAAAAATCCACCAAAAAAAGATGAT
TACCATTTTGAAGTGTTCAACTTTGTTCCCTGTAGTATATGTGGCAACAATCAACTCTGC
AAATCCATTTGCAAAACAATACCAAGCAATAAACCAAAGAAAAAACCAACTACAAAACCC
ACAAACAAACCACCTACCAAAACCACAAACAAAAGAGACCCTAAAACACTAGCCAAAACA
CTGAAAAAAGAAACCACCATTAACCCAACAAAAAAACCAACCCCCAAGACCACAGAAAGA
GACACCAGCACCCCACAATCCACTGTGCTCTACACAACCACATCAAACCACACAGAAAGG
GACACCAGCACCTCACAATCCACTGCGCTCGACACAACCACACCAAAACACACAACCCAA
CAGCAATCTCTCCACTCAACCATCCCCGAAAACACACCCAACTCTACACAAACACCCACA
GCATCCGAGCCCTCCACACCAAATTCTATCTAA
>JHRSV116
ATGTCCAAAAACAAGAATCAACGCACTGCCAGGACTCTAGAAAAGACCTGGGATACTCTT
AATCATCTAATTGTGATATCCTCTTGTTTATACAAATTAAATTTAAAATCTATAGCACAA
ATAGCACTATCAGTTTTGGCAATGATAATCTCAACCTCTCTTATAATTGCAGCCATAATA
TTCATCATCTCTGCCAATCACAAAGTTACACTAACAACTGTCACAGTTCAAACAATAAAA
AACCACACTGAGGAAAACATAACCACTTACCTTACTCAAGTCTCACCAGAAAGGGTTGGC
CCATCCAAACAACCCACAGCCACACCACCAATCCACACAAACTCAGCCACAATATCACCC
AATACAAAATCAGAAACACACCATACAACAGCACAAACCAAAGGCACAACCTCTACTCCA
GCACAGAACAACAAGCCAAGCACAAAACCACGTCCAAAAAATCCACCAAAAAAAGATGAT
TACCATTTTGAAGTGTTCAACTTTGTTCCCTGTAGTATATGTGGCAACAATCAACTTTGC
AAATCCATTTGCAAAACAATACCAAGCAATAAACCAAAGAAAAAACCAACTACAAAACCC
ACAAACAAACCACCTACCAAAACCACAAACAAAAGAGACCCTAAAACACTAGCCAAAACA
CTGAAAAAAGGAACCACCATTAACTCAACAAAAAAACCAACCCCCAAGACTACAGAAAGA
GACACCATCACCCCACAATCCACTGTGCTCGACATAACCACATCAAAACACACAGAAAGG
GACACCAGCACCTCACAATCCATTGCGCTTGACACAACCACATCAAAACACACAACCCAA
CAGCAATCTCTCTACTCAACCATCCCCGAAAACACACCCAACTCCACACAAACACCCACA
GCATCCGAGCCCTCCACATCAAATTCTATCTAA
>JHRSV69
ATGTCCAAAAACAAGAATCAACGCACTGCCAGGACTCTAGAAAAGACCTGGGATACTCTT
AATCATCTAATTGTAATATCCTCTTGTTTATACAAATTAAATTTAAAATCTATAGCACAA
ATAGCACTATCAGTTTTGGCAATGATAATCTCAACCTCTCTTATAATTGCAGCCATAATA
TTCATCATCTCTGCCAATCACAAAGTTACACTAACAACTGTCACAGTTCAAACAATAAAA
AACCACACTGAGAAAAACATAACCACTTACCTTACTCAAGTCTCACCAGAAAGGGTTGGC
CCATCCAAACAACCCACAGCCACTCCACCAATCCACACAAACTCAGCCACAATATCACCC
AATACAAAATCAGAAACACACCATACAACAGCACAAACCAAAGGCACAACCTCTACTCCA
ACACAGAACAACAAGCCAAGCACAAAACCACGTCCAAAAAATCCACCAAAAAAAGATGAT
TACCATTTTGAAGTGTTCAACTTTGTTCCCTGTAGTATATGTGGCAACAATCAACTTTGC
AAATCCATTTGCAAAACAATACCAAGCAATAAACCAAAGAAAAAACCAACTACAAAACCC
ACAAACAAACCACCTACCAAAACCACAAACAAAAGAGACCCTAAAACACTAGCCAAAACA
CTGAAAAAAGAAACCACCATTAACCCAACAAAAAAACCAACCCCCAAGACTACAGAAAGA
GACACCAGCACCCCACTATCCACTGTGCTCGACACAACCACATCAAACCACATAGAAAGG
GACACCAGCACCCCACAATCCACTGCGCTCGACACAACCACACCAAAACACACTACCCAA
CAGCAATCTCTCCACTCAACCATCCCCGAAAACACACCCAACTCTACACAAAAACCCACA
GCATCCGAGCCCTCCACATCAAATTCTATCTAA
>JHRSV115
ATGTCCAAAAACAAGAATCAACGCACTGCCAGGACTCTAGAAAAGACCTGGGATACTCTT
AATCATCTAATTGTAATATCCTCTTGTTTATACAAATTAAATTTAAAATCTATAGCACAA
ATAGCACTATCAGTTTTGGCAATGATAATCTCAACCTCTCTTATAATTGCAGCCATAATA
TTCATCATCTCTGCCAATCACAAAGTTACACTAACAACTGTCACAGTTCAAACAATAAAA
AACCACACTGAGAAAAACATAACCACTTACCTTACTCAAGTCTCACCAGAAAGGGTTGGC
CCATCCAAACAACCCACAGCCACTCCACCAATCCACACAAACTCAGCCACAATATCACCC
AATACAAAATCAGAAACACACCATACAACAGCACAAACCAAAGGCACAACCTCTACTCCA
ACACAGAACAACAAGCCAAGCACAAAACCACGTCCAAAAAATCCACCAAAAAAAGATGAT
TACCATTTTGAAGTGTTCAACTTTGTTCCCTGTAGTATATGTGGCAACAATCAACTCTGC
AAATCCATTTGCAAAACAATACCAAGCAATAAACCAAAGAAAAAACCAACTACAAAACCC
ACAAACAAACCACCTACCAAAACCACAAACAAAAGAGACCCTAAAACACTAGCCAAAACA
CTGAAAAAAGAAACCACCATTAACCCAACAAAAAAACCAACCCCCAAGACTACAGAAAGA
GACACCAGCACCCCACAATCCACTGTGCTCGACACAACCACATCAAACCACACAGAAAGG
GACACCAGCACCTTACAATCCACTGTGCTCGACACAACCACACCAAAACATACAACCCAA
CAGCAATCTCTCCACTCAACCATCCCCGAAAACACACCCAACTCTACACAAACACCCACA
GTATCCGAGCCCTCCACATCAAATTCTATCTAA
>JHRSV70
ATGTCCAAAAACAAGAATCAACGCACTGCCAGGACTCTAGAAAAGACCTGGGATACTCTT
AATCATCTAATTGTAATATCCTCTTGTTTATACAAATTAAATTTAAAATCTATAGCACAA
ATAGCACTATCAGTTTTGGCAATGATAATCTCAACCTCTCTTATAATTGCAGCCATAATA
TTCATCATCTCTGCCAATCACAAAGTTACACTAACAACTGTCACAGTTCAAACAATAAAA
AACCACACTGAGAAAAACATAACCACTTACCTTACTCAAGTCTCACCAGAAAGGGTTGGC
CCATCCAAACAACCCACAGCTACTCCACCAATCCACACAAACTCAGCCACAATATCACCC
AATACAAAATCAGAAACACACCATACAACAGCACAAACCAAAGGCACAACCTCCACCCCA
ACACAGAACAACAAGCCAAGCACAAAACCACGTCCAAAAAATCCACCAAAAAAAGATGAT
TACCATTTTGAAGTGTTCAACTTTGTTCCCTGTAGTATATGTGGCAACAATCAACTCTGC
AAATCCATTTGCAAAACAATACCAAGCAATAAACCAAAGAAAAAACCAACTACAAAACCC
ACAAACAAATCACCTACCAAAACCACAAACAAAAGAGACCCTAAAACACTAGCCAAAACA
CTGAAAAAAGAAACCACCATTAACCCAACAAAAAAACCAACCCCCAAGACTACAAAAAGA
GACACCAGCACCCCACAATCCACTGTGCTCGACACAACCACATCAAACCACACAGAAAGG
GACACCAGCACCTCACAATCCACTGCGCTCGACACAACCACACCAAAACATACAACCCAA
CAGCAATCTCTCCACTCAACCATCCTCGAAAACACACCCAACTCTACACAAACACCCACA
GCATCCGAGCCCTCCACATCAAATTCTATCTAA
>JHRSV74
ATGTCCAAAAACAAGAATCAACGCACTGCCAGGACTCTAGAAAAGACCTGGGATACTCTT
AATCATCTAATTGTAATATCCTCTTGTTTATACAAATTAAATTTAAAATCTATAGCACAA
ATAGCACTATCAGTTTTGGCAATGATAATCTCAACCTCTCTTATAATTGCAGCCATAATA
TTCATCATCTCTGCCAATCACAAAGTTACACTAACAACTGTCACAGTTCAAACAATAAAA
AACCACACTGAGAAAAACATAACCACTTACCTTACTCAAGTCTCACCAGAAAGGGTTGGC
CCATCCAAACAACCCACAGCCACTCCACCAATCCACACAAACTCAGCCACAATATCACCC
AATACAAAATCAGAAACACACCATACAACAGCACAAACCAAAGGCACAACCTCTACTCCA
ACACAGAACAACAAGCCAAGCACAAAACCACGTCCAAAAAATCCACCAAAAAAAGATGAT
TACCATTTTGAAGTGTTCAACTTTGTTCCCTGTAGTATATGTGGCAACAATCAACTTTGC
AAATCCATTTGCAAAACAATACCAAGCAATAAACCAAAGAAAAAACCAACTACAAAACCC
ACAAACAAACCACCTACCAAAACCACAAACAAAAGAGACCCTAAAACACCAGCCAAAACA
CTGAAAAAAGAAACCACCATTAACCCAACAAAAAAACCAACCCCCAAGACTACAGAAAGA
GACACCAGCACCCCACAATCCACTGTGCTCGACACAACCACATCAAACCACACAGAAAGG
GACACCAGCACCTCACAATCCACTGCGCTCGACACAACCACACCAAAACATACAACCCAA
CAGCAATCTCTCCTCTCAACCATCCCCGAAAACACACCCAACTCTACACAAACACCCACA
GCATCCGAGCCCTCCACATCAAATTCTATCTAA
>JHRSV71
ATGTCCAAAAACAAGAATCAACGCACTGCCAGGACTCTAGAAAAGACCTGGGATACTCTT
AATCATCTAATTGTAATATCCTCTTGTTTATACAAATTAAATTTAAAATCTATAGCACAA
ATAGCACTATCAGTTTTGGCAATGATAATCTCAACCTCTCTTATAATTGCAGCCATAATA
TTCATCATCTCTGCCAATCACAAAGTTACACTAACAACTGTCACAGTTCAAACAATAAAA
AACCACACTGAGAAAAACATAACCACTTACCTTACTCAAGTCTCACCAGAAAGGGTTGGC
CCATCCAAACAACCCACAGCCACTCCACCAATCCACACAAACTCAGCCACAATATCACCC
AATACAAAATCAGAAACACACCATACAACAGCACAAACCAAAGGCACTACCTCTACTCCA
ACACAGAACAACAAGCCAAGCACAAAACCACGTCCAAAAAATCCACCAAAAAAGGATGAT
TACCATTTTGAAGTGTTCAACTTTGTTCCCTGTAGTATATGTGGTAACAATCAACTCTGC
AAATCCATTTGCAAAACAATACCAAGCAATAAACCAAAGAAAAAACCAACTACAAAACCC
ACAAACAAACCACCTACCAAAACCACAAACAAAAGAGACCCTAAAACACTAGCCAAAACA
CTGAAAAAAGAAACCACCATCAACCCAACAAAAAAACCAACCCCCAAAACCACAAAAAGA
GACACCAGCACCCCACAATCCACTGTCCTCGACACAACCACATCAAACCACACAGAAAGG
GACACCAGCACCTCACAATCCACTGCGCTCGACACAACCACATCAAAACACACAACCCAA
CAGCAATCTCTCCACTCAACCATCCCCGAAAACACACCCAACTCCACACAAACACCCACA
GCATCCGAGCCCTCCACATCAAATTCTATCTAA
>JHRSV76
ATGTCCAAAAACAAGAATCAACGCACTGCCAGGACCCTAGAAAAGACCTGGGATACTCTT
AATCATCTAATTGTAATATCCTCTTGTTTATACAAATTAAATTTAAAATCTATAGCACAA
ATAGCACTATCAGTTTTGGCAATGATAATCTCAACCTCTCTTATAATTGCAGCCATAATA
TTCATCATCTCTGCCAATCACAAAGTTACACTAACAACTGTCACAGTTCAAACAATAAAA
AACCACACTGAGAAAAACATAACCACTTACCTTACTCAAGTCTCATCAGAAAGGGTTGGC
TCATCCAAACAACCCACAGCCACTCCACCAATCCACACAAACTCAGCCACAATATCACCC
AATACAAAATCAGAAACACACCATACAACAGCACAAACCAAAGGCACAGCCTCTACTCCA
ACACAGAACAACAAGCCAAGCACAAAACCACGTCCAAAAAATCCACCAAAAAAAGATGAT
TACCATTTTGAAGTGTTCAACTTTGTTCCCTGTAGTATATGTGGCAACAATCAACTCTGC
AAATCCATTTGCAAAACAATACCAAGCAATAAACCAAAGAAAAAACCAACTACAAAACCC
ACAAACAAACCACCTACCAAAACCACAAACAAAAGAGACCCTAAAACACTAGCCAAAACA
CTAACAAAAGAGACCACCATTAACCCAACAAAAAAACCAACCCCCAAGACCACAAAAAGA
GACACCAGCACCCCACAATCCACTGTGCTCGAAACAACCACATCAAACCACACAGAAAGG
GACACCAGCACCTCACAATCCACTGCGCTCGACAAAACCACACCAAAACATACAACCCAA
CAGCAATCTCTCCACTCAACCATCCCCGAAAACACACCCAACTCTACACAAACACCCACA
GCATCCGAGCCCTCCACATCAAACTCTATCTAA
>JHRSV77
ATGTCCAAAAACAAGAATCAACGCACTGCCAGGACTCTAGAAAAGACCTGGGATACTCTT
AATCATCTAATTGTAATATCCTCTTGTTTATACAAATTAAATTTAAAATCTATAGCACAA
ATAGCACTATCAGTTTTGGCAATGATAATCTCAACCTCTCTTATAATTGCAGCCATAATA
TTCATCATCTCTGCCAATCACAAAGTTACACTAACAACTGTCACAGTTCAAACAATAAAA
AACCACACTGAGAAAAACATAACCACTTACCTTACTCAAGTCTCACCAGAAAGGGTTGGC
CCATCCAAACAACCCACAGCCACTCCACCAATCCACACAAACTCAGCCACAATATCACCC
AATACAAAATCAGAAACACACCATACAACAGCACAAACCAAAGGCACAACCTCTACTCCA
ACACAGAACAACAAGCCAAGCACAAAACCACGTCCAAAAAATCCACCAAAAAAAGATGAT
TACCATTTTGAAGTGTTCAACTTTGTTCCCTGTAGTATATGTGGCAACAATCAACTCTGC
AAATCCATTTGCAAAACAATACCAAGCAATAAACCAAAGAAAAAACCAACTACAAAACCC
ACAAACAAACCACCTACCAAAACCACAAACAAAAGAGACTCTAAAACACTAGCCAAAACA
CTGAAAAAAGAAACCACCATTAACCCAACAAAAAAACCAACCCCCAAGACTACCAAAAGA
GACACCAGCACCCCACAATCCACTGTGCTCGACACAACCACATCAAACCACACAGAAAGG
GACACCAGCACCTCACAATCCACTGCGCTCGACACAACCACACCAAAACATACAACCCAA
CAGCAATCTCTCCTCTCAACCATCCCCGAAAACACACCCAACTCTACACAAACACCCACA
GCATCCGAGCCCTCCACATCAAATTCTATCTAA
>JHRSV80
ATGTCCAAAAACAAGAATCAACGCACTGCCAGGACTCTAGAAAAGACCTGGGATACTCTT
AATCATCTAATTGTAATATCCTCTTGTTTATACAAATTAAATTTAAAATCTATAGCACAA
ATAGCACTATCAGTTTTGGCAATGATAATCTCAACCTCTCTTATAATTGCAGCCATAATA
TTCATCATCTCTGCCAATCACAAAGTTGCACTAACAACTGTCACAGTTCAAACAATAAAA
AACCACACTGAGAAAAACATAACCACTTACCTTACTCAAGTCTCACCAGAAAGGGTTGGC
CCATCCAAACAACCCACAGCTACTCCACCAATCAACACAAACTCATCCACAATATCACCC
AATACAAAATCAGAAACACACCATACAACAGCACAAACCAAAGGCACAACCTCTATCCCA
ACACAGAACAACAAGCCAAGCACAAAACCACGTCCAAAAAATCCACCAAAAAAAGATGAT
TACCATTTTGAAGTGTTCAACTTTGTTCCCTGTAGTATATGTGGCAACAATCAACTTTGC
AAATCCATTTGCAAAACAATACCAAGCAATAAACCAAAGAAAAAACCAACTACAAAACCC
ACAAACAAACCACCTACCAAAACCACAAACAAAAGAGACCCTAAAACACTAGCCAAAACA
CTGAAAAAAGAAACCACCATTAACCCAACAAAAAAACCAACCCCCAAGACTACAGAAAGA
GACACCAGCACCCCACAATCCACTGTGCTCGACACAACCACATCAAACCACACAGAAAGG
GACACCAGCACCCCACAATCCACTGCGCTCGACACAACCACACCAAAACATACAACCCAA
CAGCAATCTCTCCACTCAACCATCCCCGAAAACACACCCAACTCTACACAAACACCCACA
GCATCCGAGCCCTCCACATCAAATTCTATCTAA
>JHRSV75
ATGTCCAAAAACAAAAATCAACGCACTGCCAGGACTCTAGAAAAGACCTGGGATACTCTT
AATCATCTAATTGTAATATCCTCTTGTTTATACAAATTAAATTTAAAATCTATAGCACAA
ATAGCACTATCAGTTTTGGCAATGATAATCTCAACCTCTCTTATAATTGCAGCCATAATA
TTCATTATCTCTGCCAATCACAAAGTTACACTAACAACTGTCACAGTTCAAACAATAAAA
AACCACACTGAGAAAAACATAACCACTCACTTTACTCAAGTCTCACCAGAAAGGGTCAGC
CCATCCAGACAACCCACAGCCATGCCACCAATCCACACAAACTCAGCCACAATATCACCC
AATACAAAATCAGAAACACACCATACAACAGCACAAACCAAAGGCACAACCTCTACTCCA
ACACAGAACAACAAGCCAAGCACAAAACCACGTCCAAAAAATCCACCAAAAAAAGATGAT
TACCATTTTGAAGTGTTCAACTTTGTTCCCTGTAGTATATGTGGCAACAATCAACTTTGC
AAATCCATTTGCAAAACAATACCAAGCAATAAACCAAAGAAAAAACCAACCACAAAACCC
ACAAACAAACCACCTACCAAAACCACAAACAAAAGAGACCCCAAAACACCAGCCAAAACA
CCGAAAAAAGAAAACACCATTAACCCAACAAAAAAACCAACCCCCAAGACTACAGAAAGA
GACACCAGTACTCCACAATCCACTGTGCTCGACACAACCACATCAAAACACACAGAAAGA
GACACCAGCACCTCACAATCCACTGCGCTTGACACAATCACATCAAAACACACAACCCAA
CAGCAATCTCTCTACTCAACCACCCTCGAAAACACACCCAACTCCAAACAAACACCCACA
ACATCCGAGCCCTCCACATCAAATTCTACCTAA
>JHRSV79
ATGTCCAAAAACAAGAATCAACGCACTGCCAGGACTCTAGAAAAGACCTGGGATACTCTT
AATCATCTAATTGTAATATCCTCTTGTTTATACAAATTAAATTTAAAATCTATAGCACAA
ATAGCACTATCAGTTTTGGCAATGATAATCTCAACCTCTCTTATAATTGCAGCCATAATA
TTCATCATCTCTGCCAATCACAAAGTTGCACTAACAACTGTCACAGTTCAAACAATAAAA
AACCACACTGAGAAAAACATAACCACTTACCTTACTCAAGTCTCACCAGAAAGGGTTGGC
CCATCCAAACAACCCACAGCTACTCCACCAATCCACACAAACTCAGCCACAATATCACCC
AATACAAAATCAGAAACACACCATACAACAGCACAAACCAAAGGCACAACCTCTATCCCA
ACACAGAACAACAAGCCAAGCACAAAACCACGTCCAAAAAATCCACCAAAAAAAGATGAT
TACCATTTTGAAGTGTTCAACTTTGTTCCCTGTAGTATATGTGGCAACAATCAACTCTGC
AAATCCATTTGCAAAACAATACCAAGCAAAAAACCAAAGAAAAAACCAACTACAAAACCC
ACAAACAAACCACCTACCAAAACCACAAACAAAAGAGACCCTAAAACACTAGCCAAAACA
CTGAAAAAAGAAACCACCATTAACCCAACAAAAAAACCAACCCCCAAGACTACAAAAAGA
GACACCAGCACCCCACAATCCACTGTGCTCGACACAACCACATCAAACCACACAGAAAGG
GACACCAGCACCCCACAATCCACTGCGCTCGACACAACCACACCAAAACATACAACCCAA
CAGCAATCTCTCCACTCAACCATCCCCGAAAACACACCCAACTCTACACAAACACCCACA
GCATCCGAGCCCTCCACATCAAATTCTATCTAA
>JHRSV78
ATGTCCAAAAACAAGAATCAACGCACTGCCAGGACTCTAGAAAAGACCTGGGATACTCTT
AATCATCTAATTGTAATATCCTCTTGTTTATACAAATTAAATTTAAAATCTATAGCACAA
ATAGCACTATCAGTTTTGGCAATGATAATCTCAACCTCTCTTATAATTGCAGCCATAATA
TTCATCATCTCTGCCAATCACAAAGTTACACTAACAACTGTCACAGTTCAAACAATAAAA
AACCACACTGAGAAAAACATAACCACTTACCTTACTCAAGTCTCACCAGAAAGGGTTGGC
CCATCCAAACAACCCACAGCCACTCCACCAATCCACACAAACTCAGCCACAATATCACCC
AATACAAAATCAGAAACACACCATACAACAGCACAAACCAAAGGCACAACCTCTACTCCA
ACACAGAACAACAAGCCAAGCACAAAACCACGTCCAAAAAATCCACCAAAAAAAGATGAT
TACCATTTTGAAGTGTTCAACTTTGTTCCCTGTAGTATATGTGGCAACAATCAACTCTGC
AAATCCATTTGCAAAACAATACCAAGCAATAAACCAAAGAAAAAACCAACTACAAAACCC
ACAAACAAACCACCTACCAAAACCACAAAC---------TCTAAAACACTAGCCAAAACA
CTGAAAAAAGAAACCACCATTAACCCAACAAAAAAACCAACCCCCAAGACTACAGAAAGA
GACACCAGCACCCCACAATCCACTGTGCTCGACACAACCACATCAAACCACACAGAAAGG
GACACCAGCACCTCACAATCCACTGCGCTCGACACAACCACACCAAAACATACAACCCAA
CAGCAATCTCTCCTCTCAACCATCCCCGAAAACACACCCAACTCTACACAAACACCCACA
GCATCCGAGCCCTCCACATCAAATTCTATCTAA
>JHRSV84
ATGTCCAAAAACAAGAATCAACGCACTGCCAGGACTCTAGAAAAGACCTGGGATACTCTT
AATCATCTAATTGTAATATCCTCTTGTTTATACAAATTAAATTTAAAATCTATAGCACAA
ATAGCACTATCAGTTTTGGCAATGATAATCTCAACCTCTCTTATAATTGCAGCCATAATA
TTCATCATCTCTGCCAATCACAAAGTTACACTAACAACTGTCACAGTTCAAACAATAAAA
AACCACACTGAGAAAAACATAACCACTTACCTTACTCAAGTCTCACCAGAAAGGGTTGGC
CCATCCAAACAACCCACAGCCACTCCACCAATCCACACAAACTCAGCCACAATATCACCC
AATACAAAATCAGAAACACACCATACAACAGCACAAACCAAAGGCACAACCTCTATCCCA
ACACAGAACAACAAGCCAAGCACAAAACCACGTCCAAAAAATCCACCAAAAAAAGATGAT
TACCATTTTGAAGTGTTCAACTTTGTTCCCTGTAGTATATGTGGCAACAATCAACTTTGC
AAATCCATTTGCAAAACAATACCAAGCAACAAACCAAAGAAAAAACCAACTACAAAACCC
ACAAACAAACCACCTACCAAAACCACAAACAAAAGAGACCCTAAAACACTAGCCAAAACA
CTGAAAAAAGAAACCACCATTAACCCAACAAAAAAACCAACCCCCAAGACTACAAAAAGA
GACACCAGCACCCCACAATCCACTGTGCTCGACACAACCACATCAAACCACACAGAAGGG
GACACCAGCACCCCACAATCCACTGCGCTCGACACAACCACACCAAAACATACAACCCAA
CAGCAATCTCTCCACTCAACCATCCCCGAAAACACACCCAACTCTACACAAACACCCACA
GCATCCGAGTCCTCCACATCAAATTCTATCTAA
>JHRSV83
ATGTCCAAAAACAAGAATCAACGCACTGCCAGGACTCTAGAAAAGACCTGGGATACTCTT
AATCATCTAATTGTAATATCCTCTTGTTTATACAAATTAAATTTAAAATCTATAGCACAA
ATAGCACTATCAGTTTTGGCAATGATAATCTCAACCTCTCTTATAATTGCAGCCATAATA
TTCATCATCTCTGCCAATCACAAAGTTACACTAACAACTGTCACAGTTCAAACAATAAAA
AATCACACTGAGAAAAACATAACCACTTACCTTACTCAAGTCTCACCAGAAAGGGTTGGC
CCATCCAAACAACCCACAGCCACTCCACCAATCCACACAAACTCAGCCACAATATCACCC
AATACAAAATCAGAAACACACCATACAACAGCACAAACCAAAGGCACAACCTCTACTCCA
ACACAGAACAACAAGCCAAGCACAAAACCACGTCCAAAAAATCCACCAAAAAAAGATGAT
TACCATTTTGAAGTGTTCAACTTTGTTCCCTGTAGTATATGTGGCAACAATCAACTCTGC
AAATCCATTTGCAAAACAATACCAAGCAATAAACCAAAGAAAAAACCAACTACAAAACCC
ACAAACAAACCACCTACCAAAACCACAAACAAAAGAGACCCTAAAACACTAGCCAAAACA
CTGAAAAAAGAAACCACCATTAACCCAACAAAAAAACTAACCCCCAAGACTACAGAAAGA
GACACCAGCACCCCACAATCCACTGTGCTCGACACAACCACATCAAACCACACAGAAAGG
GACACCAGCACCTCACAATCCACTGCGCTCGACACAACCACACCAAAACATACAACCCAA
CAGCAATCTCTCCACTCAACCATCCCCGAAAACACACCCAACTCCACACAAACACCCACA
GCATCCGAGCCCTCCACATCAAATTCTATCTAA
>JHRSV82
ATGTCCAAAAACAAGAATCAACGCACTGCCAGGACTCTAGAAAAGACCTGGGATACTCTT
AATCATCTAATTGTAATATCCTCTTGTTTATACAAATTAAATTTAAAATCTATAGCACAA
ATAGCACTATCAGTTTTGGCAATGATAATCTCAACCTCTCTTATAATTGCAGCCATAATA
TTCATCATCTCTGCCAACCACAAAGTCACACCAACAACTGTCACAGTTCAAACAATAAAA
AACCACACTGAGAAAAACATAACCACTTACCTTACTCAAGTCTCACCAGAAAGGGTTGGC
CCATCCAAACAACCCACAGCCACTCCACCAATCCACACAAACTCAGCAAAAATATCACCC
AATACAAAATCAGAAACACACCATACAACAACACAAACCAAAGGCACAACCTCTACTCCA
ACACAGAACAACAAGCCAAGCACAAAACCGCGTCCAAAAAATCCACCAAAAAAAGATGAT
TACCATTTTGAAGTGTTCAACTTTGTTCCCTGTAGTATATGTGGCAACAATCAACTCTGC
AAATCCATTTGCAAAACAATACCAAGCAATAAACCAAAGAAAAAACCAACCACAAAACCC
ACAAACAAACCACCTACCAAAACCACAAACAAAAGAGACCCTAAAACACTAGCCAAAACA
CTGAAAAAAGAAACTACCACCAACCCAACAAAAAAACCAACCCCCAAGACTACAGAAAGA
GACACCAGCACCCCACAATCCACTGTGCTCGACACAACCACATCAAACCACACAGAAAGG
GACACCAGCACCTCACAATCCACTGCGCTCGACACAACCACACCAAAACATACAACCCAA
CAGCAATCTCTCCACTCAATCATCCCCGAAAACACACCCAACTCTACACAAACACCCACA
GCATCCGAGCCCTCCACATCAAATTCTATCTAA
>JHRSV85
ATGTCCAAAAACAAGAATCAACGCACTGCCAGGACTCTAGAAAAGACCTGGGATACTCTT
AATCATCTAATTGTAATATCCTCTTGTTTATACAAATTAAATTTAAAATCTATAGCACAA
ATAGCACTATCAGTTTTGGCAATGATAATCTCAACCTCTCTTATAATTGCAGCCATAATA
TTCATCATCTCTGCCAATCACAAAGTTACACTAACAACTGTCACAGTTCAAACAATAAAA
AACCACACTGAGAAAAACATAACCACTTACCTTACTCAAGTCTCACCAGAAAGGGTTGGC
CCATCCAAACAACCCACAGCTACTTCACCAATCCACACAAACTCAGCCACAATATCACCC
AATACAAAATCAGAAACACACCATACAACAGCACAAACCAAAGGCACAACCTCTATCCCA
ACACAGAACAACAAGCCAAGCACAAAACCACGTCCAAAAAATCCACCAAAAAAAGATGAT
TACCATTTTGAAGTGTTCAACTTTGTTCCCTGTAGTATATGTGGCAACAATCAACTTTGC
AAATCCATTTGCAAAACAATACCAAGCAATAAACCAAAGAAAAAACCAACTACAAAACCC
ACAAACAAACCACCTACCAAAACCACAAACAAAAGAGACCCTAAAACACTAGCCAAAACA
CTGAAAAAAGAAACCACCATTAACCCAACAAAAAAACCAACCCCCAAGACTACAGAAAGA
GACACCAGCACCCCACAATCCACTGTGCTCGACACAACCACATCAAACCACACAGAAAGG
GACACCAGCACCCCACAATCCACTGTGCTCGACACAACCACACCAAAACATACAACCCAA
CAGCAATCTCTCCACTCAACCATCCCCGAAAACACACCCAACTCTACACAAACACCCACA
GCATCCGAGCCCTCCACATCAAATTCTATCCAA
>JHRSV86
ATGTCCAAAAACAAGAATCAACGCACTGCCAGGACTCTAGAAAAGACCTGGGATACTCTT
AATCATCTAATTGTAATATCCTCTTGTTTATACAAATTAAATTTAAAATCTATAGCACAA
ATAGCACTATCAGTTTTGGCAATGATAATCTCAACCTCTCTTATAATTGCAGCCATAATA
TTCATCATCTCTGCCAATCACAAAGTTGCACTAACAACTGTCACAGTTCAAACAATAAAA
AACCACACTGAGAAAAACATAACCACTTACCTTACTCAAGTCTCACCAGAAAGGGTTGGC
CCATCCAAACAACCCACAGCTACTCCACCAATCAACACAAACTCATCCACAATATCACCC
AATACAAAATCAGAAACACACCATACAACAGCACAAACCAAAGGCACAACCTCTATCCCA
ACACAGAACAACAAGCCAAGCACAAAACCACGTCCAAAAAATCCACCAAAAAAAGATGAT
TACCATTTTGAAGTGTTCAACTTTGTTCCCTGTAGTATATGTGGCAACAATCAACTTTGC
AAATCCATTTGCAAAACAATACCAAGCAATAAACCAAAGAAAAAACCAACTACAAAACCC
ACAAACAAACCACCTACCAAAACCACAAACAAAAGAGACCCTAAAACACTAGCCAAAACA
CTGAAAAAAGAAACCACCATTAACCCAACAAAAAAACCAACCCCCAAGACTACAGAAAGA
GACACCAGCACCCCACAATCCACTGTGCTCGACACAACCACATCAAACCACACAGAAAGG
GACACCAGCACCCCACAATCCACTGCGCTCGACACAACCACACCAAAACATACAACCCAA
CAGCAATCTCTCCACTCAACCATCCCCGAAAACACACCCAACTCTACACAAACACCCACA
GCATCCGAGCCCTCCACATCAAATTCTATCTAA
>JHRSV87
ATGTCCAAAAACAAGAATCAACGCACTGCCAGGACTCTAGAAAAGACCTGGGATACTCTT
AATCATCTAATTGTAATATCCTCTTGTTTATACAAATTAAATTTAAAATCTATAGCACAA
ATAGCACTATCAGTTTTGGCAATGATAATCTCAACCTCTCTTATAATTGCAGCCATAATA
TTCATCATCTCTGCCAATCACAAAGTTACACTAACAACTGTCACAGTTCAAACAATAAAA
AACCACACTGAGAAAAACATAACCACTTACCTTACTCAAGTCTCACCAGAAAGGGTTGGC
CCATCCAAACAACCCACAGCCACTCCACCAATCCACACAAACTCAGCCACAATATCACCC
AATACAAAATCAGAAACACACCATACAACAGCACAAACCAAAGGCACAACCTCTACTCCA
ACACAGAACAACAAGCCAAGCACAAAACCACGTCCAAAAAATCCACCAAAAAAAGATGAT
TACCATTTTGAAGTGTTCAACTTTGTTCCCTGTAGTATATGTGGCAACAATCAACTTTGC
AAATCCATTTGCAAAACAATACCAAGCAATAAACCAAAGAAAAAACCAACTACAAAACCC
ACAAACAAACCACCTACCAAAACCACAAACAAAAGAGACCCTAAAACACTAGCCAAAACA
CTGAAAAAAGAAACCACCATTAACCCAACAAAAAAACCAACCCCCAAGACTACAGAAAGA
GACACCAGCACCCCACAATCCACTGTGCTCGACACAACCACATCAAACCACACAGAAAGG
GACACCAGCACCTTACAATCCACTGTGCTCGACACAACCACACCAAAACATACAACCCAA
CAGCAATCTCTCCACTCAACCATCCCCGAAAACACACCCAACTCTACACAAACACCCACA
GTATCCGAGCCCTCCACATCAAATTCTATCTAA
>JHRSV90
ATGTCCAAAAACAAGAATCAACGCACTGCCAGGACTCTAGAAAAGACCTGGGATACTCTT
AATCATCTAATTGTAATATCCTCTTGTTTATACAAATTAAATTTAAAATCTATAGCACAA
ATAGCACTATCAGTTTTGGCAATGATAATCTCAACCTCTCTTATAATTGCAGCCATAATA
TTCATCATCTCTGCCAATCACAAAGTTACACTAACAACTGTCACAGTTCAAACAATAAAA
AACCACACTGAGAAAAACATAACCACTTACCTTACTCAAGTCTCACCAGAAAGGGTTGGC
CCATCCAAACAACCCACAGCCACTCCACCAATCCACACAAACTCAGCCACAATATCACCC
AATACAAAATCAGAAACACACCATACAACAGCACAAACCAAAGGCACAACCTCTACTCCA
ACACAGAACAACAAGCCAAGCACAAAACCACGTCCAAAAAATCCACCAAAAAAAGATGAT
TACCATTTTGAAGTGTTCAACTTTGTTCCCTGTAGTATATGTGGCAACAATCAACTTTGC
AAATCCATTTGCAAAACAATACCAAGCAATAAACCAAAGAAAAAACCAACTACAAAACCC
ACAAACAAACCACCTACCAAAACCACAAACAAAAGAGACCCTAAAACACCAGCCAAAACA
CTGAAAAAAGAAACCACCATTAACCCAACAAAAAAACCAACCCCCAAGACTACAGAAAGA
GACACCAGCACCCCACAATCCACTGTGCTCGACACAACCACATCAAACCACACAGAAAGG
GACACCAGCACCTCACAATCCACTGCGCTCGACACAACCACACCAAAACATACAACCCAA
CAGCAATCTCTCCTCTCAACCATCCCCGAAAACACACCCAACTCTACACAAACACCCACA
GCATCCGAGCCCTCCACATCAAATTCTATCTAA
>JHRSV81
ATGTCCAAAAACAAGAATCAACGCACTGCCAGGACTCTAGAAAAGACCTGGGATACTCTT
AATCATCTAATTGTAATATCCTCTTGTTTATACAAATTAAATTTAAAATCTATAGCACAA
ATAGCACTATCAGTTTTGGCAATGATAATCTCAACCTCTCTTATAATTGCAGCCATAATA
TTCATCATCTCTGCCAATCACAAAGTTACACTAACAACTGTCACAGTTCAAACAATAAAA
AACCACACTGAGAAAAACATAACCACTTACCTTACTCAAGTCTCACCAGAAAGGGTTGGC
CCATCCAAACAACCCACAGCCACTCCACCAATCCACACAAACTCAGCCACAATATCACCC
AATACAAAATCAGAAACACACCATACAACAGCACAAACCAAAGGCACAACCTCTACTCCA
ACACAGAACAACAAGCCAAGCACAAAACCACGTCCAAAAAATCCACCAAAAAAAGATGAT
TACCATTTTGAAGTGTTCAACTTTGTTCCCTGTAGTATATGTGGCAACAATCAACTTTGC
AAATCCATTTGCAAAACAATACCAAGCAATAAACCAAAGAAAAAACCAACTACAAAACCC
ACAAACAAACCACCTACCAAAACCACAAACAAAAGAGACCCTAAAACACTAGCCAAAACA
CTGAAAAAAGAAACCACCATTAACCCAACAAAAAAACCAACCCCCAAGACTACAGAAAGA
GACACCAGCACCCCACAATCCACTGTGCTCGACACAACCACATCAAACCACACAGAAAGG
GACACCAGCACCTCACAATCCACTGCGCTCGACACAACCACACCAAAACATACAACCCAA
CAGCAATCTCTCCACTCAACCATCCCCGAAAACACACCCAACTCCACACAAACACCCACA
GCATCCGAGCCCTCCACATCAAATTCTATCTAA
>JHRSV88
ATGTCCAAAAACAAGAATCAACGCACTGCCAGGACTCTAGAAAAGACCTGGGATACTCTT
AATCATCTAATTGTAATATCCTCTTGTTTATACAAATTAAATTTAAAATCTATAGCACAA
ATAGCACTATCAGTTTTGGCAATGATAATCTCAACCTCTCTTATAATTGCAGCCATAATA
TTCATCATCTCTGCCAATCACAAAGTTACACTAACAACTGTCACAGTTCAAACAATAAAA
AACCACACTGAGAAAAACATAACCACTTACCTTACTCAAGTCTCACCAGATAGGGTTGGC
CCATCCAAACAACCCACAGCCACTCCACCAATCCACACAAACTCAGCCACAATATCACCC
AATACAAAATCAGAAACACACCATACAACAGCACAAACCAAAGGCACAACCTCTACTCCA
ACACAGAACAACAAGCCAAGCACAAAACCACGTCCAAAAAATCCACCAAAAAAAGATGAT
TACCATTTTGAAGTGTTCAACTTTGTTCCCTGTAGTATATGTGGCAACAATCAACTCTGC
AAATCCATTTGCAAAACAATACCAAGCAATAAACCAAAGAAAAAACCAACTACAAAACCC
ACAAACAAACCACCTACCAAAACCACAAACAAAAGAGACCCTAAAACACTAGCCAAAACA
CTGAAAAAAGAAACCACCATTAACCCAACAAAAAAACCAACCCCCAAGACTACAGAAAGA
GACACCAGCACCCCACAATCCACTGTGCTCTACACAACCACATCAAACCACACAGAAAGG
GACACCAGCACCTCACAATCCACTGCGCTCGACACAACCACACCAAAACATACAACCCAA
CAGCAATCTCTCCACTCAACCATCCCCGAAAACACACCCAACTCTACACAAACACCCACA
GCATCCGAGCCCTCCACACCAAATTCTATCTAA
>JHRSV94
ATGTCCAAAAACAAGAATCAACGCACTGCCAGGACTCTAGAAAAGACCTGGGATACTCTT
AATCATCTAATTGTAATATCCTCTTGTTTATACAAATTAAATTTAAAATCTATAGCACAA
ATAGCACTATCAGTTTTGGCAATGATAATCTCAACCTCTCTTATAATTGCAGCCATAATA
TTCATCATCTCTGCCAATCACAAAGTTACACTAACAACTGTCACAGTTCAAACAATAAAA
AACCACACTGAGAAAAACATAACCACTTACCTTACTCAAGTCTCACCAGATAGGGTTGGC
CCATCCAAACAACCCACAGCCACTCCACCAATCCACACAAACTCAGCCACAATATCACCC
AATACAAAATCAGAAACACACCATACAACAGCACAAACCAAAGGCACAACCTCTACTCCA
ACACAGAACAACAAGCCAAGCACAAAACCACGTCCAAAAAATCCACCAAAAAAAGATGAT
TACCATTTTGAAGTGTTCAACTTTGTTCCCTGTAGTATATGTGGCAACAATCAACTCTGC
AAATCCATTTGCAAAACAATACCAAGCAATAAACCAAAGAAAAAACCAACTACAAAACCC
ACAAACAAACCACCTACCAAAACCACAAACAAAAGAGACCCTAAAACACTAGCCAAAACA
CTGAAAAAAGAAACCACCATTAACCCAACAAAAAAACCAACCCCCAAGACCACAGAAAGA
GACACCAGCACCCCACAATCCACTGTGCTCTACACAACCACATCAAACCACACAGAAAGG
GACACCAGCACCTCACAATCCACTGCGCTCGACACAACCACACCAAAACATACAACCCAA
CAGCAATCTCTCCACTCAACCATCCCCGAAAACACACCCAACTCTACACAAACACCCACA
GCATCCGAGCCCTCCACACCAAATTCTATCTAA
>JHRSV93
ATGTCCAAAAACAAGAATCAACGCACTGCCAGGACTCTAGAAAAGACCTGGGATACTCTT
AATCATCTAATTGTAATATCCTCTTGTTTATACAAATTAAATTTAAAATCTATAGCACAA
ATAGCACTATCAGTTTTGGCAATGATAATCTCAACCTCTCTTATAATTGCAGCCATAATA
TTCATCATCTCTGCCAATCACAAAGTTACACTAACAACTGTCACAGTTCAAACAATAAAA
AACCACACTGAGAAAAACATAACCACTTACCTTACTCAAGTCTCACCAGAAAGGGTTGGC
CCATCCAAACAACCCACAGCCACTCCACCAATCCACACAAACTCAGCCACAATATCACCC
AATACAAAATCAGAAACACACCATACAACAGCACAAACCAAAGGCACAACCTCTACTCCA
ACACAGAACAACAAGCCAAGCACAAAACCACGTCCAAAAAATCCACCAAAAAAAGATGAT
TACCATTTTGAAGTGTTCAACTTTGTTCCCTGTAGTATATGTGGCAACAATCAACTTTGC
AAATCCATTTGCAAAACAATACCAAGCAATAAACCAAAGAAAAAACCAACTACAAAACCC
ACAAACAAACCACCTACCAAAACCACAAACAAAAGAGACCCTAAAACACTAGCCAAAACA
CTGAAAAAAGAAACCACCATTAACCCAACAAAAAAACCAACCCCCAAGACTACAGAAAGA
GACACCAGCACCCCACAATCCACTGTGCTCGACACAACCACATCAAACCACACAGAAAGG
GACACCAGCACCTTACAATCCACTGTGCTCGACACAACCACACCAAAACATACAACCCAA
CAGCAATCTCTCCACTCAACCATCCCCGAAAACACACCCAACTCTACACAAACACCCACA
GTATCCGAGCCCTCCACATCAAATTCTATCTAA
>JHRSV99
ATGTCCAAAAACAAGAATCAACGCACTGCCAGGACTCTAGAAAAGACCTGGGATACTCTT
AATCATCTAATTGTAATATCCTCTTGTTTATACAAATTAAATTTAAAATCTATAGCACAA
ATAGCACTATCAGTTTTGGCAATGATAATCTCAACCTCTCTTATAATTGCAGCCATAATA
TTCATCATCTCTGCCAATCACAAAGTTACACTAACAACTGTCACAGTTCAAACAATAAAA
AACCACACTGAGAAAAACATAACCACTTACCTTACTCAAGTCTCACCAGAAAGGGTTGGC
CCATCCAAACAACCCACAGCCACTCCACCAATCCACACAAACTCAGCCACAATATCACCC
AATACAAAATCAGAAACACACCATACAACAGCACAAACCAAAGGCACAACCTCTACTCCA
ACACAGAACAACAAGCCAAGCACAAAACCACGTCCAAAAAATCCACCAAAAAAAGATGAT
TACCATTTTGAAGTGTTCAACTTTGTTCCCTGTAGTATATGTGGCAACAATCAACTCTGC
AAATCCATTTGCAAAACAATACCAAGCAATAAACCAAAGAAAAAACCAACTACAAAACCC
ACAAACAAACCACCTACCAAAACCACAAACAAAAGAGACCCTAAAACACTAGCCAAAACA
CTGAAAAAAGAAACCACCATTAACCCAACAAAAAAACCAACCCCCAAGACTACAGAAAGA
GACACCAGCACCCCACAATCCACTGTGCTCGACACAACCACATCAAACCACACAGAAAGG
GACACCAGCACCTCACAATCCACTGCGCTCGACACAACCACACCAAAACATACAACCCAA
CAGCAATCTCTCCTCTCAACCATCCCCGAAAACACACCCAACTCTACACAAACACCCACA
GCATCCGAGCCCTCCACATCAAATTCTATCTAA
>JHRSV98
ATGTCCAAAAACAAGAATCAACGCACTGCCAGGACTCTAGAAAAGACCTGGGATACTCTT
AATCATCTAATTGTAATATCCTCTTGTTTATACAAATTAAATTTAAAATCTATAGCACAA
ATAGCACTATCAGTTTTGGCAATGATAATCTCAACCTCTCTTATAATTGCAGCCATAATA
TTCATCATCTCTGCCAATCACAAAGTTACACTAACAACTGTCACAGTTCAAACAATAAAA
AACCACACTGAGAAAAACATAACCACTTACCTTACTCAAGTCTCACCAGAAAGGGTTGGC
CCATCCAAACAACCCACAGCCACTCCACCAATCCACACAAACTCAGCCACAATATCACCC
AATACAAAATCAGAAACACACCATACAACAGCACAAACCAAAGGCACAACCTCTACTCCA
ACACAGAACAACAAGCCAAGCACAAAACCACGTCCAAAAAATCCACCAAAAAAAGATGAT
TACCATTTTGAAGTGTTCAACTTTGTTCCCTGTAGTATATGTGGCAACAATCAACTCTGC
AAATCCATTTGCAAAACAATACCAAGCAATAAACCAAAGAAAAAACCAACTACAAAACCC
ACAAACAAACCACCTACCAAAACCACAAACAAAAGAGACCCTAAAACACTAGCCAAAACA
CTGAAAAAAGAAACCACCATTAACCCAACAAAAAAACCAACCCCCAAGACTACAGAAAGA
GACACCAGCACCCCACAATCCACTGTGCTCGACACAACCACATCAAACCACACAGAAAGG
GACACCAGCACCTCACAATCCACTGCGCTCGACACAACCACACCAAAACATACAACCCAA
CAGCAATCTCTCCTCTCAACCATCCCCGAAAACACACCCAACTCTACACAAACACCCACA
GCATCCGAGCCCTCCACATCAAATTCTATCTAA
>JHRSV0021
ATGTCCAAAAACAAGAATCAACGCACTGCTAGGACTCTAGAAAAGACCTGGGATACTCTT
AATCATCTAATTGTAATATCCTCTTGTTTATACAAATTAAATTTAAAATCTATAGCACAA
ATAGCACTATCAGTTTTGGCAATGATAATCTCAACCTCTCTTATAATTGCAGCCATAATA
TTCATCATCTCTGCCAATCACAAAGTTACACTAACAACTGTCACAGTTCAAACAATAAAA
AACCACACTGAGAAAAACATAACCACTTACCTTACTCAAGTCTCACCAGAAAGGGTTGGC
CCATCCAAACAACCCACAGCCACTCCACCAATCCACACAAACTCAGCCACAATATCACCC
AATACAAAATCAGAAACACACCATACAACAGCACAAACCAAAGGCACAACCTCTACTCTA
ACACAGAACAACAAGCCAAGCACAAAACCACGTCCAAAAAATCCACCAAAAAAAGATGAT
TACCATTTTGAAGTGTTCAACTTTGTTCCCTGTAGTATATGTGGCAACAATCAACTTTGC
AAATCCATTTGCAAAACAATACCAAGCAATAAACCAAAGAAAAAACCAACTACAAAACCC
ACAAACAAACCACCTACCAAAACCACAAACAAAAGAGACCCTAAAACACTAGCCAAAACA
CTGAAAAAAGAAACCACCGTCAACCCAACAAAAAAACCAACCCCTAAGACTACAGAAAGA
GACACCAGCACCCCACAATCCACTGTGCTCGATACAACCACATCAAACCACACAGAAAGG
GACACCAGCACCTCACAATCCACTGCGCTCGACACAACCACACCAAAACATACAACCCAA
CAGCAATCTCTCCACTCAACCATCCCCGAAAACACACCCAACTCTACACAAACACCCACA
GCATCCGAGCCCTCTACATCAAATTCTATCTAA
>JHRSV0023
ATGTCCAAAAACAAGAATCAACGCACTGCTAGGACTCTAGAAAAGACCTGGGATACTCTT
AATCATCTAATTGTAATATCCTCTTGTTTATACAAATTAAATTTAAAATCTATAGCACAA
ATAGCACTATCAGTTTTGGCAATGATAATCTCAACCTCTCTTATAATTGCAGCCATAATA
TTCATCATCTCTGCCAATCACAAAGTTACACTAACAACTGTCACAGTTCAAACAATAAAA
AACCACACTGAGAAAAACATAACCACTTACCTTACTCAAGTCTCACCAGAAAGGGTTGGC
CCATCCAAACAACCCACAGCCACTCCACCAATCCACACAAACTCAGCCACAATATCACCC
AATACAAAATCAGAAACACACCATACAACAGCACAAACCAAAGGCACAACCTCTACTCTA
ACACAGAACAACAAGCCAAGCACAAAACCACGTCCAAAAAATCCACCAAAAAAAGATGAT
TACCATTTTGAAGTGTTCAACTTTGTTCCCTGTAGTATATGTGGCAACAATCAACTTTGC
AAATCCATTTGCAAAACAATACCAAGCAATAAACCAAAGAAAAAACCAACTACAAAACCC
ACAAACAAACCACCTACCAAAACCACAAACAAAAGAGACCCTAAAACACTAGCCAAAACA
CTGAAAAAAGAAACCACCGTCAACCCAACAAAAAAACCAACCCCTAAGACTACAGAAAGA
GACACCAGCACCCCACAATCCACTGTGCTCGATACAACCACATCAAACCACACAGAAAGG
GACACCAGCACCTCACAATCCACTGCGCTCGACACAACCACACCAAAACATACAACCCAA
CAGCAATCTCTCCACTCAACCATCCCCGAAAACACACCCAACTCTACACAAACACCCACA
GCATCCGAGCCCTCTACATCAAATTCTATCTAA
>JHRSV97
ATGTCCAAAAACAAGAATCAACGCACTGCCAGGACTCTAGAAAAGACCTGGGATACTCTT
AATCATCTAATTGTAATATCCTCTTGTTTATACAAATTAAATTTAAAATCTATAGCACAA
ATAGCACTATCAGTTTTGGCAATGATAATCTCAACCTCTCTTATAATTGCAGCCATAATA
TTCATCATCTCTGCCAATCACAAAGTTACACTAACAACTGTCACAGTTCAAACAATAAAA
AACCACACTGAGAAAAACATAACCACTTACCTTACTCAAGTCTCACCAGAAAGGGTTGGC
CCATCCAAACAACCCACAGCCACTCCACCAATCCACACAAACTCAGCCACAATATCACCC
AATACAAAATCAGAAACACACCATACAACAGCACAAACCAAAGGCACAACCTCTATCCCA
ACACAGAACAACAAGCCAAGCACAAAACCACGTCCAAAAAATCCACCAAAAAAAGATGAT
TACCATTTTGAAGTGTTCAACTTTGTTCCCTGTAGTATATGTGGCAACAATCAACTTTGC
AAATCCATTTGCAAAACAATACCAAGCAACAAACCAAAGAAAAAACCAACTACAAAACCC
ACAAACAAACCACCTACCAAAACCACAAACAAAAGAGACCCTAAAACACTAGCCAAAACA
CTGAAAAAAGAAACCACCATTAACCCAACAAAAAAACCAACCCCCAAAACCACAAAGAAA
GAGACCAGCACCCCACAATCCACTGTGCTCGACACAACCACATCAAACCACACAGAAGGG
GACACCAGCACCCCACAATCCACTGCGCTCGACAAAACCACACCAAAACATACAACCCAA
CAGCAATCTCTCCACTCAACCATCCCCGAAAACACACCCAACTCTACACTGACA------
GCATCCGAGTCCTCCACATCAAATTCTATCTAA
>JHRSV0024
ATGTCCAAAAACAAGAATCAACGCACTGCCAGGACTCTAGAAAAGACCTGGGATACTCTT
AATCATCTAATTGTAATATCCTCTTGTTTATACAAATTAAATTTAAAATCTATAGCACAA
ATAGCACTATCAGTTTTGGCAATGATAATCTCAACCTCTCTTATAATTGCAGCCATAATA
TTCATCATCTCTGCCAATCACAAAGTTACACTAACAACTGTCACAGTTCAAACAATAAAA
AACCACACTGAGACAAACATAACCACTTACCTTACTCAAGTCTCACCAGAAAGGGTTGGC
CCATCCAAACAACCCACAGCCACTCCACCAATCCACACAAACTCAGCCACAATATCACCC
AATACAAAATCAGAAACACACCATACAATAGCACAAACCAAAGGCACAACCTCTACTCCA
ACACAGAACAACAAGCCAAGCACAAAACCACGTCCAAAAAATCCACCAAAAAAAGATGAT
TACCATTTTGAAGTGTTCAACTTTGTTCCCTGTAGTATATGTGGCAACAATCAACTTTGC
AAATCCATTTGCAAAACAATACCAAGCAACAAACCAAAGAAAAAACCAACTACAAAACCC
ACAAACAAACCACCTACCAAAACCACAAACAAAAGAGACCCTAAAACACTAGCCAAAACA
CTGAAAAAAGAAACCACCATTAACCCAACAAAAAAACCAACCCCCAAGACTACAGAAAGA
GACACCAGCACCCCACAATCCACTGTGCTCGACACAACCACATCAAAACACACAGAAAGG
GACACCAGCACCTCACAATCCACTGCGCTCGACACAACCACACCAAAACACACAACCCAA
CAGCAATCTCTCCACTCAACCATCCCCGAAAACACACCCAACTCTACACAAACACCCACA
GCATCCGAGCCCTCCACATCAAATTCTATCTAA
>JHRSV0025
ATGTCCAAAAACAAGAATCAACGCACTGCCAGGACTCTAGAAAAGACCTGGGATACTCTT
AATCATCTAATTGTAATATCCTCTTGTTTATACAAATTAAATTTAAAATCTATAGCACAA
ATAGCACTATCAGTTTTGGCAATGATAATCTCAACCTCTCTTATAATTGCAGCCATAATA
TTCATCATCTCTGCCAATCACAAAGTTACACTAACAACTGTCACAGTTCAAACAATAAAA
AACCACACTGAGAAAAACATAACCACTTACCTTACTCAAGTCTCACCAGAAAGGGTTGGC
CCATCCAAACAACCCACAGCCACTCCACCAATCCACACAAACTCAGCCACAATATCACCC
AATACAAAATCAGAAACACACCATACAACAGCACAAACCAAAGGCACAACCTCTACTCCA
ACACAGAACAACAAGCCAAGCACAAAACCACGTCCAAAAAATCCACCAAAAAAAGATGAT
TACCATTTTGAAGTGTTCAACTTTGTTCCCTGTAGTATATGTGGCAACAATCAACTTTGC
AAATCCATTTGCAAAACAATACCAAGCAATAAACCAAAGAAAAAACCAACTACAAAACCC
ACAAACAAACCACCTACCAAAACCACAAACAAAAGAGACCCTAAAACACTAGCCAAAACA
CTGAAAAAAGAAACCACCATTAACCCAACAAAAAAACCAACCCCCAAGACTACAGAAAGA
GACACCAGCACCCCACTATCCACTGTGCTCGACACAACCACATCAAACCACATAGAAAGG
GACACCAGCACCCCACAATCCACTGCGCTCGACACAACCACACCAAAACACACTACCCAA
CAGCAATCTCTCCACTCAACCATCCCCGAAAACACACCCAACTCTACACAAAAACCCACA
GCATCCGAGCCCTCCACATCAAATTCTATCTAA
>JHRSV0029
ATGTCCAAAAACAAGAATCAACGCACTGCTAGGACTCTAGAAAAGACCTGGGATACTCTT
AATCATCTAATTGTAATATCCTCTTGTTTATACAAATTAAATTTAAAATCTATAGCACAA
ATAGCACTATCAGTTTTGGCAATGATAATCTCAACCTCTCTTATAATTGCAGCCATAATA
TTCATCATCTCTGCCAATCACAAAGTTACACTAACAACTGTCACAGTTCAAACAATAAAA
AACCACACTGAGAAAAACATAACCACTTACCTTACTCAAGTCTCACCAGAAAGGGTTGGC
CCATCCAAACAACCCACAGCCACTCCACCAATCCACACAAACTCAGCCACAATATCACCC
AATACAAAATCAGAAACACACCATACAACAGCACAAACCAAAGGCACAACCTCTACTCTA
ACACAGAACAACAAGCCAAGCACAAAACCACGTCCAAAAAATCCACCAAAAAAAGATGAT
TACCATTTTGAAGTGTTCAACTTTGTTCCCTGT---ATATGTGGCAACAATCAACTTTGC
AAATCCATTTGCAAAACAATACCAAGCAATAAACCAAAGAAAAAACCAACTACAAAACCC
ACAAACAAACCACCTACCAAAACCACAAACAAAAGAGACCCTAAAACACTAGCCAAAACA
CTGAAAAAAGAAACCACCGTCAACCCAACAAAAAAACCAACCCCTAAGACTACAGAAAGA
GACACCAGCACCCCACAATCCACTGTGCTCGATACAACCACATCAAACCACACAGAAAGG
GACACCAGCACCTCACAATCCACTGCGCTCGACACAACCACACCAAAACATACAACCCAA
CAGCAATCTCTCCACTCAACCATCCCCGAAAACACACCCAACTCTACACAAACACCCACA
GCATCCGAGCCCTCTACATCAAATTCTATCTAA
>JHRSV0026
ATGTCCAAAAACAAGAATCAACGCACTGCCAGGACTCTAGAAAAGACCTGGGATACTCTT
AATCATCTAATTGTAATATCCTCTTGTTTATACAAATTAAATTTAAAATCTATAGCACAA
ATAGCACTATCAGTTTTGGCAATGATAATCTCAACCTCTCTTATAATTGCAGCCATAATA
TTCATCATCTCTGCCAATCACAAAGTTACACTAACAACTGTCACAGTTCAAACAATAAAA
AACCACACTGAGAAAAACATAACCACTTACCTTACTCAAGTCGCACCAGAAAGGGTTGGC
CCATCCAAACAACCCATAGCTACTCCACCAATCCACACAAACTCAGCCACAATATCACCC
AATACAAAATCAGAAACACACCATACAACAGCACAAACCAAAGGCACAACCTCCATCCCA
ACACAGAACAACAAGCCAAGCACAAAACCACGTCCAAAAAATCCACCAAAAAAAGATGAT
TACCATTTTGAAGTGTTCAACTTTGTTCCCTGTAGTATATGTGGCAACAATCAACTTTGC
AAATCCATTTGCAAAACAATACCAAGCAATAAACCAAAGAAAAAACCAACTACAAAACCC
ACAAACAAACCACCTACCAAAACCACAAACAAAAGAGACCCTAAAACACTAGCCAAAACA
CTGAAAAAAGAAACCACCATTAACCCAACAAAAAAACCAACCCCCAAGACTACAGAAAGA
GACACCAGCACCCCACAATCCACTGTGCTCGACACAACCACATCAAACCACACAGAAAGG
GACACCAGCACCCCACAATCCACTGCGCTCGACACAACCACACCAAAACATACAACCCAA
CAGCAATCTCTCCACTCAACCATCCCCGAAAACACACCCAACTCTACACAAACACCCACA
GCATCCGAGCCCTCCACATCAAATTCTATCTAA
>JHRSV0028
ATGTCCAAAAACAAGAATCAACGCACTGCCAGGACTCTAGAAAAGACCTGGGATACTCTT
AATCATCTAATTGTAATATCCTCTTGTTTATACAAATTAAATTTAAAATCCATAGCACAA
ATAGCACTATCAGTTCTGGCAATGATAATCTCAACCTCTCTTATAATTGCAGCCATAATA
TTCATCATCTCTGCCAATCACAAAGTTACACTAACAACTGTCACAGTTCAAACAATAAAA
AACCACACTGAGAAAAACATAACCACCTACCTTACTCAAGTCTCACCAGAAAGGGTTGGC
CCATCCAAACAACCCACAGCCACTCCACCAATCCATACAAACTCAGCCACAATATCACCC
AATACAAAATCAGAAACACACCATACAACAGCACAAACCAAAGGCACAACCTCTACTCCA
ATACAGAACAACAAGCCAAGCACAAAACCACGTCCAAAAAATCCACCAAAAAAAGATGAT
TACCATTTCGAAGTGTTCAACTTTGTTCCCTGTAGTATATGTGGCAACAATCAACTTTGC
AAATCCATCTGCAAAACAATACCAAGCAATAAACCAAAGAAAAAACCAACCACAAAACCC
ACAAACAAACCACCTACCAAAACCACAAACAAAAGAGACCCTAAAACACCAGCCAAAACA
CTGAAAAAAGAAACCACCATTAACCCAACAAAAAAACCAACCCCCAAGACCACAGAAAGA
GACACCAGCACCCCACAATCCACTGTGCTCGACACAACCACATCAAACCACACAGAAAGG
GACACCAGCACCTCACAATCCACTGCGCTCGACACAACCACACCAAAACATACAACCCAA
CAGCAATCTCTCCACTCAACCATCCCCGAAAACACACCCAACTCCACACAAACACCCACA
GCATCCGAGCCCTCCACATCAAATTCTATCTAA
>JHRSV0031
ATGTCCAAAAACAAGAATCAACGCACTGCCAGGACTCTAGAAAAGACCTGGGATACTCTT
AATCATCTAATTGTAATATCCTCTTGTTTATACAAATTAAATTTAAAATCTATAGCACAA
ATAGCACTATCAGTTTTGGCAATGATAATCTCAACCTCTCTTATAATAGCAGCCATAATA
TTCATCATCTCTGCCAATCACAAAGTTACACTAACAACTGTCACAGTTCAAACAATAAAA
AACCACACTGAGAAAAACATAACCACTTACCTTACTCAAGTCTCACCAGAAAGGGTTGGC
CCATCCAAACAACCCACAGCCACTCCACCAATCCACACAAACTCAGCCACAATATCACCC
AGTACAAAATCAGAAACACACCATACAACAGCACAAACCAAAGGCACAACCTCTACTCCA
ACACAGAACAACAAGCCAAGCACAAAACCACGTCCAAAAAATCCACCAAAAAAGGATGAT
TACCATTTTGAAGTGTTCAACTTTGTTCCCTGTAGTATATGTGGCAACAATCAACTTTGC
AAATCCATTTGCAAAACAATACCAAGCAATAAACCAAAGAAAAAACCAACTACAAAACCC
ACAAACAAACCACCTACCAAAACCACAAACAAAAGAGACCCTAAAACACTAGCCAAAACA
CTGAAAAAAGAAATCACCATTAACCCAACAAAAAAACCAACCCCCAAGACTACAGAAAGA
GACACCAGCACCCCACAATCCACTGTGCTCGACACAACCACATCAAACCACACAGAAAGG
GACACCAGCACCTCACAATCCACTGCGCTCGACACAACCACACCAAAACATACAACCCAA
CAGCAATCTCTCCACTCAACCATCCCCGAAAACACACCCAACTCTACACAAACACCCACA
GCATCCGAGCCCTCCACATCAAATTCTATCTAA
>JHRSV0030
ATGTCCAAAAACAAGAATCAACGCACTGCCAGGACTCTAGAAAAGACCTGGGATACTCTT
AATCATCTAATTGTAATATCCTCTTGTTTATACAAATTAAATTTAAAATCTATAGCACAA
ATAGCACTATCAGTTTTGGCAATGATAATCTCAACCTCTCTTATAATTGCAGCCATAATA
TTCATCATCTCTGCCAATCACAAAGTTACACTAACAACTGTCACAGTTCAAACAATAAAA
AACCACACTGAGAAAAACATAACCACTTACCTTACTCAAGTCTCACCAGATAGGGTTGGC
CCATCCAAACAACCCACAGCCACTCCACCAATCCACACAAACTCAGCCACAATATCACCC
AATACAAAATCAGAAACACACCATACAACAGCACAAACCAAAGGCACAACCTCTACTCCA
ACACAGAACAACAAGCCAAGCACAAAACCACGTCCAAAAAATCCACCAAAAAAAGATGAT
TACCATTTTGAAGTGTTCAACTTTGTTCCCTGTAGTATATGTGGCAACAATCAACTTTGC
AAATCCATTTGCAAAACAATACCAAGCAATAAACCAAAGAAAAAACCAACTACAAAACCC
ACAAACAAACCACCTACCAAAACCACAAACAAAAGAGACCCTAAAACACTAGCCAAAACA
CTGAAAAAAGAAACCACCATTAACCCAACAAAAAAACCAACCCCCAAGACCACAGAAAGA
GACACCAGCACCCCACAATCCACTGTGCTCGACACAACCACATCAAACCACACAGAAAGG
GACACCAGCACCTCACAATCCACTGCGCTCGACACAACCACACCAAAACATACAACCCAA
CAGCAATCTCTCCACTCAACCATCCCCGAAAACACACCCAACTCTACACAAACACCCACA
GCATCCGAGCCCTCCACATCAAATTCTATCTAA
>JHRSV0035
ATGTCCAAAAACAAGAATCAACGCACTGCCAGGACTCTAGAAAAGACCTGGGATACTCTT
AATCATCTAATTGTAATATCCTCTTGTTTATACAAATTAAATTTAAAATCTATAGCACAA
ATAGCACTATCAGTTTTGGCAATGATAATCTCAACCTCTCTTATAATTGCAGCCATAATA
TTCATCATCTCTGCCAATCATAAAGTTACACTAACAACTGTCACAGTTCAAACAATAAAA
AACCACACTGAGAAAAACATAACCACTTACCTTACTCAAGTCTCACCAGAAAGGGTTAGC
CCATCCAAACAACCTACAGCCACACCACCAATCCACACAAACTCAGCCACAATATCACCC
AATATAAAATCAGAAACACACCATACAACAACACAAACCAAAGGCACAATCTCTACTCCA
ACACAGAACAACAAGCCAAGCACAAAACCACGTCCAAAAAATCCACCAAAAAAAGATGAT
TACCATTTTGAAGTGTTCAACTTTGTTCCCTGTAGTATATGTGGCAACAATCAACTTTGC
AAATCTATTTGCAAAACAATACCAAGCAATAAACCAAAGAAAAAACCAACTACAAAACCC
ACAAACAAACCACCTACCAAAACCACAAACAAAAGAGACCCCAAAACACTAGCCAAAACA
CCGAAAAAAGGAACCACCATTAACCCAACAAAAAAACCAACCCCTAAGACTACAGAAAGA
GACACCAGCAACCCACAATCCACTGTGCTCGACATAACCACATCAAAACACACAGAAAGG
GTCACCAGCACCTCACAATCCATTGCGCTTGACACAACCACATCAAAACACACAACCCAA
CAGCAATCTCTCTACTCAACCATCTCCGAAAACACACCCAACTCCACACAAACACCCACA
GCATCCGAGCCCTCCACATCAAATTCTATCTAA
>JHRSV0040
ATGTCCAAAAACAAGAATCAACGCACTGCCAGGACTCTAGAAAAGACCTGGGATACTCTT
AATCATCTAATTGTAATATCCTCTTGTTTATACAAATTAAATTTAAAATCTATAGCACAA
ATAGCACTATCAGTTTTGGCAATGATAATCTCAACTTCTCTTATAATTGCAGCCATAATA
TTCATCATCTCTGCCAATCACAAAGTTACACTAACAACTGTCACAGTTCAAACAATAAAA
AACCACACTGAGAAAAACACAACCACTTACCTTACTCAAGTCTCACCAGAAAGGGTTGGC
CCATCCAAACAACCCACAGCCACTCCACCAATCCACACAAACTCAGCCACAATATCACCC
AATACAAAATCAGAAACACACCATACAACAGCACAAACCAAAGGCACAACCTCTACTCCA
ACACAGAACAACAAGCCAAGCACAAAACCACGTCCAAAAAATCTACCAAAAAAAGATGAT
TACCATTTTGAAGTGTTCAACTTTGTTCCCTGTAGTATATGTGGCAACAATCAACTTTGC
AAATCCATTTGCAAAACAATACCAAGCAATAAACCAAAGAAAAAACCAACTACAAAACCC
ACAAACAAACCACCTACCAAAACCACAAACAAAAGAGACCCTAAAACACTAGCCAAAACA
CTGAAAAGAGAAACCACCATCAACCCAACAAAAAAACCAACTCCCAAGACTACAGAAAGA
GACACCAGCACCCCACAATCCACTGTGCTCGACACAACCACATCAAACCACACAGAAAGG
GACACCAGCACCTCACAATCCACTGCGCTCGACACAACCACACCAAAACATACAACCCAA
CAGCAATCTCTCCACTCAACCATCCCCGAAAACACACCCAACTCTACACAAACACCCACA
GCATCCAAGCCCTCCACATCAAATTCTATCTAA
>JHRSV0052
ATGTCCAAAAACAAGAATCAACGCACTGCTAGGACTCTAGAAAAGACCTGGGATACTCTT
AATCATCTAATTGTAATATCCTCTTGTTTATACAAATTAAATTTAAAATCTATAGCACAA
ATAGCACTATCAGTTTTGGCAATGATAATCTCAACCTCTCTTATAATTGCAGCCATAATA
TTCATCATCTCTGCCAATCACAAAGTTACACTAACAACTGTCACAGTTCAAACAATAAAA
AACCACACTGAGAAAAACATAACCACTTACCTTACTCAAGTCTCACCAGAAAGGGTTGGC
CCATCCAAACAACCCACAGCCACTCCACCAATCCACACAAACTCAGCCACAATATCACCC
AATACAAAATCAGAAACACACCATACAACAGCACAAACCAAAGGCACAACCTCTACTCTA
ACACAGAACAACAAGCCAAGCACAAAACCACGTCCAAAAAATCCACCAAAAAAAGATGAT
TACCATTTTGAAGTGTTCAACTTTGTTCCCTGTAGTATATGTGGCAACAATCAACTTTGC
AAATCCATTTGCAAAACAATACCAAGCAATAAACCAAAGAAAAAACCAACTACAAAACCC
ACAAACAAACCACCTACCAAAACCACAAACAAAAGAGACTCCAAAACACTAGCCAAAACA
CTGAAAAAAGAAACCACCGTCAACCCAACAAAAAAACCAACCCCTAAGACTACAGAAAGA
GACACCAGCACCCCACAATCCACTGTGCTCGATACAACCACATCAAACCACACAGAAAGG
GACACCAGCACCTCACAATCCACTGCGCTCGACACAACCACACCAAAACATACAACCCAA
CAGCAATCTCTCCACTCAACCATCCCCGAAAACACACCCAACTCTACACAAACACCCACA
GCATCCGAGCCCTCTACATCAAATTCTATCTAA
>JHRSV0056
ATGTCCAAAAACAAGAATCAACGCACTGCCAGGACTCTAGAAAAGACCTGGGATACTCTT
AATCATCTAATTGTAATATCCTCTTGTTTATACAAATTAAATTTAAAATCTATAGCACAA
ATAGCACTATCAGTTTTGGCAATGATAATCTCAACCTCTCTTATAATTGCAGCCATAATA
TTCATCATCTCTGCCAATCACAAAGTTACACTAACAACTGTCACAGTTCAAACAATAAAA
AACCACACTGAGAAAAACATAACCACTTACCTTACTCAAGTCTCACCAGAAAGGGTTGGC
CCATCCAAACAACCCACAGCCACTCCACCAATCCACACAAACTCAGCCACAATATCACCC
AATACAAAATCAGAAACACACCATACAACAGCACAAACCAAAGGCACAACCTCTACTCCA
ACACAGAACAACAAGCCAAGCACAAAACCACGTCCAAAAAATCCACCAAAAAAAGATGAT
TACCATTTTGAAGTGTTCAACTTTGTTCCCTGTAGTATATGTGGCAACAATCAACTTTGC
AAATCCATTTGCAAAACAATACCAAGCAATAAACCAAAGAAAAAACCAACTACAAAACCC
ACAAACAAACCACCTACCAAAACCACAAACAAAAGAGACTCTAAGACACTAGCCAAAACA
CTGAAAAAAGAAACCACCATTAACCCAACAAAAAAACCAACCCCCAAGACTACAGAAAGA
GACACCAGCACCCCACAATCCACTGTGCTCGACACAACCACATCAAACCACACAGAAAGG
GACACCAGCACCTCACAATCCACTGCGCTCGACACAACCACACCAAAACATACAACCCAA
CAGCAATCTCTCCACTCAACCATCCCCGAAAACACACCCAACTCTACACAAACACCCACA
GCATCCGAGCCCTCCACATCAAATTCTATCTAA
>JHRSV0054
ATGTCCAAAAACAAGAATCAACGCACTGCCAGGACTCTAGAAAAGACCTGGGATACTCTT
AATCATCTAATTGTAATATCCTCTTGTTTATACAAATTAAATTTAAAATCTATAGCACAA
ATAGCACTATCAGTTTTGGCAATGATAATCTCAACCTCTCTTATAATTGCAGCCATAATA
TTCATCATCTCTGCCAATCATAAAGTTACACTAACAACTGTCACAGTTCAAACAATAAAA
AACCACACTGAGAAAAACATAACCACTTACCTTACTCAAGTCTCACCAGAAAGGGTTAGC
CCATCCAAACAACCTACAGCCACACCACCAATCCACACAAACTCAGCCACAATATCACCC
AATATAAAATCAGAAACACACCATACAACAACACAAACCAAAGGCACAATCTCTACTCCA
ACACAGAACAACAAGCCAAGCACAAAACCACGTCCAAAAAATCCACCAAAAAAAGATGAT
TACCATTTTGAAGTGTTCAACTTTGTTCCCTGTAGTATATGTGGCAACAATCAACTTTGC
AAATCTATTTGCAAAACAATACCAAGCAATAAACCAAAGAAAAAACCAACTACAAAACCC
ACAAACAAACCACCTACCAAAACCACAAACAAAAGAGACCCCAAAACACTAGCCAAAACA
CCGAAAAAAGGAACCACCATTAACCCAACAAAAAAACCAACCCCTAAGACTACAGAAAGA
GACACCAGCAACCCACAATCCACTGTGCTCGACATAACCACATCAAAACACACAGAAAGG
GTCACCAGCACCTCACAATCCATTGCGCTTGACACAACCACATCAAAACACACAACCCAA
CAGCAATCTCTCTACTCAACCATCTCCGAAAACACACCCAACTCCACACAAACACCCACA
GCATCCGAGCCCTCCACATCAAATTCTATCTAA
>JHRSV0053
ATGTCCAAAAACAAGAATCAACGCACTGCCAGGACTCTAGAAAAGACCTGGGATACTCTT
AATCATCTAATTGTAATATCCTCTTGTTTATACAAATTAAATTTAAAATCTATAGCACAA
ATAGCACTATCAGTTTTGGCAATGATAATCTCAACCTCTCTTATAATAGCAGCCATAATA
TTCATCATCTCTGCCAATCACAAAGTTACACTAACAACTGTCACAGTTCAAACAATAAAA
AACCACACTGAGAAAAACATAACCACTTACCTTACTCAAGTCTCACCAGAAAGGGTTGGC
CCATCCAAACAACCCACAGCCACTCCACCAATCCACACAAACTCAGCCACAATATCACCC
AGTACAAAATCAGAAACACACCATACAACAGCACAAACCAAAGGCACAACCTCTACTCCA
ACACAGAACAACAAGCCAAGCACAAAACCACGTCCAAAAAATCCACCAAAAAAGGATGAT
TACCATTTTGAAGTGTTCAACTTTGTTCCCTGTAGTATATGTGGCAACAATCAACTTTGC
AAATCCATTTGCAAAACAATACCAAGCAATAAACCAAAGAAAAAACCAACTACAAAACCC
ACAAACAAACCACCTACCAAAACCACAAACAAAAGAGACCCTAAAACACTAGCCAAAACA
CTGAAAAAAGAAACCACCATTAACCCAACAAAAAAACCAACCCCCAAGACTACAGAAAGA
GACACCAGCACCCCACAATCCACTGTGCTCGACACAACCACATCAAACCACACAGAAAGG
GACACCAGCACCTCACAATCCACTGCGCTCGACACAACCACACCAAAACATACAACCCAA
CAGCAATCTCTCCACTCAACCATCCCCGAAAACACACCCAACTCTACACAAACACCCACA
GCATCCGAGCCCTCCACATCAAATTCTATCTAA
>JHRSV131
ATGTCCAAAAACAAGAATCAACGCACTGCCAGGACTCTAGAAAAGACCTGGGATACTCTT
AATCATCTAATTGTAATATCCTCTTGTTTATACAAATTAAATTTAAAATCTATAGCACAA
ATAGCACTATCAGTTTTGGCAATGATAATCTCAACCTCTCTTATAATTGCAGCCATAATA
TTCATCATCTCTGCCAATCACAAAGTTACACTAACAACTGTCACAGTTCAAACAATAAAA
AACCACACTGAGAAAAACATAACCACTTACCTTACTCAAGTCTCACCAGATAGGGTTGGC
CCATCCAAACAACCCACAGCCACTCCACCAATCCACACAAACTCAGCCACAATATCACCC
AATACAAAATCAGAAACACACCATACAACAGCACAAACCAAAGGCACAACCTCTACTCCA
ACACAGAACAACAAGCCAAGCACAAAACCACGTCCAAAAAATCCACCAAAAAAAGATGAT
TACCATTTTGAAGTGTTCAACTTTGTTCCCTGTAGTATATGTGGCAACAATCAACTCTGC
AAATCCATTTGCAAAACAATACCAAGCAATAAACCAAAGAAAAAACCAACTACAAAACCC
ACAAACAAACCACCTACCAAAACCACAAACAAAAGAGACCCTAAAACACTAGCCAAAACA
CTGAAAAAAGAAACCACCATTAACCCAACAAAAAAACCAACCCCCAAGACCACAGAAAGA
GACACCAGCACCCCACAATCCACTGTGCTCTACACAACCACATCAAACCACACAGAAAGG
GACACCAGCACCTCACAATCCACTGCGCTCGACACAACCACACCAAAACATACAACCCAA
CAGCAATCTCTCCACTCAACCATCCCCGAAAACACACCCAACTCTACACAAACACCCACA
GCATCCGAGCCCTCCACACCAAATTCTATCTAA
>JHRSV0058
ATGTCCAAAAACAAGAATCAACGCACTGCCAGGACTCTAGAAAAGACCTGGGATACTCTT
AATCATCTAATTGTAATATCCTCTTGTTTATACAAGTTAAATTTAAAATCTATAGCACAA
ATAGCACTATCAGTTTTGGCAATGATAATCTCAACCTCTCTTATAATTGCAGCCATAATA
TTCATCATCTCTGCCAATCACAAAGTTACACTAACAACTGTCACAGTTCAAACAATAAAA
AACCACACTGAGAAAAACATAACCACTTACCTTACTCAAGTCTCACCAGAAAGGGTTGGC
CCATCCAAACAACCCACAGCCACTCCACCAATCCACACAAACTCAGCCACAATATCACCC
AATACAAAATCAGAAACACACCATACAACAGCACAAACCAAAGGCACAACCTCTACTCCA
ACACAGAACAACAAGCCAAGCACAAAACCACGTCCAAAAAATCCACCAAAAAAAGATGAT
TACCATTTTGAAGTGTTCAACTTTGTTCCCTGTAGTATATGTGGCAACAATCAACTTTGC
AAATCCATTTGCAAAACAATACCAAGCAATAAACCAAAGAAAAAACCAACTACAAAACCC
ACAAACAAACCACCTACCAAAACCACAAACAAAAGAGACCCTAAAACACTAGCCAAAACA
CTGAAAAAAGAAACCACCATTAACCCAACAAAAAAACCAACCCCCAAGACTACAGAAAGA
GACACCAGCACCCCACAATCCACTGTGCTCGACACAACCACATCAAACCACACAGAAAGG
GACACCAGCACCTCACAATCCACTGCACTCGACACAACCACACCAAAACATACAACCCAA
CAGCAATCTCTCCACTCAACCATCCCCGAAAACACACCCAACTCTACACAAACACCCACA
GCATCCGAGCCCTCCACATCAAATTCTATCTAA
>JHRSV0130
ATGTCCAAAAACAAGAATCAACGCACTGCCAGGACTCTAGAAAAGACCTGGGATACTCTT
AATCATCTAATTGTAATATCCTCTTGTTTATACAAATTAAATTTAAAATCTATAGCACAA
ATAGCACTATCAGTTTTGGCAATGATAATCTCAACCTCTCTTATAATTGCAGCCATAATA
TTCATCATCTCTGCCAATCACAAAGTTACACTAACAACTGTCACAGTTCAAACAATAAAA
AACCACACTGAGAAAAACATAACCACTTACCTTACTCAAGTCTCACCAGAAAGGGTTGGC
CCATCCAAACAACCCACAGCTACTCCACCAATCCACACAAACTCAGCCACAATATCACCC
AACACAAAATCAGAAACACACCATACAACAGCACAAACCAAAGGCACAACCTCTACCCCA
ACACAGAACAACAAGCCAAGCACAAAACCACGTCCAAAAAATCCACCAAAAAAAGATGAT
TACCATTTTGAAGTGTTCAACTTTGTTCCCTGTAGTATATGTGGCAACAATCAACTTTGC
AAATCCATTTGCAAAACAATACCAAGCAATAAACCAAAGAAAAAACCAACTACAAAACCC
ACAAACAAACCACCTACCAAAACCACAAACAAAAGAGACCCTAAAACACTAGCCAAAACA
CTGAAAAAAGAAACCACCATTAACCCAACAAAAAAACCAACCCCCAAGACCACAGAAAGA
GATACTAGCACCCCACAATCCACTGTGCTCTACACAACCACATCAAACCACACAGAAAGG
GACACCAGCACCTCACAATCCACTGCGCTCGACACAACCACACCAAAACATACAACCCAA
CAGCAATCTCTCCACTCAACCATCCCCGAAAACACACCCAACTCTACACAAACACCCACA
GCATCCGAGCCCTCCACACCAAATTCTATCTAA
>JHRSV0057
ATGTCCAAAAACAAGAATCAACGCACTGCCAGGACTCTAGAAAAGACCTGGGATACTCTT
AATCATCTAATTGTAATATCCTCTTGTTTATACAAATTAAATTTAAAATCTATAGCACAA
ATAGCACTATCAGTTTTGGCAATGATAATCTCAACCTCTCTTATAATTGCAGCCATAATA
TTCATCATCTCTGCCAATCACAAAGTTACACTAACAACTGTCACAGTTCAAACAATAAAA
AACCACACTGAGAAAAACATAACCACTTACCTTACTCAAGTCTCACCAGAAAGGGTTGGC
CCATCCAAACAACCCACAGCCACTCCACCAATCCACACAAACTCAACCACAATATCACCC
AATACAAAATCAGAAACACACCATACAACAGCACAAACCAAAGGCACAACCTCTACTCCA
ACACAGAACAACAAGCCAAGCACAAAACCACGTCCAAAAAATCCACCAAAAAAAGATGAT
TACCATTTTGAAGTGTTCAACTTTGTTCCCTGTAGTATATGTGGCAACAATCAACTTTGC
AAATCCATTTGCAAAACAATACCAAGCAACAAACCAAAGAAAAAACCAACTACAAAACCC
ACAAACAAACCACCTACCAAAACCACAAACAAAAGAGACTCTAAAACACTAGCCAAAACA
CTGAAAAAAGAAACCACCATTAACCCAACAAAAAAACCAACCCCCAAGACTACAGAAAGA
GACACCAGCACCCCACAATCCACTGTGCTCGACACAACCACATCAAAACACACAGAAAGG
GACACCAGCACCTCACAATCCACTGTGCTCGACACAACCACACCAAAACACACAACCCAA
CAGCAATCTCTCCACTCAACCATCCCCGAAAACACACCCAACTCTACACAAACACCCACA
GCATCCGAGCCCTCCACATCAAATTCTATCTAA
>JHRSV137
ATGTCCAAAAACAAGAATCAACGCACTGCCAGGACTCTAGAAAAGACCTGGGATACTCTT
AATCATCTAATTGTAATATCCTCTTGTTTATACAAATTAAATTTAAAATCTATAGCACAA
ATAGCACTATCAGTTTTGGCAATGATAATCTCAACCTCTCTTATAATTGCAGCCATAATA
TTCATCATCTCTGCCAATCACAAAGTTACACTAACAACTGTCACAGTTCAAACAATAAAA
AACCACACTGAGAAAAACATAACCACTTACCTTACTCAAGTCTCACCAGAAAGGGTTGGC
CCATCCAAACAACCCACAGCCACTCCACCAATCCACACAAACTCAGCCACAATATCACCC
TATACAAAATCAGAAACACACCATACAACAGCACAAACCAAAGGCACAACCTCTACTCCA
ACACAGAACAACAAGCCAAGCACAAAACCACGTCCAAAAAATCCACCAAAAAAAGATGAT
TACCATTTTGAAGTGTTCAACTTTGTTCCCTGCAGCACCTGTGGCAACAATCAACTTTGC
AAATCCATTTGCAAAACAATACCAAGCAATAAACCAAAGAAAAAACCAACTACAAAACCC
ACAAACAAACCACCTACCAAAACCACAAACAAAAGAGACCCTAAAACACTAGCCAAAACA
CTGAAAAAAGAAACCACCATTAACCCAACAAAAAAACCAACCCCCAAGACTACAGAAAGA
GACACCAGCACCCCACAATCCACTGTGCTCGACACAACCACATCAAACCACACAGAAAGG
GACACCAGCACCTCACAATCCACTGCGCTCGACACAACCACACCAAAACACACAACCCAA
CAGCAATCTCTCCTCTCAACCATCCCCGAAAACACACCCAACTCCACACAAACACCCACA
GCATCCGAGCCCTCCACATCAAATTCTATCTAA
>JHRSV132
ATGTCCAAAAACAAGAATCAACGCACTGCCAGGACTCTAGAAAAGACCTGGGATACTCTT
AATCATCTAATTGTAATATCCTCTTGTTTATACAAATTAAATTTAAAATCTATAGCACAA
ATAGCACTATCAGTTTTGGCAATGATAATCTCAACCTCTCTTATAATAGCAGCCATAATA
TTCATCATCTCTGCCAATCACAAAGTTACACTAACAACTGTCACAGTTCAAACAATAAAA
AACCACACTGAGAAAAACATAACCACTTACCTTACTCAAGTCTCACCAGAAAGGGTTGGC
CCATCCAAACAACCCACAGCCACTCCACCAATCCACACAAACTCAGCCACAATATCACCC
AGTACAAAATCAGAAACACACTATACAACAGCACAAACCAAAGGCACAACCTCTACTCCA
ACACAGAACAACAAGCCAAGCACAAAACCACGTCCAAAAAATCCATCAAAAAAGGATGAT
TACCATTTTGAAGTGTTCAACTTTGTTCCCTGTAGTATATGTGGCAACAATCAACTCTGC
AAATCCATTTGCAAAACAATACCAAGCAATAAACCAAAGAAAAAACCAACTACAAAACCC
ACAAACAAACCACCTACCAAAACCACAAACAAAAGAGACCCTAAAACACTAGCCAAAACA
CAAACAAAAGAGACCACCATTAACCCAACAAAAAAACCAACCCCCAAGACTACAAAAAGA
GACACCAGCACCCCACAATCCACTGTGCTCGACACAACCACATCAAACCACACAGAAAGG
GACACCAGCACCTCACAATCCACTGCGCTCGACAAAACCACACCAAAACATACAACCCAA
CAGCAATCTCTCCACTCAACCATCCCCGAAAACACACCCAACTCTACACAAACACCCACA
GCATCCGAGCCCTCCACATCAAATTCTATCTAA
>JHRSV138
ATGTCCAAAAACAAGAATCAACGCACTGCCAGGACTCTAGAAAAGACCTGGGATACTCTT
AATCATCTAATTGTAATATCCTCTTGTTTATACAAATTAAATTTAAAATCTATAGCACAA
ATAGCACTATCAGTTTTGGCAATGATAATCTCAACCTCTCTTATAATTGCAGCCATAATA
TTCATCATCTCTGCCAATCACAAAGTTACACTAACAACTGTCACAGTTCAAACAATAAAA
AACCACACTGAGAAAAACATAACCACTTACCTTACTCAAGTCTCATCAGAAAGGGTTGGC
CCATCCAAACAACCCACAGCCACTCCACCAATCCACACAAACTCAGCCACAATATCACCC
AATACAAAATCAGAAACACACCATACAACAGCACAAACCAAAGGCACAACCTCTGCTCCA
ACACAGAACAACAAGCCAAGCACAAAACCACGTCCAAAAAATCCACCAAAAAAAGATGAT
TACCATTTTGAAGTGTTCAACTTTGTTCCCTGTAGTATATGTGGCAACAATCAACTTTGC
AAATCCATTTGCAAAACAATACCAAGCAATAAACCAAAGAAAAAACCAACTACAAAACCC
ACAAACAAACCACCTACCAAAACCACAAACAAAAGAGACCCTAAAACACTAGCCAAAACA
CAAAAAAAAGAAACCACCATTAACCCAACAAAAAAACCAACCCCAAAGACTACAGAAAGA
GACACCAGCACCCCACAATCCACTGTGCTCGACACAACCACATCAAACCACACAGAAAGA
GACACCAGCACCCCACAATCCACTGTGCTCGAAACAACCACATCAAAACATACAACCCAA
CAGCAATCTCTCCACTCAACCATCCCCGAAAACACACCCAACTCTACACAAACACCCACA
GCATCCGAGCCCTCCACATCAAATTCTATCTAA
>JHRSV139
ATGTCCAAAAACAAGAATCAACGCACTGCCAGGACTCTAGAAAAGACCTGGGATACTCTT
AATCATCTAATTGTAATATCCTCTTGTTTATACAAATTAAATTTAAAATCTATAGCACAA
ATAGCATTATCAGTTTTGGCAATGATAATCTCAACCTCTCTTATAATTGCAGCCATAATA
TTCATCATCTCTGCCAATCACAAAGTTACACTAACAACTGTCACAGTTCAAACAATAAAA
AACCACACTGAGAAAAACATAACCACTTACCTTACTCAAGTCTCACCAGAAAGGGTTGGC
CCATCCAAACAACCCACAGCTACTCCACCAATCCACACAAACTCAGCCACAATATCACCC
AATACAAAATCAGAAACACACCATACAACAGCACAAACCAAAGGCACAACCTCTACCCCA
ACACAGAACAACAAGCCAAGCACAAAACCACGTCCAAAAAATCCACCAAAAAAAGATGAT
TACCATTTTGAAGTGTTCAACTTTGTTCCCTGTAGTATATGTGGCAACAATCAACTTTGC
AAATCCATTTGCAAAACAATACCAAGCAATAAACCAAAGAAAAAACCAACCATAAAACCC
ACAAACAAACCACCTACCAAAACCACAAACAAAAGAGACCCTAAAACACTAGCCAAAACA
CTGAAAAAAGAAACCACCACCAACCCAACAAAAAAACCAACCCCCAAGACTACAGAAAGA
GACACCAGCACCCCACAATCCACTGTGCTCGACACAACCACATCAGACCACACAGAAAGG
GACACCAGCACCTCACAATCCACTGCGCTCGACACAACCACACCAAAACATACAACCCAA
CAGCAATCTCTCCACTCAACCATCCCCGAAAACACACCCAACTCTACACAAACACCCACA
GCATCCGAGCCCTCCACATCAAATTCTATCTAA
>JHRSV144
ATGTCCAAAAACAAGAATCAACGCACTGCCAGGACTCTAGAAAAGACCTGGGATACTCTT
AATCATCTAATTGTAATATCCTCTTGTTTATACAAATTAAATTTAAAATCTATAGCACAA
ATAGCACTATCAGTTTTGGCAATGATAATCTCAACCTCTCTTATAATTGCAGCCATAATA
TTCATCATCTCTGCCAATCACAAAGTTACACTAACAACTGTCACAGTTCAAACAATAAAA
AACCACACTGAGAAAAACATAACCACTTACCTTACTCAAGTCTCACCAGAAAGGGTTGGC
CCATCCAAACAACCCACAGCTACTCCACCAATCCACACAAACTCAGCCACAATATCACCC
AATACAAAATCGGAAACACACCATACAACAGCACAAACCAAAGGCACAACCTCTATCCCA
ACACAGAACAACAAGCCAAGCACAAAACCACGTCCAAAAAATCCACCAAAAAAAGATGAT
TACCATTTTGAAGTGTTCAACTTTGTTCCCTGTAGTATATGTGGCAACAATCAACTTTGC
AAATCCATTTGCAAAACAATACCAAGCAATAAACCAAAGAAAAAACCAACTACAAAACCC
ACAAACAAACCACCTACCAAAACCACAAACAAAAGAGACCCTAAAACACTAGCCAAAACA
CTGAAAAAAGAAACCACCATTAACCCAACAAAAAAACCAACCCCCAAGACTACAGAAAGA
GACACCAGCACCCCACAATCCACTGTGCTCGACACAACCACATCAAACCACACAGAAAGG
GACACCAGCACCTCACAATCCACTGCGCTCGACACAACCACACCAAAACATACAACCCAA
CAGCAATCTCTCCACTCAACCATCCCCGAAAACACACCCAACTCTACACAAACACCCACA
GCATCCGAGCCCTCCACATCAAATTCTATCTAA
>JHRSV141
ATGTCCAAAAACAAGAATCAACGCACTGCCAGGACTCTAGAAAAGACCTGGGATACTCTT
AATCATCTAATTGTAATATCCTCTTGTTTATACAAATTAAATTTAAAATCTATAGCACAA
ATAGCACTATCAGTTTTGGCAATGATAATCTCAACCTCTCTTATAATTGCAGCCATAATA
TTCATCATCTCTGCCAATCACAAAGTTACACTAACAACTGTCACAGTTCAAACAATAAAA
AACCACACTGAGAAAAACATAACCACTTACCTTACTCAAGTCTCACCAGAAAGGGTTGGC
CCATCCAAACAACCCACAGCCACTCCACCAATCCACACAAACTCAGCCACAATATCACCC
AATACAAAATCAGAAACACACCATACAACAGCACAAACCAAAGGCACAACCTCTACTCCA
ACACAGAACAACAAGCCAAGCACAAAACCACGTCCAAAAAATCCACCAAAAAAAGATGAT
TACCATTTTGAAGTGTTCAACTTTGTTCCCTGTAGTATATGTGGCAACAATCAACTTTGC
AAATCCATTTGCAAAACAATACCAAGCAATAAACCAAAGAAAAAACCAACTACAAAACCC
ACAAACAAACCACCTACCAAAACCACAAACAAAAGAGACCCTAAAACACTAGCCAAAACA
CTGAAAAAAGAAACCACCATTAACCCAACAAAAAAACCAACCCCAAAGACTACAGAAAGA
GACACCAGCACCCCACAATCCACTGTGCTCGACACAACCACATCAAACCACACAGAAAGA
GACACCAGCACCTTACAATCCACTGTGCTCGACACAACCACACCAAAACATACAACCCAA
CAGCAATCTCTCCACTCAACCATCCCCGAAAACACACCCAACTCTACACAAACACCCACA
GTATCCGAGCCCTCCACATCAAATTCTATCTAA
>JHRSV145
ATGTCCAAAAACAAGAATCAACGCACTGCCAGGACTCTAGAAAAGACCTGGGATACTCTT
AATCATCTAATTGTAATATCCTCTTGTTTATACAAATTAAATTTAAAATCCATAGCACAA
ATAGCACTATCAGTTCTGGCAATGATAATCTCAACCTCTCTTATAATTGCAGCCATAATA
TTCATCATCTCTGCCAATCACAAAGTTACACTAACAACTGTCACAGTTCAAACAATAAAA
AACCACACTGAGAAAAACATAACCACCTACCTTACTCAAGTCTCACCAGAAAGGGTTGGC
CCATCCAAACAACCCACAGCCACTCCACCAATCCATACAAACTCAGCCACAATATCACCC
AATACAAAATCAGAAACACACCATACAACAGCACAAACCAAAGGCACAACCTCTACTCCA
ATACAGAACAACAAGCCAAGCACAAAACCACGTCCAAAAAATCCACCAAAAAAAGATGAT
TACCATTTTGAAGTGTTCAACTTTGTTCCCTGTAGTATATGTGGCAACAATCAACTCTGC
AAATCCATCTGCAAAACAATACCAAGCAATAAACCAAAGAAAAAACCAACCACAAAACCC
ATAAACAAACCACCTACCAAAACCACAAACAAAAGAGACCCTAAAACACCAGCCAAAACA
CTGAAAAAAGAAACCACCATTAACCCAACAAAAAAACCAACCCCCAAGACCACAGAAAGA
GACACCAGCACCCCACAATCCACTGTGCTCGACACAACCACATCAAACCACACAGAAAGG
GACACCAGCACCTCACAATCCACTGCGCTCGACACAACCACACCAAAACATACAACCCAA
CAGCAATCTCTCCACTCAACCATCCCCGAAAACACACCCAACTCCACACAAACACCCACA
GCATCCGAGCCCTCCACATCAAATTCTATCTAA
>JHRSV153
ATGTCCAAAAACAAGAATCAACGCACTGCCAGGACTCTAGAAAAGACCTGGGATACTCTT
AATCATCTAATTGTAATATCCTCTTGTTTATACAAATTAAATTTAAAATCTATAGCACAA
ATAGCACTATCAGTTTTGGCAATGATAATCTCAACCTCTCTTATAATTGCAGCCATAATA
TTCATCATCTCTGCCAATCACAAAGTTACACTAACAACTGTCACAGTTCAAACAATAAAA
AACCACACTGAGAAAAACATAACCACTTACCTTACTCAAGTCTCACCAGAAAGGGTTGGC
CCATCCAAACAACCCACAGTCACTCCACCAATCCACACAAACTCAGCCACAATATCACCC
AATACAAAATCAGAAACACACCATACAACAGCACAAACCAAAGGCAAAACCTCTACTCCA
ACACAGAACAACAAGCCAAGCACAAAACCACGTCCAAAAAATCCACCAAAAAAAGATGAT
TACCATTTTGAAGTGTTCAACTTTGTTCCCTGTAGTATATGTGGCAACAATCAACTCTGC
AAATCCATTTGCAAAACAATACCAAGCAATAAACCAAAGAAAAAACCAACTACAAAACCC
ACAAACAAACCACCTACCAAAACCACAAACAAAAGAGACCCTAAAACACTAGCCAAAACA
CTGAAAAAAGAAACCACCATTAACCCAACAAAAAAACCAACCCCCAAGACTACAGAAAGA
GACACCAGCACCCCACAATCCACTGTGCTCGACACAACCACATCAAACCACACAGAAAGG
GACACCAGCACCTCACAATCCACTGCGCTCGACACAACCACACCAAAACATACAACCCAA
CAGCAATCTCTCCACTCAACCATCCCCGAAAACACACCCAACTCTACACAAACACCCACA
GCATCCGAGCCCTACACATCAAATTCTATCTAA
>JHRSV148
ATGTCCAAAAACAAGAATCAACGCACTGCCAGGACTCTAGAAAAGACCTGGGATACTCTT
AATCATCTAATTGTAATATCCTCTTGTTTATACAAATTAAATTTAAAATCTATAGCACAA
ATAGCACTATCAGTTTTGGCAATGATAATCTCAACCTCTCTTATAATTGCAGCCATAATA
TTCATCATCTCTGCCAATCACAAAGTTGCACTAACAACTGTCACAGTTCAAACAATAAAA
AACCACACTGAGAAAAACATAACCACTTACCTTACTCAAGTCTCACCAGAAAGGGTTGGC
CCATCCAAACAACCCACAGCTACTCCACCAATCCACACAAACTCAGCCACAATATCACCC
AATACAAAATCAGAAACACACCATACAACAGCACAAACCAAAGGCACAACCTCTATCCCA
ACACAGAACAACAAGCCAAGCACAAAACCACGTCCAAAAAATCCACCAAAAAAAGATGAT
TACCATTTTGAAGTGTTCAACTTTGTTCCCTGTAGTATATGTGGCAACAATCAACTCTGC
AAATCCATTTGCAAAACAATACCAAGCAAAAAACCAAAGAAAAAACCAACTACAAAACCC
ACAAACAAACCACCTACCAAAACCACAAACAAAAGAGACCCTAAAACACTAGCCAAAACA
CTGAAAAAAGAAACCACCATTAACCCAACAAAAAAACCAACCCCCAAGACTACAGAAAGA
GACACCAGCACCCCACAATCCACTGTGCTCGACACAACCACATCAAACCACACAGAAAGG
GACACCAGCACCCCACAATCCACTGCGCTCGACACAACCACACCAAAACATACAACCCAA
CAGCAATCTCTCCACTCAACCATCCCCGAAAACACACCCAACTCTACACAAACACCCACA
GCATCCGAGCCCTCCACATCAAATTCTATCTAA
>JHRSV154
ATGTCCAAAAACAAGAATCAACGCACTGCCAGGACTCTAGAAAAGACCTGGGATACTCTT
AATCATCTAATTGTAATATCCTCTTGTTTATACAAATTAAATTTAAAATCTATAGCACAA
ATAGCACTATCAGTTTTGGCAATGATAATCTCAACCTCTCTTATAATTGCAGCCATAATA
TTCATCATCTCTGCCAATCACAAAGTTACACTAACAACTGTCACAGTTCAAACAATAAAA
AACCACACTGAGAAAAACATAACCACTTACCTTACTCAAGTCTCACCAGAAAGGGTTGGC
CCATCCAAACAACCCACAGCCACTCCACCAATCCACACAAACTCAGCCACAATATCACCC
AATACAAAATCAGAAACACACCATACAACAGCACAAACCAAAGGCACAACCTCTACTCCA
ACACAGAACAACAAGCCAAGCACAAAACCACGTCCAAAAAATCCACCAAAAAAAGATGAT
TACCATTTTGAAGTGTTCAACTTTGTTCCCTGTAGTATATGTGGCAACAATCAACTCTGC
AAATCCATTTGCAAAACAATACCAAGCAATAAACCAAAGAAAAAACCAACTACAAAACCC
ACAAACAAACCACCTACCAAAACCACAAACAAAAGAGACCCTAAAACACTAGCCAAAACA
CTGAAAAAAGAAACCACCATTAACCCAACAAAAAAACCAACCCCCAAGACTACAGAAAGA
GACACCAGCACCCCACAATCCACTGTGCTCGACACAACCACATCAAACCACACAGAAAGG
GACACCAGCACCTTACAATCCACTGTGCTCGACACAACCACACCAAAACATACAACCCAA
CAGCAATCTCTCCACTCAACCATCCCCGAAAACACACCCAACTCTACACAAACACCCACA
GTATCCGAGCCCTCCACATCAAATTCTATCTAA
>JHRSV151
ATGTCCAAAAACAAGAATCAACGCACTGCCAGGACTCTAGAAAAGACCTGGGATACTCTT
AATCATCTAATTGTAATATCCTCTTGTTTATACAAATTAAATTTAAAATCTATAGCACAA
ATAGCACTATCAGTTTTGGCAATGATAATCTCAACCTCTCTTATAATTGCAGCCATAATA
TTCATCATCTCTGCCAATCACAAAGTTACACTAACAACTGTCACAGTTCAAACAATAAAA
AACCACACTGAGAAAAACATAACCACTTACCTTACTCAAGTCTCACCAGAAAGGGTTGGC
CCATCCAAACAACCCACAGCCACTCCACCAATCCACACAAACTCAGCCACAATATCACCC
AATACAAAATCAGAAACACACCATACAACAGCACAAACCAAAGGCAAAACCTCTACTCCA
ACACAGAACAACAAGCCAAGCACAAAACCACGTCCAAAAAATCCACCAAAAAAAGATGAT
TACCATTTTGAAGTGTTCAACTTTGTTCCCTGTAGTATATGTGGCAACAATCAACTCTGC
AAATCCATTTGCAAAACAATACCAAGCAATAAACCAAAGAAAAAACCAACTACAAAACCC
ACAAACAAACCACCTACCAAAACCACAAACAAAAGAGACCCTAAAACACTAGCCAAAACA
CTGAAAAAAGAAACCACCATTAACCCAACAAAAAAACCAACCCCCAAGACTACAGAAAGA
GACACCAGCACCCCACAATCCACTGTGCTCGACACAACCACATCAAACCACGCAGAAAGG
GACACCAGCACCTCACAATCCACTGCGCTCGACAAAACCACACCAAAACATACAACCCAA
CAGCAATCTCTCCACTCAACCATCCCCGAAAACACACCCAACTCTACACAAACACCCACA
GCATCCGAGCCCTACACATCAAATTCTATCTAA
>JHRSV156
ATGTCCAAAAACAAGAATCAACGCACTGCCAGGACTCTAGAAAAGACCTGGGATACTCTT
AATCATCTAATTGTAATATCCTCTTGTTTATACAAATTAAATTTAAAATCTATAGCACAA
ATAGCACTATCAGTTTTGGCAATGATAATCTCAACCTCTCTTATAATTGCAGCCATAATA
TTCATCATCTCTGCCAATCACAAAGTTACACTAACAACTGTCACAGTTCAAACAATAAAA
AACCACACTGAGAAAAACATAACCACTTACCTTACTCAAGTCTCACCAGAAAGGGTTGGC
CCATCCAAACAACCCACAGCCACTCCACCAATCCACACAAACTCAACCACAATATCACCC
AATACAAAATCAGAAACACACCATACAACAGCACAAACCAAAGGCACAACCTCTACTCCA
ACACAGAACAACAAGCCAAGCACAAAACCACGTCCAAAAAATCCACCAAAAAAAGATGAT
TACCATTTTGAAGTGTTCAACTTTGTTCCCTGTAGTATATGTGGCAACAATCAACTCTGC
AAATCCATTTGCAAAACAATACCAAGCAACAAACCAAAGAAAAAACCAACTACAAAACCC
ACAAACAAACCACCTACCAAAACCACAAACAAAAGAGACTCTAAAACACTAGCCAAAACA
CTGAAAAAAGAAACCACCATTAACCCAACAAAAAAACCAACCCCCAAGACTACAGAAAGA
GACACCAGCACCCCACAATCCACTGTGCTCGACACAACCATATCAAAACACACAGAAAGG
GACACCAGCACCTCACAATCCACTGTGCTCGACACAACCACACCAAAACACACAACCCAA
CAGCAATCTCTCCACTCAACCATCCCCGAAAACACACCCAACTCTACACAAACACCCACA
GCATCCGAGCCCTCCACATCAAATTCTATCTAA
>JHRSV157
ATGTCCAAAAACAAGAATCAACGCACTGCCAGGACTCTAGAAAAGACCTGGGATACTCTT
AATCATCTAATTGTAATATCCTCTTGTTTATACAAATTAAATTTAAAATCTATAGCACAA
ATAGCACTATCAGTTTTGGCAATGATAATCTCAACCTCTCTTATAATTGCAGCCATAATA
TTCATCATCTCTGCCAATCACAAAGTTACACTAACAACTGTCACAGTTCAAACAATAAAA
AACCACACTGAGAAAAACATAACCACTTACCTTACTCAAGTCTCATCAGAAAGGGTTGGC
CCATCCAAACAACCCACAGCCACTCCACCAATCCACACAAACTCAGCCACAATATCACCC
AATACAAAATCAGAAACACACCATACAACAGCACAAACCAAAGGCACAACCTCTGCTCCA
ACACAGAACAACAAGCCAAGCACAAAACCACGTCCAAAAAATCCACCAAAAAAAGATGAT
TACCATTTTGAAGTGTTCAACTTTGTTCCCTGTAGTATATGTGGCAACAATCAACTTTGC
AAATCCATTTGCAAAACAATACCAAGCAATAAACCAAAGAAAAAACCAACTACAAAACCC
ACAAACAAACCACCTACCAAAACCACAAACAAAAGAGACCCTAAAACACTAGCCAAAACA
CTGAAAAAAGAAACCACCATTAACCCAACAAAAAAACCAACCCCCAAGACTACAGAAAGA
GACACCAGCACCCCACAATCCACTGCGCTCGAAACAACCACATCAAACCACACAGAAAGG
GACACCAGCACCTCACAATCCACTGCGCTCGACACAACCACACCAAAACATACAACCCAA
CAGCAATCTCTCCACTCAACCATCCCCGAAAACACACCCAACTCTACACAAACACCCACA
GCATCCGAGCCCTCCACATCAAATTCTATCTAA
>JHRSV158
ATGTCCAAAAACAAGAATCAACGCACTGCCAGGACTCTAGAAAAGACCTGGGATACTCTT
AATCATCTAATTGTAATATCCTCTTGTTTATACAAATTAAATTTAAAATCTATAGCACAA
ATAGCACTATCAGTTTTGGCAATGATAATCTCAACCTCTCTTATAATTGCAGCCATAATA
TTCATCATCTCTGCCAATCACAAAGTTACACTAACAACTGTCACAGTTCAAACAATAAAA
AACCACACTGAGAAAAACATAACCACTTACCTTACTCAAGTCTCACCAGAAAGGGTTGGC
CCATCCAAACAACCCACAGCCACTCCACCAATCCACACAAACTCAGCCACAATATCACCC
AATACAAAATCAGAAACACACCATACAACAGCACAAACCAAAGGCACAACCTCTACTCCA
ACACAGAACAACAAGCCAAGCACAAAACCACGTCCAAAAAATCCACCAAAAAAAGATGAT
TACCATTTTGAAGTGTTCAACTTTGTTCCCTGTAGTATATGTGGCAACAATCAACTTTGC
AAATCCATTTGCAAAACAATACCAAGCAATAAACCAAAGAAAAAACCAACTACAAAACCC
ACAAACAAACCACCTACCAAAACCACAAACAAAAGAGACTCTAAAACACTAGCCAAAACA
CTGAAAAAAGAAACCACCATTAACCCAACAAAAAAACCAACCCCCAAGACTACAAAAAGA
GACACCAGCACCCCACTATCCACTGTGCTCGACACAACCACATCAAACCACATAGAAAGG
GACACCAGCACCCCACAATCCACTGCGCTCGACACAACCACACCAAAACACACTACCCAA
CAGCAATCTCTCCACTCAACCATCCCCGAAAACACACCCAACTCTACACAAAAACCCACA
GCATCCGAGCCCTCCACATCAAATTCTATCTAA
>JHRSV159
ATGTCCAAAAACAAGAATCAACGCACTGCCAGGACTCTAGAGAAGACCTGGGATACTCTT
AATCATCTAATTGTAATATCCTCTTGTTTATACAAATTAAATTTAAAATCTATAGCACAA
ATAGCACTATCAGTTTTGGCAATGATAATCTCAACCTCTCTTATAATTGCAGCCATAATA
TTCATCATCTCTGCCAATCACAAAGTTACACTAACAACTGTCACAGTTCAAACAATAAAA
AACCACACTGAGAAAAACATAACCACTTACCTTACTCAAGTCTCACCAGAAAGGGTTGGC
CCATCCAAACAACCCACAACCACTCCACCAATCCACACAAACTCAACCACAATATCACCC
AATACAAAATCAGAAACACACCATACAACAGCACAAACCAAAGGCACAACCTCTACTCCA
ACACAGAACAACAAGCCAAGCACAAAACCACGTCCAAAAAATCCACCAAAAAAAGATGAT
TACCATTTTGAAGTGTTCAACTTTGTTCCCTGTAGTATATGTGGCAACAATCAACTTTGC
AAATCCATTTGCAAAACAATACCAAGCAACAAACCAAAGAAAAAACCAACTACAAAACCC
ACAAACAAACCACCTACCAAAACCACAAACAAAAGAGACCCTAAAACACTAGCCAAAACA
CTGAAAAAAGAAACCACCATTAACCCAACAAAAAAACCAACCCCCAAAACCACAGAAAGA
GACACCAGCACCCCACAATCCACTGTGCTCGACACAACCATATCAAAACACACAGAAAGG
GACACCAGCACCTCACAATCCACTGCGCTCGACACAACCACACCAAAACACACAACCCAA
CAGCAATCTCTCCACTCAACCATCCCCGAAAACACACCCAACTCTACACAAACACCCACA
GCATCCGAGCCCTCCACATCAAATTCTATCTAA
>JHRSV160
ATGTCCAAAAGCAAGAATCAACGCACTGCTAGGACTCTAGAAAAGACCTGGGATACTCTT
AATCATCTAATTGTAATATCCTCTTGTTTATACAAATTAAATTTAAAATCTATAGCACAA
ATAGCACTATCAGTTTTGGCAATGATAATCACAACCTCTCTTATAATTGCAGCCATAATA
TTCATCATCTCTGCCAATCACAAAGTTACACTAACAACTGTCACAGTTCAAACAATAAAA
AACCACACTGAGAAAAACATAACCACTTACCTTACTCAAGTCTCACCAGAAAGGGTTGGC
CCATCCAAACAACCCACAGCCACTCCACCAATCCACACAAACTCAGCCACAATATCACCC
AATACAAAATCAGAAACACACCATACAACAGCACAAACCAAAGGCACAACCTCTACTCCA
ACACAGAACAACAAGCCAAGCACAAAACCACGTCCAAAAAATCCACCAAAAAAAGATGAT
TACCATTTTGAAGTGTTCAACTTTGTTCCCTGTAGTATATGTGGCAACAATCAACTTTGC
AAATCCATTTGCAAAACAATACCAAGCAATAAACCAAAGAAAAAACCAACTACAAAACCC
ACAAACAAACCACCTACCAAAACCACAAACAAAAGAGACCCTAAAACACTAGCCAAAACA
CTGAAAAAAGAAACCACCATTAACCCAACAAAAAAACCAACCCCCAAGACTACAGAAAGA
GACACCAGCACCCCACAATCCACTGTGCTCGACACAACCACATCAAACCACACAGAAAGG
GACACCAGCACCTCACAATCCACTGCGCTCGACACAACCACACCAAAACACACAACCCAA
CAGCAATCTCTCCACTCAACCATCCCCGAAAACACACCCAACTCCACACAAACACCCACA
GCATCCGAGCCCTCCACATCAAATTCTATCTAA
>JHRSV162
ATGTCCAAAAACAAGAATCAACGCACTGCCAGGACTCTAGAAAAGACCTGGGATACTCTT
AATCATCTAATTGTAATATCCTCTTGTTTATACAAATTAAATTTAAAATCTATAGCACAA
ATAGCACTATCAGTTTTGGCAATGATAATCTCAACCTCTCTTATAATTGCAGCCATAATA
TTCATCATCTCTGCCAATCACAAAGTTACACTAACAACTGTCACAGTTCAAACAATAAAA
AACCACACTGAGAAAAACATAACCACTTACCTTACTCAAGTCTCACCAGAAAGGGTTGGC
CCATCCAAACAACCCACAGCCACTCCACCAATCCACACAAACTCAGCCACAATATCACCC
AATACAAAATCAGAAACACACCATACAACAGCACAAACCAAAGGCACAACCTCTACTCCA
ACACAGAACAACAAGCCAAGCACAAAACCACGTCCAAAAAATCCACCAAAAAAAGATGAT
TACCATTTTGAAGTGTTCAACTTTGTTCCCTGTAGTATATGTGGCAACAATCAACTTTGC
AAATCCATTTGCAAAACAATACCAAGCAATAAACCAAAGAAAAAACCAACTACAAAACCC
ACAAACAAACCACCTACCAAAACCACAAACAAAAGAGACCCTAAAACACTAGCCAAAACA
CTGAAAAAAGAAACCACCATTAACCCAACAAAAAAACCAACCCCCAAAACCACAGAAAGA
GACACCAGCACCCCACAATCCACTGTGCTCGACACAACCACATCAAACCACACAGAAAGG
GACACCAGCACCTTACAATCCACTGTGCTCGACACAACCACACCAAAACATACAACCCAA
CAGCAATCTCTCCACTCAACCATCCCCGAAAACACACCCAACTCTACACAAACACCCACA
GTATCCGAGCCCTCCACATCAAATTCTATCTAA
>JHRSV165
ATGTCCAAAAACAAGAATCAACGCACTGCCAGGACTCTAGAAAAGACCTGGGATACTCTT
AATCATCTAATTGTAATATCCTCTTGTTTATACAAATTAAATTTAAAATCTATAGCACAA
ATAGCACTATCAGTTTTGGCAATGATAATCTCAACCTCTCTTATAATTGCAGCCATAATA
TTCATCATCTCTGCCAATCACAAAGTTACACTAACAACTGTCACAGTTCAAACAATAAAA
AACCACACTGAGAAAAACATAACCACTTACCTTACTCAAGTCTCACCAGATAGGGTTGGC
CCATCCAAACAACCCACAGCCACTCCACCAATCCACACAAACTCAGCCACAATATCACCC
AATACAAAATCAGAAACACACCATACAACAGCACAAACCAAAGGCACAACCTCTACTCCA
ACACAGAACAACAAGCCAAGCACAAAACCACGTCCAAAAAATCCACCAAAAAAAGATGAT
TACCATTTTGAAGTGTTCAACTTTGTTCCCTGTAGTATATGTGGCAACAATCAACTTTGC
AAATCCATTTGCAAAACAATACCAAGCAATAAACCAAAGAAAAAACCAACTACAAAACCC
ACAAACAAACCACCTACCAAAACCACAAACAAAAGAGACCCTAAAACACTAGCCAAAACA
CTGAAAAAAGAAACCACCATTAACCCAACAAAAAAACCAACCCCCAAGACCACAGAAAGA
GACACCAGCACCCCACAATCCACTGTGCTCTACACAACCACATCAAACCACACAGAAAGG
GACACCAGCACCTCACAATCCACTGCGCTCGACACAACCACACCAAAACATACAACCCAA
CAGCAATCTCTCCACTCAACCATCCCCGAAAACACACCCAACTCTACACAAACACCCACA
GCATCCGAGCCCTCCACACCAAATTCTATCTAA
>JHRSV172
ATGTCCAAAAACAAGAATCAACGCACTGCCAGGACTCTAGAAAAGACCTGGGATACTCTT
AATCATCTAATTGTAATATCCTCTTGTTTATACAAATTAAATTTAAAATCTATAGCACAA
ATAGCACTATCAGTTTTGGCAATGATAATCTCAACCTCTCTTATAATTGCAGCCATAATA
TTCATCATCTCTGCCAATCACAAAGTTACACTAACAACTGTCACAGTTCAAACAATAAAA
AACCACACTGAGAAAAACATAACCACTTACCTTACTCAAGTCTCACCAGAAAGGGTTGGC
CCATCCAAACAACCCACAGCCACTCCACCAATCCACACAAACTCAGTCACAATATCACCC
AATACAAAATCAGAAACACACCATACAACAGCACAAACCAAAGGCACAACCTCTACTCCA
ACACAGAACAACAAGCCAAGCACAAAACCACGTCCAAAAAATCCACCAAAAAAAGATGAT
TACCATTTTGAAGTGTTCAACTTTGTTCCCTGTAGTATATGTGGCAACAATCAACTCTGC
AAATCCATTTGCAAAACAATACCAAGCAATAAACCAAAGAAAAAACCAACTACAAAACCC
ACAAACAAACCACCTACCAAAACCACAAACAAAAGAGACCCTAAAACACTAGCCAAAACA
CTGAAAAAAGAAACCACCATTAACCCAACAAAAAAACCAACCCCCAAAACCACAAAAAGA
GACACCAGCACCCCACAATCCACTGTGCTCGACACAACCACATCAAACCACACAGAAAGG
GACACCAGCACCTCACAATCCACTGCGCTCGACACAACCACACCAAAACATACAACCCAA
CAGCAATCTCTCCTCTCAACCATCCCCGAAAACACACCCAACTCTACACAAACACCCACA
GCATCCGAGCCCTCCACATCAAATTCTATCTAA
>JHRSV163
ATGTCCAAAAACAAGAATCAACGCACTGCCAGGACTCTAGAAAAGACCTGGGATACTCTT
AATCATCTAATTGTAATATCCTCTTGTTTATACAAATTAAATTTAAAATCTATAGCACAA
ATAGCACTATCAGTTTTGGCAATGATAATCTCAACCTCTCTTATAATTGCAGCCATAATA
TTCATCATCTCTGCCAATCACAAAGTTACACTAACAACTGTCACAGTTCAAACAATAAAA
AACCACACTGAGAAAAACATAACCACTTACCTTACTCAAGTCTCACCAGAAAGGGTTGGC
CCATCCAAACAACCCACAGCTACTCCACCAATCCACACAAACTCAACCACAATATCACCC
AATACAAAATCAGAAACACACCATACAACAGCACAAACCAAAGGTACAACCTCTACCCCA
ACACAGAACAACAAGCCAAGCACAAAACCACGTCCAAAAAATCCACCAAAAAAAGATGAT
TACCATTTTGAAGTGTTCAACTTTGTTCCCTGTAGTATATGTGGCAACAATCAACTTTGC
AAATCCATTTGCAAAACAATACCAAGCAATAAACCAAAGAAAAAACCAACTACAAAACCC
ACAAACAAACCACCTACCAAAACCACAAACAAAAGAGACCCTAAAACACTAGCCAAAACA
CTAAAAAAAGAGACCACCATTAACCCAACAAAAAAACCAACCCCCAAGACTACAGAAAGA
GACACCAGCACCTCACAATCCACTGCGCTCGATACAACCACATCAAACCACACAGAAAGG
GACACCAGCACCTCACAATCCACTGCGCTCGACACAACCACACCAAAACATACAACCCAA
CAGCAATCTCTCCACTCAACCATCCCCGAAAACACACCCAACTCTACACAAACACCCACA
GCATCCGAGCCCTCCACATCAAATTCCATCTAA
>JHRSV169
ATGTCCAAAAACAAGAATCAACGCACTGCCAGGACTCTAGAAAAGACCTGGGATACTCTT
AATCATCTAATTGTAATATCCTCTTGTTTATACAAATTAAATTTAAAATCTATAGCACAA
ATAGCACTATCAGTTTTGGCAATGATAATCTCAACCTCTCTCATAATTGCAGCCATAATA
TTCATCATCTCTGCCAATCACAAAGTTACACTAACAACTGTCACAGTTCAAACAATAAAA
AACCACACTGAGAAAAACATAACCACTTACTTTACTCAAGTCTCATCAGAAAGGGTTGGC
CCATCCAAACAACCCACAGCCACTCCACCAATCCACACAAACTCAGCCACAATATCACCC
AATACAAAATCAGAAACACACCATACAACAGCACAAACCAAAGGCACAACCTCTACTCCA
ACACAGAACAACAAGCCAAGCACAAAACCACGTCCAAAAAATCCACCAAAAAAAGATGAT
TACCATTTTGAAGTGTTCAACTTTGTTCCCTGTAGTATATGTGGCAACAATCAACTTTGC
AAATCCATTTGCAAAACAATACCAAGCAATAAACCAAAGAAAAAACCAACTACAAAACCC
ACAAACAAACCACCTACCAAAACCACAAACAAAAGAGACCCTAAAACACTAGCCAAAACA
CTGAAAAAAGAAACCACCATTAACCCAACAAAAAAACCAACCCCCAAGACTACAGAAAGA
GACACCAGCACCCCACAATCCACTGTGCTCGAAACAACCACATCAAACCACACAGAAAGG
GACACCAGCACCTCACAATCCACTGCGCTCGACACAACCACACCAAAACATACAACCCAA
CAGCAATCTCTCCACTCAACCATCCCCGAAAACACACCCAACTCTACACAAACACCCACA
GCATGCGAGCCCTCCACATCAAATTCTATCTAA
>JHRSV167
ATGTCCAAAAACAAGAATCAACGCACTGCCAGGACCCTAGAAAAGACCTGGGATACTCTT
AATCATCTAATTGTAATATCCTCTTGTTTATACAAATTAAATTTAAAATCTATAGCACAA
ATAGCACTATCAGTTTTGGCAATGATAATCTCAACCTCTCTTATAATTGCAGCCATAATA
TTCATCATCTCTGCCAATCACAAAGTTGCACTAACAACTGTCACAGTTCAAACAATAAAA
AACCACACTGAGAAAAACATAACCACTTACCTTACTCAAGTCTCATCAGAAAGGGTTGGC
TCATCCAAACAACCCACAGCCACTCCACCAATCCACACAAACTCAGCCACAATATCACCC
AATACAAAATCAGAAACACACCATACAACAGCACAAACCAAAGGCACAGCCTCTACTCCA
ACACAGAACAACAAGCCAAGCACAAAACCACGTCCAAAAAATCCACCAAAAAAAGATGAT
TACCATTTTGAAGTGTTCAACTTTGTTCCCTGTAGTATATGTGGCAACAATCAACTCTGC
AAATCCATTTGCAAAACAATACCAAGCAATAAACCAAAGAAAAAACCAACTACAAAACCC
ACAAACAAACCACCTACCAAAACCACAAACAAAAGAGACCCTAAAACACTAGCCAAAACA
CTAAAAAAAGAAACCACCATTAACCCAACAAAAAAACCAACCCCCAAAACCACAAAAAGA
GACACCAGCACCCCACAATCCACTGTGCTCGAAACAACCACATCAAACCACACAGAAAGG
GACACCAGCACCTCACAATCCACTGCGCTCGACACAACCACACCAAAACATACAACCCAA
CAGCAATCTCTCCACTCAACCATCCCCGAAAACACACCCAACTCTACACAAACACCCACA
GCATCCGAGCCCTCCACATCAAACTCTATCTAA
>JHRSV176
ATGTCCAAAAACAAGAATCAACGCACTGCCAGGACTCTAGAAAAGACCTGGGATACTCTT
AATCATCTAATTGTAATATCCTCTTGTTTATACAAATTAAATTTAAAATCTATAGCACAA
ATAGCACTATCAGTTTTGGCAATGATAATCTCAACCTCTCTTATAATTGCAGCCATAATA
TTCATCATCTCTGCCAATCACAAAGTTACACTAACAACTGTCACAGTTCAAACAATAAAA
AACCACACTGAGAAAAACATAACCACTTACCTTACTCAAGTCTCACCAGAAAGGGTTGGC
CCATCCAAACAACCCACAGCCACTCCACCAATCCACACAAACTCAGCCACAATATCACCC
AATACAAAATCAGAAACACACCATACAACAGCACAAACCAAAGGCACTACCTCTACTCCA
ACACAGAACAACAAGCCAAGCACAAAACCACGTCCAAAAAATCCACCAAAAAAGGATGAT
TACCATTTTGAAGTGTTCAACTTTGTTCCCTGTAGTATATGTGGCAACAATCAACTCTGC
AAATCAATTTGCAAAACAATACCAAGCAATAAACCAAAGAAAAAACCAACTACAAAACCC
ACAAACAAACCACCTACCAAAACCACAAACAAAAGAGACCCTAAAACACTAGCCAAAACA
CTGAAAAAAGAAACCACCATCAACCCAACAAAAAAACCAACCCCCAAGACTACAGAAAGA
GACACCAGCACCCCACAATCCACTGTGCTCGACACAACCACATCAAACCACACAGAAAGG
GACACCAGCACCTCACAATCCACTGCGCTCGACACAACCACACCAAAACATACAACCCAA
CAGCAATCTCTCCACTCAACCATCCCCGAAAACACACCCAACTCCACACAAACACCCACA
GCATCCGAGCCCTCCACATCAAATTCTATCTAA
>JHRSV171
ATGTCCAAAAACAAGAATCAACGCACTGCCAGGACTCTAGAAAAGACCTGGGATACTCTT
AATCATCTAATTGTAATATCCTCTTGTTTATACAAATTAAATTTAAAATCTATAGCACAA
ATAGCACTATCAGTTTTGGCAATGATAATCTCAACCTCTCTTATAATTGCAGCCATAATA
TTCATCATCTCTGCCAATCACAAAGTTGCACTAACAACTGTCACAGTTCAAACAATAAAA
AACCACACTGAGAAAAACATAACCACTTACCTTACTCAAGTCTCACCAGAAAGGGTTGGC
CCATCCAAACAACCCACAGCTACTCCACCAATCCACACAAACTCAGCCACAATATCACCC
AATACAAAATCAGAAACACACCATACAACAGCACAAACCAAAGGCACAACCTCTATCCCA
ACACAGAACAACAAGCCAAGCACAAAACCACGTCCAAAAAATCCACCAAAAAAAGATGAT
TACCATTTTGAAGTGTTCAACTTTGTTCCCTGTAGTATATGTGGCAACAATCAACTCTGC
AAATCCATTTGCAAAACAATACCAAGCAAAAAACCAAAGAAAAAACCAACTACAAAACCC
ACAAACAAACCACCTACCAAAACCACAAACAAAAGAGACCCTAAAACACTAGCCAAAACA
CTAAAAAAAGAGACCACCATTAACCCAACAAAAAAACCAACCCCCAAGACTACAGAAAGA
GACACCAGCACCCCACAATCCACTGTGCTCGACACAACCACATCAAACCACACAGAAAGG
GACACCAGCACCCCACAATCCACTGCACTCGACACAACCACACCAAAACATACAACCCAA
CAGCAATCTCTCCACTCAACCATCCCCGAAAACACACCCAACTCTACACAAACACCCACA
GCATCCGAGCCCTCCACATCAAATTCTATCTAA
>JHRSV177
ATGTCCAAAAACAAGAATCAACGCACTGCCAGGACTCTAGAAAAGACCTGGGATACTCTT
AATCATCTAATTGTAATATCCTCTTGTTTATACAAATTAAATTTAAAATCTATAGCACAA
ATAGCACTATCAGTTTTGGCAATGATAATCTCAACCTCTCTTATAATTGCAGCCATAATA
TTCATCATCTCTGCCAATCACAAAGTTACACTAACAACTGTCACAGTTCAAACAATAAAA
AACCACACTGAGAAAAACATAACCACTTACCTTACTCAAGTCTCACCAGAAAGGGTTGGC
CCATCCAAACAACCCACAGCCACTCCACCAATCCACACAAACTCAGCCACAATATCACCC
AATACAAAATCAGAAACACACCATACAACAGCACAAACCAAAGGCACAACCTCTACTCCA
ACACAGAACAACAAGCCAAGCACAAAACCACGTCCAAAAAATCCACCAAAAAAAGATGAT
TACCATTTTGAAGTGTTCAACTTTGTTCCCTGTAGTATATGTGGCAACAATCAACTTTGC
AAATCCATTTGCAAAACAATACCAAGCAATAAACCAAAGAAAAAACCAACTACAAAACCC
ACAAACAAACCACCTACCAAAACCACAAACAAAAGAGACCCTAAAACACCAGCCAAAACA
CTGAAAAAAGAAACCACCATTAACCCAACAAAAAAACCAACCCCCAAGACTACAGAAAGA
GACACCAGCACCCCACAATCCACTGTGCTCGACACAACCACATCAAACCACACAGAAAGG
GACACCAGCACCTCACAATCCACTGCGCTCGACACAACCACACCAAAACATACAACCCAA
CAGCAATCTCTCCTCTCAACCATCCCCGAAAACACACCCAACTCTACACAAACACCCACA
GCATCCGAGCCCTCCACATCAAATTCTATCTAA
>JHRSV174
ATGTCCAAAAACAAGAATCAACGCACTGCCAGGACTCTAGAAAAGACCTGGGATACTCTT
AATCATCTAATTGTAATATCCTCTTGTTTATACAAATTAAATTTAAAATCTATAGCACAA
ATAGCACTATCAGTTTTGGCAATGATAATCTCAACCTCTCTCATAATTGCAGCCATAATA
TTCATCATCTCTGCCAATCACAAAGTTACACTAACAACTGTCACAGTTCAAACAATAAAA
AACCACACTGAGAAAAACATAACCACTTACTTTACTCAAGTCTCATCAGAAAGGGTTGGC
CCATCCAAACAACCCACAGCCACTCCACCAATCCACACAAACTCAGCCACAATATCACCC
AATACAAAATCAGAAACACACCATACAACAGCACAAACCAAAGGCACAACCTCTACTCCA
ACACAGAACAACAAGCCAAGCACAAAACCACGTCCAAAAAATCCACCAAAAAAAGATGAT
TACCATTTTGAAGTGTTCAACTTTGTTCCCTGTAGTATATGTGGCAACAATCAACTTTGC
AAATCCATTTGCAAAACAATACCAAGCAATAAACCAAAGAAAAAACCAACTACAAAACCC
ACAAACAAACCACCTACCAAAACCACAAACAAAAGAGACCCTAAAACACTAGCCAAAACA
CTGAAAAAAGAAACCACCATTAACCCAACAAAAAAACCAACCCCCAAGACTACAGAAAGA
GACACCAGCACCCCACAATCCACTGTGCTCGAAACAACCACATCAAACCACACAGAAAGG
GACACCAGCACCTCACAATCCACTGCGCTCGACACAACCACACCAAAACATACAACCCAA
CAGCAATCTCTCCACTCAACCATCCCCGAAAACACACCCAACTCTACACAAACACCCACA
GCATCCGAGCCCTCCACATCAAATTCTATCTAA
>JHRSV231
ATGTCCAAAAACAAGAATCAACGCACTGCCAGGACTCTAGAAAAGACCTGGGATACTCTT
AATCATCTAATTGTAATATCCTCTTGTTTATACAAATTAAATTTAAAATCTATAGCACAA
ATAGCACTATCAGTTTTGGCAATGATAATCTCAACCTCTCTTATAATAGCAGCCATAATA
TTCATCATCTCTGCCAATCACAAAGTTACACTAACAACTGTCACAGTTCAAACAATAAAA
AACCACACTGAGAAAAACATAACCACTTACCTTACTCAAGTCTCACCAGAAAGGGTTGGC
CCATCCAAACAACCCACAGCCACTCCACCAATCCACACAAACTCAGCCACAATATCACCC
AGTACAAAATCAGAAACACACTATACAACAGCACAAACCAAAGGCACAACCTCTACTCCA
ACACAGAACAACAAGCCAAGCACAAAACCACGTCCAAAAAATCCATCAAAAAAGGATGAT
TACCATTTTGAAGTGTTCAACTTTGTTCCCTGTAGTATATGTGGCAACAATCAACTTTGC
AAATCCATTTGCAAAACAATACCAAGCAATAAACCAAAGAAAAAACCAACTACAAAACCC
ACAAACAAACCACCTACCAAAACCACAAACAAAAGAGACCCTAAAACACTAGCCAAAACA
CTGAAAAAAGAAACCACCATTAACCCAACAAAAAAACCAACCCCCAAGACTACAGAAAGA
GACACCAGCACCCCACAATCCACTGTGCTCGACACAACCACATCAAACCACACAGAAAGG
GACACCAGCACCTCACAATCCACTGCGCTCGACACAACCACACCAAAACATACAACCCAA
CAGCAATCTCTCCACTCAACCATCCCCGAAAACACACCCAACTCTACACAAACACCCACA
GCATCCGAGCCCTCCACATCAAATTCTATCTAA
>JHRSV227
ATGTCCAAAAACAAGAATCAACGCACTGCCAGGACTCTAGAAAAGACCTGGGATACTCTT
AATCATCTAATTGTAATATCCTCTTGTTTATACAAATTAAATTTAAAATCTATAGCACAA
ATAGCACTATCAGTTTTGGCAATGATAATCTCAACCTCTCTTATAATTGCAGCCATAATA
TTCATCATCTCTGCCAATCACAAAGTTACACTAACAACTGTCACAGTTCAAACAATAAAA
AACCACACTGAGAAAAACATAACCACTTACCTTACTCAAGTCTCACCAGAAAGGGTTGGC
CCATCCAAACAACCCACAGCCACTCCACCAATCCACACAAACTCAGCCACAATATCACCC
AATACAAAATCAGAAACACACCATACAACAGCACAAACCAAAGGCACAACCTCTACTCCA
ACACAGAACAACAAGCCAAGCACAAAACCACGTCCAAAAAATCCACCAAAAAAAGATGAT
TACCATTTTGAAGTGTTCAAC---------------------------AATCAACTCTGC
AAATCCATTTGCAAAACAATACCAAGCAATAAACCAAAGAAAAAACCAACTACAAAACCC
ACAAACAAACCACCTACCAAAACCACAAACAAAAGAGACCCTAAAACACTAGCCAAAACA
CTGAAAAAAGAAACCACCATTAACCCAACAAAAAAACCAACCCCCAAGACTACAGAAAGA
GACACCAGCACCCCACAATCCACTGTGCTCGACACAACCACATCAAACCACACAGAAAGG
GACACCAGCACCTCACAATCCACTGCGCTCGACACAACCACACCAAAACATACAACCCAA
CAGCAATCTCTCCTCTCAACCATCCCCGAAAACACACCCAACTCTACACAAACACCCACA
GCATCCGAGCCCTCCACATCAAACTCTATCCAA
>JHRSV232
ATGTCCAAAAACAAGAATCAACGCACTGCCAGGACTCTAGAAAAGACCTGGGATACTCTT
AATCATCTAATTGTAATATCCTCTTGTTTATACAAATTAAATTTAAAATCTATAGCACAA
ATGGCACTATCAGTTTTGGCAATGATAATCTCAACCTCTCTTATAATTGCAGCCATAATA
TTCATCATCTCTGCCAATCACAAAGTTACACTAACAACTGTCACAGTTCAAACAATAAAA
AACCACACTGAGAAAAACATAACCACTTACCTTACTCAAGTCTCACCAGAAAGGGTTGGC
CCATCCAAACAACCCACAGCCACTCCACCAATCCACACAAACTCAGCCACAATATCACCC
AATACAAAATCAGAAACACACCATACAACAGCACAAACCAAAGGCACAACCTCTACTCCA
ACACAGAACAACAAGCCAAGCACAAAACCACGTCCAAAAAATCCACCAAAAAAAGATGAT
TACCATTTTGAAGTGTTCAACTTTGTTCCCTGTAGTATATGTGGCAACAATCAACTTTGC
AAATCCATTTGCAAAACAATACCAAGCAATAAACCAAAGAGAAAACCAACTACAAAACCC
ACAAACAAACCACCTACCAAAACCACAAACAAAAGAGACCCTAAAACACTAGCCAAAACA
CTGAAAAAAGAAACCACCATCAACCCAACAAAAAAACCAACCCCCAAGACTACAGAAAGA
GACACCAGCACCCCACAATCCACTGTGCTCGACACAACCACATCAAACCACACAGAAAAG
GACACCAGCACCTCACAATCTACTGCGCTCGACACAACCACACCAAAACACACAACCCAA
CAGCAATCTCTCCACTCAACCATCCCCGAAAACACACCCAACTCTACACAAACACCTACA
GCATCCGAGCCCTCCACATCAAATTCTATCTAA
>JHRSV240
ATGTCCAAAAACAAGAATCAACGCACTGCCAGGACTCTAGAAAAGACCTGGGATACTCTT
AATCATCTAATTGTAATATCCTCTTGTTTATACAAATTAAATTTAAAATCTATAGCACAA
ATAGCACTATCAGTTTTGGCAATGATAATCTCAACCTCTCTTATAATTGCAGCCATAATA
TTCATCATCTCTGCCAATCACAAAGTTACACTAACAACTGTCACAGTTCAAACAATAAAA
AATCACACTGAGAAAAACATAACCACTTACCTTACTCAAGTCTCACCAGAAAGGGTTGGC
CCATCCAAACAACCCACAGCCACTCCACCAATCCACACAAACTCAGCCACAATATCACCC
AATACAAAATCAGAAACACACCATACAACAGCACAAACCAAAGGCACAACCTCTACTCCA
ACACAGAACAACAAGCCAAGCACAAAACCACGTCCAAAAAATCCACCAAAAAAAGATGAT
TACCATTTTGAAGTGTTCAACTTTGTTCCCTGTAGTATATGTGGCAACAATCAACTCTGC
AAATCCATTTGCAAAACAATACCAAGCAATAAACCAAAGAAAAAACCAACTACAAAACCC
ACAAACAAACCACCTACCAAAACCACAAACAAAAGAGACCCTAAAACACTAGCCAAAACA
CTGAAAAAAGAAACCACCATTAACCCAACAAAAAAACTAACCCCCAAGACCACAAAAAGA
GACACCAGCACCCCACAATCCACTGTGCTCGACACAACCACATCAAACCACACAGAAAGG
GACACCAGCACCTCACAATCCACTGCGCTCGACACAACCACACCAAAACATACAACCCAA
CAGCAATCTCTCCACTCAACCATCCCCGAAAACACACCCAACTCCACACAAACACCCACA
GCATCCGAGCCCTCCACATCAAATTCTATCTAA
>JHRSV244
ATGTCCAAAAACAAGAATCAACGCACTGCCAGGACTCTAGAAAAGACCTGGGATACTCTT
AATCATCTAATTGTGATATCCTCTTGTTTATACAAATTAAATTTAAAATCTATAGCACAA
ATAGCACTATCAGTTTTGGCAATGATAATCTCAACCTCTCTTATAATTGCAGCCATAATA
TTCATCATCTCTGCCAATCACAAAGTTACACTAACAACTGTCACAGTTCAAACAATAAAA
AACCACACTGAGGAAAACATAACCACTTACCTTACTCAAGTCTCACCAGAAAGGGTTGGC
TCATCCAAACAACCCACAGCCACACCACCAATCCACACAAACTCAGCCACAATATCACCC
AATACAAAATCAGAAACACACCATACAACAGCACAAACCAAAGGCACAACCTCTACTCCA
GCACAGAACAACAAGCCAAGCACAAAACCACGTCCAAAAAATCCACCAAAAAAAGATGAT
TACCATTTTGAAGTGTTCAACTTTGTTCCCTGTAGTATATGTGGCAACAATCAACTCTGC
AAATCCATTTGCAAAACAATACCAAGCAATAAACCAAAGAAAAAACCAACTACAAAACCC
ACAAACAAACCACCTACCAAAACCACAAACAAAAGAGACCCTAAAACACTAGCCAAAACA
CTGAAAAAAGGAACCACCATTAACTCAACAAAAAAACCAACCCCCAAGACTACAGAAAGA
GACACCATCACCCCACAATTCACTGTGCTCGACATAACCACATCAAAACACACAGAAAGG
GACACCAGCACCTCACAATCCATTGCGCTTGACACAACCACATCAAAACACACAACCCAA
CAGCAATCTCTCTACTCAACCATCCCCGAAAACACACCCAACTCCACACAAACACCCACA
GCATCCGAGCCCTCCACATCAAATTCTATCTAA
>JHRSV238
ATGTCCAAAAACAAGAATCAACGCACTGCCAGGACTCTAGAAAAGACCTGGGATACTCTT
AATCATCTAATTGTAATATCCTCTTGTTTATACAAATTAAATTTAAAATCTATAGCACAA
ATAGCACTATCAGTTTTGGCAATGATAATCTCAACCTCTCTTATAATTGCAGCCATAATA
TTCATCATCTCTGCCAATCACAAAGTTACACTAACAACTGTCACAGTTCAAACAATAAAA
AACCACACTGAGAAAAACATAACCACTTACCTTACTCAAGTCTCACCAGAAAGGGTTGGC
CCATCCAAACAACCCACAGCCACTCCACCAATCCACACAAACTCAGCCACAATATCACCC
AATACAAAATCAGAAACACACCATACAACAGCACAAACCAAAGGCACAACCTCTACTCCA
ACACAGAACAACAAGCCAAGCACAAAACCACGTCCAAAAAATCCACCAAAAAAAGATGAT
TACCATTTTGAAGTGTTCAACTTTGTTCCCTGTAGTATATGTGGCAACAATCAACTTTGC
AAATCCATTTGCAAAACAATACCAAGCAATAAACCAAAGAAAAAACCAACTACAAAACCC
ACAAACAAACCACCTACCAAAACCACAAACAAAAGAGACCCTAAAACACTAGCCAAAACA
CTGAAAAAAGAAACCACCATTAACCCAACAAAAAAACCAACCCCCAAGACTACAGAAAGA
GACACCAGCACCCCACAATCCACTGTGCTCGACACAACCACATCAAACCACACAGAAAGG
GACACCAGCACCTCACAATCCACTGCGCTCGACACAACCACACCAAAACATACAACCCAA
CAGCAATCTCTCCTCTCAACCATCCCCGAAAACACACCCAACTCTACACAAACACCCACA
GCATCCGAGCCCTCCACATCAAATTCTATCTAA
>JHRSV250
ATGTCCAAAAACAAGAATCAACGCACTGCCAGGACTCTAGAAAAGACCTGGGATACTCTT
AATCATCTAATTGTGATATCCTCTTGTTTATACAAATTAAATTTAAAATCTATAGCACAA
ATAGCACTATCAGTTTTGGCAATGATAATCTCAACCTCTCTTATAATTGCAGCCATAATA
TTCATCATCTCTGCCAATCACAAAGTTACACTAACAACTGTCACAGTTCAAACAATAAAA
AACCACACTGAGGAAAACATAACCACTTACCTTACTCAAGTCTCACCAGAAAGGGTTGGC
CCATCCAAACAACCCACAGCCACACCACCAATCCACACAAACTCAGCCACAATATCACCC
AATACAAAATCAGAAACACACCATACAACAGCACAAACCAAAGGCACAACCTCTACTCCA
GCACAGAACAACAAGCCAAGCACAAAACCACGTCCAAAAAATCCACCAAAAAAAGATGAT
TACCATTTTGAAGTGTTCAACTTTGTTCCCTGTAGTATATGTGGCAACAATCAACTCTGC
AAATCCATTTGCAAAACAATACCAAGCAATAAACCAAAGAAAAAACCAACTACAAAACCC
ACAAACAAACCACCTACCAAAACCACAAACAAAAGAGACCCTAAAACACTAGCCAAAACA
CTGAAAAAAGGAACCACCATTAACTCAACAAAAAAACCAACCCCCAAGACTACAGAAAGA
GACACCATCACCCCACAATCCACTGTGCTCGACATAACCACATCAAAACACACAGAAAGG
GACACCAGCACCTCACAATCCATTGCGCTTGACACAACCACATCAAAACACACAACCCAA
CAGCAATCTCTCTACTCAACCATCCCCGAAAACACACCCAACTCCACACAAACACCCACA
GCATCCGAGCCCTCCACATCAAATTCTATCTAA
>JHRSV247
ATGTCCAAAAACAAGAATCAACGCACTGCCAGGACTCTAGAAAAGACCTGGGATACTCTT
AATCATCTAATTGTAATATCCTCTTGTTTATACAAATTAAATTTAAAATCTATAGCACAA
ATAGCACTATCAGTTTTGGCAATGATAATCTCAACCTCTCTTATAATTGCAGCCATAATA
TTCATCATCTCTGCCAACCACAAAGTCACACCAACAACTGTCACAGTTCAAACAATAAAA
AACCACACTGAGAAAAACATAACCACTTACCTTACTCAAGTCTCACCAGAAAGGGTTGGC
CCATCCAAACAACCCACAGCCACTCCACCAATCCACACAAACTCAGCAAAAATATCACCC
AATACAAAATCAGAAACACACCATACAACAACACAAACCAAAGGCACAACCTCTACTCCA
ACACAGAACAACAAGCCAAGCACAAAACCGCGTCCAAAAAATCCACCAAAAAAAGATGAT
TACCATTTTGAAGTGTTCAACTTTGTTCCCTGTAGTATATGTGGCAACAATCAACTTTGC
AAATCCATTTGCAAAACAATACCAAGCAATAAACCAAAGAAAAAACCAACCACAAAACCC
ACAAACAAACCACCTACCAAAACCACAAACAAAAGAGACCCTAAAACACTAGCCAAAACA
CTGAAAAAAGAAACTACCACCAACCCAACAAAAAAACCAACCCCCAAGACTACAGAAAGA
GACACCAGCACCCCACAATCCACTGTGCTCGACACAACCACATCAAACCACACAGAAAGG
GACACCAGCACCTCACAATCCACTGCGCTCGACACAACCACACCAAAACATACAACCCAA
CAGCAATCTCTCCACTCAATCATCCCCGAAAACACACCCAACTCTACACAAACACCCACA
GCATCCGAGCCCTCCACATCAAATTCTATCTAA
>JHRSV252
ATGTCCAAAAACAAGAATCAACGCACTGCCAGGACTCTAGAAAAGACCTGGGATACTCTT
AATCATCTAATTGTAATATCCTCTTGTTTATACAAATTAAATTTAAAATCTATAGCACAA
ATAGCACTATCAGTTTTGGCAATGATAATCTCAACCTCTCTTATAATTGCAGCCATAATA
TTCATCATCTCTGCCAATCACAAAGTTACACTAACAACTGTCACAGTTCAAACAATAAAA
AACCACACTGAGAAAAACATAACCACTTACCTTACTCAAGTCTCACCAGAAAGGGTTGGC
CCATCCAAACAACCCACAGCCACTCCACCAATCCACACAAACTCAGCCACAATATCACCC
AATACAAAATCAGAAACACACCATACAACAGCACAAACCAAAGGCACAACCTCTACTCCA
ACACAGAACAACAAGCCAAGCACAAAACCACGTCCAAAAAATCCACCAAAAAAAGATGAT
TACCATTTTGAAGTGTTCAACTTTGTTCCCTGTAGTATATGTGGCAACAATCAACTCTGC
AAATCCATTTGCAAAACAATACCAAGCAATAAACCAAAGAAAAAACCAACTACAAAACCC
ACAAACAAACCACCTACCAAAACCACAAACAAAAGAGACCCTAAAACACTAGCCAAAACA
CTGAAAAAAGAAACCACCATTAACCCAACAAAAAAACCAACCCCCAAGACTACAGAAAGA
GACACCAGCACCCCACAATCCACTGTGCTCGACACAACCACATCAAACCACACAGAAAGG
GACACCAGCACCTCACAATCCACTGCGCTCGACACAACCACACCAAAACATACAACCCAA
CAGCAATCTCTCCTCTCAACCATCCCCGAAAACACACCCAACTCTACACAAACACCCACA
GCATCCGAGCCCTCCACATCAAATTCTATCTAA
>JHRSV246
ATGTCCAAAAACAAGAATCAACGCACTGCCAGGACTCTAGAAAAGACCTGGGATACTCTT
AATCATCTAATTGTAATATCCTCTTGTTTATACAAATTAAATTTAAAATCTATAGCACAA
ATAGCACTATCAGTTTTGGCAATGATAATCTCAACCTCTCTTATAATTGCAGCCATAATA
TTCATCATCTCTGCCAATCACAAAGTTACACTAACAACTGTCACAGTTCAAACAATAAAA
AACCACACTGAGAAAAACATAACCACTTACCTTACTCAAGTCTCACCAGAAAGGGTTGGC
CCATCCAAACAACCCACAGCCACTCCACCAATCCACACAAACTCAGCCACAATATCACCC
AATACAAAATCAGAAACACACCATACAACAGCACAAACCAAAGGCACAACCTCTACTCCA
ACACAGAACAACAAGCCAAGCACAAAACCACGTCCAAAAAATCCACCAAAAAAAGATGAT
TACCATTTTGAAGTGTTCAACTTTGTTCCCTGTAGTATATGTGGCAACAATCAACTCTGC
AAATCCATTTGCAAAACAATACCAAGCAATAAACCAAAGAAAAAACCAACTACAAAACCC
ACAAACAAACCACCTACCAAAACCACAAACAAAAGAGACCCTAAAACACTAGCCAAAACA
CTGAAAAAAGAAACCACCATTAACCCAACAAAAAAACCAACCCCCAAGACCACAGAAAGA
GACACCAGCACCCCACAATCCACTGTGCTCGACACAACCACATCAAACCACACAGAAAGG
GACACCAGCACCTCACAATCCACTGCGCTCGACACAACCACACCAAAACATACAACCCAA
CAGCAATCTCTCCTCTCAACCATCCCCGAAAACACACCCAACTCTACACAAACACCCACA
GCATCCGAGCCCTCCACATCAAATTCTATCTAA
>JHRSV253
ATGTCCAAAAACAAGAATCAACGCACTGCCAGGACTCTAGAAAAGACCTGGGATACTCTT
AATCATCTAATTGTGATATCCTCTTGTTTATACAAATTAAATTTAAAATCTATAGCACAA
ATAGCACTATCAGTTTTGGCAATGATAATCTCAACCTCTCTTATAATTGCAGCCATAATA
TTCATCATCTCTGCCAATCACAAAGTTACACTAACAACTGTCACAGTTCAAACAATAAAA
AACCACACTGAGGAAAACATAACCACTTACCTTACTCAAGTCTCACCAGAAAGGGTTGGC
CCATCCAAACAACCCACAGCCACACCACCAATCCACACAAACTCAGCCACAATATCACCC
AATACAAAATCAGAAACACACCATACAACAGCACAAACCAAAGGCACAACCTCTACTCCA
ATACAGAACAACAAGCCAAGCACAAAACCACGTCCAAAAAATCCACCAAAAAAAGATGAT
TACCATTTTGAAGTGTTCAACTTTGTTCCCTGTAGTATATGTGGCAACAATCAACTTTGC
AAATCCATTTGCAAAACAATACCAAGCAATAAACCAAAGAAAAAACCAACTACAAAACCC
ACAAACAAACCACCTACCAAAACCACAAACAAAAGAGACCCTAAAACACTAGCCAAAACA
CCGAAAAAAGAAACCACCATTAACCCAACAAAAAAACCAACCCCCAAGACTACAGAAAGA
GACACCAGCACCCCACAATCCACTGTGCTCGACATAACCACATCAAAACACACAGAAAGG
GACACCAGCACCTCACAATCCATTGCGCTTGACACAACCACATCAAAACACACAATCCAA
CAGCAATCTCTCTACTCAACCATCCTCGAAAACACACCCAACTCCACACAAACACCCACA
GCATCCGAGCCCTCCACATCAAATTCTATCTAA
>JHRSV264
ATGTCCAAAAACAAGAATCAACGCACTGCCAGGACTCTAGAAAAGACCTGGGATACTCTT
AATCATCTAATTGTGATATCCTCTTGTTTATACAAATTAAATTTAAAATCTATAGCACAA
ATAGCACTATCAGTTTTGGCAATGATAATCTCAACCTCTCTTATAATTGCAGCCATAATA
TTCATCATCTCTGCCAATCACAAAGTTACACTAACAACTGTCACAGTTCAAACAATAAAA
AACCACACTGAGGAAAACATAACCACTTACCTTACTCAAGTCTCACCAGAAAGGGTTGGC
CCATCCAAACAACCCACAGCCACACCACCAATCCACACAAACTCAGCCACAATATCACCC
AATACAAAATCAGAAACACACCATACAACAGCACAAACCAAAGGCACAACCTCTACTCCA
GCACAGAACAACAAGCCAAGCACAAAACCACGTCCAAAAAATCCACCAAAAAAAGATGAT
TACCATTTTGAAGTGTTCAACTTTGTTCCCTGTAGTATATGTGGCAACAATCAACTTTGC
AAATCCATTTGCAAAACAATACCAAGCAATAAACCAAAGAAAAAACCAACTACAAAACCC
ACAAACAAACCACCTACCAAAACCACAAACAAAAGAGACCCTAAAACACTAGCCAAAACA
CTGAAAAAAGAAACCACCATTAACCCAACAAAAAAACCAACCCCCAAGACTACAGAAAGA
GACACCATCACCCCACAATCCACTGTGCTCGACATAACCACATCAAAACACACAGAAAGG
GACACCAGCACCTCACAATCCATTGCGCTTGACACAACCACATCAAAACACACAACCCAA
CAGCAATCTCTCTACTCAACCATCCCCGAAAACACACCCAACTCCACACAAACACCCACA
GCATCCGAGCCCTCCACATCAAATTCTATCTAA
>JHRSV249
ATGTCCAAAAACAAGAATCAACGCACTGCCAGGACTCTAGAAAAGACCTGGGATACTCTT
AATCATCTAATTGTAATATCCTCTTGTTTATACAAATTAAATTTAAAATCTATAGCACAA
ATAGCACTATCAGTTTTGGCAATGATAATCTCAACCTCTCTTATAATTGCAGCCATAATA
TTCATCATCTCTGCCAACCACAAAGTCACACCAACAACTGTCACAGTTCAAACAATAAAA
AACCACACTGAGAAAAACATAACCACTTACCTTACTCAAGTCTCACCAGAAAGGGTTGGC
CCATCCAAACAACCCACAGCCACTCCACCAATCCACACAAACTCAGCAAAAATATCACCC
AATACAAAATCAGAAACACACCATACAACAACACAAACCAAAGGCACAACCTCTACTCCA
ACACAGAACAACAAGCCAAGCACAAAACCGCGTCCAAAAAATCCACCAAAAAAAGATGAT
TACCATTTTGAAGTGTTCAACTTTGTTCCCTGTAGTATATGTGGCAACAATCAACTCTGC
AAATCCATTTGCAAAACAATACCAAGCAATAAACCAAAGAAAAAACCAACCACAAAACCC
ACAAACAAACCACCTACCAAAACCACAAACAAAAGAGACCCTAAAACACTAGCCAAAACA
CTGAAAAAAGAAACTACCACCAACCCAACAAAAAAACCAACCCCCAAGACCACAGAAAGA
GACACCAGCACCCCACAATCCACTGTGCTCGAC---------------------------
---------------------------------ACAACCACACCAAAACATACAACCCAA
CAGCAATCTCTCCACTCAATCATCCCCGAAAACACACCCAACTCTACACAAACACCCACA
GCATCCGAGCCCTCCACATCAAATTCTATCTAA
>JHRSV256
ATGTCCAAAAACAAGAATCAACGCACTGCCAGGACTCTAGAAAAGACCTGGGATACTCTT
AATCATCTAATTGTAATATCCTCTTGTTTATACAAATTAAATTTAAAATCTATAGCACAA
ATAGCACTATCAGTTTTGGCAATGATAATCTCAACCTCTCTTATAATTGCAGCCATAATA
TTCATCATCTCTGCCAATCACAAAGTTACACTAACAACTGTCACAGTTCAAACAATAAAA
AACCACACTGAGAAAAACATAACCACTTACCTTACTCAAGTCTCACCAGAAAGGGTTGGC
CCATCCAAACAACCCACAGCCACTCCACCAATCCACACAAACTCAGCCACAATATCACCC
AATACAAAATCAGAAACACACCATACAACAGCACAAACCAAAGGCACAACCTCTACTCTA
ACACAGAACAACAAGCCAAGCACAAAACCACGTCCAAAAAATCCACCAAAAAAGGATGAT
TACCATTTTGAAGTGTTCAACTTTGTTCCCTGTAGTATATGTGGCAACAATCAACTTTGC
AAATCCATTTGCAAAACAATACCAAGCAATAAACCAAAGAAAAAACCAACTACAAAACCC
ACAAACAAACCACCTACCAAAACCACAAACAAAAGAGACCCTAAAACACTAGCCAAAACA
CTGAAAAAAGAAACCACCATTAACCCAACAAAAAAACCAACCCCCAAGACTACAGAAAGA
GACACCAGCACCCCACAATCCACTGTGCTCGACACAACCACATCAAACCACACAGAAAGG
GACACCAGCACCTCACAATCCACTGCGCTCGACACAACCACACCAAAACATACAACCCAA
CAGCAATCTCTCCTCTCAACCATCCCCGAAAACACACCCAACTCTACACAAACACCCACA
GCATCCGAGCCCTCCACATCAAATTCTATCTAA
>JHRSV262
ATGTCCAAAAACAAGAATCAACGCACTGCCAGGACTCTAGAAAAGACCTGGGATACTCTT
AATCATCTAATTGTAATATCCTCTTGTTTATACAAATTAAATTTAAAATCTATAGCACAA
ATAGCACTATCAGTTTTGGCAATGATAATCTCAACCTCTCTTATAATTGCAGCCATAATA
TTCATCATCTCTGCCAATCACAAAGTTACACTAACAACTGTCACAGTTCAAACAATAAAA
AACCACACTGAGAAAAACATAACCACTTACCTTACTCAAGTCTCACCAGAAAGGGTTGGC
CCATCCAAACAACCCACAGCTACTCCACCAATCCACACAAACTCAGCCACAATATCACCC
AATACAAAATCAGAAACACACCATACAACAGCACAAACCAAAGGCATAACCTCTACCCCA
ACACAGAACAACAAGCCAAGCACAAAACCACGTCCAAAAAATCCACCAAAAAAAGATGAT
TACCATTTTGAAGTGTTCAACTTTGTTCCCTGTAGTATATGTGGCAACAATCAACTTTGC
AAATCCATTTGCAAAACAATACCAAGCAATAAACCAAAGAAAAAACCAACTACAAAACCC
ACAAACAAACCACCTACCAAAACCACAAACAAAAGAGACCCTAAAACACTAGCCAAAACA
CTGAAAAAAGAAACCACCATTAACCCAACAAAAAAACCAACCCCCAAGACTACAGAAAGA
GACACCAGCACCCCACAATCCACTGTGCTCGACACAACCACATCAAACCACACAGAAAGG
GACACCAGCACCTCACAATCCACTGCACTCGACACAACTACACCAAAACATACAACCCAA
CAGCAATCTCTCCACTCAACCATCCCCGAAAACACACCCAACTCTACACAAACACCCACA
GCATCCGAGCCCTCCACATCAAATTCTATCTAA
>JHRSV266
ATGTCCAAAAACAAGAATCAACGCACTGCCAGGACTCTAGAAAAGACCTGGGATACTCTT
AATCATCTAATTGTAATATCCTCTTGTTTATACAAATTAAATTTAAAATCTATAGCACAA
ATAGCACTATCAGTTTTGGCAATGATAATCTCAACCTCTCTTATAATTGCAGCCATAATA
TTCATCATCTCTGCCAATCACAAAGTTACACTAACAACTGTCACAGTTCAAACAATAAAA
AACCACACTGAGAAAAACATAACCACTTACCTTACTCAAGTCTCACCAGAAAGGGTTGGC
CCATCCAAACAACCCACAGCCACTCCACCAATCCACACAAACTCAGCCACAATATCACCC
AATACAAAATCAGAAACACACCATACAACAGCACAAACCAAAGGCACAACCTCTACTCCA
ACACAGAACAACAAGCCAAGCACAAAACCACGTCCAAAAAATCCACCAAAAAAAGATGAT
TACCATTTTGAAGTGTTCAACTTTGTTCCCTGTAGTATATGTGGCAACAATCAACTTTGC
AAATCCATTTGCAAAACAATACCAAGCAATAAACCAAAGAAAAAACCAACTACAAAACCC
ACAAACAAACCACCTACCAAAACCACAAACAAAAGAGACCCTAAAACACCAGCCAAAACA
CTGAAAAAAGAAACCACCATTAACCCAACAAAAAAACCAACCCCCAAGACTACAGAAAGA
GACACCAGCACCCCACAATCCACTGTGCTCGACACAACCACATCAAACCACACAGAAAGG
GACACCAGCACCTCACAATCCACTGCGCTCGACACAACCACACCAAAACATACAACCCAA
CAGCAATCTCTCCTCTCAACCATCCCCGAAAACACACCCAACTCTACACAAACACCCACA
GCATCCGAGCCCTCCACATCAAATTCTATCTAA
>JHRSV265
ATGTCCAAAAACAAGAATCAACGCACTGCCAGGACTCTAGAAAAGACCTGGGATACTCTT
AATCATCTAATTGTGATATCCTCTTGTTTATACAAATTAAATTTAAAATCTATAGCACAA
ATAGCACTATCAGTTTTGGCAATGATAATCTCAACCTCTCTTATAATTGCAGCCATAATA
TTCATCATCTCTGCCAATCACAAAGTTACACTAACAACTGTCACAGTTCAAACAATAAAA
AACCACACTGAGGAAAACATAACCACTTACCTTACTCAAGTCTCACCAGAAAGGGTTGGC
CCATCCAAACAACCCACAGCCACACCACCAATCCACACAAACTCAGCCACAATATCACCC
AATACAAAATCAGAAACACACCATACAACAGCACAAACCAAAGGCACAACCTCTACTCCA
GCACAGAACAACAAGCCAAGCACAAAACCACGTCCAAAAAATCCACCAAAAAAAGATGAT
TACCATTTTGAAGTGTTCAACTTTGTTCCCTGTAGTATATGTGGCAACAATCAACTCTGC
AAATCCATTTGCAAAACAATACCAAGCAATAAACCAAAGAAAAAACCAACTACAAAACCC
ACAAACAAACCACCTACCAAAACCACAAACAAAAGAGACCCTAAAACACTAGCCAAAACA
CTGAAAAAAGGAACCACCATTAACTCAACAAAAAAACCAACCCCCAAGACTACAGAAAGA
GACACCATCACCCCACAATCCACTGTGCTCGACATAACCACATCAAAACACACAGAAAGG
GACACCAGCACCTCACAATCCATTGCGCTTGACACAACCACATCAAAACACACAACCCAA
CAGCAATCTCTCTACTCAACCATCCCCGAAAACACACCCAACTCCACACAAACACCCACA
GCATCCGAGCCCTCCACATCAAATTCTATCTAA
>JHRSV269
ATGTCCAAAAACAAGAATCAACGCACTGCCAGGACTCTAGAAAAGACCTGGGATACTCTT
AATCATCTAATTGTAATATCCTCTTGTTTATACAAATTAAATTTAAAATCTATAGCACAA
ATAGCACTATCAGTTTTGGCAATGATAATCTCAACCTCTCTTATAATTGCAGCCATAATA
TTCATCATCTCTGCCAATCACAAAGTTACACTAACAACTGTCACAGTTCAAACAATAAAA
AACCACACTGAGAAAAACATAACCACTTACCTTACTCAAGTCTCATCAGAAAGGGTTGGC
CCATCCAAACAACCCACAGCCACTCCACCAATCCACACAAACTCAGCCACAATATCACCC
AATACAAAATCAGAAACACACCATACAACAGCACAAACCAAAGGCACAACCTCTGCTCCA
ACACAGAACAACAAGCCAAGCACAAAACCACGTCCAAAAAATCCACCAAAAAAAGATGAT
TACCATTTTGAAGTGTTCAACTTTGTTCCCTGTAGTATATGTGGCAACAATCAACTTTGC
AAATCCATTTGCAAAACAATACCAAGCAATAAACCAAAGAAAAAACCAACTACAAAACCC
ACAAACAAACCACCTACCAAAACCACAAACAAAAGAGACCCTAAAACACTAGCCAAAACA
CTGAAAAAAGAAACCACCATTAACCCAACAAAAAAACCAACCCCCAAGACTACAGAAAGA
GACACCAGCACCCCACAATCCACTGTGCTCGAAACAACCACATCAAACCACACAGAAAGG
GACACCAGCACCTCACAATCCACTGCGCTCGACACAACCACACCAAAACATACAACCCAA
CAGCAATCTCTCCACTCAACCATCCCCGAAAACACACCCAACTCTACACAAACACCCACA
GCATCCGAGCCCTCCACATCAAATTCTATCTAA
>JHRSV267
ATGTCCAAAAACAAGAATCAACGCACTGCCAGGACTCTAGAAAAGACCTGGGATACTCTT
AATCATCTAATTGTAATATCCTCTTGTTTATACAAATTAAATTTAAAATCTATAGCACAA
ATAGCACTATCAGTTTTGGCAATGATAATCTCAACCTCTCTTATAATTGCAGCCATAATA
TTCATCATCTCTGCCAATCACAAAGTTACACTAACAACTGTCACAGTTCAAACAATAAAA
AACCACACTGAGAAAAACATAACCACTTACCTTACTCAAGTCTCATCAGAAAGGGTTGGC
CCATCCAAACAACCCACAGCCACTCCACCAATCCACACAAACTCAGCCACAATATCACCC
AATACAAAATCAGAAACACACCATACAACAGCACAAACCAAAGGCACAACCTCTGCTCCA
ACACAGAACAACAAGCCAAGCACAAAACCACGTCCAAAAAATCCACCAAAAAAAGATGAT
TACCATTTTGAAGTGTTCAACTTTGTTCCCTGTAGTATATGTGGCAACAATCAACTTTGC
AAATCCATTTGCAAAACAATACCAAGCAATAAACCAAAGAAAAAACCAACTACAAAACCC
ACAAACAAACCACCTACCAAAACCACAAACAAAAGAGACCCTAAAACACTAGCCAAAACA
CTGAAAAAAGAAACCACCATTAACCCAACAAAAAAACCAACCCCCAAGACTACAGAAAGA
GACACCAGCACCCCACAATCCACTGTGCTCGAAACAACCACATCAAACCACACAGAAAGG
GACACCAGCACCTCACAATCCACTGCGCTCGACACAACCACACCAAAACATACAACCCAA
CAGCAATCTCTCCACTCAACCATCCCCGAAAACACACCCAACTCTACACAAACACCCACA
GCATCCGAGCCCTCCACATCAAATTCTATCTAA
>JHRSV270
ATGTCCAAAAACAAGAATCAACGCACTGCCAGGACTCTAGAAAAGACCTGGGATACTCTT
AATCATCTAATTGTAATATCCTCTTGTTTATACAAATTAAATTTAAAATCTATAGCACAA
ATAGCACTATCAGTTTTGGCAATGATAATCTCAACCTCTCTTATAATTGCAGCCATAATA
TTCATCATCTCTGCCAATCACAAAGTTACACTAACAACTGTCACAGTTCAAACAATAAAA
AACCACACTGAGAAAAACATAACCACTTACCTTACTCAAGTCTCATCAGAAAGGGTTGGC
CCATCCAAACAACCCACAGCCACTCCACCAATCCACACAAACTCAGCCACAATATCACCC
AATACAAAATCAGAAACACACCATACAACAGCACAAACCAAAGGCACAACCTCTGCTCCA
ACACAGAACAACAAGCCAAGCACAAAACCACGTCCAAAAAATCCACCAAAAAAAGATGAT
TACCATTTTGAAGTGTTCAACTTTGTTCCCTGTAGTATATGTGGCAACAATCAACTTTGC
AAATCCATTTGCAAAACAATACCAAGCAATAAACCAAAGAAAAAACCAACTACAAAACCC
ACAAACAAACCACCTACCAAAACCACAAACAAAAGAGACCCTAAAACACTAGCCAAAACA
CTGAAAAAAGAAACCACCATTAACCCAACAAAAAAACCAACCCCCAAGACTACAGAAAGA
GACACCAGCACCCCACAATCCACTGTGCTCGAAACAACCACATCAAACCACACAGAAAGG
GACACCAGCACCTCACAATCCACTGCGCTCGACACAACCACACCAAAACATACAACCCAA
CAGCAATCTCTCCACTCAACCATCCCCGAAAACACACCCAACTCTACACAAACACCCACA
GCATCCGAGCCCTCCACATCAAATTCTATCTAA
>JHRSV268
ATGTCCAAAAACAAGAATCAACGCACTGCCAGGACTCTAGAAAAGACCTGGGATACTCTT
AATCATCTAATTGTAATATCCTCTTGTTTATACAAATTAAATTTAAAATCTATAGCACAA
ATAGCACTATCAGTTTTGGCAATGATAATCTCAACCTCTCTTATAATTGCAGCCATAATA
TTCATCATCTCTGCCAATCACAAAGTTACACTAACAACTGTCACAGTTCAAACAATAAAA
AACCACACTGAGAAAAACATAACTACTTACCTTACTCAAGTCTCACCAGAAAGGGTTGGC
CCATCCAAACAACCCACAGCCACTCCACCAATCCACACAAACTCAGCCACAATATCACCC
AATACAAAATCAGAAACACACCATACAACAGCACAAACCAAAGGCACAACCTCTACTCCA
ACACAGAACAACAAGCCAAGCACAAAACCACGTCCAAAAAATCCACCAAAAAAAGATGAT
TACCATTTTGAAGTGTTCAACTTTGTTCCCTGTAGTATATGTGGCAACAATCAACTCTGC
AAATCCATTTGCAAAACAATACCAAGCAATAAACCAAAGAAAAAACCAACTACAAAACCC
ACAAACAAACCACCTACCAAAACCACAAACAAAAGAGACCCTAAAACACTAGCCAAAACA
CTGAAAAAAGAAACCACCATTAACCCA---------------------------------
---------------CTATCCACTGTGCTCGACACAACCACATCAAACCACATAGAAAGG
GACACCAGCACCCCACAATCCACTGCGCTCGACACAACCACACCAAAACACACTACCCAA
CAGCAATCTCTCCACTCAACCATCCCCGAAAACACACCCAACTCCACACAAAAACCCACA
GCATCCGAGCCCTCCACATCAAATTCCATCCAA
>JHRSV275
ATGTCCAAAAACAAGAATCAACGCACTGCCAGGACTCTAGAAAAGACCTGGGATACTCTT
AATCATCTAATTGTAATATCCTCTTGTTTATACAAATTAAATTTAAAATCTATAGCACAA
ATAGCACTATCAGTTTTGGCAATGATAATCTCAACCTCTCTTATAATTGCAGCCATAATA
TTCATCATCTCTGCCAATCACAAAGTTACACTAACAACTGTCACAGTTCAAACAATAAAA
AACCACACTGAGAAAAACATAACCACTTACCTTACTCAAGTCTCACCAGAAAGGGTTGGC
CCATCCAAACAACCCACAGCCACTCCACCAATCCACACAAACTCAGCCACAATATCACCC
AATACAAAATCAGAAACACACCATACAACAGCACAAACCAAAGGCACAACCTCTACTCCA
ACACAGAACAACAAGCCAAGCACAAAACCACGTCCAAAAAATCCACCAAAAAAAGATGAT
TACCATTTTGAAGTGTTCAACTTTGTTCCCTGTAGTATATGTGGCAACAATCAACTTTGC
AAATCCATTTGCAAAACAATACCAAGCAATAAACCAAAGAAAAAACCAACTACAAAACCC
ACAAACAAACCACCTACCAAAACCACAAACAAAAGAGACCCTAAAACACTAGCCAAAACA
CTGAAAAAAGAAACCACCATTAACCCAACAAAAAAACCAACCCCCAAGACCACAGAAAGA
GACACCAGCACCCCACAATCCACTGTGCTCGACACAACCACATCAAACCACACAGAAAGG
GACACCAGCACCTTACAATCCACTGTGCTCGACACAACCACACCAAAACATACAACCCAA
CAGCAATCTCTCCACTCAACCATCCCCGAAAACACACCCAACTCTACACAAACACCCACA
GTATCCGAGCCCTCCACATCAAATTCTATCTAA
>JHRSV274
ATGTCCAAAAACAAGAATCAACGCACTGCCAGGACTCTAGAAAAGACCTGGGATACTCTT
AATCATCTAATTGTAATATCCTCTTGTTTATACAAATTAAATTTAAAATCTATAGCACAA
ATAGCACTATCAGTTTTGGCAATGATAATCTCAACCTCTCTTATAATTGCAGCCATAATA
TTCATCATCTCTGCCAATCACAAAGTTACACTAACAACTGTCACAGTTCAAACAATAAAA
AATCACACTGAGAAAAACATAACCACTTACCTTACTCAAGTCTCACCAGAAAGGGTTGGC
CCATCCAAACAACCCACAGCCACTCCACCAATCCACACAAACTCAGCCACAATATCACCC
AATACAAAATCAGAAACACACCATACAACAGCACAAACCAAAGGCACAACCTCTACTCCA
ACACAGAACAACAAGCCAAGCACAAAACCACGTCCAAAAAATCCACCAAAAAAAGATGAT
TACCATTTTGAAGTGTTCAACTTTGTTCCCTGTAGTATATGTGGCAACAATCAACTTTGC
AAATCCATTTGCAAAACAATACCAAGCAATAAACCAAAGAAAAAACCAACTACAAAACCC
ACAAACAAACCACCTACCAAAACCACAAACAAAAGAGACCCTAAAACACTAGCCAAAACA
CTGAAAAAAGAAACCACCATTAACCCAACAAAAAAACTAACCCCCAAGACTACAGAAAGA
GACACCAGCACCCCACAATCCACTGTGCTCGACACAACCACATCAAACCACACAGAAAGG
GACACCAGCACCTCACAATCCACTGCGCTCGACACAACCACACCAAAACATACAACCCAA
CAGCAATCTCTCCACTCAACCATCCCCGAAAACACACCCAACTCCACACAAACACCCACA
GCATCCGAGCCCTCCACATCAAATTCTATCTAA
>JHRSV282
ATGTCCAAAAACAAGAATCAACGAACTGCCAGGACTCTAGAAAAGACCTGGGATACTCTT
AATCATCTAATTGTAATATCCTCTTGTTTATACAAATTAAATTTAAAATCTATAGCACAA
ATAGCACTATCAGTTTTGGCAATGATAATCTCAACCTCTCTTATAATTGCAGCCATAATA
TTCATCATCTCTGCCAATCACAAAGTTACACTAACAACTGTCACAGTTCAAACAATAAAA
AACCACACTGAGAAAAACATAACCACCTACCTTACTCAAGTCTCACCAGAAAGGGTTGGC
CCATCCAAACAACCCACAGCCACTCCACCAATCCACACAAACTCAGCCACAATATCACCC
AATACAAAATCAGAAACACACCATACAACAGCACAAACCAAAGGCACAACCTCTACTCCA
ACACAGAACAACAAGCCAAGCACAAAACCACGTCCAAAAAATCCACCAAAAAAAGATGAT
TACCATTTTGAAGTGTTCAACTTTGTTCCCTGTAGTATATGTGGCAACAATCAACTCTGC
AAATCCATTTGCAAAACAATACCAAGCAATAAACCAAAGAAAAAACCAACTACAAAACCC
ACAAACAAACCACCTACCAAAACCACAAACAAAAGAGACCCTAAAACACTAGCCAAAACA
CTGAAAAAAGAAACCACCATCAACCCAACAAAAAAACCAACCCCCAAAACCACAAAAAGA
GACACCAGCACCCCACAATCCACTGTGCTCGACACAACCACATCAAACCACACAGAAAGG
GACACCAGCACCTCACAATCCACTGCGCTCGACACAACCACACCAAAACATACAACCCAA
CAGCAATCTCTCCACTCAACCATCCCCGAAAACACACCCAACTCTACACAAACACCCACA
GCATCCGAGCCCTCCACATCAAATTCTATCTAA
>JHRSV277
ATGTCCAAAAACAAGAATCAACGCACTGCCAGGACTCTAGAAAAGACCTGGGATACTCTT
AATCATCTAATTGTAATATCCTCTTGTTTATACAAATTAAATTTAAAATCTATAGCACAA
ATAGCACTATCAGTTTTGGCAATGATAATCTCAACCTCTCTTATAATTGCAGCCATAATA
TTCATCATCTCTGCCAATCACAAAGTTACACTAACAACTGTCACAGTTCAAACAATAAAA
AACCACACTGAGAAAAACATAACCACTTACCTTACTCAAGTCTCACCAGAAAGGGTTGGC
CCATCCAAACAACCCACAGCCACTCCACCAATCCACACAAACTCAGCCACAATATCACCC
AATACAAAATCAGAAACACACCATACAACAGCACAAACCAAAGGCACAACCTCTACTCCA
ACACAGAACAACAAGCCAAGCACAAAACCACGTCCAAAAAATCCACCAAAAAAAGATGAT
TACCATTTTGAAGTGTTCAACTTTGTTCCCTGTAGTATATGTGGCAACAATCAACTCTGC
AAATCCATTTGCAAAACAATACCAAGCAATAAACCAAAGAAAAAACCAACTACAAAACCC
ACAAACAAACCACCTACCAAAACCACAAACAAAAGAGACTCTAAAACACCAGCCAAAACA
CTGAAAAAAGAAACCACCATTAACCCAACAAAAAAACCAACCCCCAAGACTACAGAAAGA
GACACCAGCACCCCACAATCCACTGTGCTCGACACAACCACATCAAACCACACAGAAAGG
GACACCAGCACCTCACAATCCACTGCGCTCGACACAACCACACCAAAACATACAACCCAA
CAGCAATCTCTCCTCTCAACCATCCCCGAAAACACACCCAACTCTACACAAACACCCACA
GCATCCGAGCCCTCCACATCAAATTCTATCTAA
>JHRSV278
ATGTCCAAAAACAAGAATCAACGCACTGCCAGGACTCTAGAAAAGACCTGGGATACTCTT
AATCATCTAATTGTAATATCCTCTTGTTTATACAAATTAAATTTAAAATCTATAGCACAA
ATAGCACTATCAGTTTTGGCAATGATAATCTCAACCTCTCTTATAATTGCAGCCATAATA
TTCATCATCTCTGCCAATCACAAAGTTACACTAACAACTGTCACAGTTCAAACAATAAAA
AACCACACTGAGAAAAACATAACCACTTACCTTACTCAAGTCTCACCAGAAAGGGTTGGC
CCATCCAAACAACCCACAGCCACTCCACCAATCCACACAAACTCAGCCACAATATCACCC
AATACAAAATCAGAAACACACCATACAACAGCACAAACCAAAGGCACAACCTCTACTCCA
ACACAGAACAACAAGCCAAGCACAAAACCACGTCCAAAAAATCCACCAAAAAAAGATGAT
TACCATTTTGAAGTGTTCAACTTTGTTCCCTGTAGTATATGTGGCAACAATCAACTCTGC
AAATCCATTTGCAAAACAATACCAAGCAATAAACCAAAGAAAAAACCAACTACAAAACCC
ACAAACAAACCACCTACCAAAACCACAAACAAAAGAGACCCTAAAACACTAGCCAAAACA
CTGAAAAAAGAAACCACCATTAACCCAACAAAAAAACCAACCCCCAAGACCACCAAAAGA
GACACCAGCACCCCACAATCCACTGTGCTCGACACAACCACATCAAACCACACAGAAAGG
GACACCAGCACCTCACAATCCACTGCGCTCGACACAACCACACCAAAACATACAACCCAA
CAGCAATCTCTCCTCTCAACCATCCCCGAAAACACACCCAACTCTACACAAACACCCACA
GCATCCGAGCCCTCCACATCAAATTCTATCTAA
>JHRSV293
ATGTCCAAAAACAAGAATCAACGCACTGCCAGGACTCTAGAAAAGACCTGGGATACTCTT
AATCATCTAATTGTAATATCCTCTTGTTTATACAAATTAAATTTAAAATCTATAGCACAA
ATAGCACTATCAGTTTTGGCAATGATAATCTCAACCTCTCTTATAATTGCAGCCATAATA
TTCATCATCTCTGCCAATCACAAAGTTACACTAACAACTGTCACAGTTCAAACAATAAAA
AATCACACTGAGAAAAACATAACCACTTACCTTACTCAAGTCTCACCAGAAAGGGTTGGC
CCATCCAAACAACCCACAGCCACTCCACCAATCCACACAAACTCAGCCACAATATCACCC
AATACAAAATCAGAAACACACCATACAACAGCACAAACCAAAGGCACAACCTCTACTCCA
ACACAGAACAACAAGCCAAGCACAAAACCACGTCCAAAAAATCCACCAAAAAAAGATGAT
TACCATTTTGAAGTGTTCAACTTTGTTCCCTGTAGTATATGTGGCAACAATCAACTTTGC
AAATCCATTTGCAAAACAATACCAAGCAATAAACCAAAGAAAAAACCAACTACAAAACCC
ACAAACAAACCACCTACCAAAACCACAAACAAAAGAGACCCTAAAACACTAGCCAAAACA
CTGAAAAAAGAAACCACCATTAACCCAACAAAAAAACTAACCCCCAAGACTACAGAAAGA
GACACCAGCACCCCACAATCCACTGTGCTCGACACAACCACATCAAACCACACAGAAAGG
GACACCAGCACCTCACAATCCACTGCGCTCGACACAACCACACCAAAACATACAACCCAA
CAGCAATCTCTCCACTCAACCATCCCCGAAAACACACCCAACTCCACACAAACACCCACA
GCATCCGAGCCCTCCACATCAAATTCTATCTAA
>JHRSV284
ATGTCCAAAAACAAGAATCAACGCACTGCCAGGACTCTAGAAAAGACCTGGGATACTCTT
AATCATCTAATTGTAATATCCTCTTGTTTATACAAATTAAATTTAAAATCTATAGCACAA
ATAGCACTATCAGTTTTGGCAATGATAATCTCAACCTCTCTTATAATTGCAGCCATAATA
TTCATCATCTCTGCCAATCACAAAGTTGCACTAACAACTGTCACAGTTCAAACAATAAAA
AACCACACTGAGAAAAACATAACCACTTACCTTACTCAAGTCTCACCAGAAAGGGTTGGC
CCATCCAAACAACCCACAGCTACTCCACCAATCAACACAAACTCATCCACAATATCACCC
AATACAAAATCAGAAACACACCATACAACAGCACAAACCAAAGGCACAACCTCTATCCCA
ACACAGAACAACAAGCCAAGCACAAAACCACGTCCAAAAAATCCACCAAAAAAAGATGAT
TACCATTTTGAAGTGTTCAACTTTGTTCCCTGTAGTATATGTGGCAACAATCAACTCTGC
AAATCCATTTGCAAAACAATACCAAGCAATAAACCAAAGAAAAAACCAACTACAAAACCC
ACAAACAAACCACCTACCAAAACCACAAACAAAAGAGACCCTAAAACACTAGCCAAAACA
CTGAAAAAAGAAACCACCATTAACCCAACAAAAAAACCAACCCCCAAGACTACAGAAAGA
GACACCAGCACCCCACAATCCACTGTGCTCGACACAACCACATCAAACCACACAGAAAGG
GACACCAGCACCCCACAATCCACTGCGCTCGACACAACCACACCAAAACATACAACCCAA
CAGCAATCTCTCCACTCAACCATCCCCGAAAACACACCCAACTCTACACAAACACCCACA
GCATCCGAGCCCTCCACATCAAATTCTATCTAA
>JHRSV292
ATGTCCAAAAACAAGAATCAACGCACTGCCAGGACTCTAGAAAAGACCTGGGATACTCTT
AATCATCTAATTGTAATATCCTCTTGTTTATACAAATTAAATTTAAAATCTATAGCACAA
ATAGCACTATCAGTTTTGGCAATGATAATCTCAACCTCTCTTATAATTGCAGCCATAATA
TTCATCATCTCTGCCAATCACAAAGTTACACTAACAACTGTCACAGTTCAAACAATAAAA
AACCACACTGAGAAAAACATAACCACTTACCTTACTCAAGTCTCACCAGAAAGGGTTGGC
CCATCCAAACAACCCACAGCCACTCCACCAATCCACACAAACTCAGCCACAATATCACCC
AATACAAAATCAGAAACACACCATACAACAGCACAAACCAAAGGCACAACCTCTATCCCA
ACACAGAACAACAAGCCAAGCACAAAACCACGTCCAAAAAATCCACCAAAAAAAGATGAT
TACCATTTTGAAGTGTTCAACTTTGTTCCCTGTAGTATATGTGGCAACAATCAACTTTGC
AAATCCATTTGCAAAACAATACCAAGCAACAAACCAAAGAAAAAACCAACTACAAAACCC
ACAAACAAACCACCTACCAAAACCACAAACAAAAGAGACCCTAAAACACTAGCCAAAACA
CTGAAAAAAGAAACCACCATTAACCCAACAAAAAAACCAACCCCCAAGACTACAGAAAGA
GACACCAGCACCCCACAATCCACTGTGCTCGACACAACCACATCAAACCACACAGAAAGG
GACACCAGCACCCCACAATCCACTGCGCTCGACACAACCACACCAAAACATACAACCCAA
CAGCAATCTCTCCACTCAACCATCCCCGAAAACACACCCAACTCTACACAAACACCCACA
GCATCCGAGTCCTCCACATCAAATTCTATCTAA
>JHRSV297
ATGTCCAAAAACAAGAATCAACGCACTGCCAGGACTCTAGAAAAGACCTGGGATACTCTT
AATCATCTAATTGTAATATCCTCTTGTTTATACAAATTAAATTTAAAATCTATAGCACAA
ATAGCACTATCAGTTTTGGCAATGATAATCTCAACCTCTCTTATAATTGCAGCCATAATA
TTCATCATCTCTGCCAATCACAAAGTTACACTAACAACTGTCACAGTTCAAACAATAAAA
AACCACACTGAGAAAAACATAACCACTTACCTTACTCAAGTCTCACCAGAAAGGGTTGGC
CCATCCAAACAACCCACAGCCACTCCACCAATCCACACAAACTCAGCCACAATATCACCC
AATACAAAATCAGAAACACACCATACAACAGCACAAACCAAAGGCACAACCTCTACTCTA
ACACAGAACAACAAGCCAAGCACAAAACCACGTCCAAAAAATCCACCAAAAAAAGATGAT
TACCATTTTGAAGTGTTCAACTTTGTTCCCTGTAGTATATGTGGCAACAATCAACTTTGC
AAATCCATTTGCAAAACAATACCAAGCAATAAACCAAAGAAAAAACCAACTACAAAACCC
ACAAACAAACCACCTACCAAAACCACAAACAAAAGAGACCCTAAAACACTAGCCAAAACA
CTGAAAAAAGAAACCACCATTAACCCAACAAAAAAACCAACCCCCAAGACTACAGAAAGA
GACACCAGCACCCCACAATCCACTGTGCTCGACACAACCACATCAAACCACACAGAAAGG
GACACCAGCACCTCACAATCCACTGCGCTCGACACAACCACACCAAAACATACAACCCAA
CAGCAATCTCTCCTCTCAACCATCCCCGAAAACACACCCAACTCTACACAAACACCCACA
GCATCCGAGCCCTCCACATCAAATTCTATCTAA
>JHRSV295
ATGTCCAAAAACAAGAATCAACGCACTGCCAGGACTCTAGAAAAGACCTGGGATACTCTT
AATCATCTAATTGTAATATCCTCTTGTTTATACAAATTAAATTTAAAATCTATAGCACAA
ATAGCACTATCAGTTTTGGCAATGATAATCTCAACCTCTCTTATAATTACAGCCATAATA
TTCATCATCTCTGCCAATCACAAAGTTACACTAACAACTGTCACAGTTCAAACAATAAAA
AACCACACTGAGAAAAACATAACCACTTACCTTACTCAAGTCTCACCAGAAAGGGTTGGC
CCATCCAAACAACCCACAGCCACTCCACCAATCCACACAAACTCAGCCACAATATCACCC
AACACAAAATCAGAAACACACCATACAACAGCACAAACCAAAGGCACAACCTCTACTCCA
ACACAGAACAACAAGCCAAGCACAAAACCACGTCCAAAAAATCCACCAAAAAAAGATGAT
TACCATTTTGAAGTGTTCAACTTTGTTCCCTGTAGTATATGTGGCAACAATCAACTTTGC
AAATCCATTTGCAAAACAATACCAAGCAATAAACCAAAGAAAAAACCAACTACAAAACCC
ACAAACAAACCACCTACCAAAACCACAAACAAAAGAGACCCTAAAACACTAGCCAAAACA
CTGAAAAAAGAAAACACCATTAACCCAACAAAAAAACCAACCCCCAAGACTACAGAAAGA
GACACCAGCACCCCACAATCCACTGTGCTCGACACAACCACATCAAACCACACAGAAAGG
GACACCAGCACCTCACAATCCACTGCGCTCGACACAACCACACCAAAACATACAACCCAA
CAGCAATCTCTCCACTCAACCATCCCCGAAAACACACCCAACTCTACACAAACACCCACA
GCATCCGAGCCCTCCACATCAAATTCTATCTAA
>JHRSV288
ATGTCCAAAAACAAGAATCAACGCACTGCCAGGACTCTAGAAAAGACCTGGGATACTCTT
AATCATCTAATTGTAATATCCTCTTGTTTATACAAATTAAATTTAAAATCTATAGCACAA
ATAGCACTATCAGTTTTGGCAATGATAATCTCAACCTCTCTTATAATAGCAGCCATAATA
TTCATCATCTCTGCCAATCACAAAGTTACACTAACAACTGTCACAGTTCAAACAATAAAA
AACCACACTGAGAAAAACATAACCACTTACCTTACTCAAGTCTCACCAGAAAGGGTTGGC
CCATCCAAACAACCCACAGCCACTCCACCAATCCACACAAACTCAGCCACAATATCACCC
AATACAAAATCAGAGACACACCATACAACAGCACAAACCAAAGGCACAACCTCTACTCCA
ACACAGAACAACAAGCCAAGCACAAAACCACGTCCAAAAAATCCACCAAAAAAAGATGAT
TACCATTTTGAAGTGTTCAACTTTGTTCCCTGTAGTATATGTGGCAACAATCAACTTTGC
AAATCCATTTGCAAAACAATACCAAGCAATAAACCAAAGAAAAAACCAACTACAAAACCC
ACAAACAAACCACCTACCAAAACCACAAACAAAAGAGACCCTAAAACACTAGCCAAAACA
CTGAAAAAAGAAACCACCATTAACCCAACAAAAAAACCAACCCCCAAAACCACAAAAAGA
GACACCAGCACCCCACAATCCACTGTGCTCGACACAACCACATCAAACCACACAGAAAGG
GACACCAGCACCTCACAATCCACTGCGCTCGACACAACCACACCAAAACATACAACCCAA
CAGCAATCTCTCCACTCAACCATCCCCGAAAACACACCCAACTCTACACAAACACCCACA
GCATCCGAGCCCTCCACATCAAATTCTATCTAA
>JHRSV296
ATGTCCAAAAACAAGAATCAACGCACTGCCAGGACTCTAGAAAAGACCTGGGATACTCTT
AATCATCTAATTGTAATATCCTCTTGTTTATACAAATTAAATTTAAAATCTATAGCACAA
ATAGCACTATCAGTTTTGGCAATGATAATCTCAACCTCTCTTATAATTGCAGCCATAATA
TTCATCATCTCTGCCAATCACAAAGTTACACTAACAACTGTCACAGTTCAAACAATAAAA
AACCACACTGAGAAAAACATAACCACTTACCTTACTCAAGTCTCACCAGAAAGGGTTGGC
CCATCCAAACAACCCACAGCTACTCCACCAATCCACACAAACTCAGCCACAATATCACCC
AATACAAAATCAGAAACACACCATACAACAGCACAAACCAAAGGCACAACCTCCACCCCA
ACACAGAACAACAAGCCAAGCACAAAACCACGTCCAAAAAATCCACCAAAAAAAGATGAT
TACCATTTTGAAGTGTTCAACTTTGTTCCCTGTAGTATATGTGGCAACAATCAACTTTGC
AAATCCATTTGCAAAACAATACCAAGCAATAAACCAAAGAAAAAACCAACTACAAAACCC
ACAAACAAATCACCTACCAAAACCACAAACAAAAGAGACCCTAAAACACTAGCCAAAACA
CTGAAAAAAGAAACCACCATTAACCCAACAAAAAAACCAACCCCCAAGACCACAGAAAGA
GACACCAGCACCCCACAATCCACTGTGCTCGACACAACCACATCAAACCACACAGAAAGG
GACACCAGCACCTCACAATCCACTGCGCTCGACACAACCACACCAAAACATACAACCCAA
CAGCAATCTCTCCACTCAACCATCCTCGAAAACACACCCAACTCTACACAAACACCCACA
GCATCCGAGCCCTCCACATCAAATTCTATCTAA
>JHRSV300
ATGTCCAAAAACAAGAATCAACGCACTGCCAGGACTCTAGAAAAGACCTGGGATACTCTT
AATCATCTAATTGTAATATCCTCTTGTTTATACAAATTAAATTTAAAATCTATAGCACAA
ATAGCACTATCAGTTTTGGCAATGATAATCTCAACCTCTCTTATAATTGCAGCCATAATA
TTCATCATCTCTGCCAATCACAAAGTTACACTAACAACTGTCACAGTTCAAACAATAAAA
AACCACACTGAGAAAAACATAACCACTTACCTTACTCAAGTCTCACCAGAAAGGGTTGGC
CCATCCAAACAACCCACAGCTACTCCACCAATCCACACAAACTCAGCCACAATATCACCC
AACACAAAATCAGAAACACACCATACAACAGCACAAACCAAAGGCACAACCTCTACCCCA
ACACAGAACAACAAGCCAAGCACAAAACCACGTCCAAAAAATCCACCAAAAAAAGATGAT
TACCATTTTGAAGTGTTCAACTTTGTTCCCTGTAGTATATGTGGCAACAATCAACTCTGC
AAATCCATTTGCAAAACAATACCAAGCAATAAACCAAAGAAAAAACCAACTACAAAACCC
ACAAACAAACCACCTACCAAAACCACAAACAAAAGAGACCCTAAAACACTAGCCAAAACA
CTGAAAAAAGAAACCACCATTAACCCAACAAAAAAACCAACCCCAAAGACTACAGAAAGA
GACACCAGCACCCCACAATCCACTGTGCTCGACACAACCACATCAAACCACACAGAAAGA
GACACCAGCACCCCACAATCTACTGCGCTCGACACAACCACACCAAAACACACAACCCAA
CAGCAATCCCTCCACTCAACCATCCCCGAAAACACACCCAACTCTACACAAACACCCACA
GCATCCGAGCCCTCCACATCAAATTCTATCCAA
>JHRSV301
ATGTCCAAAAACAAGAATCAACGCACTGCCAGGACTCTAGAAAAGACCTGGGATACTCTT
AATCATCTAATTGTAATATCCTCTTGTTTATACAAATTAAATTTAAAATCTATAGCACAA
ATAGCACTATCAGTTTTGGCAATGATAATCTCAACCTCTCTTATAATTGCAGCCATAATA
TTCATCATCTCTGCCAATCACAAAGTTACACTAACAACTGTCACAGTTCAAACAATAAAA
AACCACACTGAGAAAAACATAACCACTTACCTTACTCAAGTCTCATCAGAAAGGGTTGGC
CCATCCAAACAACCCACAGCCACTCCACCAATCCACACAAACTCAGCCACAATATCACCC
AATACAAAATCAGAAACACACCATACAACAGCACAAACCAAAGGCACAGCCTCTACTCCA
ACACAGAACAACAAGCCAAGCACAAAACCACGTCCAAAAAATCCACCAAAAAAAGATGAT
TACCATTTTGAAGTGTTCAACTTTGTTCCCTGTAGTATATGTGGCAACAACCAACTCTGC
AAATCCATTTGCAAAACAATACCAAGCAATAAACCAAAGAAAAAACCAACTACAAAACCC
ACAAACAAACCACCTACCAAAACCACAAACAAAAGAGACCCTAAAACACTAGCCAAAACA
CTGAAAAAAGAAACCACCATTAACCCAACAAAAAAACCAACCCCCAAAACCACAAAAAGA
GACACCAGCACCCCACAATCCACTGTGCTCGAAACAACCACATCAAACCACACAGAAAGG
GACACCAGCACCTCACAATCCACTGCGCTCGACACAACCACACCAAAACATACAACCCAA
CAGCAATCTCTCCACTCAACCATCCCCGAAAACACACCCAACTCTACACAAACACCCACA
GCATCCGAGCCCTCCACATCAAATTCCATCTAA
>JHRSV308
ATGTCCAAAAACAAGAATCAACGCACTGCCAGGACTCTAGAAAAGACCTGGGATACTCTT
AATCATCTAATTGTAATATCCTCTTGTTTATACAAATTAAATTTAAAATCTATAGCACAA
ATAGCACTATCAGTTTTGGCAATGATAATCTCAACCTCTCTTATAATTGCAGCCATAATA
TTCATCATCTCTGCCAATCACAAAGTTACACTAACAACTGTCACAGTTCAAACAATAAAA
AACCACACTGAGAAAAACATAACCACTTACCTTACTCAAGTCTCACCAGAAAGGGTTGGC
CCATCCAAACAACCCACAGCCACTCCACCAATCCACACAAACTCAGCCACAATATCACCC
AATACAAAATCAGAAACACACCATACAACAGCACAAACCAAAGGCACAACCTCTACTCCA
ACACAGAACAACAAGCCAAGCACAAAACCACGTCCAAAAAATCCACCAAAAAAAGATGAT
TACCATTTTGAAGTGTTCAACTTTGTTCCCTGTAGTATATGTGGCAACAATCAACTCTGC
AAATCCATTTGCAAAACAATACCAAGCAATAAACCAAAGAAAAAACCAACTACAAAACCC
ACAAACAAACCACCTACCAAAACCACAAACAAAAGAGACCCTAAAACACCAGCCAAAACA
CTGAAAAAAGAAACCACCATTAACCCAACAAAAAAACCAACCCCCAAGACTACAGAAAGA
GACACCAGCACCCCACAATCCACTGTGCTCGACACAACCACATCAAACCACACAGAAAGG
GACACCAGCACCTCACAATCCACTGCGCTCGACACAACCACACCAAAACATACAACCCAA
CAGCAATCTCTCCTCTCAACCATCCCCGAAAACACACCCAACTCTACACAAACACCCACA
GCATCCGAGCCCTCCACATCAAATTCTATCTAA
>JHRSV312
ATGTCCAAAAACAAGAATCAACGCACTGCCAAGACTCTAGAAAAGACCTGGGATACTCTT
AATCATCTAATTGTAATATCCTCTTGTTTATACAAATTAAATTTAAAATCTATAGCACAA
ATAGCACTATCAGTTTTGGCAATGATAATCTCAACCTCTCTTATAATTGCAGCCATAATA
TTCATCATCTCTGCCAATCACAAAGTTACACTAACAACTGTCACAGTTCAAACAATAAAA
AATCACACTGAGAAAAACATAACCACTTACCTTACTCAAGTCTCACCAGAAAGGGTTGGC
CCATCCAAACAACCCACAGCCACTCCACCAATCCACACAAACTCAGCCACAATATCACCC
AATACAAAATCAGAAACACACCATACAACAGCACAAACCAAAGGCACAACCTCTACTCCA
ACACAGAACAACAAGCCAAGCACAAAACCACGTCCAAAAAATCCACCAAAAAAAGATGAT
TACCATTTTGAAGTGTTCAACTTTGTTCCCTGTAGTATATGTGGCAACAATCAACTTTGC
AAATCCATTTGCAAAACAATACCAAGCAATAAACCAAAGAAAAAACCAACTACAAAACCC
ACAAACAAACCACCTACCAAAACCACAAACAAAAGAGACCCTAAAACACTAGCCAAAACA
CTGAAAAAAGAAACCACCATTAACCCAACAAAAAAACCAACCCCCAAGACTACAGAAGGA
GACACCAGCACCCCACAATCCACTGTGCTCGACACAACCACATCAAACCACACAGAAAGA
GACACCAGCACCTCACAATCCACTGCGCTCGACACAACCACACCAAAACATACAACCCAA
CAGCAATCTCTCCACTCAACCATCCCCGAAAACACACCCAACTCTACACAAACACCCACA
GCATCCGAGCCCTCCACATCAAATTCTATCTAA
>JHRSV310
ATGTCCAAAAACAAGAATCAACGAACTGCCAGGACTCTAGAAAAGACCTGGGATACTCTT
AATCATCTAATTGTAATATCCTCTTGTTTATACAAATTAAATTTAAAATCTATAGCACAA
ATAGCACTATCAGTTTTGGCAATGATAATCTCAACCTCTCTTATAATTGCAGCCATAATA
TTCATCATCTCTGCCAATCACAAAGCTACACTAACAACTGTCACAGTTCAAACAATAAAA
AACCACACTGAGAAAAACATAACCACCTACCTTACTCAAGTCTCACCAGAAAGGGTTGGC
CCATCCAAACAACCCACAGCCACTCCACCAATCCACACAAACTCAGCCACAATATCACCC
AATACAAAATCAGAAACACACCATACAACAGCACAAACCAAAGGCACAACCTCTACTCCA
ACACAGAACAACAAGCCAAGCACAAAACCACGTCCAAAAAATCCACCAAAAAAAGATGAT
TACCATTTTGAAGTGTTCAACTTTGTTCCCTGTAGTATATGTGGCAACAATCAACTTTGC
AAATCCATTTGCAAAACAATACCAAGCAATAAACCAAAGAAAAAACCAACTACAAAACCC
ACAAACAAACCACCTACCAAAACCACAAACAAAAGAGACCCTAAAACACTAGCCAAAACA
CTGAAAAAAGAAACCACCATCAACCCAACAAAAAAACCAACCCCCAAGACTACAGAAAGA
GACACCAGCAACCCACAATCCACTGTGCTCGACACAACCACATCAAACCACACAGAAAGG
GACACCAGCACCTCACAATCCACTGCGCTCGACACAACCACACCAAAACATACAACCCAA
CAGCAATCTCTCCACTCAACCATCCCCAAAAACACACCCAACTCTACACAAACACCCACA
GCATCCGAGCCCTCCACATCAAATTCTATCTAA
>JHRSV317
ATGTCCAAAAACAAGAATCAACGCACTGCCAGGACTCTAGAAAAGACCTGGGATACTCTT
AATCATCTAATTGTAATATCCTCTTGTTTATACAAATTAAATTTAAAATCTATAGCACAA
ATAGCACTATCAGTTTTGGCAATGATAATCTCAACCTCTCTTATAATTGCAGCCATAATA
TTCATCATCTCTGCCAATCACAAAGTTACACTAACAACTGTCACAGTTCAAACAATAAAA
AACCACACTGAGAAAAACATAACCACTTACCTTACTCAAGTCTCACCAGAAAGGGTTGGC
CCATCCAAACAACCCACAGCCACTCCACCAATCCACACAAACTCAACCACAATATCACCC
AATACAAAATCAGAAACACACCATACAACAGCACAAACCAAAGGCACAACCTCTACTCCA
ACACAGAACAACAAGCCAAGCACAAAACCACGTCCAAAAAATCCACCAAAAAAAGATGAT
TACCATTTTGAAGTGTTCAACTTTGTTCCCTGTAGTATATGTGGCAACAATCAACTCTGC
AAATCCATTTGCAAAACAATACCAAGCAACAAACCAAAGAAAAAACCAACTACAAAACCC
ACAAACAAACCACCTACCAAAACCACAAACAAAAGAGACCCTAAAACACTAGCCAAAACA
CTGAAAAAAGAAACCACCATTAACCCAACAAAAAAACCAACC------------------
---------------------------------------ATATCAAAACACACAGAAAGG
GACACCAGCACCTCACAATCCACTGTGCTCGACACAACCACACCAAAACACACAACCCAA
CAGCAATCTCTCCACTCAACCATCCCCGAAAACACACCCAACTCTACACAAACACCCACA
GCATCCGAGCCCTCCACATCAAATTCTATCTAA
>JHRSV423
ATGTCCAAAAACAAGAATCAACGCACTGCCAGGACTCTAGAAAAGACCTGGGATACTCTT
AATCATCTAATTGTAATATCCTCTTGTTTATACAAATTAAATTTAAAATCTATAGCACAA
ATAGCACTATCAGTTTTGGCAATGATAATCTCAACCTCTCTTATAATTGCAGCCATAATA
TTCATCATCTCTGCCAATCACAAAGTTACACTAACAACTGTCACAGTTCAAACAATAAAA
AACCACACTGAGAAAAACATAACCACTTACCTTACTCAAGTCTCACCAGAAAGGGTTGGC
CCATCCAAACAACCCACAGCCACTCCACCAATCCACACAAACTCAGCCACAATATCACCC
AATACAAAATCAGAAACACACCATACAACAGCACAAACCAAAGGCACAACCTCTACTCCA
ACACAGAACAACAAGCCAAGCACAAAACCACGTCCAAAAAATCCACCAAAAAAAGATGAT
TACCATTTTGAAGTGTTCAACTTTGTTCCCTGTAGTATATGTGGCAACAATCAACTTTGC
AAATCCATTTGCAAAACAATACCAAGCAACAAACCAAAGAAAAAACCAACTACAAAACCC
ACAAACAAACCACCTACCAAAACCACAAACAAAAGAGACCCTAAAACACTAGCCAAAACA
CTGACAAAAGAAACCACCATTAACCCAACAAAAAAACCAACCCCTAAGACTACAGAAAGA
GACACCAGCACCCCACAATCCACTGTGCTCGACACAACCACATCAAAACACACAGAAAGG
GACACTAGCACCTCACAATCCACTGCGCTCGACACAACCACACCAAAACACACAACCCAA
CAGCAATCTCTCCACTCAACCATCCCCGAAAACACACCCAACTCTACACAAACACCCACA
GCATCCGAGCCCTCCACATCAAATTCTATCTAA
>JHRSV318
ATGTCCAAAAACAAGAATCAACGCACTGCCAGGACTCTAGAAAAGACCTGGGATACTCTT
AATCATCTAATTGTAATATCCTCTTGTTTATACAAATTAAATTTAAAATCTATAGCACAA
ATAGCACTATCAGTTTTGGCAATGATAATCTCAACCTCTCTTATAATTGCAGCCATAATA
TTCATCATCTCTGCCAATCACAAAGTTACACTAACAACTGTCACAGTTCAAACAATAAAA
AACCACACTGAGAAAAACATAACCACTTACCTTACTCAAGTCTCACCAGATAGGGTTGGC
CCATCCAAACAACCCACAGCCACTCCACCAATCCACACAAACTCAGCCACAATATCACCC
AATACAAAATCAGAAACACACCATACAACAGCACAAACCAAAGGCACAACCTCTACTCCA
ACACAGAACAACAAGCCAAGCACAAAACCACGTCCAAAAAATCCACCAAAAAAAGATGAT
TACCATTTTGAAGTGTTCAACTTTGTTCCCTGTAGTATATGTGGCAACAATCAACTTTGC
AAATCCATTTGCAAAACAATACCAAGCAATAAACCAAAGAAAAAACCAACTACAAAACCC
ACAAACAAACCACCTACCAAAACCACAAACAAAAGAGACCCTAAAACACTAGCCAAAACA
CTGAAAAAAGAAACCACCATTAACCCAACAAAAAAACCAACCCCCAAGACTACAGAAAGA
GACACCAGCACCCCACAATCCACTGTGCTCTACACAACCACATCAAACCACACAGAAAGG
GACACCAGCACCTCACAATCCACTGTGCTCGACACAACCACACCAAAACATACAACCCAA
CAGCAATCTCTCCACTCAACCATCCCCGAAAACACACCCAACTCTACACAAACACCCACA
GCATCCGAGCCCTCCACATCAAATTCTATCTAA
>JHRSV424
ATGTCCAAAAACAAGAATCAACGCACTGCCAGGACTCTAGAAAAGACCTGGGATACTCTT
AATCATCTAATTGTAATATCCTCTTGTTTATACAAATTAAATTTAAAATCTATAGCACAA
ATAGCACTATCAGTTTTGGCAATGATAATCTCAACCTCTCTTATAATTGCAGCCATAATA
TTCATCATCTCTGCCAATCACAAAGTTACACTAACAACTGTCACAGTTCAAACAATAAAA
AACCACACTGAGAAAAACATAACCACTTACCTTACTCAAGTCTCACCAGAAAGGGTTGGC
CCATCCAAACAACCCACAGCCACTCCACCAATCCACACAAACTCAGCCACAATATCACCC
AATACAAAATCAGAAACACACCATACAACAGCACAAACCAAAGGCACAACCTCTACTCCA
ACACAGAACAACAAGCCAAGCACAAAACCACGTCCAAAAAATCCACCAAAAAAAGATGAT
TACCATTTTGAAGTGTTCAACTTTGTTCCCTGTAGTATATGTGGCAACAATCAACTCTGC
AAATCCATTTGCAAAACAATACCAAGCAATAAACCAAAGAAAAAACCAACTACAAAACCC
ACAAACAAACCACCTACCAAAACCACAAACAAAAGAGACCCTAAAACACTAGCCAAAACA
CTGAAAAAAGAAACCACCATTAACCCAACAAAAAAACCAACCCCCAAAACCACAAAAAGA
GACACCAGCACCCCACAATCCACTGTGCTCGACACAACCACATCAAACCACACAGAAAGG
GACACCAGCACCTCACAATCCACTGCGCTCGACACAACCACACCAAAACATACAACCCAA
CAGCAATCTCTCCTCTCAACCATCCCCGAAAACACACCCAACTCTACACAAACACCCACA
GCATCCGAGCCCTCCACATCAAATTCTATCTAA
>JHRSV320
ATGTCCAAAAACAAGAATCAACGCACTGCCAGGACTCTAGAAAAGACCTGGGATACTCTT
AATCATCTAATTGTAATATCCTCTTGTTTATACAAATTAAATTTAAAATCTATAGCACAA
ATAGCACTATCAGTTTTGGCAATGATAATCTCAACCTCTCTTATAATTGCAGCCATAATA
TTCATCATCTCTGCCAATCACAAAGTTACACTAACAACTGTCACAGTTCAAACAATAAAA
AACCACACTGAGAAAAACATAACCACTTACCTTACTCAAGTCTCACCAGAAAGGGTTGGC
CCATCCAAACAACCCACAGCCACTCCACCAATCCACACAAACTCAGCCACAATATCACCC
AATACAAAATCAGAAACACACCATACAACAGCACAAACCAAAGGCACAACCTCTACTCCA
ACACAGAACAACAAGCCAAGCACAAAACCACGTCCAAAAAATCCACCAAAAAAAGATGAT
TACCATTTTGAAGTGTTCAACTTTGTTCCCTGTAGTATATGTGGCAACAATCAACTTTGC
AAATCCATTTGCAAAACAATACCAAGCAATAAACCAAAGAAAAAACCAACTACAAAACCC
ACAAACAAACCACCTACCAAAACCACAAACAAAAGAGACCCTAAAACACTAGCCAAAACA
CTGAAAAAAGAAACCACCATTAACCCAACAAAAAAACCAACCCCCAAGACTACAGAAAGA
GACACCAGCACCCCACAATCCACTGTGCTCGACACAACCACATCAAACCACACAGAAAGG
GACACCAGCACCTTACAATCCACTGTGCTCGACACAACCACACCAAAACATACAACCCAA
CAGCAATCTCTCCACTCAACCATCCCCGAAAACACACCCAACTCTACACAAACACCCACA
GTATCCGAGCCCTCCACACTAAATTCTATCTAA
>JHRSV435
ATGTCCAAAAACAAGAATCAACGCACTGCCAGGACTCTAGAAAAGACCTGGGATACTCTT
AATCATCTAATTGTAATATCCTCTTGTTTATACAAATTAAATTTAAAATCTATAGCACAA
ATAGCACTATCAGTTTTGGCAATGATAATCTCAACCTCTCTTATAATTGCAGCCATAATA
TTCATCATCTCTGCCAATCACAAAGTTACACTAACAACTGTCACAGTTCAAACAATAAAA
AACCACACTGAGAAAAACATAACCACTTACCTTACTCAAGTCTCACCAGAAAGGGTTGGC
CCATCCAAACAACCCACAGCCACTCCACCAATCCACACAAACTCAGCCACAATATCACCC
AATACAAAATCAGAAACACACCATACAACAGCACAAACCAAAGGCACAACCTCTACTCCA
ACACAGAACAACAAGCCAAGCACAAAACCACGTCCAAAAAATCCACCAAAAAAAGATGAT
TACCATTTTGAAGTGTTCAACTTTGTTCCCTGTAGTATATGTGGCAACAATCAACTTTGC
AAATCCATTTGCAAAACAATACCAAGCAATAAACCAAAGAAAAAACCAACTACAAAACCC
ACAAACAAACCACCTACCAAAACCACAAACAAAAGAGACCCTAAAACACTAGCCAAAACA
CTGAAAAAAGAAACCACCATTAACCCAACAAAAAAACCAACCCCCAAGACTACAGAAAGA
GACACCAGCACCCCACAATCCACTGTGCTCGACACAACCACATCAAACCACACAGAAAGG
GACACCAGCACCTTACAATCCACTGTGCTCGACACAACCACACCAAAACATACAACTCAA
CAGCAATCTCTCCACTCAACCATCCCCGAAAACACACCCAACTCTACACAAACACCCACA
GTATCCGAGCCCTCCACATCAAATTCTATCTAA
>JHRSV427
ATGTCCAAAAACAAGAATCAACGCACTGCCAGGACTCTAGAAAAGACCTGGGATACTCTT
AATCATCTAATTGTGATATCCTCTTGTTTATACAAATTAAATTTAAAATCTATAGCACAA
ATAGCACTATCAGTTTTGGCAATGATAATCTCAACCTCTCTTATAATTGCAGCCATAATA
TTCATCATCTCTGCCAATCACAAAGTTACACTAACAACTGTCACAGTTCAAACAATAAAA
AACCACACTGAGGAAAACATAACCACTTACCTTACTCAAGTCTCACCAGAAAGGGTTGGC
CCATCCAAACAACCCACAGCCACACCACCAATCCACACAAACTCAGCCACAATATCACCC
AATACAAAATCAGAAACACACCATACAACAGCACAAACCAAAGGCACAACCTCTACTCCA
GCACAGAACAACAAGCCAAGCACAAAACCACGTCCAAAAAATCCACCAAAAAAAGATGAT
TACCATTTTGAAGTGTTCAACTTTGTTCCCTGTAGTATATGTGGCAACAATCAACTCTGC
AAATCCATTTGCAAAACAATACCAAGCAATAAACCAAAGAAAAAACCAACTACAAAACCC
ACAAACAAACCACCTACCAAAACCACAAACAAAAGAGACCCTAAAACACTAGCCAAAACA
CTGAAAAAAGAAACCACCATTAACCCAACAAAAAAACCAACCCCCAAGACTACAGAAAGA
GACACCATCACCCCACAATCCACTGTGCTCGACATAACCACATCAAAACACACAGAAAGG
GACACCAGCACCTCACAATCCATTGCGCTTGACACAACCACATCAAAACACACAACCCAA
CAGCAATCTCTCTACTCAACCATCCCCGAAAACACACCCAACTCCACACAAACACCCACA
GCATCCGAGCCCTCCACATCAAATTCTATCTAA
>JHRSV433
ATGTCCAAAAACAAGAATCAACGCACTGCCAGGACTCTAGAAAAGACCTGGGATACTCTT
AATCATCTAATTGTAATATCCTCTTGTTTATACAAATTAAATTTAAAATCTATAGCACAA
ATAGCACTATCAGTTTTGGCAATGATAATCTCAACCTCTCTTATAATTGCAGCCATAATA
TTCATCATCTCTGCCAATCACAAAGTTACACTAACAACTGTCACAGTTCAAACAATAAAA
AACCACACTGAGAAAAACATAACCACTTACCTTACTCAAGTCTCACCAGAAAGGGTTGGC
CCATCCAAACAACCCACAGCCACTCCACCAATCCACACAAACTCAGCCACAATATCACCC
AATACAAAATCAGAAACACACCATACAACAGCACAAACCAAAGGCACAACCTCTACTCCA
ACACAGAACAACAAGCCAAGCACAAAACCACGTCCAAAAAATCCACCAAAAAAAGATGAT
TACCATTTTGAAGTGTTCAACTTTGTTCCCTGTAGTATATGTGGCAACAATCAACTTTGC
AAATCCATTTGCAAAACAATACCAAGCAATAAACCAAAGAAAAAACCAACTACAAAACCC
ACAAACAAACCACCTACCAAAACCACAAACAAAAGAGACCCTAAAACACTAGCCAAAACA
CTGAAAAAAGAAACCACCATTAACCCAACAAAAAAACCAACCCCCAAGACTACAGAAAGA
GACACCAGCACCCCACAATCCACTGTGCTCGACACAACCACATCAAACCACACAGAAAGG
GACACCAGCACCTTACAATCCACTGTGCTCGACACAACCACACCAAAACATACAACCCAA
CAGCAATCTCTCCACTCAACCATCCCCGAAAACACACCCAACTCTACACAAACACCCACA
GTATCCGAGCCCTCCACATCAAATTCTATCTAA
>JHRSV426
ATGTCCAAAAACAAGAATCAACGCACTGCCAGGACTCTAGAAAAGACCTGGGAAACTCTT
AATCATCTAATTGTGATATCCTCTTGTTTATACAAATTAAATTTAAAATCTATAGCACAA
ATAGCACTATCAGTTTTGGCAATGATAATCTCAACCTCTCTTATAATTGCAGCCATAATA
TTCATCATCTCTGCCAATCACAAAGTTACACTAACAACTGTCACAGTTCAAACAATAAAA
AACCACACTGAGGAAAACATAACCACTTACCTTACTCAAGTCTCACCAGAAAGGGTTGGC
CCATCCAAACAACCCACAGCCACACCACCAATCCACACAAACTCAGCCACAATATCACCC
AATACAAAATCAGAAACACACCATACAACAGCACAAACCAAAGGCACAACCTCTACTCCA
GCACAGAACAACAAGCCAAGCACAAAACTACGTCCAAAAAATCCACCAAAAAAAGATGAT
TACCATTTTGAAGTGTTCAACTTTGTTCCCTGTAGTATATGTGGCAACAATCAACTCTGC
AAATCCATTTGCAAAACAATACCAAGCAATAAACCAAAGAAAAAACCAACTACAAAACCC
ACAAACAAACCACCTACCAAAACCACAAACAAAAGAGACCCTAAAACACTAGCCAAAACA
CTGAAAAAAGGAACCACCATTAACTCAACAAAAAAACCAACCCCCAAGACTACAAAAAGA
GACACCATCACCCCACAATCCACTGTGCTCGACACAACCACATCAAAACACACAGAAAGG
GACACCAGCACCTCACAATCCATTGCGCTTGACACAACCACATCAAAACACACAACCCAA
CAGCAATCTCTCTACTCAACCATCCCCGAAAACACACCCAACTCCACACAAACACCCACA
GCATCCGAGCCCTCCACATCAAATTCTATCTAA
>JHRSV441
ATGTCCAAAAACAAGAATCAACGCACTGCCAGGACTCTAGAAAAGACCTGGGATACTCTT
AATCATCTAATTGTAATATCCTCTTGTTTATACAAATTAAATTTAAAATCTATAGCACAA
ATAGCACTATCAGTTTTGGCAATGATAATCTCAACCTCTCTTATAATTACAGCCATAATA
TTCATCATCTCTGCCAATCACAAAGTTACACTAACAACTGTCACAGTTCAAACAATAAAA
AACCACACTGAGAAAAACATAACCACTTACCTTACTCAAGTCTCACCAGAAAGGGTTGGC
CCATCCAAACAACCCACAGCTACTCCACCAATCCACACAAACTCAGCTACAATATCACCC
AATACAAAATCAGAAACACACCATACAACAGCACAAACCAAAGGCACAACCTCTACCCCA
AAACAGAACAACAAGCCAAGCACAAAACCACGTCCAAAAAATCCACCAAAAAAAGATGAT
TACCATTTTGAAGTGTTCAACTTTGTTCCCTGTAGTATATGTGGCAACAATCAACTTTGC
AAATCCATTTGCAAAACAATACCAAGCAATAAACCAAAGAAAAAACCAACTACAAAACCC
ACAAACAAACCACCTACCAAAACCACAAACAAAAGAGACCCTAAAACACTAGCCAAAACA
CTGAAAAAAGAAACCACCATTAACCCAACTAAAAAACCAACCCCCAAGACTACAGAAAGA
GACACCAGCACCCCACAATCCACTGTGCTCGACACAACCACATCAAACCACACAGAAAGG
GACACCAGCACCTCACAATCCACTGCGCTCGACACAACCACACCAAAACATACAACCCAA
CAGCAATCTCTCCACTCAACCATCCCCGAAAACACACCCAACTCTACACAAACACCCACA
GCATCCGAGCCCTCCACATCAAATTCTATCTAA
>JHRSV437
ATGTCCAAAAACAAGAATCAACGCACTGCCAGGACTCTAGAAAAGACCTGGGATACTCTT
AATCATCTAATTGTAATATCCTCTTGTTTATACAAATTAAATTTAAAATCTATAGCACAA
ATAGCACTATCAGTTTTGGCAATGATAATCTCAACCTCTCTTATAATTGCAGCCATAATA
TTCATCATCTCTGCCAATCACAAAGTTACACTAACAACTGTCACAGTTCAAACAATAAAA
AACCACACTGAGAAAAACATAACCACTTACCTTACTCAAGTCTCACCAGAAAGGGTTGGC
CCATCCAAACAACCCACAGCCACTCCACCAATCCACACAAACTCAGCCACAATATCACCC
AATACAAAATCAGAAACACACCATACAACAGCACAAACCAAAGGCACAACCTCTACTCCA
ACACAGAACAACAAGCCAAGCACAAAACCACGTCCAAAAAATCCACCAAAAAAAGATGAT
TACCATTTTGAAGTGTTCAACTTTGTTCCCTGTAGTATATGTGGCAACAATCAACTTTGC
AAATCCATTTGCAAAACAATACCAAGCAATAAACCAAAGAAAAAACCAACTACAAAACCC
ACAAACAAACCACCTACCAAAACCACAAACAAAAGAGACCCTAAAACACTAGCCAAAACA
CTGAAAAAAGAAACCACCATTAACCCAACAAAAAAACCAACCCCCAAGACTACAGAAAGA
GACACCAGCACCCCACAATCCACTGTGCTCGACACAACCACATCAAACCACACAGAAAGG
GACACCAGCACCTCACAATCCACTGCGCTCGACACAACCACACCAAAACATACAACCCAA
CAGCAATCTCTCCTCTCAACCATCCCCGAAAACACACCCAACTCTACACAAACACCCACA
GCATCCGAGCCCTCCACATCAAATTCTATCTAA
>JHRSV436
ATGTCCAAAAACAAGAATCAACGCACTGCCAGGACTCTAGAAAAGACCTGGGATACTCTT
AATCATCTAATTGTAATATCCTCTTGTTTATACAAATTAAATTTAAAATCTATAGCACAA
ATAGCACTATCAGTTTTGGCAATGATAATCTCAACCTCTCTTATAATTGCAGCCATAATA
TTCATCGTCTCTGCCAATCACAAAGTTACACTAACAACTGTCACAGTTCAAACAATAAAA
AACCACACTGAGAAAAACATAACCACTTACCTTACTCAAGTCTCACCAGAAAGGGTTGGC
CCATCCAAACAACCCACAGCCACTCCACCAATCCACACAAACTCAGCCACAATATCACCC
AATACAAAATCAGAAACACACCATACAACAGCACAAACCAAAGGCACAACCTCTACTCCA
ACACAGAACAACAAGCCAAGCACAAAACCACGTCCAAAAAATCCACCAAAAAAAGATGAT
TACCATTTTGAAGTGTTCAACTTTGTTCCTTGTAGTATATGTGGCAACAATCAACTTTGC
AAATCCATCTGCAAAACAATACCAAGCAATAAACCAAAGAAAAAACCAACTACAAAACCC
ACAAACAAACCACCTACCAAAACCACAAACAAAAGAGACCCTAAAACACTAGCCAAAACA
CTGAAAAAAGAAACCACCATTAACCCAACAAAAAAACCAACCCCCAAGACTACAGAAAGA
GACACCAGCACCCCACAATCCACTGTGCTCGACACAACCACATCAAACCACACAGAAAGG
GACACCAGCACCTCACAATCCACTGTGCTCGACACAACCACACCAAAACATACAACCCAA
CAGCAATCTCTCCACTCAACCATCCCCGAAAACACACCCAACTCTACACAAACACCCACA
GCATCCGAGCCCTCCACATCAAATTCTATCTAA
>JHRSV440
ATGTCCAAAAACAAGAATCAACGCACTGCCAGGACTCTAGAAAAGACCTGGGATACTCTT
AATCATCTAATTGTAATATCCTCTTGTTTATACAAATTAAATTTAAAATCTATAGCACAA
ATAGCACTATCAGTTTTGGCAATGATAATCTCAACCTCTCTTATAATTGCAGCCATAATA
TTCATCATCTCTGCCAATCACAAAGTTACACTAACAACTGTCACAGTTCAAACAATAAAA
AACCACACTGAGAAAAACATAACCACTTACCTTACTCAAGTCTCACCAGAAAGGGTTGGC
CCATCCAAACAACCCACAGCTACTCCACCAATCCACACAAACTCAGCCACAATATCACCC
AATACAAAATCAGAAACACACCATACAACAGCACAAACCAAAGGCACAACCTCCACCCCA
ACACAGAACAACAAGCCAAGCACAAAACCACGTCCAAAAAATCCACCAAAAAAAGATGAT
TACCATTTTGAAGTGTTCAACTTTGTTCCCTGTAGTATATGTGGCAACAATCAACTTTGC
AAATCCATTTGCAAAACAATACCAAGCAATAAACCAAAGAAAAAACCAACTACAAAACCC
ACAAACAAACCACCTACCAAAACCACAAACAAAAGAGACCCTAAAACACTAGCCAAAACA
CTGAAAAAAGAAACCACCATTAACCCAACAAAAAAACCAACCCCCAAGACTACAGAAAGA
GACACCAGCACCCCACAATCCACTGTGCTCGACACAACCACATCAAACCACACAGAAAGG
GACACCAGCACCTCACAATCCACTGCGCTCGACACAACCACACCAAAACATACAACCCAA
CAGCAATCTCTCCACTCAACCATCCTCGAAAACACACCCAACTCTACACAAACACCCACA
GCATCCGAGCCCTCCACATCAAATTCTATCTAA
>JHRSV444
ATGTCCAAAAACAAGAATCAACGCACTGCCAGGACTCTAGAAAAGACCTGGGATACTCTT
AATCATCTAATTGTAATATCCTCTTGTTTATACAAATTAAATTTAAAATCTATAGCCCAA
ATAGCACTATCAGTTTTGGCAATGATAATCTCAACCTCTCTTATAATTGCAGCCATAATA
TTCATCATCTCTGCCAATCACAAAGTTACACTAACAACTGTCACAGTTCAAACAATAAAA
AACCACACTGAGAAAAACATAACCACTTACCTTACTCAAGTCTCACCAGAAAGGGTTGGC
CCATCCAAACAACCCACAGCCACTCCACCAATCCACACAAACTCAGCCACAATATCACCC
AATACAAAATCAGAAACACACCACACAACAGCACAATCCAAAGGCACAACCTCTACTCCA
ACACAGAACAACAAGCCAAGCACAAAACCACGTCCAAAAAATCCACCAAAAAAAGATGAT
TACCATTTTGAAGTGTTCAACTTTGTTCCCTGTAGTATATGTGGCAACAATCAACTTTGC
AAATCCATTTGCAAAACAATACCAAGCAATAAACCAAAGAAAAAACCAACTACAAAACCC
ACAAACAAACCACCTACCAAAACCACAAACAAAAGAGACCCTAAAACACTAGCCAAAACA
CTGAAAAAAGAAACCACCATTAACCCAACAAAAAAACCAACCCCCAAGACTACAGAAAGA
GACACCAGCACCCCACAATCCACTGTGCTCGACACAACCACATCAAACCACACAGAAAGG
GACACCAGCACCTCACAATCCACTGCGCTCGACACAACCACACCAAAACATACAACCCAA
CAGCAATCTCTCCACTCAACCATCCCCGAAAACACACCCAACTCTACACAAACACCCACA
GCATCCGAGCCCTACACATCAAATTCTATCTAA
>JHRSV443
ATGTCCAAAAACAAGAATCAACGCACTGCCAGGACTCTAGAAAAGACCTGGGATACTCTT
AATCATCTAATTGTAATATCCTCTTGTTTATACAAATTAAATTTAAAATCTATAGCACAA
ATAGCACTATCAGTTTTGGCAATGATAATCTCAACCTCTCTTATAATTGCAGCCATAATA
TTCATCATCTCTGCCAACCACAAAGTCACACCAACAACTGTCACAGTTCAAACAATAAAA
AACCACACTGAGAAAAACATAACCACTTACCTTACTCAAGTCTCACCAGAAAGGGTTGGC
CCATCCAAACAACCCACAGCCACTCCACCAATCCACACAAACTCAGCAAAAATATCACCC
AATACAAAATCAGAAACACACCATACAACAACACAAACCAAAGGCACAACCTCTACTCCA
ACACAGAACAACAAGCCAAGCACAAAACCGCGTCCAAAAAATCCACCAAAAAAAGATGAT
TACCATTTTGAAGTGTTCAACTTTGTTCCCTGTAGTATATGTGGCAACAATCAACTCTGC
AAATCCATTTGCAAAACAATACCAAGCAATAAACCAAAGAAAAAACCAACCACAAAACCC
ACAAACAAACCACCTACCAAAACCACAAACAAAAGAGACCCTAAAACACTAGCCAAAACA
CTGAAAAAAGAAACTACCACCAACCCAACAAAAAAACCAACCCCCAAGACTACAAAAAGA
GACACCAGCACCCCACAATCCACTGTGCTCGACACAACCACATCAAACCACACAGAAAGG
GACACCAGCACCTCACAATCCACTGCGCTCGACACAACCACACCAAAACATACAACCCAA
CAGCAATCTCTCCACTCAATCATCCCCGAAAACACACCCAACTCTACACAAACACCCACA
GCATCCGAGCCCTCCACATCAAATTCTATCTAA
>JHRSV447
ATGTCCAAAAACAAGAATCAACGCACTGCCAGGACTCTAGAAAAGACCTGGGATACTCTT
AATCATCTAATTGTAATATCCTCTTGTTTATACAAATTAAATTTAAAATCTATAGCACAA
ATAGCACTATCAGTTTTGGCAATGATAATCTCAACCTCTCTTATAATTGCAGCCATAATA
TTCATCATCTCTGCCAATCACAAAGTTACACTAACAACTGTCACAGTTCAAACAATAAAA
AACCACACTGAGAAAAACATAACCACTCACCCTACCCAAGTCTCATCAGAAAGGGTTGGC
CCATCCAAACAACCCACAGCCACTCCACCAATCCACACAAACTCAGCCACAATATCACCC
AATACAAAATCAGAAACACACCATACAACAGCACAAACCAAAGGCACAACCTCCGCTCCA
ACACAGAACAACAAGCCAAGCACAAAACCACGTCCAAAAAATCCACCAAAAAAAGATGAT
TACCATTTTGAAGTGTTCAACTTTGTTCCCTGTAGTATATGTGGCAACAACCAACTCTGC
AAATCCATCTGCAAAACAATACCAAGCAATAAACCAAAGAAAAAACCAACTACAAAACCC
ACAAACAAACCACCTACCAAAACCACAAACAAAAGAGACCCTAAAACACTAGCCAAAACA
CAAAAAAAAGAGACCACCATTAACCCAACAAAAAAACCAACCCCCAAGACTACAGAAAGA
GACACCAGCACCCCACAATCCACTGTGCTCGAAACAACCACATCAAACCACACAGAAAGG
GACACCAGCACCTCACAATCCACTGCGCTCGACATAACCACACCAAAACATACAACCCAA
CAGCAATCTCTCCACTCAACCATCCCCGAAAACACACCCAACTCTACACAAACACCCACA
GCATCCGAGCCCTCCACATCAAATTCTATCTAA
>JHRSV452
ATGTCCAAAAACAAGAATCAACGCACTGCCAGGACTCTAGAAAAGACCTGGGATACTCTT
AATCATCTAATTGTAATATCCTCTTGTTTATACAAATTAAATTTAAAATCTATAGCACAA
ATAGCACTATCAGTTTTGGCAATGATAATCTCAACCTCTCTTATAATTGCAGCCATAATA
TTCATCATCTCTGCCAATCACAAAGTTGCACTAACAACTGTCACAGTTCAAACAATAAAA
AACCACACTGAGAAAAACATAACCACTTACCTTACTCAAGTCTCACCAGAAAGGGTTGGC
CCATCCAAACAACCCACAGCTACTCCACCAATCAACACAAACTCATCCACAATATCACCC
AATACAAAATCAGAAACACACCATACAACAGCACAAACCAAAGGCACAACCTCTATCCCA
ACACAGAACAACAAGCCAAGCACAAAACCACGTCCAAAAAATCCACCAAAAAAAGATGAT
TACCATTTTGAAGTGTTCAACTTTGTTCCCTGTAGTATATGTGGCAACAATCAACTTTGC
AAATCCATTTGCAAAACAATACCAAGCAATAAACCAAAGAAAAAACCAACTACAAAACCC
ACAAACAAACCACCTACCAAAACCACAAACAAAAGAGACCCTAAAACACTAGCCAAAACA
CTGAAAAAAGAAACCACCATTAACCCAACAAAAAAACCAACCCCCAAGACTACAGAAAGA
GACACCAGCACCCCACAATCCACTGTGCTCGACACAACCACATCAAACCACACAGAAAGG
GACACCAGCACCCCACAATCCACTGCGCTCGACACAACCACACCAAAACATACAACCCAA
CAGCAATCTCTCCACTCAACCATCCCCGAAAACACACCCAACTCTACACAAACACCCACA
GCATCCGAGCCCTCCACATCAAATTCTATCTAA
>JHRSV450
ATGTCCAAAAACAAGAATCAACGCACTGCCAGGACTCTAGAAAAGACCTGGGATACTCTT
AATCATCTAATTGTAATATCCTCTTGTTTATACAAATTAAATTTAAAATCTATAGCACAA
ATAGCACTATCAGTTTTGGCAATGATAATCTCAACCTCTCTTATAATTGCAGCCATAATA
TTCATCATCTCTGCCAATCACAAAGTTACACTAACAACTGTCACAGTTCAAACAATAAAA
AACCACACTGAGAAAAACATAACCACTCACCCTACCCAAGTCTCATCAGAAAGGGTTGGC
CCATCCAAACAACCCACAGCCACTCCACCAATCCACACAAACTCAGCCACAATATCACCC
AATACAAAATCAGAAACACACCATACAACAGCACAAACCAAAGGCACAACCTCCGCTCCA
ACACAGAACAACAAGCCAAGCACAAAACCACGTCCAAAAAATCCACCAAAAAAAGATGAT
TACCATTTTGAAGTGTTCAACTTTGTTCCCTGTAGTATATGTGGCAACAACCAACTCTGC
AAATCCATCTGCAAAACAATACCAAGCAATAAACCAAAGAAAAAACCAACTACAAAACCC
ACAAACAAACCACCTACCAAAACCACAAACAAAAGAGACCCTAAAACACTAGCCAAAACA
CTGAAAAAAGAAACCACCATTAACCCAACAAAAAAACCAACCCCCAAGACTACAGAAAGA
GACACCAGCACCCCACAATCCACTGTGCTCGAAACAACCACATCAAACCACACAGAAAGG
GACACCAGCACCTCACAATCCACTGCGCTCGACATAACCACACCAAAACATACAACCCAA
CAGCAATCTCTCCACTCAACCATCCCCGAAAACACACCCAACTCTACACAAACACCCACA
GCATCCGAGCCCTCCACATCAAATTCTATCTAA
>JHRSV461
ATGTCCAAAAACAAGAATCAACGCACTGCCAGGACTCTAGAAAAGACCTGGGATACTCTT
AATCATCTAATTGTAATATCCTCTTGTTTATACAAATTAAATTTAAAATCTATAGCACAA
ATAGCACTATCAGTTTTGGCAATGATAATCTCAACCTCTCTTATAATTGCAGCCATAATA
TTCATCATCTCTGCCAATCACAAAGTTACACTAACAACTGTCACAGTTCAAACAATAAAA
AACCACACTGAGAAAAACATAACCACTTACCTTACTCAAGTCTCACCAGAAAGGGTTGGC
CCATCCAAACAACCCACAGCCACTCCACCAATCCACACAAACTCAGCCACAATATCACCC
AATACAAAATCAGAAACACACCATACAACAGCACAAACCAAAGGCACAACCTCTATCCCA
ACACAGAACAACAAGCCAAGCACAAAACCACGTCCAAAAAATCCACCAAAAAAAGATGAT
TACCATTTTGAAGTGTTCAACTTTGTTCCCTGTAGTATATGTGGCAACAATCAACTTTGC
AAATCCATTTGCAAAACAATACCAAGCAACAAACCAAAGAAAAAACCAACTACAAAACCC
ACAAACAAACCACCTACCAAAACCACAAACAAAAGAGACCCTAAAACACTAGCCAAAACA
CTGAAAAAAGAAACCACCATTAACCCAACAAAAAAACCAACCCCCAAGACTACAGAAAGA
GACACCAGCACCCCACAATCCACTGTGCTCGACACAACCACATCAAACCACACAGAAGGG
GACACCAGCACCCCACAATCCACTGCGCTCGACACAACCACACCAAAACATACAACCCAA
CAGCAATCTCTCCACTCAACCATCCCCGAAAACACACCCAACTCTACACAAACACCCACA
GCATCCGAGTCCTCCACATCAAATTCTATCTAA
>JHRSV458
ATGTCCAAAAACAAGAATCAACGCACTGCCAGGACTCTAGAAAAGACCTGGGATACTCTT
AATCATCTAATTGTAATATCCTCTTGTTTATACAAATTAAATTTAAAATCTATAGCACAA
ATAGCACTATCAGTTTTGGCAATGATAATCTCAACCTCTCTTATAATTGCAGCCATAATA
TTCATCATCTCTGCCAATCACAAAGTTACACTAACAACTGTCACAGTTCAAACAATAAAA
AACCACACTGAGAAAAACATAACCACTTACCTTACTCAAGTCTCATCAGAAAGGGTTGGC
CCATCCAAACAACCCACAGCCACTCCACCAATCCACACAAACTCAGCCACAATATCACCC
AATACAAAATCAGAAACACACCATACAACAGCACAAACCAAAGGCACAACCTCTGCTCCA
ACACAGAACAACAAGCCAAGCACAAAACCACGTCCAAAAAATCCACCAAAAAAAGATGAT
TACCATTTTGAAGTGTTCAACTTTGTTCCCTGTAGTATATGTGGCAACAATCAACTTTGC
AAATCCATTTGCAAAACAATACCAAGCAATAAACCAAAGAAAAAACCAACTACAAAACCC
ACAAACAAACCACCTACCAAAACCACAAACAAAAGAGACCCTAAAACACTAGCCAAAACA
CTGAAAAAAGAAACCACCATTAACCCAACAAAAAAACCAACCCCCAAGACTACAGAAAGA
GACACCAGCACCCCACAATCCACTGCGCTCGAAACAACCACATCAAACCACACAGAAAGG
GACACCAGCACCTCACAATCCACTGCGCTCGACACAACCACACCAAAACATACAACCCAA
CAGCAATCTCTCCACTCAACCATCCCCGAAAACACACCCAACTCTACACAAACACCCACA
GCATCCGAGCCCTCCACATCAAATTCTATCTAA
>JHRSV432
ATGTCCAAAAACAAGAATCAACGCACTGCCAGGACTCTAGAAAAGACCTGGGATACTCTT
AATCATCTAATTGTAATATCCTCTTGTTTATACAAATTAAATTTAAAATCTATAGCACAA
ATAGCACTATCAGTTTTGGCAATGATAATCTCAACCTCTCTTATAATTGCAGCCATAATA
TTCATCATCTCTGCCAATCACAAAGTTACACTAACAACTGTCACAGTTCAAACAATAAAA
AACCACACTGAGAAAAACATAACCACTTACCTTACTCAAGTCTCACCAGATAGGGTTGGC
CCATCCAAACAACCCACAGCCACTCCACCAATCCACACAAACTCAGCCACAATATCACCC
AATACAAAATCAGAAACACACCATACAACAGCACAAACCAAAGGCACAACCTCTACTCCA
ACACAGAACAACAAGCCAAGCACAAAACCACGTCCAAAAAATCCACCAAAAAAAGATGAT
TACCATTTTGAAGTGTTCAACTTTGTTCCCTGTAGTATATGTGGCAACAATCAACTTTGC
AAATCCATTTGCAAAACAATACCAAGCAATAAACCAAAGAAAAAACCAACTACAAAACCC
ACAAACAAACCACCTACCAAAACCACAAACAAAAGAGACTCTAAAACACTAGCCAAAACA
CTGAAAAAAGAAACCACCATTAACCCAACAAAAAAACCAACCCCCAAGACCACAGAAAGA
GACACCAGCACCCCACAATCCACTGTGCTCTACACAACCACATCAAACCACACAGAAAGG
GACACCAGCACCTCACAATCCACTGCGCTCGACACAACCACACCAAAACATACAACCCAA
CAGCAATCTCTCCACTCAACCATCCCCGAAAACACACCCAACTCTACACAAACACCCACA
GCATCCGAGCCCTCCACACCAAATTCTATCTAA
>JHRSV457
ATGTCCAAAAACAAGAATCAACGCACTGCCAGGACTCTAGAAAAGACCTGGGATACTCTT
AATCATCTAATTGTAATATCCTCTTGTTTATACAAATTAAATTTAAAATCTATAGCACAA
ATAGCACTATCAGTTTTGGCAATGATAATCTCAACCTCTCTTATAATTGCAGCCATAATA
TTCATCATCTCTGCCAATCACAAAGTTGCACTAACAACTGTCACAGTTCAAACAATAAAA
AACCACACTGAGAAAAACATAACCACTTACCTTACTCAAGTCTCACCAGAAAGGGTTGGC
CCATCCAAACAACCCACAGCTACTCCACCAATCAACACAAACTCATCCACAATATCACCC
AATACAAAATCAGAAACACACCATACAACAGCACAAACCAAAGGCACAACCTCTATCCCA
ACACAGAACAACAAGCCAAGCACAAAACCACGTCCAAAAAATCCACCAAAAAAAGATGAT
TACCATTTTGAAGTGTTCAACTTTGTTCCCTGTAGTATATGTGGCAACAATCAACTTTGC
AAATCCATTTGCAAAACAATACCAAGCAATAAACCAAAGAAAAAACCAACTACAAAACCC
ACAAACAAACCACCTACCAAAACCACAAACAAAAGAGACCCTAAAACACTAGCCAAAACA
CTGAAAAAAGAAACCACCATTAACCCAACAAAAAAACCAACC------------------
------------CCACAA------------------ACCACA---------ACAGAAAGA
GACACCAGCACCCCACAATCCACTGCGCTCGACACAACCACACCAAAACATACAACCCAA
CAGCAATCTCTCCACTCAACCATCCCCGAAAACACACCCAACTCTACACAAACACCCACA
GCATCCGAGCCCTCCACATCAAATTCTATCTAA
>JHRSV468
ATGTCCAAAAACAAGAATCAACGCACTGCCAGGACTCTAGAAAAGACCTGGGATACTCTT
AATCATCTAATTGTAATATCCTCTTGTTTATACAAATTAAATTTAAAATCTATAGCACAA
ATAGCACTATCAGTTTTGGCAATGATAATCTCAACCTCTCTTATAATTGCAGCCATAATA
TTCATCATCTCTGCCAATCACAAAGTTACACTAACAACTGTCACAGTTCAAACAATAAAA
AACCACACTGAGAAAAACATAACCACTTACCTTACTCAAGTCTCACCAGAAAGGGTTGGC
CCATCCAAACAACCCACAGCCACTCCACCAATCCACACAAACTCAGCCACAATATCACCC
AATACAAAATCAGAAACACACCATACAACAGCACAAACCAAAGGCACAACCTCTACTCCA
ACACAGAACAACAAGCCAAGCACAAAACCACGTCCAAAAAATCCACCAAAAAAAGATGAT
TACCATTTTGAAGTGTTCAACTTTGTTCCCTGTAGTATATGTGGCAACAATCAACTTTGC
AAATCCATTTGCAAAACAATACCAAGCAATAAACCAAAGAAAAAACCAACTACAAAACCC
ACAAACAAACCACCCACCAAAACCACAAACAAAAGAGACCCTAAAACACTAGCCAAAACA
CTGAAAAAAGAAACCACCATCAACCCAACAAAAAAACCAACCCCCAAGACTACAGAAAGA
GACACCAGCACCCCACAATCCACTGTGCTCGACACAACCACATCAAACCACACAGAAAGG
GACACCAGCACCTCACAATCCACTGCGCTCGACACAACCACACCAAAACATACAACCCAA
CAGCAATCTCTCCTCTCAACCATCCCCGAAAACACACCCAACTCTACACAAACACCCACA
GCATCCGAGCCCTCCACATCAAATTCTATCTAA
>JHRSV476
ATGTCCAAAAACAAGAATCAACGCACTGCCAGGACTCTAGAAAAGACCTGGGATACTCTT
AATCATCTAATTGTAATATCCTCTTGTTTATACAAATTAAATTTAAAATCTATAGCACAA
ATAGCACTATCAGTTTTGGCAATGATAATCTCAACCTCTCTTATAATTGCAGCCATAATA
TTCATCATCTCTGCCAACCACAAAGTCACACCAACAACTGTCACAGTTCAAACAATAAAA
AACCACACTGAGAAAAACATAACCACTTACCTTACTCAAGTCTCACCAGAAAGGGTTGGC
CCATCCAAACAACCCACAGCCACTCCACCAATCCACACAAACTCAGCAAAAATATCACCC
AATACAAAATCAGAAACACACCATACAACAACACAAACCAAAGGCACAACCTCTACTCCA
ACACAGAACAACAAGCCAAGCACAAAACCGCGTCCAAAAAATCCACCAAAAAAAGATGAT
TACCATTTTGAAGTGTTCAACTTTGTTCCCTGTAGTATATGTGGCAACAATCAACTCTGC
AAATCCATTTGCAAAACAATACCAAGCAATAAACCAAAGAAAAAACCAACCACAAAACCC
ACAAACAAACCACCTACCAAAACCACAAACAAAAGAGACCCTAAAACACTAGCCAAAACA
CTGAAAAAAGAAACTACCACCAACCCAACAAAAAAACCAACCCCCAAAACCACAAAAAGA
GACACCAGCACCCCACAATCCACTGTGCTCGACACAACCACATCAAACCACACAGAAAGG
GACACCAGCACCTCACAATCCACTGCGCTCGACACAACCACACCAAAACATACAACCCAA
CAGCAATCTCTCCACTCAATCATCCCCGAAAACACACCCAACTCTACACAAACACCCACA
GCATCCGAGCCCTCCACATCAAATTCTATCTAA
>JHRSV455
ATGTCCAAAAACAAGAATCAACGCACTGCCAGGACTCTAGAGAAGACCTGGGATACTCTT
AATCATCTAATTGTAATATCCTCTTGTTTATACAAATTAAATTTAAAATCTATAGCACAA
ATAGCACTATCAGTTTTGGCAATGATAATCTCAACCTCTCTTATAATTGCAGCCATAATA
TTCATCATCTCTGCCAATCACAAAGTTACACTAACAACTGTCACAGTTCAAACAATAAAA
AACCACACTGAGAAAAACATAACCACTTACCTTACTCAAGTCTCACCAGAAAGGGTTGGC
CCATCCAAACAACCCACAGCCACTCCACCAATCCACACAAACTCAACCACAATATCACCC
AATACAAAATCAGAAACACACCATACAACAGCACAAACCAAAGGCACAACCTCTACTCCA
ACACAGAACAACAAGCCAAGCACAAAACCACGTCCAAAAAATCCACCAAAAAAAGATGAT
TACCATTTTGAAGTGTTCAACTTTGTTCCCTGTAGTATATGTGGCAACAATCAACTTTGC
AAATCCATTTGCAAAACAATACCAAGCAACAAACCAAAGAAAAAACCAACTACAAAACCC
ACAAACAAACCACCTACCAAAACCACAAACAAAAGAGACCCTAAAACACTAGCCAAAACA
CTGAAAAAAGAAACCACCATTAACCCAACAAAAAAACCAACCCCCAAGACTACAGAAAGA
GACACCAGCACCCCACAATCCACTGTGCTCGACACAACCATATCAAAACACACAGAAAGG
GACACCAGCACCTCACAATCCACTGTGCTCGACACAATCACACCAAAACACACAACCCAA
CAGCAATCTCTCCACTCAACCATCCCCGAAAACACACCCAACTCTACACAAACACCCACA
GCATCCGAGCCCTCCACATCAAATTCTATCTAA
>JHRSV477
ATGTCCAAAAACAAGAATCAACGCACTGCCAGGACTCTAGAAAAGACCTGGGATACTCTT
AATCATCTAATTGTGATATCCTCTTGTTTATACAAATTAAATTTAAAATCTATAGCACAA
ATAGCACTATCAGTTTTGGCAATGATAATCTCAACCTCTCTTATAATTGCAGCCATAATA
TTCATCATCTCTGCCAATCACAAAGTTACACTAACAACTGTCACAGTTCAAACAATAAAA
AACCACACTGAGGAAAACATAACCACTTACCTTACTCAAGTCTCACCAGAAAGGGTTGGC
CCATCCAAACAACCCACAGCCACACCACCAATCCACACAAACTCAGCCACAATATCACCC
AATACAAAATCAGAAACACACCATACAACAGCACAAACCAAAGGCACAACCTCTACTCCA
GCACAGAACAACAAGCCAAGCACAAAACCACGTCCAAAAAATCCACCAAAAAAAGATGAT
TACCATTTTGAAGTGTTCAACTTTGTTCCCTGTAGTATATGTGGCAACAATCAACTTTGC
AAATCCATTTGCAAAACAATACCAAGCAATAAACCAAAGAAAAAACCAACTACAAAACCC
ACAAACAAACCACCTACCAAAACCACAAACAAAAGAGACCCTAAAACACTAGCCAAAACA
CTGAAAAAAGGAACCACCATTAACTCAACAAAAAAACCAACCCCCAAGACTACAAAAAGA
GACACCATCACCCCACAATCCACTGTGCTCGACATAACCACATCAAAACACACAGAAAGG
GACACCAGCACCTCACAATCCATTGCGCTTGACACAACCACATCAAAACACACAACCCAA
CAGCAATCTCTCTACTCAACCATCCCCGAAAACACACCCAACTCCACACAAACACCCACA
GCATCCGAGCCCTCCACATCAAATTCTATCTAA
>JHRSV478
ATGTCCAAAAACAAGAATCAACGCACTGCCAGGACTCTAGAAAAGACCTGGGATACTCTT
AATCATCTAATTGTAATATCCTCTTGTTTATACAAATTAAATTTAAAATCTATAGCCCAA
ATAGCACTATCAGTTTTGGCAATGATAATCTCAACCTCTCTTATAATTGCAGCCATAATA
TTCATCATCTCTGCCAATCACAAAGTTACACTAACAACTGTCACAGTTCAAACAATAAAA
AACCACACTGAGAAAAACATAACCACTTACCTTACTCAAGTCTCACCAGAAAGGGTTGGC
CCATCCAAACAACCCACAGCCACTCCACCAATCCACACAAACTCAGCCACAATATCACCC
AATACAAAATCAGAAACACACCATACAACAGCACAATCCAAAGGCACAACCTCTACTCCA
ACACAGAACAACAAGCCAAGCACAAAACCACGTCCAAAAAATCCACCAAAAAAAGATGAT
TACCATTTTGAAGTGTTCAACTTTGTTCCCTGTAGTATATGTGGCAACAATCAACTTTGC
AAATCCATTTGCAAAACAATACCAAGCAATAAACCAAAGAAAAAACCAACTACAAAACCC
ACAAACAAACCACCTACCAAAACCACAAACAAAAGAGACCCTAAAACACTAGCCAAAACA
CTGAAAAAAGAAACCACCATTAACCCAACAAAAAAACCAACCCCCAAGACTACAGAAAGA
GACACCAGCACCCCACAATCCACTGTGCTCGACACAACCACATCAAACCACACAGAAAGG
GACACCAGCACCTCACAATCCACTGTGCTCGACACAACCACACCAAAACATACAACCCAA
CAGCAATCTCTCCACTCAACCATCCCCGAAAACACACCCAACTCTACACAAACACCCACA
GCATCCGAGCCCTACACATCAAATTCTATCTAA
>JHRSV473
ATGTCCAAAAACAAGAATCAACGCACTGCCAGGACTCTAGAAAAGACCTGGGATACTCTT
AATCATCTAATTGTAATATCCTCTTGTTTATACAAATTAAATTTAAAATCTATAGCACAA
ATAGCACTATCAGTTTTGGCAATGATAATCTCAACCTCTCTTATAATTGCAGCCATAATA
TTCATCATCTCTGCCAATCACAAAGTTACACTAACAACTGTCACAGTTCAAACAATAAAA
AATCACACTGAGAAAAACATAACCACTTACCTTACTCAAGTCTCACCAGAAAGGGTTGGC
CCATCCAAACAACCCACAGCCACTCCACCAATCCACACAAACTCAGCCACAATATCACCC
AATACAAAATCAGAAACACACCATACAACAGCACAAACCAAAGGCACAACCTCTACTCCA
ACACAGAACAACAAGCCAAGCACAAAACCACGTCCAAAAAATCCACCAAAAAAAGATGAT
TACCATTTTGAAGTGTTCAACTTTGTTCCCTGTAGTATATGTGGCAACAATCAACTCTGC
AAATCCATTTGCAAAACAATACCAAGCAATAAACCAAAGAAAAAACCAACTACAAAACCC
ACAAACAAACCACCTACCAAAACCACAAACAAAAGAGACTCCAAAACACTAGCCAAAACA
CTGAAAAAAGAAACCACCATTAACCCAACAAAAAAACTAACCCCCAAGACTACAGAAAGA
GACACCAGCACCCCACAATCCACTGTGCTCGACACAACCACATCAAACCACACAGAAAGG
GACACCAGCACCTCACAATCCACTGCGCTCGACACAACCACACCAAAACATACAACCCAA
CAGCAATCTCTCCACTCAACCATCCCCGAAAACACACCCAACTCCACACAAACACCCACA
GCATCCGAGCCCTCCACATCAAATTCTATCTAA
>JHRSV488
ATGTCCAAAAACAAGAATCAACGCACTGCCAGGACTCTAGAAAAGACCTGGGATACTCTT
AATCATCTAATTGTAATATCCTCTTGTTTATACAAATTAAATTTAAAATCTATAGCACAA
ATAGCACTATCAGTTTTGGCAATGATAATCTCAACCTCTCTTATAATTGCAGCCATAATA
TTCATCATCTCTGCCAATCACAAAGTTACACTAACAACTGTCACAGTTCAAACAATAAAA
AACCACACTGAGAAAAACATAACCACTTACATTACTCAAGTCTCACCAGAAAGGGTTGGC
CCATCCAAACAACCCACAGCCACTCCACCAATCCACACAAACTCAGCCACAATATCACCC
AATACAAAATCAGAAACACACCATACAACAGCACAAACCAAAGGCACAACCTCTACTCCA
ACACAGAACAACAAGCCAAGCACAAAACCACGTCCAAAAAATCCACCAAAAAAAGATGAT
TACCATTTTGAAGTGTTCAACTTTGTTCCCTGTAGTATATGTGGCAACAATCAACTCTGC
AAATCCATTTGCAAAACAATACCAAGCAATAAACCAAAGAAAAAACCAACTACAAAACCC
ACAAACAAACCACCTACCAAAACCACAAACAAAAGAGACCCTAAAACACTAGCCAAAACA
CTGAAAAAAGAAACCACCATTAACCCAACAAAAAAACCAACCCCCAAAACTACAGAAAGA
GACACCAGCACCCCACTATCCACTGTGCTCGACACAACCACATCAAACCACATAGAAAGG
GACACCAGCACCCCACAATCCACTGCGCTCGACACAACCACACCAAAACACACTACCCAA
CAGCAATCTCTCCACTCAACCATCCCCGAAAACACACCCAACTCTACACAAAAACCCACA
GCATCCGAGCCCTCCACATCAAATTCTATCTAA
>JHRSV482
ATGTCCAAAAACAAGAATCAACGCACTGCCAGGACTCTAGAAAAGACCTGGGATACTCTT
AATCATCTAATTGTAATATCCTCTTGTTTATACAAATTAAATTTAAAATCTATAGCACAA
ATAGCACTATCAGTTTTGGCAATGATAATCTCAACCTCTCTTATAATTGCAGCCATAATA
TTCATCATCTCTGCCAATCACAAAGTTACACTAACAACTGTCACAGTTCAAACAATAAAA
AACCACACTGAGAAAAACATAACCACTTACCTTACTCAAGTCTCACCAGAAAGGGTTGGC
CCATCCAAACAACCCACAGCCACTCCACCAATCCACACAAACTCAGCCACAATATCACCC
AATACAAAATCAGAAACACACCATACAACAGCACAAACCAAAGGCACAACCTCTACTCTA
ACACAGAACAACAAGCCAAGCACAAAACCACGTCCAAAAAATCCACCAAAAAAAGATGAT
TACCATTTTGAAGTGTTCAACTTTGTTCCCTGTAGTATATGTGGCAACAATCAACTTTGC
AAATCCATCTGCAAAACAATACCAAGCAATAAACCAAAGAAAAAACCAACTACAAAACCC
ACAAACAAACCACCTACCAAAACCACAAACAAAAGAGACCCTAAAACACTAGCCAAAACA
CTGAAAAAAGAAACCACCATTAACCCAACAAAAAAACCAACCCCCAAGACTACAGAAAGA
GACACCAGCACCCCACGATCCACTGTGCTCGACACAACCACATCAAACCACACAGAAAGG
GACACCAGCACCTCACAATCCACTGCGCTCGACACAACCACACCAAAACATACAACCCAA
CAGCAATCTCTCCTCTCAACCATCCCCGAAAACACACCCAACTCTACACAAACACCCACA
GCATCCGAGCCCTCCACATCAAATTCTATCTAA
>JHRSV489
ATGTCCAAAAACAAGAATCAACGCACTGCCAGGACTCTAGAAAAGACCTGGGATACTCTT
AATCATCTAATTGTGATATCCTCTTGTTTATACAAATTAAATTTAAAATCTATAGCACAA
ATAGCACTATCAGTTTTGGCAATGATAATCTCAACCTCTCTTATAATTGCAGCCATAATA
TTCATCATCTCTGCCAATCACAAAGTTACACTAACAACTGTCACAGTTCAAACAATAAAA
AACCACACTGAGGAAAACATAACCACTTACCTTACTCAAGTCTCACCAGAAAGGGTTGGC
CCATCCAAACAACCCACAGCCACACCACCAATCCACACAAACTCAGCCACAATATCACCC
AATACAAAATCAGAAACACACCATACAACAGCACAAACCAAAGGCACAACCTCTACTCCA
GCACAGAACAACAAGCCAAGCACAAAACCACGTCCAAAAAATCCACCAAAAAAAGATGAT
TACCATTTTGAAGTGTTCAACTTTGTTCCCTGTAGTATATGTGGCAACAATCAACTTTGC
AAATCCATTTGCAAAACAATACCAAGCAATAAACCAAAGAAAAAACCAACTACAAAACCC
ACAAACAAACCACCTACCAAAACCACAAACAAAAGAGACCCTAAAACACTAGCCAAAACA
CTGAAAAAAGGAACCACCATTAACTCAACAAAAAAACCAACCCCCAAGACTACAGAAAGA
GACACCATCACCCCACAATCCACTGTGCTCGACATAACCACATCAAAACACACAGAAAGG
GACACCAGCACCTCACAATCCATTGCGCTTGACACAACCACATCAAAACACACAACCCAA
CAGCAATCTCTCTACTCAACCATCCCCGAAAACACACCCAACTCCACACAAACACCCACA
GCATCCGAGCCCTCCACATCAAATTCTATCTAA
>JHRSV491
ATGTCCAAAAACAAGAATCAACGCACTGCCAGGACTCTAGAAAAGACCTGGGATACTCTT
AATCATCTAATTGTAATATCCTCTTGTTTATACAAATTAAATTTAAAATCTATAGCACAA
ATAGCACTATCAGTTTTGGCAATGATAATCTCAACCTCTCTTATAATTGCAGCCATAATA
TTCATCATCTCTGCCAATCACAAAGTTACACTAACAACTGTCACAGTTCAAACAATAAAA
AACCACACTGAGAAAAACATAACCACTTACCTTACTCAAGTCTCACCAGAAAGGGTTGGC
CCATCCAAACAACCCACAGCTACTCCACCAATCCACACAAACTCAGCCACAATATCACCC
AATACAAAATCAGAAACACACCATACAACAGCACAAACCAAAGGCACAACCTCTACCCAA
ACACAGAACAACAAGCCAAGCACAAAACCACGTCCAAAAAATCCACCAAAAAAAGATGAT
TACCATTTTGAAGTGTTCAACTTTGTTCCCTGTAGTATATGTGGCAACAATCAACTCTGC
AAATCCATTTGCAAAACAATACCAAGCAATAAACCAAAGAAAAAACCAACTTCAAAACCC
ACAAACAAACCACCTACCAAAACCACAAACAAAAGAGACCCTAAAACACTAGCCAAAACA
CTGAAAAAAGAAACCACCATTAACCCAACAAAAAAACCAACCCCCAAGACCACAGAAAGA
GACACCAGCACCCCACAATCCACTGTGCTCGACACAACCACATCAAACCACACAGAAAGG
GACACCAGCACCTCACAATCCACTGCGCTCGACAAAACCACATCAAAACATACAACCCAA
CAGCAATCTCTCCACTCAACCATCCCCGAAAACACACCCAACTCTACACAAACACCCACA
GCATCCGAGCCCTCCACATCAAATTCTATCTAA
>JHRSV487
ATGTCCAAAAACAAGAATCAACGCACTGCCAGGACTCTAGAAAAGACCTGGGATACTCTT
AATCATCTAATTGTAATATCCTCTTGTTTATACAAATTAAATTTAAAATCTATAGCACAA
ATAGCACTATCAGTTTTGGCAATGATAATCTCAACCTCTCTTATAATTGCAGCCATAATA
TTCATCATCTCTGCCAATCACAAAGTTACACTAACAACTGTCACAGTTCAAACAATAAAA
AACCACACTGAGAAAAACATAACCACTTACCTTACTCAAGTCTCACCAGAAAGGGTTGGC
CCATCCAAACAACCCACAGCCACTCCACCAATCCACACAAACTCAGCCACAATATCACCC
AATACAAAATCAGAAACACACCATACAACAGCACAAACCAAAGGCACAACCTCTACTCCA
ACACAGAACAACAAGCCAAGCACAAAACCACGTCCAAAAAATCCACCAAAAAAAGATGAT
TACCATTTTGAAGTGTTCAACTTTGTTCCCTGTAGTATATGTGGCAACAATCAACTTTGC
AAATCCATTTGCAAAACAATACCAAGCAATAAACCAAAGAAAAAACCAACTACAAAACCC
ACAAACAAACCACCTACCAAAACCACAAACAAAAGAGACCCTAAAACACTAGCCAAAACA
CTGAAAAAAGAAACCACCATTAACCCAACAAAAAAACCAACCCCCAAAACCACAAAAAGA
GACACCAGCACCCCACTATCCACTGTGCTCGACACAACCACATCAAACCACATAGAAAGG
GACACCAGCACCCCACAATCCACTGCGCTCGACACAACCACACCAAAACACACTACCCAA
CAGCAATCTCTCCACTCAACCATCCCCGAAAACACACCCAACTCTACACAAAAACCCACA
GCATCCGAGCCCTCCACATCAAATTCTATCTAA
>JHRSV496
ATGTCCAAAAACAAGAATCAACGCACTGCCAGGACTCTAGAAAAGACCTGGGATACTCTT
AATCATCTAATTGTAATATCCTCTTGTTTATACAAATTAAATTTAAAATCTATAGCACAA
ATAGCACTATCAGTTTTGGCAATGATAATCTCAACCTCTCTTATAATTGCAGCCATAATA
TTCATCATCTCTGCCAATTACAAAGTTACACTAACAACTGTCACAGTTCAAACAATAAAA
AACCACACTGAGAAAAACATAACCACTTACCTTACTCAAGTCTCACCAGAAAGGGTTGGC
CCATCCAAACAACCCACAGCTACTCCACCAATCCACACAAACTCAGCCACAATATCACCC
AATACAAAATCAGAAACACACCATACAACAGCACAAACCAAAGGCACAACCTCTACCCCA
ACGCAGAACAACAAGCCAAGCACAAAACCACGTCCAAAAAATCCACCAAAAAAAGATGAT
TACCATTTTGAAGTGTTCAACTTTGTTCCCTGTAGTATATGTGGCAACAATCAACTTTGC
AAATCCATTTGCAAAACAATACCAAGCAATAAACCAAAGAAAAAACCAACTACAAAACCC
ACAAACAAACCACCTACCAAAACCACAAACAAAAGAGACCCTAAAACACTAGCCAAAACA
CTGAAAAAAGAAACCACCATTAACCCAACAAAAAAACCAACCCCCAAGACTACAGAAAGA
GACACCAGCACCCTACAATCCACTGTGCTCGACACAACCACATCAAACCACACAGAAAGG
GACACCAGCACCTCACAATCCACTGCGCTCGACACAACCACACCAAAACATACAACCCAA
CAGCAATCTCTCCACTCAACCATCCCCGAAAACACACCCAACTCTACACAAACACCCACA
GCATCCGAGTCCTCCACATCAAATTCTATCTAA
>JHRSV497
ATGTCCAAAAACAAGAATCAACGCACTGCCAGGACTCTAGAAAAGACCTGGGATACTCTT
AATCATCTAATTGTAATATCCTCTTGTTTATACAAATTAAATTTAAAATCTATAGCACAA
ATAGCACTATCAGTTTTGGCAATGATAATCTCAACCTCTCTTATAATAGCAGCCATAATA
TTCATCATCTCTGCCAATCACAAAGTTACACTAACAACTGTCACAGTTCAAACAATAAAA
AACCACACTGAGAAAAACATAACCACTTACCTTACTCAAGTCTCACCAGAAAGGGTTGGC
CCATCCAAACAACCCACAGCCACTCCACCAATCCACACAAACTCAGCCACAATATCACCC
AATACAAAATCAGAGACACACCATACAACAGCACAAACCAAAGGCACAACCTCTACTCCA
ACACAGAACAACAAGCCAAGCACAAAACCACGTCCAAAAAATCCACCAAAAAAAGATGAT
TACCATTTTGAAGTGTTCAACTTTGTTCCCTGTAGTATATGTGGCAACAATCAACTTTGC
AAATCCATTTGCAAAACAATACCAAGCAATAAACCAAAGAAAAAACCAACTACAAAACCC
ACAAACAAACCACCTACCAAAACCACAAACAAAAGAGACCCTAAAACACTAGCCAAAACA
CTGAAAAAAGAAACCACCATTAACCCAACAAAAAAACCAACCCCCAAGACCACAGAAAGA
GACACCAGCACCCCACAATCCACTGTGCTCGACACAACCACATCAAACCACACAGAAAGG
GACACCAGCACCTCACAATCCACTGCGCTCGACACAACCACACCAAAACATACAACCCAA
CAGCAATCTCTCCACTCAACCATCCCCGAAAACACACCCAACTCTACACAAACACCCACA
GCATCCGAGCCCTCCACATCAAATTCTATCTAA
>JHRSV495
ATGTCCAAAAACAAGAATCAACGCACTGCCAGGACTCTAGAAAAGACCTGGGATACTCTT
AATCATCTAATTGTGATATCCTCTTGTTTATACAAATTAAATTTAAAATCTATAGCACAA
ATAGCACTATCAGTTTTGGCAATGATAATCTCAACCTCTCTTATAATTGCAGCCATAATA
TTCATCATCTCTGCCAATCACAAAGTTACACTAACAACTGTCACAGTTCAAACAATAAAA
AACCACACTGAGGAAAACATAACCACTTACCTTACTCAAGTCTCACCAGAAAGGGTTGGC
CCATCCAAACAACCCACAGCCACACCACCAATCCACACAAACTCAGCCACAATATCACCC
AATACAAAATCAGAAACACACCATACAACAGCACAAACCAAAGGCACAACCTCTACTCCA
GCACAGAACAACAAGCCAAGCACAAAACCACGTCCAAAAAATCCACCAAAAAAAGATGAT
TACCATTTTGAAGTGTTCAACTTTGTTCCCTGTAGTATATGTGGCAACAATCAACTCTGC
AAATCCATTTGCAAAACAATACCAAGCAATAAACCAAAGAAAAAACCAACTACAAAACCC
ACAAACAAACCACCTACCAAAACCACAAACAAAAGAGACCCTAAAACACTAGCCAAAACA
CTGAAAAAAGGAACCACCATTAACTCAACAAAAAAACCAACCCCCAAGACCACAGAAAGA
GACACCATCACCCCACAATCCACTGTGCTCGACATAACCACATCAAAACACACAGAAAGG
GACACCAGCACCTCACAATCCATTGCGCTTGACACAACCACATCAAAACACACAACCCAA
CAGCAATCTCTCTACTCAACCATCCCCGAAAACACACCCAACTCCACACAAACACCCACA
GCATCCGAGCCCTCCACATCAAATTCTATCTAA
>JHRSV498
ATGTCCAAAAACAAGAATCAACGCACTGCCAGGACTCTAGAAAAGACCTGGGATACTCTT
AATCATCTAATTGTAATATCCTCTTGTTTATACAAATTAAATTTAAAATCTATAGCACAA
ATAGCACTATCAGTTTTGGCAATGATAATCTCAACCTCTCTTATAATTGCAGCCATAATA
TTCATCATCTCTGCCAATCACAAAGTTACACTAACAACTGTCACAGTTCAAACAATAAAA
AACCACACTGAGAAAAACATAACCACTCACCCTACCCAAGTCTCATCAGAAAGGGTTGGC
CCATCCAAACAACCCACAGCCACTCCACCAATCCACACAAACTCAGCCACAATATCACCC
AATACAAAATCAGAAACACACCATACAACAGCACAAACCAAAGGCACAACCTCCGCTCCA
ACACAGAACAACAAGCCAAGCACAAAACCAAGTCCAAAAAATCCACCAAAAAAAGATGAT
TACCATTTTGAAGTGTTCAACTTTGTTCCCTGTAGTATATGTGGCAACAATCAACTTTGC
AAATCCATCTGCAAAACAATACCAAGCAATAAACCAAAGAAAAAACCAACTACAAAACCC
ACAAACAAACCACCTACCAAAACCACAAACAAAAGAGACCCTAAAACACTAGCCAAAACA
CTGAAAAAAGAAACCACCATTAACCCAACAAAAAAACCAACCCCCAAGACTACAGAAAGA
GACACCAGCACCCCACAATCCACTGTGCTCGAAACAACCACATCAAACCACACAGAAAGG
GACACCAGCACCTCACAATCCACTGCGCTCGACATAACCACACCAAAACATACAACCCAA
CAGCAATCTCTCCACTCAACCATCCCCGAAAACACACCCAACTCTACACAAACACCCACA
GCATCCGAGCCCTCCACATCAAATTCTATCTAA
>JHRSV499
ATGTCCAAAAACAAGAATCAACGCACTGCCAGGACTCTAGAAAAGACCTGGGATACTCTT
AATCATCTAATTGTAATATCCTCTTGTTTATACAAATTAAATTTAAAATCTATAGCACAA
ATAGCACTATCAGTTTTGGCAATGATAATCTCAACCTCTCTTATAATTGCAGCCATAATA
TTCATCATCTCTGCCAATCACAAAGTTACACTAACAACTGTCACAGTTCAAACAATAAAA
AACCACACTGAGAAAAACATAACCACTTACCTTACTCAAGTCTCACCAGAAAGGGTTGGC
CCATCCAAACAACCCACAGCCACTCCACCAATCCACACAAACTCAGCCACAATATCACCC
AATACAAAATCAGAAACACACCATACAACAGCACAAACCAAAGGCACAACCTCTACTCCA
ACACAGAACAACAAGCCAAGCACAAAACCACGTCCAAAAAATCCACCAAAAAAAGATGAT
TACCATTTTGAAGTGTTCAACTTTGTTCCCTGTAGTATATGTGGCAACAATCAACTCTGC
AAATCCATTTGCAAAACAATACCAAGCAATAAACCAAAGAAAAAACCAACTACAAAACCC
ACAAACAAACCACCTACCAAAACCACAAACAAAAGAGACCCTAAAACACCAGCCAAAACA
CTGAAAAAAGAAACCACCATTAACCCAACAAAAAAACCAACCCCCAAAACCACCAAAAGA
GACACCAGCACCCCACAATCCACTGTGCTCGACACAACCACATCAAACCACACAGAAAGG
GACACCAGCACCTCACAATCCACTGCGCTCGACACAACCACACCAAAACATACAACCCAA
CAGCAATCTCTCCTCTCAACCATCCCCGAAAACACACCCAACTCTACACAAACACCCACA
GCATCCGAGCCCTCCACATCAAATTCTATCTAA
>JHRSV506
ATGTCCAAAAACAAGAATCAACGCACTGCCAGGACTCTAGAAAAGACCTGGGATACTCTT
AATCATCTAATTGTAATATCCTCTTGTTTATACAAATTAAATTTAAAATCTATAGCACAA
ATAGCACTATCAGTTTTGGCAATGATAATCTCAACCTCTCTTATAATTGCAGCCATAATA
TTCATCATCTCTGCCAATCACAAAGTTACACTAACAACTGTCACAGTTCAAACAATAAAA
AACCACACTGAGAAAAACATAACCACTTACCTTACTCAAGTCTCACCAGAAAGGGTTGGC
CCATCCAAACAACCCACAGCCACTCCACCAATCCACACAAACTCAGCCACAATATCACCC
AATACAAAATCAGAAACACACCATACAACAGCACAAACCAAAGGCACAACCTCTACTCCA
ACACAGAACAACAAGCCAAGCACAAAACCACGTCCAAAAAATCCACCAAAAAAAGATGAT
TACCATTTTGAAGTGTTCAACTTTGTTCCCTGTAGTATATGTGGCAACAATCAACTTTGC
AAATCCATTTGCAAAACAATACCAAGCAATAAACCAAAGAAAAAACCAACTACAAAACCC
ACAAACAAACCACCTACCAAAACCACAAACAAAAGAGACCCTAAAACACTAGCCAAAACA
CTGAAAAAAGAAACCACCATTAACCCAACAAAAAAACCAACCCCCAAAACCACAAAAAGA
GACACCAGCACCCCACAATCCACTGTGCTCGACACAACCACATCAAACCACACAGAAAGG
GACACCAGCACCTCACAATCCACTGCGCTCGACACAACCACACCAAAACATACAACCCAA
CAGCAATCTCTCCTCTCAACCATCCCCGAAAACACACCCAACTCTACACAAACACCCACA
GCATCCGAGCCCTCCACATCAAATTCTATCTAA
>JHRSV502
ATGTCCAAAAACAAGAATCAACGCACTGCCAGGACTCTAGAGAAGACCTGGGATACTCTT
AATCATCTAATTGTAATATCCTCTTGTTTATACAAATTAAATTTAAAATCTATAGCACAA
ATAGCACTATCAGTTTTGGCAATGATAATCTCAACCTCTCTTATAATTGCAGCCATAATA
TTCATCATCTCTGCCAATCACAAAGTTACACTAACAACTGTCACAGTTCAAACAATAAAA
AACCACACTGAGAAAAACATAACCACTTACCTTACTCAAGTCTCACCAGAAAGGGTTGGC
CCATCCAAACAACCCACAGCCACTCCACCAATCCACACAAACTCAACCACAATATCACCC
AATACAAAATCAGAAACACACCATACAACAGCACAAACCAAAGGCACAACCTCTACTCCA
ACACAGAACAACAAGCCAAGCACAAAACCACGTCCAAAAAATCCACCAAAAAAAGATGAT
TACCATTTTGAAGTGTTCAACTTTGTTCCCTGTAGTATATGTGGCAACAATCAACTTTGC
AAATCCATTTGCAAAACAATACCAAGCAACAAACCAAAGAAAAAACCAACTACAAAACCC
ACAAACAAACCACCTACCAAAACCACAAACAAAAGAGACCCTAAAACACTAGCCAAAACA
CTGAAAAAAGAAACCACCATTAACCCAACAAAAAAACCAACC------------------
---------------------------------------ATATCAAAACACACAGAAAGG
GACACCAGCACCTCACAATCCACTGTGCTCGACACAATCACACCAAAACACACAACCCAA
CAGCAATCTCTCCACTCAACCATCCCCGAAAACACACCCAACTCTACACAAACACCCACA
GCATCCGAGCCCTCCACATCAAATTCTATCTAA
>JHRSV504
ATGTCCAAAAACAAGAATCAACGCACTGCCAGGACTCTAGAAAAGACCTGGGATACTCTT
AATCATCTAATTGTAATATCCTCTTGTTTATACAAATTAAATTTAAAATCTATAGCACAA
ATAGCACTATCAGTTTTGGCAATGATAATCTCAACCTCTCTTATAATTGCAGCCATAATA
TTCATCATCTCTGCCAATCACAAAGTTACACTAACAACTGTCACAGTTCAAACAATAAAA
AACCACACTGAGAAAAACACAACCACTTACCTCACTCAAGTCTCACCAGAAAGGGCTGGC
CCATCCAAACAACCCACAGCCACTCCACCAATCCACACAAACTCAACCACAATATCACCC
AATACAAAATCAGAAACACACCATACAACAGCACAAACCAAAGGCACAACCTCTACTCCA
ACACAGAACAACAAGCCAAGCACAAAACCACGTCCAAAAAATCCACCAAAAAAAGATGAT
TACCATTTTGAAGTGTTCAACTTTGTTCCCTGTAGTATATGTGGCAACAATCAACTTTGC
AAATCCATTTGCAAAACAATACCTAGCAACAAACCAAAGAAAAAACCAACTACAAAACCC
ACAAACAAACCACCTACCAAAACCACAAACAAAAGAGACCCTAAAACACTAGCCAAAACA
CTGAAAAAAGAAACCACCATTAACCCAACAAAAAAACCAACCCCCAAGACTACAGAAAGA
GACACCAGCACCCCACAATCCACTGTGCTCGACACAACCATATCAAAACACACAGAAAGG
GACACCAGCACCTCACAATCCACTGTGCTCGACACAACCACACCAAAACACACAACCCAA
CAGCAATCTCTCCACTCAACCATCCCCGAAAACACACCCAACTCTACACAAACACCCACA
GCATCCGAGCCCTCCACATCAAAGTCTATCTAA
>JHRSV510
ATGTCCAAAAACAAGAATCAACGCACTGCCAGGACTCTAGAAAAGACCTGGGATACTCTT
AATCATCTAATTGTAATATCCTCTTGTTTATACAAATTAAATTTAAAATCTATAGCACAA
ATCACACTATCAGTTTTGGCAATGATAATCTCAACCTCTCTTATAATTGCAGCCATAATA
TTCATCATCTCTGCCAATCACAAAGTTACACTAACAACTGTCACAGTTCAAACAATAAAA
AACCACACTGAGAAAAACATAACCACTTACCTTACTCAAGTCTCACCAGAAAGGGTTGGC
CCATCCAAACAACCCACAGCTACTCCACCAATCCACACAAACTCAGCCACAATATCACCC
AATACAAAATCAGAAACACACCATACAACAGCACAAACCAAAGGCACAACCTCTATCCCA
ACACAGAACAACAAGCCAAGCACAAAACCACGTCCAAAAAATCCACCAAAAAAAGATGAT
TACCATTTTGAAGTGTTCAACTTTGTTCCCTGTAGTATATGTGGCAACAATCAACTCTGC
AAATCCATTTGCAAAACAATACCAAGCAATAAACCAAAGAAAAAACCAACTACAAAACCC
ACAAACAAACCACCTACCAAAACCACAAACAAAAGAGACCCTAAAACACTAGCCAAAACA
CTGAAAGAAGAAACCACCATTAACCCAACAAAAAAACCAACCCCCAAAACCACAAAAAGA
GACACCAGCACCCCACAATCCACTGTGCTCGACACAACCACATCAAACCACACAGAAAGG
GACACCAGCACCCCACAATCCACTGCGCTCGACACAACCACACCAAAACATACAACCCAA
CAGCAATCTCTCCACTCAACCATCCCCGAAAACACACCCAACTCTACACAAACACCCACA
GCATCCGAGCCCTCCACATCAAATTCTATCTAA
>JHRSV420
ATGTCCAAAAACAAGAATCAACGCACTGCCAGGACTCTAGAAAAGACCTGGGATACTCTT
AATCATCTAATTGTAATATCCTCTTGTTTATACAAATTAAATTTAAAATCTATAGCACAA
ATAGCACTATCAGTTTTGGCAATGATAATCTCAACCTCTCTTATAATTGCAGCCATAATA
TTCATCATCTCTGCCAATCACAAAGTTACACTAACAACTGTCACAGTTCAAACAATAAAA
AACCACACTGAGAAAAACATAACCACTTACCTTACTCAAGTCTCACCAGAAAGGGTTGGC
CCATCCAAACAACCCACAGCCACTCCACCAATCCATACAAACTCAGCCACAATATCACCC
AATACAAAATCAGAAACACACCATACAACAGCACAAACCAAAGGCACAACCTCTACTCCA
ACACAGAACAACAAGCCAAGCACAAAACCACGTCCAAAAAATCCACCAAAAAAAGATGAT
TACCATTTTGAAGTGTTCAACTTTGTTCCCTGTAGTATATGTGGCAACAATCAACTCTGC
AAATCCATTTGCAAAACAATACCAAGCAATAAACCAAAGAAAAAACCAACTACAAAACCC
ACAAACAAACCACCTACCAAAACCACAAACAAAAGAGACCCTAAAACACTAGCCAAAACA
CTGAAAAAAGAAACCACCATTAACCCAACAAAAAAACCAACCCCCAAGACCACAGAAAGA
GACACCAGCACCCCACAATCCACTGTGCTCGACACAACCACATCAAACCACACAGAAAGG
GACACCAGCACCTCACAATCCACTGCACTCGACACAACCACACCAAAACATACAACCCAA
CAGCAATCTCTCCACTCAACCATCCCCGAAAACACACCCAACTCTACACAAACACCCACA
GCATCCGAGCCCTCCACATCAAATTCTATCTAA
>JHRSV439
ATGTCCAAAAACAAGAATCAACGCACTGCCAGGACTCTAGAAAAGACCTGGGATACTCTT
AATCATCTAATTGTAATATCCTCTTGTTTATACAAATTAAATTTAAAATCTATAGCACAA
ATAGCACTATCAGTTTTGGCAATGATAATCTCAACCTCTCTTATAATTGCAGCCATAATA
TTCATCATCTCTGCCAATCACAAAGTTACACTAACAACTGTCACAGTTCAAACAATAAAA
AACCACACTGAGAAAAACATAACCACTTACCTTACTCAAGTCTCACCAGAAAGGGTTGGC
CCATCCAAACAACCCACAGCCACTCCACCAATCCACACAAACTCAGCCACAATATCACCC
AATACAAAATCAGAAACACACCATACAACAGCACAAACCAAAGGCACAACCTCTACTCCA
ACACAGAACAACAAGCCAAGCACAAAACCACGTCCAAAAAATCCACCAAAAAAAGATGAT
TACCATTTTGAAGTGTTCAACTTTGTTCCCTGTAGTATATGTGGCAACAATCAACTTTGC
AAATCCATTTGCAAAACAATACCAAGCAATAAACCAAAGAAAAAACCAACTACAAAACCC
ACAAACAAACCACCTACCAAAACCACAAACAAAAGAGACCCTAAAACACTAGCCAAAACA
CTGAAAAAAGAAACCACCATTAACCCAACAAAAAAACCAACCCCCAAGACTACAGAAAGA
GACACCAGCACCCCACAATCCACTGTGCTCGACACAACCACATCAAACCACACAGAAAGG
GACACCAGCACCTCACAATCCACTGCGCTCGACACAACCACACCAAAACATACAACCCAA
CAGCAATCTCTCCTCTCAACCATCCCCGAAAACACACCCAACTCTACACAAACACCCACA
GCATCCGAGCCCTCCACATCAAATTCTATCTAA
>JHRSV421
ATGTCCAAAAACAAGAATCAACGCACTGCCAGGACTCTAGAAAAGACCTGGGATACTCTT
AATCATCTAATTGTAATATCCTCTTGTTTATACAAATTAAATTTAAAATCTATAGCACAA
ATCACACTATCAGTTTTGGCAATGATAATCTCAACCTCTCTTATAATTGCAGCCATAATA
TTCATCATCTCTGCCAATCACAAAGTTACACTAACAACTGTCACAGTTCAAACAATAAAA
AACCACACTGAGAAAAACATAACCACTTACCTTACTCAAGTCTCACCAGAAAGGGTTGGC
CCATCCAAACAACCCACAGCTACTCCACCAATCCACACAAACTCAGCCACAATATCACCC
AATACAAAATCAGAAACACACCATACAACAGCACAAACCAAAGGCACAACCTCTATCCCA
ACACAGAACAACAAGCCAAGCACAAAACCACGTCCAAAAAATCCACCAAAAAAAGATGAT
TACCATTTTGAAGTGTTCAACTTTGTTCCCTGTAGTATATGTGGCAACAATCAACTTTGC
AAATCCATTTGCAAAACAATACCAAGCAATAAACCAAAGAAAAAACCAACTACAAAACCC
ACAAACAAACCACCTACCAAAACCACAAACAAAAGAGACCCTAAAACACTAGCCAAAACA
CTGAAAGAAGAAACCACCATTAACCCAACAAAAAAACCAACCCCCAAAACCACAAAAAGA
GACACCAGCACCCCACAATCCACTGTGCTCGACACAACCACATCAAACCACACAGAAAGG
GACACCAGCACCCCACAATCCACTGCGCTCGACACAACCACACCAAAACATACAACCCAA
CAGCAATCTCTCCACTCAACCATCCCCGAAAACACACCCAACTCTACACAAACACCCACA
GCATCCGAGCCCTCCACATCAAATTCTATCTAA
>JHRSV522
ATGTCCAAAAACAAGAATCAACGCACTGCCAGGACTCTAGAAAAGACCTGGGATACTCTT
AATCATCTAATTGTAATATCCTCTTGTTTATACAAATTAAATTTAAAATCTATAGCACAA
ATAGCACTATCAGTTTTGGCAATGATAATCTCAACCTCTCTTATAATTGCAGCCATAATA
TTCATCATCTCTGCCAATCACAAAGTTACACTAACAACTGTCACAGTTCAAACAATAAAA
AACCACACTGAGAAAAACATAACCACTTACTTTACTCAAGTCTCACCAGGAAGGGTTGGC
CCATCCAAACAACCCACAGCCACTCCACCAATCCACACAAACTCAGCCACAATATCACCC
AATACAAAATCAGAAACACACCATACAACAGCACAAACCAAAGGCACAACCTCTACTCCA
ACACAGAACAACAAGCCAAGCACAAAACCACGTCCAAAAAATCCACCAAAAAAAGATGAT
TACCATTTTGAAGTGTTCAACTTTGTTCCCTGTAGTATATGTGGCAACAATCAACTCTGC
AAATCCATTTGCAAAACAATACCAAGCAATAAACCAAAGAAAAAACCAACTACAAAACCC
ACAAACAAACCACCTACCAAAACCACAAACAAAAGAGACCCTAAAACACTAGCCAAAACA
CTGAAAAAAGAAACCACCATCAACCCAACAAAAAAACCAACCCCCAAGACTACAGAAAGA
GACACCAGCACCCCACAATCCACTGTGCTCGACACAACCACACCAAAACACACAGAAAGG
GACACCAGCACCTCACAATCCACTGCGCTCGACACAACCACACCAAAACACACAACCCAA
CAGCAATCCCTCCACTCAACCATCCCCGAAAACACACCCAACTCCACACAAACACCCACA
GCATCCGAGCCCTCCACATCAAATTCTATCTAA
>JHRSV514
ATGTCCAAAAACAAGAATCAACGCACTGCCAGGACTCTAGAAAAGACCTGGGATACTCTT
AATCATCTAATTGTAATATCCTCTTGTTTATACAAATTAAATTTAAAATCTATAGCACAA
ATAGCACTATCAGTTTTGGCAATGATAATCTCAACCTCTCTTATAATTGCAGCCATAATA
TTCATCATCTCTGCCAATCACAAAGTTACACTAACAACTGTCACAGTTCAAACAATAAAA
AACCACACTGAGAAAAACATAACCACTTACTTTACTCAAGTCTCACCAGGAAGGGTTGGC
CCATCCAAACAACCCACAGCCACTCCACCAATCCACACAAACTCAGCCACAATATCACCC
AATACAAAATCAGAAACACACCATACAACAGCACAAACCAAAGGCACAACCTCTACTCCA
ACACAGAACAACAAGCCAAGCACAAAACCACGTCCAAAAAATCCACCAAAAAAAGATGAT
TACCATTTTGAAGTGTTCAACTTTGTTCCCTGTAGTATATGTGGCAACAATCAACTTTGC
AAATCCATTTGCAAAACAATACCAAGCAATAAACCAAAGAAAAAACCAACTACAAAACCC
ACAAACAAACCACCTACCAAAACCACAAACAAAAGAGACCCTAAAACACCAGCCAAAACA
CTGAAAAAAGAAACCACCATTAACCCAACAAAAAAACCAACCCCCAAGACTACAGAAAGA
GACACCAGCACCCCACAATCCACTGTGCTCGACACAACCACATCAAACCACACAGAAAGG
GACACCAGCACCTCACAATCCACTGCGCTCGACACAACCACACCAAAACATACAACCCAA
CAGCAATCTCTCCTCTCAACCATCCCCGAAAACACACCCAACTCTACACAAACACCCACA
GCATCCGAGCCCTCCACATCAAATTCTATCTAA
>JHRSV518
ATGTCCAAAAACAAGAATCAACGCACTGCCAAGACTCTAGAAAAGACCTGGGATACTCTT
AATCATCTAATTGTAATATCCTCTTGTTTATACAAATTAAATTTAAAATCTATAGCACAA
ATAGCACTATCAGTTTTGGCAATGATAATCTCAACCTCTCTTATAATTGCAGCCATAATA
TTCATCATCTCTGCCAATCACAAAGTTACACTAACAACTGTCACAGTTCAAACAATAAAA
AATCACACTGAGAAAAACATAACCACTTACCTTACTCAAGTCTCACCAGAAAGGGTTGGC
CCATCCAAACAACCCACAGCCACTCCACCAATCCACACAAACTCAGCCACAATATCACCC
AATACAAAATCAGAAACACACCATACAACAGCACAAACCAAAGGCACAACCTCTACTCCA
ACACAGAACAACAAGCCAAGCACAAAACCACGTCCAAAAAATCCACCAAAAAAAGATGAT
TACCATTTTGAAGTGTTCAACTTTGTTCCCTGTAGTATATGTGGCAACAATCAACTTTGC
AAATCCATTTGCAAAACAATACCAAGCAATAAACCAAAGAAAAAACCAACTACAAAACCC
ACAAACAAACCACCTACCAAAACCACAAACAAAAGAGACCCTAAAACACTAGCCAAAACA
CTGAAAAAAGAAACCACCATTAACCCAACAAAAAAACCAACCCCCAAGACTACAGAAGGA
GACACCAGCACCCCACAATCCACTGTGCTCGACACAACCACATCAAACCACACAGAAAGA
GACACCAGCACCTCACAATCCACTGCGCTCGACACAACCACACCAAAACATACAACCCAA
CAGCAATCTCTCCACTCAACCATCCCCGAAAACACACCCAACTCTACACAAACACCCACA
GCATCCGAGCCCTCCACATCAAATTCTATCTAA
>JHRSV528
ATGTCCAAAAACAAGAATCAACGCACTGCCAAGACTCTAGAAAAGACCTGGGATACTCTT
AATCATCTAATTGTAATATCCTCTTGTTTATACAAATTAAATTTAAAATCTATAGCACAA
ATAGCACTATCAGTTTTGGCAATGATAATCTCAACCTCTCTTATAATTGCAGCCATAATA
TTCATCATCTCTGCCAATCACAAAGTTACACTAACAACTGTCACAGTTCAAACAATAAAA
AATCACACTGAGAAAAACATAACCACTTACCTTACTCAAGTCTCACCAGAAAGGGTTGGC
CCATCCAAACAACCCACAGCCACTCCACCAATCCACACAAACTCAGCCACAATATCACCC
AATACAAAATCAGAAACACACCATACAACAGCACAAACCAAAGGCACAACCTCTACTCCA
ACACAGAACAACAAGCCAAGCACAAAACCACGTCCAAAAAATCCACCAAAAAAAGATGAT
TACCATTTTGAAGTGTTCAACTTTGTTCCCTGTAGTATATGTGGCAACAATCAACTTTGC
AAATCCATTTGCAAAACAATACCAAGCAATAAACCAAAGAAAAAACCAACTACAAAACCC
ACAAACAAACCACCTACCAAAACCACAAACAAAAGAGACCCTAAAACACTAGCCAAAACA
CTGAAAAAAGAAACCACCATTAACCCAACAAAAAAACCAACCCCCAAGACTACAGAAGGA
GACACCAGCACCCCACAATCCACTGTGCTCGACACAACCACATCAAACCACGCAGAAAGA
GACACCAGCACCTCACAATCCACTGCGCTCGACACAACCACACCAAAACATACAACCCAA
CAGCAATCTCTCCACTCAACCATCCCCGAAAACACACCCAACTCTACACAAACACCCACA
GCATCCGAGCCCTCCACATCAAATTCTATCTAA
>JHRSV531
ATGTCCAAAAACAAGAATCAACGCACTGCCAGGACTCTAGAAAAGACCTGGGATACTCTT
AATCATCTAATTGTAATATCCTCTTGTTTATACAAATTAAATTTAAAATCTATAGCACAA
ATAGCATTATCAGTTTTGGCAATGATAATCTCAACCTCTCTTATAATTGCAGCCATAATA
TTCATCATCTCTGCCAATCACAAAGTTACACTAACAACTGTCACAGTTCAAACAATAAAA
AACCACACTGAGAAAAACATAACCACTTACCTTACTCAAGTCTCACCAGAAAGGGTTGGC
CCATCCAAACAACCCACAGCTACTCCACCAATCCACACAAACTCAGCCACAATATCACCC
AATACAAAATCAGAAACACACCATACAACAGCACAAACCAAAGGCACAACCTCTACCCCA
ACACAGAACAACAAGCCAAGCACAAAACCACGTCCAAAAAATCCACCAAAAAAAGATGAT
TACCATTTTGAAGTGTTCAACTTTGTTCCCTGTAGTATATGTGGCAACAATCAACTTTGC
AAATCCATTTGCAAAACAATACCAAGCAATAAACCAAAGAAAAAACCAACCATAAAACCC
ACAAACAAACCACCTACCAAAACCACAAACAAAAGAGACCCTAAAGCACTAGCCAAAACA
CTGAAAAAAGAAACCACCACCAACCCAACAAAAAAACCAACCCCCAAGACTACAGAAAGA
GACACCAGCACCCCACAATCCACTGTGCTCGACACAACCACATCAGACCACACAGAAAGG
GACACCAGCACCTCACAATCCACTGCGCTCGACACAACCACACCAAAACATACAACCCAA
CAGCAATCTCTCCACTCAACCATCCCCGAAAACACACCCAACTCTACACAAACACCCACA
GCATCCGAGCCCTCCACATCAAATTCTATCTAA
>JHRSV521
ATGTCCAAAAACAAGAATCAACGCACTGCCAGGACTCTAGAAAAGACCTGGGATACTCTT
AATCATCTAATTGTAATATCCTCTTGTTTATACAAATTAAATTTAAAATCTATAGCACAA
ATAGCACTATCAGTTTTGGCAATGATAATCTCAACCTCTCTTATAATTGCAGCCATAATA
TTCATCATCTCTGCCAATCACAAAGTTGCACTAACAACTGTCACAGTTCAAACAATAAAA
AACCACACTGAGAAAAACATAACCACTTACCTTACTCAAGTCTCATCAGAAAGGGTTGGC
CCATCCAAACAACCCACAGCCACTCCACCAATCCACACAAACTCAGCCACAATATCACCC
AATACAAAATCAGAAACACACCATACAACAGCACAAACCAAAGGCACAACCTCTGCTCCA
ACACAGAACAACGAGCCAAGCACAAAACCACGTCCAAAAAATCCACCAAAAAAAGATGAT
TACCATTTTGAAGTGTTCAACTTTGTTCCCTGCAGCACCTGTGGCAACAATCAACTTTGC
AAATCCATTTGCAAAACAATACCAAGCAATAAACCAAAGAAAAAACCAACTACAAAACCC
ACAAACAAACCACCTACCAAAACCACAAACAAAAGAGACTCTAAAACACTAGCCAAAACA
CTGAAAAAAGAAACCACCATTAACCCAACAAAAAAACCAACCCCCAAGACTACAGAAAGA
GACACCAGCACCCCACAATCCACTGTGCTCGAAACAACCACATCAAACCACACAGAAAGG
GACACCAGCACCTCACAATCCACTGCGCTCGACACAACCACACCAAAACATACAACCCAA
CAGCAATCTCTCCACTCAACCATCCCCGAAAACACACCCAACTCTACACAAACACCCACA
GCATCCGAGCCCTCCACATCAAATTCTATCTAA
>JHRSV534
ATGTCCAAAAACAAGAATCAACGCACTGCCAGGACTCTAGAAAAGACCTGGGATACTCTT
AATCATCTAATTGTAATATCCTCTTGTTTATACAAATTAAATTTAAAATCTATAGCACAA
ATAGCACTATCAGTTTTGGCAATGATAATCTCAACCTCTCTTATAATAGCAGCCATAATA
TTCATCATCTCTGCCAATCACAAAGTTACACTAACAACTGTCACAGTTCAAACAATAAAA
AACCACACTGAGAAAAACATAACCACTTACCTTACTCAAGTCTCACCAGAAAGGGTTGGC
CCATCCAAACAACCCACAGCCACTCCACCAATCCACACAAACTCAGCCACAATATCACCC
AATACAAAATCAGAGACACACCATACAACAGCACAAACCAAAGGCACAACCTCTACTCCA
ACACAGAACAACAAGCCAAGCACAAAACCACGTCCAAAAAATCCACCAAAAAAAGATGAT
TACCATTTTGAAGTGTTCAACTTTGTTCCCTGTAGTATATGTGGCAACAATCAACTTTGC
AAATCCATTTGCAAAACAATACCAAGCAATAAACCAAAGAAAAAACCAACTACAAAACCC
ACAAACAAACCACCTACCAAAACCACAAACAAAAGAGACCCTAAAACACTAGCCAAAACA
CTGAAAAAAGAAACCACCATTAACCCAACAAAAAAACCAACCCCCAAGACTACAGAAAGA
GACACCAGCACCCCACAATCCACTGTGCTCGACACAACCACATCAAACCACACAGAAAGG
GACACCAGCACCTCACAATCCACTGCGCTCGACACAACCACACCAAAACATACAACCCAA
CAGCAATCTCTCCACTCAACCATCCCCGAAAACACACCCAACTCTACACAAACACCCACA
GCATCCGAGCCCTCCACATCAAATTCTATCTAA
>JHRSV540
ATGTCCAAAAACAAGAATCAACGCACTGCCAGGACTCTAGAAAAGACCTGGGATACTCTT
AATCATCTAATTGTAATATCCTCTTGTTTATACAAATTAAATTTAAAATCTATAGCACAA
ATAGCACTATCAGTTTTGGCAATGATAATCTCAACCTCTCTTATAATTGCAGCCATAATA
TTCATCATCTCTGCCAATCACAAAGTTACACTAACAACTGTCACAGTTCAAACAATAAAA
AACCACACTGAGAAAAACATAACCACTTACCTTACTCAAGTCTCACCAGAAAGGGTTGGC
CCATCCAAACAACCCACAGCCACTCCACCAATCCACACAAACTCAGTCACAATATCACCC
AATACAAAATCAGAAACACACCATACAACAGCACAAACCAAAGGCACAACCTCTACTCCA
ACACAGAACAACAAGCCAAGCACAAAACCACGTCCAAAAAATCCACCAAAAAAAGATGAT
TACCATTTTGAAGTGTTCAACTTTGTTCCCTGTAGTATATGTGGCAACAATCAACTTTGC
AAATCCATTTGCAAAACAATACCAAGCAATAAACCAAAGAAAAAACCAACTACAAAACCC
ACAAACAAACCACCTACCAAAACCACAAACAAAAGAGACCCTAAAACACTAGCCAAAACA
CTGAAAAAAGAAACCACCATTAACCCAACAAAAAAACCAACCCCCAAAACCACCAAAAGA
GACACCAGCACCCCACAATCCACTGTGCTCGACACAACCACATCAAACCACACAGAAAGG
GACACCAGCACCTCACAATCCACTGCGCTCGACACAACCACACCAAAACATACAACCCAA
CAGCAATCTCTCCTCTCAACCATCCCCGAAAACACACCCAACTCTACACAAACACCCACA
GCATCCGAGCCCTCCACATCAAATTCTATCTAA
>JHRSV535
ATGTCCAAAAACAAGAATCAACGCACTGCCAGGACTCTAGGAAAGACCTGGGATACTCTT
AATCATCTAATTGTAATATCCTCTTGTTTATACAAATTAAATTTAAAATCTATAGCACAA
ATAGCACTATCAGTTTTGGCAATGATAATCTCAACCTCTCTTATAATTGCAGCCATAATA
TTCATCATCTCTGCCAATCACAAAGTTACACTAACAACTGTCACAGTTCAAACAATAAAA
AACCACACTGAGAAAAACATAACCACTTACCTTACTCAAGTCTCACCAGATAGGGTTGGC
CCATCCAAACAACCCACAGCCACTCCACCAATCCACACAAACTCAGCCACAATATCACCC
AATACAAAATCAGAAACACACCATACAACAGCACAAACCAAAGGCACAACCTCTACTCCA
ACACAGAACAACAAGCCAAGCACAAAACCACGTCCAAAAAATCCACCAAAAAAAGATGAT
TACCATTTTGAAGTGTTCAACTTTGTTCCCTGTAGTATATGTGGCAACAATCAACTTTGC
AAATCCATTTGCAAAACAATACCAAGCAATAAACCAAAGAAAAAACCAACTACAAAACCC
ACAAACAAACCACCTACCAAAACCACAAACAAAAGAGACCCTAAAACACTAGCCAAAACA
CTGAAAAAAGAAACCACCATTAACCCAACAAAAAAACCAACCCCCAAGACCACAGAAAGA
GACACCAGCACCCCACAATCCACTGTGCTCTACACAACCACATCAAACCACACAGAAAGG
GACACCAGCACCTCACAATCCACTGCGCTCGACACAACCACACCAAAACACACAACCCAA
CAGCAATCTCTCCACTCAACCATCCCCGAAAACACACCCAACTCTACACAAACACCCACA
GCATCCGAGCCCTCCACACCAAATTCTATCTAA
>JHRSV537
ATGTCCAAAAACAAGAATCAACGCACTGCCAGGACTCTAGAAAAGACCTGGGATACTCTT
AATCATCTAATTGTAATATCCTCTTGTTTATACAAATTAAATTTAAAATCTATAGCACAA
ATAGCACTATCAGTTTTGGCAATGATAATCTCAACCTCTCTTATAATTGCAGCCATAATA
TTCATCATCTCTGCCAATCACAAAGTTACACTAACAACTGTCACAGTTCAAACAATAAAA
AACCACACTGAGAAAAACATAACCACTTACCTTACTCAAGTCTCACCAGAAAGGGTTGGC
CCATCCAAACAACCCACAGCCACTCCACCAATCCACACAAACTCAGCCACAATATCACCC
AATACAAAATCAGAAACACACCATACAACAGCACAAACCAAAGGCACAACCTCTACTCTA
ACACAGAACAACAAGCCAAGCACAAAACCACGTCCAAAAAATCCACCAAAAAAAGATGAT
TACCATTTTGAAGTGTTCAACTTTGTTCCCTGTAGTATATGTGGCAACAATCAACTTTGC
AAATCCATTTGCAAAACAATACCAAGCAATAAACCAAAGAAAAAACCAACTACAAAACCC
ACAAACAAACCACCTACCAAAACCACAAACAAAAGAGACCCTAAAACACTAGCCAAAACA
CTGAAAAAAGAAACCACCATTAACCCAACAAAAAAACCAACCCCCAAGACTACAGAAAGA
GACACCAGCACCCCACAATCCACTGTGCTCGACACAACCACATCAAACCACACAGAAAGG
GACACCAGCACCTCACAATCCACTGCGCTCGACACAACCACACCAAAACATACAACCCAA
CAGCAATCTCTCCTCTCAACCATCCCCGAAAACACACCCAACTCTACACAAACACCCACA
GCATCCGAGCCCTCCACATCAAATGCTATCTAA
>JHRSV544
ATGTCCAAAAACAAGAATCAACGCACTGCCAGGACTCTAGAAAAGACCTGGGATACTCTT
AATCATCTAATTGTAATATCCTCTTGTTTATACAAATTAAATTTAAAATCTATAGCACAA
ATAGCACTATCAGTTTTGGCAATGATAATCTCAACCTCTCTTATAATTGCAGCCATAATA
TTCATCATCTCTGCCAATCACAAAGTTACACTAACAACTGTCACAGTTCAAACAATAAAA
AACCACACTGAGAAAAACATAACCACTTACCTTACTCAAGTCTCACCAGAAAGGGTTGGC
CCATCCAAACAACCCACAGCCACTCCACCAATCCACACAAACTCAGCCACAATATCACCC
AATACAAAATCAGAAACACACCATACAACAGCACAAACCAAAGGCACAACCTCTACTCTA
ACACAGAACAACAAGCCAAGCACAAAACCACGTCCAAAAAATCCACCAAAAAAAGATGAT
TACCATTTTGAAGTGTTCAACTTTGTTCCCTGTAGTATATGTGGCAACAATCAACTTTGC
AAATCCATTTGCAAAACAATACCAAGCAATAAACCAAAGAAAAAACCAACTACAAAACCC
ACAAACAAACCACCTACCAAAACCACAAACAAAAGAGACCCTAAAACACTAGCCAAAACA
CTGAAAAAAGAAACCACCATTAACCCAACAAAAAAACCAACCCCCAAGACTACAGAAAGA
GACACCAGCACCCCACAATCCACTGTGCTCGAAACAACCACATCAAACCACACAGAAAGG
GACACCAGCACCTCACAATCCACTGCGCTCGACACAACCACACCAAAACATACAACCCAA
CAGCAATCTCTCCACTCAACCATCCCCGAAAACACACCCAACTCTACACAAACACCCACA
GCATCCGAGCCCTCCACATCAAATTCTATCTAA
>JHRSV539
ATGTCCAAAAACAAGAATCAACGCACTGCCAGGACTCTAGAAAAGACCTGGGATACTCTT
AATCATCTAATTGTAATATCCTCTTGTTTATACAAATTAAATTTAAAATCTATAGCACAA
ATAGCACTATCAGTTTTGGCAATGATAATCTCAACCTCTCTTATAATTGCAGCCATAATA
TTCATCATCTCTGCCAATCACAAAGTTACACTAACAACTGTCACAGTTCAAACAATAAAA
AACCACACTGAGAAAAACATAACCACTTACCTTACTCAAGTCTCACCAGATAGGGTTGGC
CCATCCAAACAACCCACAGCCACTCCACCAATCCACACAAACTCAGCCACAATATCACCC
AATACAAAATCAGAAACACACCATACAACAGCACAAACCAAAGGCACAACCTCTACTCCA
ACACAGAACAACAAGCCAAGCACAAAACCACGTCCAAAAAATCCACCAAAAAAAGATGAT
TACCATTTTGAAGTGTTCAACTTTGTTCCCTGTAGTATATGTGGCAACAATCAACTTTGC
AAATCCATTTGCAAAACAATACCAAGCAATAAACCAAAGAAAAAACCAACTACAAAACCC
ACAAACAAACCACCTACCAAAACCACAAACAAAAGAGACCCTAAAACACTAGCCAAAACA
CTGAAAAAAGAAACCACCATTAACCCAACAAAAAAACCAACCCCCAAGACCACAGAAAGA
GACACCAGCACCCCACAATCCACTGTGCTCTACACAACCACATCAAACCACACAGAAAGG
GACACCAGCACCTCACAATCCACTGCGCTCGACACAACCACACCAAAACATACAACCCAA
CAGCAATCTCTCCACTCAACCATCCCCGAAAACACACCCAACTCTACACAAACACCCACA
GCATCCGAGCCCTCCACACCAAATTCTATCTAA
>JHRSV541
ATGTCCAAAAACAAGAATCAACGCACTGCCAGGACTCTAGAAAAGACCTGGGATACTCTT
AATCATCTAATTGTAATATCCACTTGTTTATACAAATTAAATTTAAAATCTATAGCACAA
ATAGCACTATCAGTTTTGGCAATGATAATCTCAACCTCTCTTATAATTGCAGCCATAATA
TTCATCATCTCTGCCAATCACAAAGTTACACTAACAACTGTCACAGTTCAAACAATAAAA
AACCACACTGAGAAAAACATAACCACTTACCTTACTCAAGTCTCACCAGAAAGGGTTGGC
CCATCCAAACAACCCACAGCCACTCCACCAATCCACACAAACTCAGCCACAATATCACCC
AATACAAAATCAGAAACACACCATACAACAGCACAAACCAAAGGCACAACCTCTACTCCA
ACACAGAACAACAAGCCAAGCACAAAACCACGTCCAAAAAATCCACCAAAAAAAGATGAT
TACCATTTTGAAGTGTTCAACTTTGTTCCCTGTAGTATATGTGGCAACAATCAACTTTGC
AAATCCATTTGCAAAACAATACCAAGCAATAAACCAAAGAAAAAACCAACTACAAAACCC
ACAAACAAACCACCTACCAAAACCACAAACAAAAGAGACCCTAAAACACTAGCCAAAACA
CTGAAAAAAGAAACCACCATTAACCCAACAAAAAAACCAACCCCCAAGACTACAGAAAGA
GACACCAGCACCCCACAATCCACTGTGCTCGACACAACCACATCAAACCACACAGAAAGG
GACACCAGCACCTCACAATCCACTGCGCTCGACACAACCACACCAAAACATACAACCCAA
CAGCAATCTCTCCTCTCAACCATCCCCGAAAACACACCCAACTCTACACAAACACCCACA
GCATCCGAGCCCTCCACATCAAATTCTATCTAA
>JHRSV548
ATGTCCAAAAACAAGAATCAACGCACTGCCAGGACTCTAGAAAAGACCTGGGATACTCTT
AATCATCTAATTGTAATATCCTCTTGTTTATACAAATTAAATTTAAAATCTATAGCACAA
ATAGCACTATCAGTTTTGGCAATGATAATCTCAACCTCTCTTATAATTGCAGCCATAATA
TTCATCATATCTGCCAATCACAAAGTTACACTAACAACTGTCACAGTTCAAACAATAAAA
AACCACACTGAGAAAAACATAACCACTTACCTTACTCAAGTCTCACCAGAAAGGGTTGGC
CCATCCAAACAACCCACAGCCACTCCACCAATCCACACAAACTCAGCCACAATATCACCC
AATACAAAATCAGAAACACACCATACAACAGCACAAACCAAAGGCACAACCTCTACTCCA
ACACAGAACAACAAGCCAAGCACAAAACCACGTCCAAAAAATCCACCAAAAAAAGATGAT
TACCATTTTGAAGTGTTCAACTTTGTTCCCTGTAGTATATGTGGCAACAATCAACTTTGC
AAATCCATTTGCAAAACAATACCAAGCAATAAACCAAAGAAAAAACCAACTACAAAACCC
ACAAACAAACCACCTACCAAAACCACAAACAAAAGAGACCCTAAAACACCAGCCAAAACA
CTGAAAAAAGAAACCACCATTAACCCAACAAAAAAACCAACCCCCAAGACTACAGAAAGA
GACACCAGCACCCCACAATCCACTGTGCTCGACACAACCACATCAAACCACACAGAAAGG
GACACCAGCACCTCACAATCCACTGCGCTCGACACAACCACACCAAAACATACAACCCAA
CAGCAATCTCTCCTCTCAACCATCCCCGAAAACACACCCAACTCTACACAAACACCCACA
GCATCCGAGCCCTCCACATCAAATTCTATCTAA
>JHRSV546
ATGTCCAAAAACAAGAATCAACGCACTGCCAGGACTCTAGAAAAGACCTGGGATACTCTT
AATCATCTAATTGTAATATCCTCTTGTTTATACAAATTAAATTTAAAATCTATAGCACAA
ATAGCACTATCAGTTTTGGCAATGATAATCTCAACCTCTCTTATAATTGCAGCCATAATA
TTCATCATCTCTGCCAATCACAAAGTTACACTAACAACTGTCACAGTTCAAACAATAAAA
AACCACACTGAGAAAAACATAACCACTTACCTTACTCAAGTCTCACCAGATAGGGTTGGC
CCATCCAAACAACCCACAGCCACTCCACCAATCCACACAAACTCAGCCACAATATCACCC
AATACAAAATCAGAAACACACCATACAACAGCACAAACCAAAGGCACAACCTCTACTCCA
ACACAGAACAACAAGCCAAGCACAAAACCACGTCCAAAAAATCCACCAAAAAAAGATGAT
TACCATTTTGAAGTGTTCAACTTTGTTCCCTGTAGTATATGTGGCAACAATCAACTCTGC
AAATCCATTTGCAAAACAATACCAAGCAATAAACCAAAGAAAAAACCAACTACAAAACCC
ACAAACAAACCACCTACCAAAACCACAAACAAAAGAGACCCTAAAACACTAGCCAAAACA
CTGACAAAAGAAACCACCATTAACCCAACAAAAAA-------------------------
--CACCAGCACCCCACAATCCACTGTGCTCTACACAACCACATCAAACCACACAGAAAGG
GACACCAGCACCTCACAATCCACTGCGCTCGACACAACCACACCAAAACATACAACCCAA
CAGCAATCTCTCCACTCAACCATCCCCGAAAACACACCCAACTCTACACAAACACCCACA
GCATCCGAGCCCTCCACACCAAATTCTATCTAA
>JHRSV551
ATGTCCAAAAACAAGAATCAACGCACTGCCAGGACTCTAGAAAAGACCTGGGATACTCTT
AATCATCTAATTGTAATATCCTCTTGTTTATACAAATTAAATTTAAAATCTATAGCACAA
ATAGCACTATCAGTTTTGGCAATGATAATCTCAACCTCTCTTATAATTGCAGCCATAATA
TTCATCATCTCTGCCAATCACAAAGTTACACTAACAACTGTCACAGTTCAAACAATAAAA
AACCACACTGAGAAAAACATAACCACTTACCTTACTCAAGTCTCACCAGAAAGGGTTGGC
CCATCCAAACAACCCACAGCTACTCCACCAATCCACACAAACTCAACCACAATATCACCC
AATACAAAATCAGAAACACACCATACAACAGCACAAACCAAAGGTACAACCTCTACCCCA
ACACAGAACAACAAGCCAAGCACAAAACCACGTCCAAAAAATCCACCAAAAAAAGATGAT
TACCATTTTGAAGTGTTCAACTTTGTTCCCTGTAGTATATGTGGCAACAATCAACTTTGC
AAATCCATTTGCAAAACAATACCAAGCAATAAACCAAAGAAAAAACCAACTACAAAACCC
ACAAACAAACCACCTACCAAAACCACAAACAAAAGAGACCCTAAAACACTAGCCAAAACA
CTGAAAAAAGAAACCACCATTAACCCAACAAAAAAACCAACCCCCAAGACTACAGAAAGA
GACACCAGCACCCCACAATCCACTGTGCTCGACACAACCACATCAAACCACACAGAAAGG
GACACCAGCACCTCACAATCCACTGCGCTCGATACAACCACACCAAAACATACAACCCAA
CAGCAATCTCTCCACTCAACCATCCCCGAAAACACACCCAACTCTACACAAACACCCACA
GCATCCGAGCCCTCCACATCAAATTCCATCTAA
>JHRSV555
ATGTCCAAAAACAAGAATCAACGCACTGCCAGGACTCTAGAAAAGACCTGGGATACTCTT
AATCATCTAATTGTAATATCCTCTTGTTTATACAAATTAAATTTAAAATCTATAGCACAA
ATAGCACTATCAGTTTTGGCAATGATAATCTCAACCTCTCTTATAATTGCAGCCATAATA
TTCATCATCTCTGCCAATCACAAAGTTACACTAACAACTGTCACAGTTCAAACAATAAAA
AACCACACTGAGAAAAACATAACCACTTACCTTACTCAAGTCTCACCAGAAAGGGTTGGC
CCATCCAAACAACCCACAGCCACTCCACCAATCCACACAAACTCAGCCACAATATCACCC
AATACAAAATCAGAAACACACCATACAACAGCACAAACCAAAGGCACAACCTCTACTCCA
ACACAGAACAACAAGCCAAGCACAAAACCACGTCCAAAAAATCCACCAAAAAAAGATGAT
TACCATTTTGAAGTGTTCAACTTTGTTCCCTGTAGTATATGTGGCAACAATCAACTTTGC
AAATCCATTTGCAAAACAATACCAAGCAATAAACCAAAGAAAAAACCAACTACAAAACCC
ACAAACAAACCACCTACCAAAACCACAAACAAAAGAGACCCTAAAACACTAGCCAAAACA
CTGAAAAAAGAAACCACCATTAACCCAACAAAAAAACCAACCCCCAAGACTACAGAAAGA
GACACCAGCACCCCACAATCCACTGTGCTCGACACAACCACATCAAACCACACAGAAAGG
GACACCAGCACCTCACAATCCACTGCGCTCGACACAACCACACCAAAACATACAACCCAA
CAGCAATCTCTCCTCTCAACCATCCCCGAAAACACACCCAACTCTACACAAACACCCACA
GCATCCGAGCCCTCCACATCAAATTCTATCTAA
>JHRSV545
ATGTCCAAAAACAAGAATCAACGCACTGCCAGGACTCTAGAAAAGACCTGGGATACTCTT
AATCATCTAATTGTAATATCCTCTTGTTTATACAAATTAAATTTAAAATCTATAGCACAA
ATAGCACTATCAGTTTTGGCAATGATAATCTCAACCTCTCTTATAATTGCAGCCATAATA
TTCATCATCTCTGCCAATCACAAAGTTACACTAACAACTGTCACAGTTCAAACAATAAAA
AACCACACTGAGAAAAACATAACCACTTACCTTACTCAAGTCTCACCAGAAAGGGTTGGC
CCATCCAAACAACCCACAGCCACTCCACCAATCCACACAAACTCAGCCACAATATCACCC
AATACAAAATCAGAAACACACCATACAACAGCACAAACCAAAGGCACAACCTCTACTCTA
ACACAGAACAACAAGCCAAGCACAAAACCACGTCCAAAAAATCCACCAAAAAAAGATGAT
TACCATTTTGAAGTGTTCAACTTTGTTCCCTGTAGTATATGTGGCAACAATCAACTCTGC
AAATCCATTTGCAAAACAATACCAAGCAATAAACCAAAGAAAAAACCAACTACAAAACCC
ACAAACAAACCACCTACCAAAACCACAAACAAAAGAGACCCTAAAACACTAGCCAAAACA
CTGAAAAAAGAAACCACCATTAACCCAACAAAAAAACCAACCCCCAAGACTACAGAAAGA
GACACCAGCACCCCACAATCCACTGTGCTCGACACAACCACATCAAACCACACAGAAAGG
GACACCAGCACCTCACAATCCACTGCGCTCGACACAACCACACCAAAACATACAACCCAA
CAGCAATCTCTCCTCTCAACCATCCCCGAAAACACACCCAACTCTACACAAACACCCACA
GCATCCGAGCCCTCCACATCAAATGCTATCTAA
>JHRSV557
ATGTCCAAAAACAAGAATCAACGCACTGCCAGGACTCTAGAAAAGACCTGGGATACTCTT
AATCATCTAATTGTAATATCCTCTTGTTTATACAAATTAAATTTAAAATCTATAGCACAA
ATAGCACTATCAGTTTTGGCAATGATAATCTCAACCTCTCTTATAATTGCAGCCATAATA
TTCATCATCTCTGCCAATCACAAAGTTACACTAACAACTGTCACAGTTCAAACAATAAAA
AACCACACTGAGAAAAACATAACCACTTACCTTACTCAAGTCTCACCAGAAAGGGTTGGC
CCATCCAAACAACCCACAGCCACTCCACCAATCCACACAAACTCAGCCACAATATCACCC
AATACAAAATCAGAAACACACCATACAACAGCACAAACCAAAGGCACAACCTCTACTCCA
ACACAGAACAACAAGCCAAGCACAAAACCACGTCCAAAAAATCCACCAAAAAAAGATGAT
TACCATTTTGAAGTGTTCAACTTTGTTCCCTGTAGTATATGTGGCAACAATCAACTTTGC
AAATCCATTTGCAAAACAATACCAAGCAATAAACCAAAGAAAAAACCAACTACAAAACCC
ACAAACAAACCACCTACCAAAACCACAAACAAAAGAGACCCTAAAACACTAGCCAAAACA
CTGAAAAAAGAAACCACCATTAACCCAACAAAAAAACCAACCCCCAAGACTACAGAAAGA
GACACCAGCACCCCACAATCCACTGTGCTCGACACAACCACATCAAACCACACAGAAAGG
GACACCAGCACCTCACAATCCACTGCGCTCGACACAACCACACCAAAACATACAACCCAA
CAGCAATCTCTCCTCTCAACCATCCCCGAAAACACACCCAACTCTACACAAACACCCACA
GCATCCGAGCCCTCCACATCAAACTCTATCCAA
>JHRSV560
ATGTCCAAAAACAAGAATCAACGCACTGCCAGGACTCTAGAAAAGACCTGGGATACTCTT
AATCATCTAATTGTAATATCCTCTTGTTTATACAAATTAAATTTAAAATCTATAGCACAA
ATAGCACTATCAGTTTTGGCAATGATAATCTCAACCTCTCTTATAATTGCAGCCATAATA
TTCATCATCTCTGCCAATCACAAAGTTACACTAACAACTGTCACAGTTCAAACAATAAAA
AACCACACTGAGAAAAACATAACCACTTACCTTACTCAAGTCTCACCAGAAAGGGTTGGC
CCATCCAAACAACCCACAGCCACTCCACCAATCCACACAAACTCAGCCACAATATCACCC
AATACAAAATCAGAAACACACCATACAACAGCACAAACCAAAGGCACAACCTCTACTCCA
ACACAGAACAACAAGCCAAGCACAAAACCACGTCCAAAAAATCCACCAAAAAAAGATGAT
TACCATTTTGAAGTGTTCAACTTTGTTCCCTGTAGTATATGTGGCAACAATCAACTTTGC
AAATCCATTTGCAAAACAATACCAAGCAATAAACCAAAGAAAAAACCAACTACAAAACCC
ACAAACAAACCACCTACCAAAACCACAAACAAAAGAGACCCTAAAACACTAGCCAAAACA
CTGAAAAAAGAAACCATCATTAACCCAACAAAAAAACCAACCCCCAAGACTACAGAAAGA
GACACCAGCACCCCACAATCCACTGTGCTCGACACAACCACATCAAACCACACAGAAAGG
GACACCAGCACCTCACAATCCACTGCGCTCGACACAACCACACCAAAACACACAACCCAA
CAGCAATCTCTCCTCTCAACCATCCCCGAAAACACACCCAACTCCACACAAACACCCACA
GCATCCGAGCCCTCCACATCAAATTCTATCTAA
>JHRSV558
ATGTCCAAAAACAAGAATCAACGCACTGCCAGGACTCTAGAAAAGACCTGGGATACTCTT
AATCATCTAATTGTAATATCCTCTTGTTTATACAAATTAAATTTAAAATCTATAGCACAA
ATAGCACTATCAGTTTTGGCAATGATAATCTCAACCTCTCTTATAATTGCAGCCATAATA
TTCATCATCTCTGCCAATCACAAAGTTACACTAACAACTGTCACAGTTCAAACAATAAAA
AACCACACTGAGAAAAACATAACCACTTACCTTACTCAAGTCTCACCAGAAAGGGTTGGC
CCATCCAAACAACCCACAGCCACTCCACCAATCCACACAAACTCAGCCACAATATCACCC
AATACAAAATCAGAAACACACCATACAACAGCACAAACCAAAGGCACAACCTCTACTCCA
ACACAGAACAACAAGCCAAGCACAAAACCACGTCCAAAAAATCCACCAAAAAAAGATGAT
TACCATTTTGAAGTGTTCAACTTTGTTCCCTGTAGTATATGTGGCAACAATCAACTTTGC
AAATCCATTTGCAAAACAATACCAAGCAATAAACCAAAGAAAAAACCAACTACAAAACCC
ACAAACAAACCACCTACCAAAACCACAAACAAAAGAGACCCTAAAACACTAGCCAAAACA
CTGAAAAAAGAAACCACCATTAACCCAACAAAAAAACCAACCCCCAAGACTACAGAAAGA
GACACCAGCACCCCACAATCCACTGTGCTCGACACAACCACATCAAACCACACAGAAAGG
GACACCAGCACCTCACAATCCACTGCGCTCGACACAACCACACCAAAACATACAACCCAA
CAGCAATCTCTCCTCTCAACCATCCCCGAAAACACACCCAACTCTACACAAACACCCACA
GCATCCGAGCCCTCCACATCAAATTCTATCTAA
>JHRSV565
ATGTCCAAAAACAAGAATCAACGCACTGCCAGGACTCTAGAAAAGACCTGGGATACTCTT
AATCATCTAATTGTGATATCCTCTTGTTTATACAAATTAAATTTAAAATCTATAGCACAA
ATAGCACTATCAGTTTTGGCAATGATAATCTCAACCTCTCTTATAATTGCAGCCATAATA
TTCATCATCTCTGCCAATCACAAAGTTACACTAACAACTGTCACAGTTCAAACAATAAAA
AACCACACTGAGGAAAACATAACCACTTACCTTACTCAAGTCTCACCAGAAAGGGTTGGC
CCATCCAAACAACCCACAGCCACACCACCAATCCACACAAACTCAGCCACAATATCACCC
AATACAAAATCAGAAACACACCATACAACAGCACAAACCAAAGGCACAACCTCTACTCCA
GCACAGAACAACAAGCCAAGCACAAAACCACGTCCAAAAAATCCACCAAAAAAAGATGAT
TACCATTTTGAAGTGTTCAACTTTGTTCCCTGTAGTATATGTGGCAACAATCAACTTTGC
AAATCCATTTGCAAAACAATACCAAGCAATAAACCAAAGAAAAAACCAACTACAAAACCC
ACAAACAAACCACCTACCAAAACCACAAACAAAAGAGACCCTAAAACACTAGCCAAAACA
CTGAAAAAAGGAACCACCATTAACTCAACAAAAAAACCAACCCCCAAGACTACAGAAAGA
GACACCATCACCCCACAATCCACTGTGCTCGACATAACCACATCAAAACACACAGAAAGG
GACACCAGCACCTCACAATCCATTGCGCTTGACACAACCACATCAAAACACATAACCCAA
CAGCAATCTCTCTACTCAACCATCCCCGAAAACACACCCAACTCCACACAAACACCCACA
GCATCCGAGCCCTCCACATCAAATTCTATCTAA
>JHRSV559
ATGTCCAAAAGCAAGAATCAACGCACTGCTAGGACTCTAGAAAAGACCTGGGATACTCTT
AATCATCTAATTGTAATATCCTCTTGTTTATACAAATTAAATTTAAAATCTATAGCACAA
ATAGCACTATCAGTTTTGGCAATGATAATCTCAACCTCTCTTATAATTGCAGCCATAATA
TTCATCATCTCTGCCAATCACAAAGTTACACTAACAACTGTCACAGTTCAAACAATAAAA
AACCACACTGAGAAAAACATAACCACTTACCTTACTCAAGTCTCACCAGAAAGGGTTGGC
CCATCCAAACAACCCACAGCCACTCCACCAATCCACACAAACTCAGCCACAATATCACCC
AATACAAAATCAGAAACACACCATACAACAGCACAAACCAAAGGCACAACCTCTACTCCA
ACACAGAACAACAAGCCAAGCACAAAACCACGTCCAAAAAATCCACCAAAAAAAGATGAT
TACCATTTTGAAGTGTTCCACTTCATTCCCTGCAGCACCTGTGGCAACAATCAACTTTGC
AAATCCATTTGCAAAACAATACCAAGCAATAAACCAAAGAAAAAACCAACTACAAAACCC
ACAAACAAACCACCTACCAAAACCACAAACAAAAGAGACCCTAAAACACTAGCCAAAACA
CTGAAAAAAGAAACCACCATTAACCCAACAAAAAAACCAACCCCCAAGACTACAGAAAGA
GACACCAGCACCCCACAATCCACTGTGCTCGACACAACCACATCAAACCACACAGAAAGG
GACACCAGCACCTCACAATCCACTGCGCTCGACACAACCACACCAAAACACACAACCCAA
CAGCAATCTCTCCACTCAACCATCCCCGAAAACACACCCAACTCCACACAAACACCCACA
GCATCCGAGCCCTCCACATCAAATTCTATCTAA
>JHRSV567
ATGTCCAAAAACAAGAATCAACGCACTGCCAGGACTCTAGAAAAGACCTGGGATACTCTT
AATCATCTAATTGTAATATCCTCTTGTTTATACAAATTAAATTTAAAATCTATAGCACAA
ATAGCACTATCAGTTTTGGCAATGATAATCTCAACCTCTCTTATAATTGCAGCCATAATA
TTCATCATCTCTGCCAATCACAAAGTTACACTAACAACTGTCACAGTTCAAACAATAAAA
AACCACACTGAGAAAAACATAACCACTTACCTTACTCAAGTCTCACCAGAAAGGGTTGGC
CCATCCAAACAACCCACAGCCACTCCACCAATCCACACAAACTCAGCCACAATATCACCC
AATACAAAATCAGAAACACACCATACAACAGCACAAACCAAAGGCACAACCTCTACTCCA
ACACAGAACAACAAGCCAAGCACAAAACCACGTCCAAAAAATCCACCAAAAAAAGATGAT
TACCATTTTGAAGTGTTCAACTTTGTTCCCTGTAGTATATGTGGCAACAATCAACTTTGC
AAATCCATTTGCAAAACAATACCAAGCAATAAACCAAAGAAAAAACCAACTACAAAACCC
ACAAACAAACCACCTACCAAAACCACAAACAAAAGAGACCCTAAAACACTAGCCAAAACA
CTGAAAAAAGAAACCACCATTAACCCAACAAAAAAACCAACCCCCAAGACTACAGAAAGA
GACACCAGCACCCCACAATCCACTGTGCTCGACACAACCACATCAAACCACACAGAAAGG
GACACCAGCACCTCACAATCCACTGCGCTCGACACAACCACACCAAAACATACAACCCAA
CAGCAATCTCTCCTCTCAACCATCCCCGAAAACACACCCAACTCTACACAAACACCCACA
GCATCCGAGCCCTCCACATCAAATTCTATCTAA
>JHRSV579
ATGTCCAAAAACAAGAATCAACGCACTGCCAGGACTCTAGAAAAGACCTGGGATACTCTT
AATCATCTAATTGTAATATCCTCTTGTTTATACAAATTAAATTTAAAATCTATAGCACAA
ATAGCACTATCAGTTTTGGCAATGATAATCTCAACCTCTCTTATAATTACAGCCATAATA
TTCATCATCTCTGCCAATCACAAAGTTACACTAACAACTGTCACAGTTCAAACAATAAAA
AACCACACTGAGAAAAACATAACCACTTACCTTACTCAAGTCTCACCAGAAAGGGTTGGC
CCATCCAAACAACCCACAGCCACTCCACCAATCCACACAAACTCAGCCACAATATCACCC
AATACAAAATCAGAAACACACCATACAACAGCACAAACCAAAGGCAAAACCCCTACTCCA
ACACAGAACAACAAGCCAAGCACAAAACCACGTCCAAAAAATCCACCAAAAAAAGATGAT
TACCATTTTGAAGTGTTCAACTTTGTTCCCTGTAGTATATGTGGCAACAATCAACTTTGC
AAATCCATTTGCAAAACAATACCAAGCAATAAACCAAAGAAAAAACCAACTACAAAACCC
ACAAACAAACCACCTACCAAAACCACAAACAAAAGAGACCCTAAAACACTAGCCAAAACA
CTGAAAAAAGAAACCACCATTAACCCAACAAAAAAACCAACCCCCAAGACTACAGAAAGA
GACACCAGCACCCCACAATCCACTGTGCTCGACACAACCACATCAAACCACACAGAAAGG
GACACCAGCACCTCACAATCCACTGCGCTCGACACAACCACACCAAAACATACAACCCAA
CAGCAATCTCTCCACTCAACCATCCCCGAAAACACACCCAACTCTACACAAACACCCACA
GCATCCGAGCCCTACACATCAAATTCTATCTAA
>JHRSV570
ATGTCCAAAAACAAGAATCAACGCACTGCCAGGACTCTAGAAAAGACCTGGGATACTCTT
AATCATCTAATTGTAATATCCTCTTGTTTATACAAATTAAATTTAAAATCTATAGCACAA
ATAGCACTATCAGTTTTGGCAATGATAATCTCAACCTCTCTTATAATTGCAGCCATAATA
TTCATCATCTCTGCCAATCACAAAGTTACACTAACAACTGTCACAGTTCAAACAATAAAA
AACCACACTGAGAAAAACATAACCACTTACCTTACTCAAGTCTCACCAGAAAGGGTTGGC
CCATCCAAACAACCCACAGCTACTCCACCAATCCACACAAACTCAGCCACAATATCACCC
AACACAAAATCAGAAACACACCATACAACAGCACAAACCAAAGGCACAACCTCTACCCCA
ACACAGAACAACAAGCCAAGCACAAAACCACGTCCAAAAAATCCACCAAAAAAAGATGAT
TACCATTTTGAAGTGTTCAACTTTGTTCCCTGTAGTATATGTGGCAACAATCAACTTTGC
AAATCCATTTGCAAAACAATACCAAGCAATAAACCAAAGAAAAAACCAACTACAAAACCC
ACAAACAAACCACCTACCAAAACCACAAACAAAAGAGACCCTAAAACACTAGCCAAAACA
CTGAAAAAAGAAACCACCATTAACCCAACAAAAAAACCAACCCCCAAGACTACAGAAAGA
GACACCAGCACCCCACAATCCACTGTGCTCGACACAACCACATCAAACCACACAGAAAGG
GACACCAGCACCCCACAATCTACTGCGCTCGACACAACCACACCAAAACACACAACCCAA
CAGCAATCCCTCCACTCAACCATCCCCGAAAACACACCCAACTCTACACAAACACCCACA
GCATCCGAGCCCTCCACATCAAATTCTATCCAA
>JHRSV574
ATGTCCAAAAACAAGAATCAACGCACTGCCAGGACTCTAGAAAAGACCTGGGATACTCTT
AATCATCTAATTGTAATATCCTCTTGTTTATACAAATTAAATTTAAAATCTATAGCACAA
ATAGCACTATCAGTTTTGGCAATGATAATCTCAACCTCTCTTATAATTGCAGCCATAATA
TTCATCATCTCTGCCAATCACAAAGTTACACTAGCAACTGTCACAGTTCAAACAATAAAA
AACCACACTGAGAAAAACATAACCACTTACCTTACTCAAGTCTCACCAGAAAGGGTTGGC
CCATCCAAACAACCCACAGCCACTCCACCAATCCACACAAACTCAGCCACAATATCACCC
AATACAAAATCAGAAACACACCATACAACAGCACAAACCAAAGGCACTACCTCTACTCCA
ACACAGAACAACAAGCCAAGCACAAAACCACGTCCAAAAAATCCACCAAAAAAGGATGAT
TACCATTTTGAAGTGTTCAACTTTGTTCCCTGTAGTATATGTGGCAACAATCAACTTTGC
AAATCCATTTGCAAAACAATACCAAGCAATAAACCAAAGAAAAAACCAACTACAAAACCC
ACAAACAAACCACCTACCAAAACCACAAACAAAAGAGACCCTAAAACACTAGCCAAAACA
CTGAAAAAAGAAACCACCATCAACCCAACAAAAAAACCAACCCCCAAGACTACAGAAAGA
GACACCAGCACCCCACAATCCACTGTGCTCGACACAACCACATCAAACCACACAGAAAGG
GACACCAGCACCTCACAATCCACTGCGCTCGACACAACCACACCAAAACATACAACTCAA
CAGCAATCTCTCCACTCAACCATCCCCGAAAACACACCCAACTCCACACAAACACCCACA
GCATCCGAGCCCTCCACATCAAATTCTATCTAA
>JHRSV585
ATGTCCAAAAACAAGAATCAACGCACTGCCAGGACTCTAGAAAAGACCTGGGATACTCTT
AATCATCTAATTGTAATATCCTCTTGTTTATACAAATTAAATTTAAAATCTATAGCACAA
ATAGCACTATCAGTTTTGGCAATGATAATCTCAACCTCTCTTATAATTGCAGCCATAATA
TTCATCATCTCTGCCAATCACAAAGTTACACTAACAACTGTCACAGTTCAAACAATAAAA
AACCACACTGAGAAAAACATAACCACTTACCTTACTCAAGTCTCACCAGAAAGGGTTGGC
CCATCCAAACAACCCACAGCCACTCCACCAATCCACACAAACTCAGCCACAATATCACCC
AATACAAAATCAGAAACACACCATACAACAGCACAAACCAAAGGCACAACCTCTACTCTA
ACACAGAACAACAAGCCAAGCACAAAACCACGTCCAAAAAATCCACCAAAAAAAGATGAT
TACCATTTTGAAGTGTTCAACTTTGTTCCCTGTAGTATATGTGGCAACAATCAACTCTGC
AAATCCATTTGCAAAACAATACCAAGCAATAAACCAAAGAAAAAACCAACTACAAAACCC
ACAAACAAACCACCTACCAAAACCACAAACAAAAGAGACCCTAAAACACTAGCCAAAACA
CTGAAAAAAGAAACCACCATTAACCCAACAAAAAAACCAACCCCCAAGACTACAGAAAGA
GACACCAGCACCCCACAATCCACTGTGCTCGACACAACCACATCAAACCACACAGAAAGG
GACACCAGCACCTCACAATCCACTGCGCTCGACACAACCACACCAAAACATACAACCCAA
CAGCAATCTCTCCTCTCAACCATCCCCGAAAACACACCCAACTCTACACAAACACCCACA
GCATCCGAGCCCTCCACATCAAATTCTATCTAA
>JHRSV583
ATGTCCAAAAACAAGAATCAACGCACTGCCAGGACTCTAGAAAAGACCTGGGATACTCTT
AATCATCTAATTGTAATATCCTCTTGTTTATACAAATTAAATTTAAAATCTATAGCACAA
ATAGCACTATCAGTTTTGGCAATGATAATCTCAACCTCTCTTATAATTGCAGCCATAATA
TTCATCATCTCTGCCAATCACAAAGTTACACTAACAACTGTCACAGTTCAAACAATAAAA
AACCACACTGAGAAAAACATAACCACTTACCTTACTCAAGTCTCACCAGAAAGGGTTGGC
CCATCCAAACAACCCACAGCCACTCCACCAATCCACACAAACTCAGCCACAATATCACCC
AATACAAAATCAGAAACACACCATACAACAGCACAAACCAAAGGCACAACCTCTACTCCA
ACACAGAACAACAAGCCAAGCACAAAACCACGTCCAAAAAATCCACCAAAAAAAGATGAT
TACCATTTTGAAGTGTTCAACTTTGTTCCCTGTAGTATATGTGGCAACAATCAACTCTGC
AAATCCATTTGCAAAACAATACCAAGCAATAAACCAAAGAAAAAACCAACTACAAAACCC
ACAAACAAACCACCTACCAAAACCACAAACAAAAGAGACCCTAAAACACTAGCCAAAACA
CTGAAAAAAGAAACCACCATTAACCCAACAAAAAAACCAACCCCCAAGACTACAGAAAAA
GACACCAGCACCCCACAATCCACTGTGCTCGACACAACCACATCAAACCACACAGAAAGG
GACACCAGCACCTCACAATCCACTGCGCTCGACACAACCACACCAAAACATACAACCCAA
CAGCAATCTCTCCACTCAACCATCCCCGAAAACACACCCAACTCTACACAAACACCCACA
GCATCCGAGCCCTCCACATCAAATTCTATCTAA
>JHRSV590
ATGTCCAAAAACAAGAATCAACGCACTGCCAGGACTCTAGAAAAGACCTGGGATACTCTT
AATCATCTAATTGTGATATCCTCTTGTTTATACAAATTAAATTTAAAATCTATAGCACAA
ATAGCACTATCAGTTTTGGCAATGATAATCTCAACCTCTCTTATAATTGCAGCCATAATA
TTCATCATCTCTGCCAATCACAAAGTTACACTAACAACTGTCACAGTTCAAACAATAAAA
AACCACACTGAGGAAAACATAACCACTTACCTTACTCAAGTCTCACCAGAAAGGGTTGGC
CCATCCAAACAACCCACAGCCACACCACCAATCCACACAAACTCAGCCACAATATCACCC
AATACAAAATCAGAAACACACCATACAACAGCACAAACCAAAGGCACAACCTCTACTCCA
GCACAGAACAACAAGCCAAGCACAAAACCACGTCCAAAAAATCCACCAAAAAAAGATGAT
TACCATTTTGAAGTGTTCAACTTTGTTCCCTGTAGTATATGTGGCAACAATCAACTTTGC
AAATCCATTTGCAAAACAATACCAAGCAATAAACCAAAGAAAAAACCAACTACAAAACCC
ACAAACAAACCACCTACCAAAACCACAAACAAAAGAGACCCTAAAACACTAGCCAAAACA
CTGAAAAAAGGAACCACCATTAACTCAACAAAAAAACCAACCCCCAAGACTACAGAAAGA
GACACCATCACCCCACAATCCACTGTGCTCGACATAACCACATCAAAACACACAGAAAGG
GACACCAGCACCTCACAATCCATTGCGCTTGACACAACCACATCAAAACACACAACCCAA
CAGCAATCTCTCTACTCAACCATCCCCGAAAACACACCCAACTCCACACAAACACCCACA
GCATCCGAGCCCTCCACATCAAATTCTATCTAA
>JHRSV588
ATGTCCAAAAACAAGAATCAACGCACTGCCAGGACTCTAGAAAAGACCTGGGATACTCTT
AATCATCTAATTGTAATATCCTCTTGTTTATACAAATTAAATTTAAAATCTATAGCACAA
ATAGCACTATCAGTTTTGGCAATGATAATCTCAACCTCTCTTATAATTGCAGCCATAATA
TTCATCATCTCTGCCAATCACAAAGTTACACTAACAACTGTCACAGTTCAAACAATAAAA
AACCACACTGAGAAAAACATAACCACTTACCTTACTCAAGTCTCACCAGAAAGGGTTGGC
CCATCCAAACAACCCACAGCCACTCCACCAATCCACACAAACTCAGCCACAATATCACCC
AATACAAAATCAGAAACACACCATACAACAGCACAAACCAAAGGCACAACCTCTACTCCA
ACACAGAACAACAAGCCAAGCACAAAACCACGTCCAAAAAATCCACCAAAAAAAGATGAT
TACCATTTTGAAGTGTTCAACTTTGTTCCCTGTAGTATATGTGGCAACAATCAACTTTGC
AAATCCATTTGCAAAACAATACCAAGCAATAAACCAAAGAAAAAACCAACTACAAAACCC
ACAAACAAACCACCTACCAAAACCACAAACAAAAGAGACCCTAAAACACTAGCCAAAACA
CTGAAAAAAGAAACCACCATTAACCCAACAAAAAAACCAACCCCCAAGACTACAGAAAGA
GACACCAGCACCCCACAATCCACTGTGCTCGACACAACCACATCAAACCACACAGAAAGG
GACACCAGCACCTCACAATCCACTGCGCTCGACACAACCACACCAAAACATACAACCCAA
CAGCAATCTCTCCTCTCAACCATCCCCGAAAACACACCCAACTCTACACAAACACCCACA
GCATCCGAGCCCTCCACATCAAATTCTATCTAA
>JHRSV595
ATGTCCAAAAACAAGAATCAACGCACTGCCAGGACTCTAGAAAAGACCTGGGATACTCTT
AATCATCTAATTGTAATATCCTCTTGTTTATACAAATTAAATTTAAAATCTATAGCACAA
ATAGCACTATCAGTTTTGGCAATGATAATCTCAACCTCTCTTATAATTGCAGCCATAATA
TTCATCATCTCTGCCAATCACAAAGTTACACTAACAACTGTCACAGTTCAAACAATAAAA
AACCACACTGAGAAAAACATAACCACTTACCTTACTCAAGTCTCACCAGAAAGGGTTGGC
CCATCCAAACAACCCACAGCCACTCCACCAATCCACACAAACTCAGCCACAATATCACCC
AATACAAAATCAGAAACACACCATACAACAGCACAAACCAAAGGCACAACCTCTACTCCA
ACACAGAACAACAAGCCAAGCACAAAACCACGTCCAAAAAATCCACCAAAAAAAGATGAT
TACCATTTTGAAGTGTTCAACTTTGTTCCCTGTAGTATATGTGGCAACAATCAACTTTGC
AAATCCATTTGCAAAACAATACCAAGCAATAAACCAAAGAAAAAACCAACTACAAAACCC
ACAAACAAACCACCTACCAAAACCACAAACAAAAGAGACCCTAAAACACTAGCCAAAACA
CTGAAAAAAGAAACCACCATTAACCCAACAAAAAAACCAACCCCCAAGACTACAGAAAGA
GACACCAGCACCCCACAATCCACTGTGCTCGACACAACCACATCAAACCACACAGAAAGG
GACACCAGCACCTCACAATCCACTGCGCTCGACACAACCACACCAAAACATACAACCCAA
CAGCAATCTCTCCTCTCAACCATCCCCGAAAACACACCCAACTCTACACAAACACCCACA
GCATCCGAGCCCTCCACATCAAATTCTATCTAA
>JHRSV593
ATGTCCAAAAACAAGAATCAACGCACTGCCAGGACTCTAGAAAAGACCTGGGATACTCTT
AATCATCTAATTGTAATATCCTCTTGTTTATACAAATTAAATTTAAAATCTATAGCACAA
ATAGCACTATCAGTTTTGGCAATGATAATCTCAACCTCTCTTATAATTGCAGCCATAATA
TTCATCATCTCTGCCAATCACAAAGTTACACTAACAACTGTCACAGTTCAAACAATAAAA
AACCACACTGAGAAAAACATAACCACTTACCTTACTCAAGTCTCACCAGAAAGGGTTGGC
CCATCCAAACAACCCACAGCCACTCCACCAATCCACACAAACTCAGCCACAATATCACCC
AATACAAAATCAGAAACACACCATACAACAGCACAAACCAAAGGCACAACCTCTACTCCA
ACACAGAACAACAAGCCAAGCACAAAACCACGTCCAAAAAATCCACCAAAAAAAGATGAT
TACCATTTTGAAGTGTTCAACTTTGTTCCCTGTAGTATATGTGGCAACAATCAACTTTGC
AAATCCATTTGCAAAACAATACCAAGCAACAAACCAAAGAAAAAACCAACTACAAAATCC
ACAAACAAACCACCTACCAAAACCACAAACAAAAGAGACCCTAAAACACTAGCCAAAACA
CTGAAAAAAGAAACCACCATTAACCCAACAAAAAAACCAACCCCCAAGACTACAGAAAGA
GACACCAGCACCCCACAATCCACTGTGCTCGACACAATCACATCAAAACACACAGAAAGG
GACACCAGCACCTCACAATCCACTGCGCTCGACACAACCACACCAAAACACACAACCCAA
CAGCAATCTCTCCACTCAACCATCCCCGAAAACACTCCCAACTCTACACAAACACCCACA
GCATCCGAGCCCTCCACATCAAATTCTATCTAA
>JHRSV597
ATGTCCAAAAACAAGAATCAACGCACTGCCAGGACTCTAGAAAAGACCTGGGATACTCTT
AATCATCTAATTGTAATATCCTCTTGTTTATACAAATTAAATTTAAAATCTATAGCACAA
ATAGCACTATCAGTTTTGGCAATGATAATCTCAACCTCTCTTATAATTGCAGCCATAATA
TTCATCATCTCTGCCAACCACAAAGTCACACCAACAACTGTCACAGTTCAAACAATAAAA
AACCACACTGAGAAAAACATAACCACTTACCTTACTCAAGTCTCACCAGAAAGGGTTGGC
CCATCCAAACAACCCACAGCCACTCCACCAATCCACACAAACTCAGCAAAAATATCACCC
AATACAAAATCAGAAACACACCATACAACAACACAAACCAAAGGCACAACCTCTACTCCA
ACACAGAACAACAAGCCAAGCACAAAACCGCGTCCAAAAAATCCACCAAAAAAAGATGAT
TACCATTTTGAAGTGTTCAACTTTGTTCCCTGTAGTATATGTGGCAACAATCAACTTTGC
AAATCCATTTGCAAAACAATACCAAGCAATAAACCAAAGAAAAAACCAACCACAAAACCC
ACAAACAAACCACCTACCAAAACCACAAACAAAAGAGACCCTAAAACACTAGCCAAAACA
CTGAAAAAAGAAACTACCACCAACCCAACAAAAAAACCAACCCCCAAGACTACAGAAAGA
GACACCAGCACCCCACAATCCACTGTGCTCGACACAACCACATCAAACCACACAGAAAGG
GACACCAGCACCTCACAATCCACTGCGCTCGACACAACCACACCAAAACATACAACCCAA
CAGCAATCTCTCCACTCAATCATCCCCGAAAACACACCCAACTCTACACAAACACCCACA
GCATCCGAGCCCTCCACATCAAATTCTATCTAA
>JHRSV596
ATGTCCAAAAACAAGAATCAACGCACTGCCAGGACTCTAGAAAAGACCTGGGATACTCTT
AATCATCTAATTGTAATATCCTCTTGTTTATACAAATTAAATTTAAAATCTATAGCACAA
ATAGCACTATCAGTTTTGGCAATGATAATCTCAACCTCTCTTATAATTGCAGCCATAATA
TTCATCATCTCTGCCAATCACAAAGTTGCACTAACAACTGTCACAGTTCAAACAATAAAA
AACCACACTGAGAAAAACATAACCACTTACCTTACTCAAGTCTCACCAGAAAGGGTTGGC
CCATCCAAACAACCCACAGCTACTCCACCAATCCACACAAACTCAGCCACAATATCACCC
AATACAAAATCAGAAACACACCATACAACAGCACAAACCAAAGGCACAACCTCTATCCCA
ACACAGAACAACAAGCCAAGCACAAAACCACGTCCAAAAAATCCACCAAAAAAAGATGAT
TACCATTTTGAAGTGTTCAACTTTGTTCCCTGTAGTATATGTGGCAACAATCAACTTTGC
AAATCCATTTGCAAAACAATACCAAGCAAAAAACCAAAGAAAAAACCAACTACAAAACCC
ACAAACAAACCACCTACCAAAACCACAAACAAAAGAGACCCTAAAACACTAGCCAAAACA
CTGAAAAAAGAAACCACCATTAACCCAACAAAAAAACCAACCCCCAAGACTACAGAAAGA
GACACCAGCACCCCACAATCCACTGTGCTCGACACAACCACATCAAACCACACAGAAAGG
GACACCAGCACCCCACAATCCACTGCACTCGACACAACCACACCAAAACATACAACCCAA
CAGCAATCTCTCCACTCAACCATCCCCGAAAACACACCCAACTCTACACAAACACCCACA
GCATCCGAGCCCTCCACATCAAATTCTATCTAA
>JHRSV600
ATGTCCAAAAACAAGAATCAACGCACTGCCAGGACTCTAGAAAAGACCTGGGATACTCTT
AATCATCTAATTGTAATATCCTCTTGTTTATACAAATTAAATTTAAAATCTATAGCACAA
ATAGCACTATCAGTTTTGGCAATGATAATCTCAACCTCTCTTATAATTGCAGCCATAATA
TTCATCATCTCTGCCAATCACAAAGTTGCACTAACAACTGTCACAGTTCAAACAATAAAA
AACCACACTGAGAAAAACATAACCACTTACCTTACTCAAGTCTCACCAGAAAGGGTTGGC
CCATCCAAACAACCCACAGCTACTCCACCAATCCACACAAACTCAGCCACAATATCACCC
AATACAAAATCAGAAACACACCATACAACAGCACAAACCAAAGGCACAACCTCTATCCCA
ACACAGAACAACAAGCCAAGCACAAAACCACGTCCAAAAAATCCACCAAAAAAAGATGAT
TACCATTTTGAAGTGTTCAACTTTGTTCCCTGTAGTATATGTGGCAACAATCAACTCTGC
AAATCCATTTGCAAAACAATACCAAGCAAAAAACCAAAGAAAAAACCAACTACAAAACCC
ACAAACAAACCACCTACCAAAACCACAAACAAAAGAGACCCTAAAACACTAGCCAAAACA
CTGAAAAAAGAAACCACCATTAACCCAACAAAAAAACCAACCCCCAAGACTACAGAAAGA
GACACCAGCACCCCACAATCCACTGTGCTCGACACAACCACATCAAACCACACAGAAAGG
GACACCAGCACCCCACAATCCACTGCGCTCGACACAACCACACCAAAACATACAACCCAA
CAGCAATCTCTCCACTCAACCATCCCCGAAAACACACCCAACTCTACACAAACACCCACA
GCATCCGAGCCCTCCACATCAAATTCTATCTAA
>JHRSV602
ATGTCCAAAAACAAGAATCAACGCACTGCCAGGACTCTAGAAAAGACCTGGGATACTCTT
AATCATCTAATTGTAATATCCTCTTGTTTATACAAATTAAATTTAAAATCTATAGCACAA
ATAGCACTATCAGTTTTGGCAATGATAATCTCAACCTCTCTTATAATTGCAGCCATAATA
TTCATCATCTCTGCCAATCACAAAGTTGCACTAACAACTGTCACAGTTCAAACAATAAAA
AACCACACTGAGAAAAACATAACCACTTACCTTACTCAAGTCTCACCAGAAAGGGTTGGC
CCATCCAAACAACCCACAGCTACTCCACCAATCAACACAAACTCATCCACAATATCACCC
AATACAAAATCAGAAACACACCATACAACAGCACAAACCAAAGGCACAACCTCTATCCCA
ACACAGAACAACAAGCCAAGCACAAAACCACGTCCAAAAAATCCACCAAAAAAAGATGAT
TACCATTTTGAAGTGTTCAACTTTGTTCCCTGTAGTATATGTGGCAACAATCAACTTTGC
AAATCCATTTGCAAAACAATACCAAGCAATAAGCCAAAGAAAAAACCAACTACAAAACCC
ACAAACAAACCACCTACCAAAACCACAAACAAAAGAGACCCTAAAACACTAGCCAAAACA
CTGAAAAAAGAAACCACCATTAACCCAACAAAAAAACCAACCCCCAAGACTACAGAAAGA
GACACCAGCACCCCACAATCCACTGTGCTCGACACAACCACATCAAACCACACAGAAAGG
GACACCAGCACCCCACAATCCACTGCGCTCGACACAACCACACCAAAACATACAACCCAA
CAGCAATCTCTCCACTCAACCATCCCCGAAAACACACCCAACTCTACACAAACACCCACA
GCATCCGAGCCCTCCACATCAAATTCTATCTAA
>JHRSV234
ATGTCCAAAAACAAGAATCAACGCACTGCCAGGACTCTAGAAAAGACCTGGGATACTCTT
AATCATCTAATTGTAATATCCTCTTGTTTATACAAATTAAATTTAAAATCTATAGCACAA
ATAGCATTATCAGTTTTGGCAATGATAATCTCAACCTCTCTTATAATTGCAGCCATAATA
TTCATCATCTCTGCCAATCACAAAGTTACACTAACAACTGTCACAGTTCAAACAATAAAA
AACCACACTGAGAAAAACATAACCACTTACCTTACTCAAGTCTCACCAGAAAGGGTTGGC
CCATCCAAACAACCCACAGCTACTCCACCAATCCACACAAACTCAGCCACAATATCACCC
AATACAAAATCAGAAACACACCATACAACAGCACAAACCAAAGGCACAACCTCTACCCCA
ACACAGAACAACAAGCCAAGCACAAAACCACGTCCAAAAAATCCACCAAAAAAAGATGAT
TACCATTTTGAAGTGTTCAACTTTGTTCCCTGTAGTATATGTGGCAACAATCAACTCTGC
AAATCCATTTGCAAAACAATACCAAGCAATAAACCAAAGAAAAAACCAACCATAAAACCC
ACAAACAAACCACCTACCAAAACCACAAACAAAAGAGACCCTAAAACACTAGCCAAAACA
CTGAAAAAAGAAACCACCATTAACCCAACAAAAAAACCAACCCCCAAGACTACAGAAAGA
GACACCAGCACCCCACAATCCACTGTGCTCGACACAACCACATCAGACCACACAGAAAGG
GACACCAGCACCTCACAATCCACTGCGCTCGACACAACCACACCAAAACATACAACCCAA
CAGCAATCTCTCCACTCAACCATCCCCGAAAACACACCCAACTCTACACAAACACCCACA
GCATCCGAGCCCTCCACATCAAATTCTATCTAA
>JHRSV601
ATGTCCAAAAACAAGAATCAACGCACTGCCAGGACTCTAGAAAAGACCTGGGATACTCTT
AATCATCTAATTGTAATATCCTCTTGTTTATACAAATTAAATTTAAAATCTATAGCACAA
ATAGCACTATCAGTTTTGGCAATGATAATCTCAACCTCTCTTATAATTGCAGCCATAATA
TTCATCATCTCTGCCAATCACAAAGTTACACTAACAACTGTCACAGTTCAAACAATAAAA
AACCACACTGAGAAAAACACAACCACTTACCTCACTCAAGTCTCACCAGAAAGGGCTGGC
CCATCCAAACAACCCACAGCCACTCCACCAATCCACACAAACTCAACCACAATATCACCC
AATACAAAATCAGAAACACACCATACAACAGCACAAACCAAAGGCACAACCTCTACTCCA
ACACAGAACAACAAGCCAAGCACAAAACCACGTCCAAAAAATCCACCAAAAAAAGATGAT
TACCATTTTGAAGTGTTCAACTTTGTTCCCTGTAGTATATGTGGCAACAATCAACTCTGC
AAATCCATTTGCAAAACAATACCTAGCAACAAACCAAAGAAAAAACCAACTACAAAACCC
ACAAACAAACCACCTACCAAAACCACAAACAAAAGAGACCCTAAAACACTAGCCAAAACA
CTGAAAAAAGAAACCACCATTAACCCAACAAAAAAACCAACCCCCAAGACTACAGAAAGA
GACACCAGCACCCCACAATCCACTGTGCTCGACACAACCATATCAAAACACACAGAAAGG
GACACCAGCACCTCACAATCCACTGTGCTCGACACAACCACACCAAAACACACAACCCAA
CAGCAATCTCTCCACTCAACCATCCCCGAAAACACACCCAACTCTACACAAACACCCACA
GCATCCGAGCCCTCCACATCAAAGTCTATCTAA
>JHRSV236
ATGTCCAAAAACAAGAATCAACGCGCTGCCAGGACTCTAGAAAAGACCTGGGATACTCTT
AATCATCTAATTGTAATATCCTCTTGTTTATACAAATTAAATTTAAAATCTATAGCACAA
ATAGCACTATCAGTTTTGGCAATGATAATCTCAACCTCTCTTATAATTGCAGCCATAATA
TTCATCATCTCTGCCAATCACAAAGTTACACTAACAACTGTCACAGTTCAAACAATAAAA
AACCACACTGAGAAAAACATAACCACTTACCTTACTCAAGTCTCATCAGAAAGGGTTGGC
CCATCCAAACAACCCACAGCCACTCCACCAATCCACACAAACTCAGCCACAATATCACCC
AATACAAAATCAGAAACACACCATACAACAGCACAAACCAAAGGCACAACCTCTGCTCCA
ACACAGAACAACAAGCCAAGCACAAAACCACGTCCAAAAAATCCACCAAAAAAAGATGAT
TACCATTTTGAAGTGTTCAACTTTGTTCCCTGTGGTATATGTGGCAACAATCAACTCTGC
AAATCCATTTGCAAAACAATACCAAGCAATAAACCAAAGAAAAAACCAACTACAAAACCC
ACAAACAAACCACCTACCAAAACCACAAACAAAAGAGACCCTAAAACACTAGCCAAAACA
CTGAAAAAAGAAAACACCATTAACCCAACAAAAAAACCAACCCCCAAAACCACAAAAAGA
GACACCAGCACCCCACAATCCACTGTGCTCGAAACAACCACATCAAACCACACAGAAAGG
GACACCAGCACCTCACAATCCACTGCGCTCGACACAACCACACCAAAACATACAACCCAA
CAGCAATCTCTCCACTCAACCATCCCCGAAAACACACCCAACTCTACACAAACACCCACA
GCATCCGAGCCCTCCACATCAAATTCTATCTAA
